# Supplementary material for: Cohesin and CTCF control the dynamics of chromosome folding
Source: Nat Genet. 2022 Dec 5;54(12):1907–18. doi: 10.1038/s41588-022-01232-7 (PMC9729113; doi:10.1038/s41588-022-01232-7)
Supplement: Supplementary file 7 — Supplementary Table 1: Statistics of live-cell imaging data: Number of independent clonal lines, the number of cells imaged and the number of tracks extracted from the movies for each condition tested in the live-cell imaging experiments. The number of tracks represent independent measurements for each condition. Supplementary Table 2: Statistical tests for duration and frequency of the HMM-called states: P values based on two-sided Student’s t-tests for the comparison of duration and frequency of the proximal state between the different conditions from experimental live-cell imaging data and simulated data; based on the HMM-calls. Supplementary Table 3: Oligonucleotides: List of oligonucleotide sequences used in this study, including primer sequences used for cloning and genotyping of cell lines, gRNA sequences for Nanopore sequencing, capture probes for piggyBac insertion site mapping and 4C-seq primers. Supplementary Table 4: Spot detection and tracking parameters: List of spot detection and tracking parameters used for each live-cell imaging dataset, including names of the deepBlink model applied, spot and tracking parameters used in Fiji and motion correction parameters applied. [file 41588_2022_1232_MOESM7_ESM.xlsx]

## Sheet: Table_S1
Condition	degron	induction_time	ncells	ntracks	nclones	Clone names
TetO-3xCTCF	rad21	0min	310	13537	3	2B10	3G4	3B8
TetO-3xCTCF	rad21	90min	240	8788	3
TetO-3xCTCF-cre	rad21	0min	271	11082	3	2B10-A2	3G4-C4	3B8-A1
TetO-3xCTCF-cre	rad21	90min	266	9020	3
control	Tir1	0min	111	3711	3	2B8	2G2	3B10
control	Tir1	90min	97	2155	3
TetO-3xCTCF	ctcf	0min	365	12495	3	1E10	3F2	3F8
TetO-3xCTCF	ctcf	360min	323	9829	3
TetO-3xCTCF	wapl	0min	336	6687	3	1B4	1C10	1F7	(1C9)
TetO-3xCTCF	wapl	1440min	350	6717	3
LacO+TetO	rad21	0min	214	238	N/A	1A2
LacO+TetO	rad21	120min	277	300	N/A
LacO+TetO+CTCF	rad21	0min	152	164	N/A	1B1
LacO+TetO+CTCF	rad21	120min	248	269	N/A
LacO+TetO-promoter	rad21	0min	155	166	N/A	1F4
LacO+TetO-promoter	rad21	120min	170	183	N/A

## Sheet: Table_S2, contact duration
p values are from two-sided Kolmogorov-Smirnov
condition1	condition2	feature	value
1A2_0min	1A2_120min	p-value	2.87548e-14
1A2_0min	1B1_0min	p-value	2.10942e-15
1A2_0min	1B1_120min	p-value	0.0384208
1A2_0min	1F4_0min	p-value	0.602726
1A2_0min	1F4_120min	p-value	6.371e-10
1A2_120min	1B1_0min	p-value	9.99201e-16
1A2_120min	1B1_120min	p-value	0.0135021
1A2_120min	1F4_0min	p-value	7.42779e-10
1A2_120min	1F4_120min	p-value	0.833444
1B1_0min	1B1_120min	p-value	1.36753e-11
1B1_0min	1F4_0min	p-value	4.44089e-16
1B1_0min	1F4_120min	p-value	2.22045e-16
1B1_120min	1F4_0min	p-value	0.194331
1B1_120min	1F4_120min	p-value	0.0623872
1F4_0min	1F4_120min	p-value	6.34004e-07
ctcfoff_cohesinon	ctcfon_cohesinon	p-value	4.36795e-12
ctcfoff_cohesinon	ctcfoff_cohesinon_gt	p-value	4.30957e-26
ctcfoff_cohesinon	ctcfon_cohesinon_gt	p-value	7.51394e-26
ctcfoff_cohesinon	1A2_0min	p-value	0.00430293
ctcfoff_cohesinon	1A2_120min	p-value	3.53889e-16
ctcfoff_cohesinon	1B1_0min	p-value	7.90205e-06
ctcfoff_cohesinon	1B1_120min	p-value	0.000131685
ctcfoff_cohesinon	ctcfoff_nocohesin	p-value	0
ctcfoff_cohesinon	ctcfon_nocohesin	p-value	4.88894e-60
ctcfoff_cohesinon	ctcfoff_nocohesin_gt	p-value	1.66533e-15
ctcfoff_cohesinon	ctcfon_nocohesin_gt	p-value	9.03376e-33
ctcfon_cohesinon	ctcfoff_cohesinon_gt	p-value	1.53211e-14
ctcfon_cohesinon	ctcfon_cohesinon_gt	p-value	5.50699e-07
ctcfon_cohesinon	1A2_0min	p-value	1.77636e-15
ctcfon_cohesinon	1A2_120min	p-value	8.88178e-16
ctcfon_cohesinon	1B1_0min	p-value	0.000491548
ctcfon_cohesinon	1B1_120min	p-value	2.99402e-19
ctcfon_cohesinon	ctcfoff_nocohesin	p-value	2.10942e-15
ctcfon_cohesinon	ctcfon_nocohesin	p-value	2.44249e-15
ctcfon_cohesinon	ctcfoff_nocohesin_gt	p-value	1.33227e-15
ctcfon_cohesinon	ctcfon_nocohesin_gt	p-value	2.59459e-13
ctcfoff_cohesinon_gt	ctcfon_cohesinon_gt	p-value	2.44741e-07
ctcfoff_cohesinon_gt	1A2_0min	p-value	1.11022e-16
ctcfoff_cohesinon_gt	1A2_120min	p-value	3.97556e-31
ctcfoff_cohesinon_gt	1B1_0min	p-value	1.62093e-14
ctcfoff_cohesinon_gt	1B1_120min	p-value	7.77156e-16
ctcfoff_cohesinon_gt	ctcfoff_nocohesin	p-value	0
ctcfoff_cohesinon_gt	ctcfon_nocohesin	p-value	3.33067e-16
ctcfoff_cohesinon_gt	ctcfoff_nocohesin_gt	p-value	0.000269188
ctcfoff_cohesinon_gt	ctcfon_nocohesin_gt	p-value	0.00421018
ctcfon_cohesinon_gt	1A2_0min	p-value	4.44089e-16
ctcfon_cohesinon_gt	1A2_120min	p-value	1.88844e-49
ctcfon_cohesinon_gt	1B1_0min	p-value	1.27731e-12
ctcfon_cohesinon_gt	1B1_120min	p-value	5.09934e-23
ctcfon_cohesinon_gt	ctcfoff_nocohesin	p-value	0
ctcfon_cohesinon_gt	ctcfon_nocohesin	p-value	7.77156e-16
ctcfon_cohesinon_gt	ctcfoff_nocohesin_gt	p-value	6.88338e-15
ctcfon_cohesinon_gt	ctcfon_nocohesin_gt	p-value	0.00475795
1A2_0min	ctcfoff_nocohesin	p-value	0
1A2_0min	ctcfon_nocohesin	p-value	6.66134e-16
1A2_0min	ctcfoff_nocohesin_gt	p-value	9.33717e-21
1A2_0min	ctcfon_nocohesin_gt	p-value	4.44089e-16
1A2_120min	ctcfoff_nocohesin	p-value	0
1A2_120min	ctcfon_nocohesin	p-value	0
1A2_120min	ctcfoff_nocohesin_gt	p-value	2.02835e-34
1A2_120min	ctcfon_nocohesin_gt	p-value	1.11022e-16
1B1_0min	ctcfoff_nocohesin	p-value	0
1B1_0min	ctcfon_nocohesin	p-value	1.11022e-16
1B1_0min	ctcfoff_nocohesin_gt	p-value	5.55112e-16
1B1_0min	ctcfon_nocohesin_gt	p-value	3.33067e-16
1B1_120min	ctcfoff_nocohesin	p-value	1.11022e-16
1B1_120min	ctcfon_nocohesin	p-value	1.44329e-15
1B1_120min	ctcfoff_nocohesin_gt	p-value	2.22045e-15
1B1_120min	ctcfon_nocohesin_gt	p-value	4.44089e-16
ctcfoff_nocohesin	ctcfon_nocohesin	p-value	7.77156e-16
ctcfoff_nocohesin	ctcfoff_nocohesin_gt	p-value	0
ctcfoff_nocohesin	ctcfon_nocohesin_gt	p-value	0
ctcfon_nocohesin	ctcfoff_nocohesin_gt	p-value	7.77156e-16
ctcfon_nocohesin	ctcfon_nocohesin_gt	p-value	4.44089e-16
ctcfoff_nocohesin_gt	ctcfon_nocohesin_gt	p-value	6.71171e-10

## Sheet: Table_S2, rate of contact form.
p values are from two-sided Kolmogorov-Smirnov
condition1	condition2	feature	value
ctcfoff_cohesinon	ctcfon_cohesinon	p-value	3.47768e-05
ctcfoff_cohesinon	ctcfoff_cohesinon_gt	p-value	1.11022e-16
ctcfoff_cohesinon	ctcfon_cohesinon_gt	p-value	7.77156e-16
ctcfoff_cohesinon	1A2_0min	p-value	6.73085e-26
ctcfoff_cohesinon	1A2_120min	p-value	0.0113164
ctcfoff_cohesinon	1B1_0min	p-value	5.97928e-37
ctcfoff_cohesinon	1B1_120min	p-value	2.23963e-06
ctcfoff_cohesinon	ctcfoff_nocohesin_gt	p-value	4.875e-10
ctcfoff_cohesinon	ctcfon_nocohesin_gt	p-value	9.99201e-16
ctcfoff_cohesinon	ctcfoff_nocohesin	p-value	9.99201e-16
ctcfoff_cohesinon	ctcfon_nocohesin	p-value	4.15478e-07
ctcfon_cohesinon	ctcfoff_cohesinon_gt	p-value	2.22045e-16
ctcfon_cohesinon	ctcfon_cohesinon_gt	p-value	7.77156e-15
ctcfon_cohesinon	1A2_0min	p-value	1.55431e-15
ctcfon_cohesinon	1A2_120min	p-value	0.0410362
ctcfon_cohesinon	1B1_0min	p-value	2.22045e-16
ctcfon_cohesinon	1B1_120min	p-value	0.000483346
ctcfon_cohesinon	ctcfoff_nocohesin_gt	p-value	2.09712e-09
ctcfon_cohesinon	ctcfon_nocohesin_gt	p-value	8.79164e-10
ctcfon_cohesinon	ctcfoff_nocohesin	p-value	3.97199e-09
ctcfon_cohesinon	ctcfon_nocohesin	p-value	0.00243713
ctcfoff_cohesinon_gt	ctcfon_cohesinon_gt	p-value	5.02109e-12
ctcfoff_cohesinon_gt	1A2_0min	p-value	6.91055e-11
ctcfoff_cohesinon_gt	1A2_120min	p-value	1.88738e-15
ctcfoff_cohesinon_gt	1B1_0min	p-value	1.44711e-05
ctcfoff_cohesinon_gt	1B1_120min	p-value	2.42801e-11
ctcfoff_cohesinon_gt	ctcfoff_nocohesin_gt	p-value	0.544635
ctcfoff_cohesinon_gt	ctcfon_nocohesin_gt	p-value	3.94539e-10
ctcfoff_cohesinon_gt	ctcfoff_nocohesin	p-value	4.76663e-12
ctcfoff_cohesinon_gt	ctcfon_nocohesin	p-value	3.76477e-13
ctcfon_cohesinon_gt	1A2_0min	p-value	0.0383701
ctcfon_cohesinon_gt	1A2_120min	p-value	1.11022e-16
ctcfon_cohesinon_gt	1B1_0min	p-value	1.57561e-07
ctcfon_cohesinon_gt	1B1_120min	p-value	8.79333e-06
ctcfon_cohesinon_gt	ctcfoff_nocohesin_gt	p-value	3.38075e-07
ctcfon_cohesinon_gt	ctcfon_nocohesin_gt	p-value	0.998456
ctcfon_cohesinon_gt	ctcfoff_nocohesin	p-value	0.000107754
ctcfon_cohesinon_gt	ctcfon_nocohesin	p-value	3.03049e-10
1A2_0min	1A2_120min	p-value	0
1A2_0min	1B1_0min	p-value	4.61822e-11
1A2_0min	1B1_120min	p-value	0.0027488
1A2_0min	ctcfoff_nocohesin_gt	p-value	5.83582e-06
1A2_0min	ctcfon_nocohesin_gt	p-value	0.140881
1A2_0min	ctcfoff_nocohesin	p-value	0.00409781
1A2_0min	ctcfon_nocohesin	p-value	1.52725e-09
1A2_120min	1B1_0min	p-value	6.14629e-28
1A2_120min	1B1_120min	p-value	0.01841
1A2_120min	ctcfoff_nocohesin_gt	p-value	8.38923e-08
1A2_120min	ctcfon_nocohesin_gt	p-value	6.41758e-11
1A2_120min	ctcfoff_nocohesin	p-value	2.40142e-10
1A2_120min	ctcfon_nocohesin	p-value	0.0136672
1B1_0min	1B1_120min	p-value	8.59606e-11
1B1_0min	ctcfoff_nocohesin_gt	p-value	0.00057124
1B1_0min	ctcfon_nocohesin_gt	p-value	0.000322522
1B1_0min	ctcfoff_nocohesin	p-value	6.40144e-16
1B1_0min	ctcfon_nocohesin	p-value	2.77556e-15
1B1_120min	ctcfoff_nocohesin_gt	p-value	8.62361e-06
1B1_120min	ctcfon_nocohesin_gt	p-value	0.000233405
1B1_120min	ctcfoff_nocohesin	p-value	0.035651
1B1_120min	ctcfon_nocohesin	p-value	0.356211
ctcfoff_nocohesin_gt	ctcfon_nocohesin_gt	p-value	3.03113e-06
ctcfoff_nocohesin_gt	ctcfoff_nocohesin	p-value	2.51621e-05
ctcfoff_nocohesin_gt	ctcfon_nocohesin	p-value	3.26427e-06
ctcfon_nocohesin_gt	ctcfoff_nocohesin	p-value	0.00717336
ctcfon_nocohesin_gt	ctcfon_nocohesin	p-value	7.48339e-07
ctcfoff_nocohesin	ctcfon_nocohesin	p-value	0.000230592
1A2_0min	1A2_120min	p-value	0
1A2_0min	1B1_0min	p-value	4.61822e-11
1A2_0min	1B1_120min	p-value	0.0027488
1A2_0min	1F4_0min	p-value	0.763036
1A2_0min	1F4_120min	p-value	5.82416e-16
1A2_120min	1B1_0min	p-value	6.14629e-28
1A2_120min	1B1_120min	p-value	0.01841
1A2_120min	1F4_0min	p-value	3.58269e-13
1A2_120min	1F4_120min	p-value	0.448031
1B1_0min	1B1_120min	p-value	8.59606e-11
1B1_0min	1F4_0min	p-value	1.64013e-10
1B1_0min	1F4_120min	p-value	1.09817e-26
1B1_120min	1F4_0min	p-value	0.0153861
1B1_120min	1F4_120min	p-value	0.0173924
1F4_0min	1F4_120min	p-value	6.37568e-12

## Sheet: Table_S2, variance_over_mean
p values are from two-sided Kolmogorov-Smirnov
condition1	condition2	feature	value
1A2_0min	1A2_120min	p-value	5.67524e-12
1A2_0min	1B1_0min	p-value	0.00594275
1A2_0min	1B1_120min	p-value	1.09625e-11
1A2_0min	1F4_0min	p-value	0.419198
1A2_0min	1F4_120min	p-value	5.20373e-12
1A2_120min	1B1_0min	p-value	3.33067e-16
1A2_120min	1B1_120min	p-value	0.237
1A2_120min	1F4_0min	p-value	5.6674e-11
1A2_120min	1F4_120min	p-value	0.876159
1B1_0min	1B1_120min	p-value	2.54241e-14
1B1_0min	1F4_0min	p-value	0.000498454
1B1_0min	1F4_120min	p-value	6.66134e-16
1B1_120min	1F4_0min	p-value	2.97186e-10
1B1_120min	1F4_120min	p-value	0.458862
1F4_0min	1F4_120min	p-value	3.57393e-10

## Sheet: Table_S3
Oligonucleotides	Sequence (5'-3')							Primer no.
Cloning
1) PB-TetR/LacI-eGFP/tdTomato cloning
PB-_Ubc_TetR-GFP_fw	TTTGGCTTTTTTGTTAGACGAAGCCTCGAGCCTGACAGGTGTGAAACAGG							1277
PB_Ubc_TetR-GFP_re	ACAAGAAAGCTGGGTCTAGATATCTCGAGGAAATTGGACAGCAAGAAAGC							1278
PB_Ubc_TetR_tdTomato_fw	GGAACTCGTAAGCGAAAGCGTCCTTCTCGGGATCCCGCCACCATGGTGAGCAAGGGCGAG							1364
PB_Ubc_TetR_tdTomato_re	ATTTCTTCTATAAAGTAACAAAACTTTTATCGAATTCCTTAAGATACATTGATGAGTTTG							1365
PB_CAGGS_TetR_tdTomato_fw	ATCCTTCTTCGACATTGATTATTGACTAGAGATCTATTACGGGGTCATTAGTTCATAGCC							1438
PB_CAGGS_TetR_tdTomato_re	GCTGTTAATCACTTTACTTTTATCTAATCTGGACATCATGGTGGCGACGCGTGAGAATTC							1439
PB_CAGGS_LacI_eGFP_fw	ATTCCTCGAGCCTGACAGGTGTGAAACAGGAAGAGAACCGGTACCATGGTAAAATACGTG							1697
PB_CAGGS_LacI_eGFP_re	ATTCCTCGAGCCTGACAGGTGTGAAACAGGAAGAGAACCGGTACCATGGTAAAATACGTG							1698
2) Targeting vectors
Linker_XhoI_fw	ATCCTTGTCCTGGAGCCTGCAGGTACCACTACAATGGATGGAATTCGATCGCGGCCGCTGTAAAACGACGGCCAGTAAC							1571
Linker_XhoI_re	AAGGCCTACCCGCTTCCATT							1572
lHA_fw	TCACGACGTTGTAAAACGACGGCCAGTGAATTCATGTTAAAATACTATCTGTAGTGCATG							1720
lHA_re	TTTCTAGGGTTAACAAAACTGTTACGAAAACAGTAGTCGACGAAGCCGAGCATCTCATGG							1721
5'ITR_fw	CTCGGCTTCGTCGACTACTGTTTTCGTAACAGTTTTGTTAACCCTAGAAAGATAGTCTGC							1722
5'ITR_re	TTGCATGCCTGCAGGTCGACTCTAGAGGATCCTGATATCTATAACAAGAAAATATATATA							1723
3'ITR_fw	TGTAAAACGACGGCCAGTGAATTCGAGCTCGGTACCTAAAAGTTTTGTTACTTTATAGAA							1724
3'ITR_re	GAATGGCGAACATCCATTGTAGTGGTAGCGGCCGCTTAACCCTAGAAAGATAATCATATT							1725
CTCF_fw	GTCACAATATGATTATCTTTCTAGGGTTAAGCGGCCGCTACCACTACAATGGATGTTCGC							1726
CTCF_re	ATGTCCTATGCCCACCGTACACGCCTACTCGAGATCGATTCATCGGAAGAGAGTAGCACG							1727
rHA_fw	TTCCGATGAATCGATCTCGAGTAGGCGTGTACGGTGGGCATAGGACATTTACCTGACACC							1728
rHA_re	CGCCAAGCTTGCATGCCTGCAGGTCGACTCTAGAGGATCCAAGTGCTCAAACCTACTGCA							1729
NeoR_fw	ATTATATATATATTTTCTTGTTATAGATATCAGGATCCCCGGGTAGGGGAGGCGCTTTTC							1730
NeoR_re	TCAAAATTTCTTCTATAAAGTAACAAAACTTTTAGGTACCCCATAGAGCCCACCGCATCC							1731
3) Rad21-Halo-FKBP targeting
HygroR_fw	CCACTCTCGTCTTCGATGTGGAGCTTCTAAAACTGGAATGAAAACGACGGCCAGTAACTT							1843
HygroR_re	TCACTAGCTCGAACACATCTAGCTCCCATATGCAGCTATGACTAACTTTAAATAATTGGC							1770
FKBP_fw	CGCGCGCTGGCTGTCTACTCTGGAGATTTCCGGTGCTAGCATGGGAGTGCAGGTGGAAAC							1841
FKBP_re	ATAATTGGCATTATTTAAAGTTACTGGCCGTCGTTTTCATTCCAGTTTTAGAAGCTCCAC							1842
4) gRNAs for CRISPR knock-in/knock-out
gRNA_chr15_TetO	AAATCCTTGTCCTGGAGTAA
gRNA_chr15_LacO	ATGAGATGCTCGGCTTCCAT
gRNA_Rad21_Halo-FKBP	CCACGGTTCCATATTATCTG
gRNA_CTCF_KO_1	TCCTATACTTTCTAGAGAAT
gRNA_CTCF_KO_2	TTGAAGAATAGGAACTTCGC
Genotyping
1) Piggybac insertion
Piggybase_fw	ACGATGGTCAGCTTGTAGGC							375
Piggybase_re	CAGCAGTACGGCATCAAGA							376
Del_CTCF_Cre_fw	GACAGTATCGGCCTCAGGAA							754
Del_CTCF_Cre_re	GGCATACTCTGCGACATCGT							755
2) Tir targeting to TIGRE locus
Tir1_lHA_fw	GGGAACTCGGATGGGTGGGT							1495
Tir1_lHA_re	TAGCAGGCATGCTGGGGAGC							1498
Tir1_rHA_fw	GTCAATAATCAATGTCGACGGCG							1501
Tir1_rHA_re	CACCATGCTTTGTGCCACTG							1504
Tir1_wt_fw	GGTCACTTACTTCCAGACTG							1507
Tir1_wt_re	GGACCCACAAAGTGAAGAGT							1509
3) TetO targeting on chr15
TetO_lHA_fw	TGTGAATAGATTGCTGTGTGG							837
TetO_lHA_re	CATCCATTGTAGTGGTACCTG							1622
TetO_rHA_fw	TTCATTCCCTCTGTCACTTCA							741
TetO_rHA_re	GTCATAGCTGTTTCCTGACG							1625
TetO_wt_fw	GGGACCCATCCCAAAACTT							763
TetO_wt_re	TCAAATGGCTGAATGAGTTCC							764
TetO_doub_ins_fw	TCAGGCCACATCCAGCAG							1546
TetO_doub_ins_re	GGGGAACTGTCGGAGGATAG							1547
Cas9_fw	CGACAGCCTGACCTTTAAAGAG							1481
Cas9_re	GTTCTCTCTGGCCATTTCGATC							1482
4) LacO targeting on chr15
LacO_lHA_fw	CCACCCAAAAGGAAAACGTG							1733
LacO_lHA_re	CAATTTTACGCAGACTATCTTTCTAG							1736
LacO_rHA_fw	CAATTAAGGTCCGCTTGCTAG							1740
LacO_rHA_re	GTCTTTATAATGCCCTGTAACCT							1743
LacO_wt_fw	GACTCTCCAGAGAGTCAGGAG							1745
LacO_wt_re	CATACGAATGAAGCTAGTTGGC							1747
LacO_doub_ins_fw	CCCTACTGCTAGCACTAGTGTAG							1748
LacO_doub_ins_re	GTGACTGAAGCCCACTCTTTG							1749
5) Removal of NeoR by Piggybac transposition
Del_NeoR_over_fw	GCTCGGCTTCGTCGACTACTG							1813
Del_NeoR_over_Re	GAGAGGGGTCCAGTGCAATG							1513
Del_NeoR_int_fw	TCCCATGGTTTAGTTCCTCA							1619
Del_NeoR_int_re	TACTGTTTTCGTAACAGTTTTG							1814
6) Tagging of Rad21 with Halo-FKBP
Rad21_lHA_fw	GGATCAAGAGGAAAGGAGATGG							1793
Rad21_lHA_re	ACCGATTTCGGATCCGCCTC							1796
Rad21_rHA_fw	GTCATAGCTGCATATGGGAGC							1799
Rad21_rHA_re	GTTGCAAATACAGGAGTGTGC							1802
Rad21_wt_fw	GGATCAAGAGGAAAGGAGATGG							1793
Rad21_wt_re	GTTGCAAATACAGGAGTGTGC							1802
Rad21_doub_ins_fw	GACTTCCTTTAAGCAAACAGTG							1889
Rad21_doub_ins_re	CATACCTGAAGACCATGAAGC							1890
7) Removal of resistance genes by Dre recombination
Del_HygroR_fw	CTGCAAGAAGACAACCCGGAC							1805
Del_HygroR_re	CTAGCTCCCATATGCAGCTATG							1808
Del_PuroR_fw	TAGAGCGGCCGCTGTAAAAC							1809
Del_PuroR_re	cgtCAGGAAACAGCTATGAC							1812
8) Removel of CTCF sites by Cre recombination/CRISPR knock-out
Del_CTCF_Cre_fw	GACAGTATCGGCCTCAGGAA							754
Del_CTCF_Cre_re	GGCATACTCTGCGACATCGT							755
Del_CTCF_Flp_fw	TACCACTACAATGGATGTTCGCCA							1908
Del_CTCF_Flp_re	TCATCGGAAGAGAGTAGCACGT							1911
gRNA for Nanopore sequencing
1) TetO locus
NP_TetO_up_1	AATTGTGGATGATTACACTA
NP_TetO_up_2	GAACAATAATGGTCATTGTT
NP_TetO_up_3	CTTGATGGGTGCACCTCCAC
NP_TetO_up_4	TTACTGATGACTAACACCCC
NP_TetO_up_5	GTGTAGTCATCGGAGACAAC
NP_TetO_ds_1	ATTAACGTGTTAGTTACCTC
NP_TetO_ds_2	AGTGTTGAGTGAGGTTAATC
NP_TetO_ds_3	ACAAGTCTATCCCATACTGG
NP_TetO_ds_4	TATAAGAAAGCTACACACCG
NP_TetO_ds_5	TTACAAACTCGGGAAGCAA
2) LacO locus
NP_LacO_up_1	GAGGCAACACATCTACTCGT
NP_LacO_up_2	CATCACGTGTTAGAGTCAAA
NP_LacO_up_3	TCCTATGGGAAGCTAAGATT
NP_LacO_ds_1	CAGATGCATTGTAACTCGGA
NP_LacO_ds_2	GGGCTCATGGATACTTACAT
NP_LacO_ds_3	CTGCACTGTAGATATGGTTT
Capture probes for Piggybac insertion site mapping (biotinylated)
ITR3-1	[Btn]ATCTATAACAAGAAAATATATATATAATAAGTTATCACGTAAGTAGAACATGAAATAACAATATAATTATCGTATGAGTTAAATCTTAAAAGTCACGTAAAAGATAATCATGCGTCATTT
ITR3-2	[Btn]TCCAAGCGGCGACTGAGATGTCCTAAATGCACAGCGACGGATTCGCGCTATTTAGAAAGAGAGAGCAATATTTCAAGAATGCATGCGTCAATTTTACGCAGACTATCTTTCTAGGGTTAA
ITR5-1	[Btn]TTAACCCTAGAAAGATAATCATATTGTGACGTACGTTAAAGATAATCATGCGTAAAATTGACGCATGTGTTTTATCGGTCTGTATATCGAGGTTTATTTATTAATTTGAA
ITR5-2	[Btn]ATTAAGTTTTATTATATTTACACTTACATACTAATAATAAATTCAACAAACAATTTATTTATGTTTATTTATTTATTAAAAAAAAACAAAA ACTCAAAATTTCTTCTATAAAGTAACAAA
Primers for 4C-PCR with TetO as viewpoint
4C_TetO_Read_Adaptor	TCCCTACACGACGCTCTTCCGATCTAGGGCCTCGTGATACGGATC
4C_TetO_Reverse_Adaptor	GTTCAGACGTGTGCTCTTCCGATCTAGTGAAAGTCGGGCTCGGTT
4C_TetO_Read	AGGGCCTCGTGATACGGATC
4C_TetO_Reverse	AGTGAAAGTCGGGCTCGGTT

## Sheet: Table_S4
Cell line	deepBlink model	Spot detection parameters (script at SPT_analysis/source/spot_detection_tracking/3d_spot_detection.py)	Tracking parameters (script at SPT_analysis/source/spot_detection_tracking/trackmate_tracking_gap.py)	Motion correction parameters (script at: SPT_analysis/source/spot_detection_tracking/rototranslation_correction.py)
ctcf degron	210518_141754_real_add_all_pia_180521.h5	Default	Default	Default
rad21 degron	210518_141754_real_add_all_pia_180521.h5	Default	Default	Default
wapl degron	210518_141754_real_add_all_pia_180521.h5	Default	Default	Default
teto-laco 150kb	TetO: 211210_125346_real_add_all_pia_plus_twocolors_211210.h5; LacO: 210518_141754_real_add_all_pia_180521.h5	Default	30s data: -l 1.1 -g 2.2 -n 7; 10s data: -l 0.3 -g 0.6 -n 7	None
rouse time estimation	210518_141754_real_add_all_pia_180521	SPT_analysis/source/spot_detection_tracking/2d_spot_detection.py	default	None
