# Supplementary material for: Cohesin and CTCF control the dynamics of chromosome folding
Source: Nat Genet. 2022 Dec 5;54(12):1907–18. doi: 10.1038/s41588-022-01232-7 (PMC9729113; doi:10.1038/s41588-022-01232-7)
Supplement: Source Data Fig. 1 — Statistical source data. [file 41588_2022_1232_MOESM8_ESM.xlsx]

## Sheet: Figure1D
# Time averaged msd per tracks across different correction condition.
Time	Time-averaged MSD	condition			condition	info
10	0.0545033	_corrected_abs			_corrected_abs	cell motion corrected, msd on absolute distance (no pairwise)
20	0.0739037	_corrected_abs			_uncorrected_abs	cell motion uncorrected, msd on absolute distance (no pairwise)
30	0.115855	_corrected_abs			_residual_abs	difference between cell motion corrected vs uncorrected, msd on absolute distance (no pairwise)
40	0.136506	_corrected_abs			_uncorrected_pairwise	pairwise distance, there is no need for cell motion correction
50	0.145019	_corrected_abs			_corrected_abs_no_sys_error_corr	cell motion corrected, no systematic error correction, msd on absolute distance (no pairwise)
60	0.102979	_corrected_abs
70	0.0885688	_corrected_abs
80	0.050007	_corrected_abs
90	0.0306877	_corrected_abs
10	0.0537008	_corrected_abs
20	0.0630028	_corrected_abs
30	0.0606498	_corrected_abs
40	0.0795655	_corrected_abs
50	0.0813697	_corrected_abs
60	0.0986071	_corrected_abs
70	0.10709	_corrected_abs
80	0.0962654	_corrected_abs
90	0.125187	_corrected_abs
100	0.112354	_corrected_abs
110	0.112424	_corrected_abs
120	0.129585	_corrected_abs
130	0.121951	_corrected_abs
140	0.124267	_corrected_abs
150	0.110982	_corrected_abs
160	0.103494	_corrected_abs
170	0.128127	_corrected_abs
180	0.0955278	_corrected_abs
190	0.0789204	_corrected_abs
200	0.088121	_corrected_abs
210	0.0949654	_corrected_abs
220	0.122447	_corrected_abs
230	0.10122	_corrected_abs
10	0.0822444	_corrected_abs
20	0.146434	_corrected_abs
30	0.210611	_corrected_abs
40	0.292243	_corrected_abs
50	0.306631	_corrected_abs
60	0.329068	_corrected_abs
70	0.351851	_corrected_abs
80	0.357045	_corrected_abs
90	0.35855	_corrected_abs
100	0.394898	_corrected_abs
110	0.356421	_corrected_abs
120	0.408648	_corrected_abs
130	0.518012	_corrected_abs
140	0.566929	_corrected_abs
150	0.589494	_corrected_abs
160	0.533107	_corrected_abs
170	0.424018	_corrected_abs
180	0.378628	_corrected_abs
190	0.302922	_corrected_abs
200	0.249372	_corrected_abs
10	0.0398519	_corrected_abs
20	0.075733	_corrected_abs
30	0.117304	_corrected_abs
40	0.145945	_corrected_abs
50	0.16248	_corrected_abs
60	0.165587	_corrected_abs
70	0.166877	_corrected_abs
80	0.194151	_corrected_abs
90	0.227898	_corrected_abs
100	0.292074	_corrected_abs
110	0.353457	_corrected_abs
120	0.378081	_corrected_abs
130	0.398233	_corrected_abs
140	0.37253	_corrected_abs
150	0.395885	_corrected_abs
160	0.520763	_corrected_abs
10	0.143185	_corrected_abs
20	0.250723	_corrected_abs
30	0.279949	_corrected_abs
40	0.335581	_corrected_abs
50	0.441397	_corrected_abs
10	0.0346474	_corrected_abs
20	0.0521486	_corrected_abs
30	0.0678057	_corrected_abs
40	0.0672879	_corrected_abs
50	0.0713255	_corrected_abs
60	0.0562845	_corrected_abs
70	0.058496	_corrected_abs
80	0.0742892	_corrected_abs
90	0.0912789	_corrected_abs
100	0.0878517	_corrected_abs
110	0.101078	_corrected_abs
120	0.114715	_corrected_abs
130	0.138849	_corrected_abs
140	0.115312	_corrected_abs
10	0.0930177	_corrected_abs
20	0.164655	_corrected_abs
30	0.175956	_corrected_abs
40	0.198297	_corrected_abs
50	0.225436	_corrected_abs
60	0.225399	_corrected_abs
70	0.243595	_corrected_abs
80	0.260808	_corrected_abs
10	0.0732141	_corrected_abs
20	0.0824679	_corrected_abs
30	0.0864765	_corrected_abs
40	0.0867911	_corrected_abs
50	0.102128	_corrected_abs
60	0.109101	_corrected_abs
70	0.122756	_corrected_abs
80	0.129462	_corrected_abs
90	0.152046	_corrected_abs
100	0.15377	_corrected_abs
110	0.170544	_corrected_abs
120	0.170293	_corrected_abs
130	0.201157	_corrected_abs
140	0.221843	_corrected_abs
150	0.216571	_corrected_abs
160	0.230903	_corrected_abs
170	0.250324	_corrected_abs
180	0.275864	_corrected_abs
190	0.269011	_corrected_abs
200	0.278859	_corrected_abs
210	0.300287	_corrected_abs
220	0.32327	_corrected_abs
230	0.322176	_corrected_abs
240	0.31364	_corrected_abs
250	0.309769	_corrected_abs
260	0.332319	_corrected_abs
270	0.303554	_corrected_abs
280	0.347714	_corrected_abs
290	0.363344	_corrected_abs
300	0.372744	_corrected_abs
310	0.380641	_corrected_abs
320	0.390861	_corrected_abs
330	0.417895	_corrected_abs
340	0.445952	_corrected_abs
350	0.409955	_corrected_abs
360	0.35603	_corrected_abs
370	0.398151	_corrected_abs
380	0.392302	_corrected_abs
390	0.349324	_corrected_abs
400	0.33636	_corrected_abs
10	0.0378175	_corrected_abs
20	0.0647658	_corrected_abs
30	0.0714665	_corrected_abs
40	0.0781901	_corrected_abs
50	0.0912815	_corrected_abs
60	0.114133	_corrected_abs
70	0.154731	_corrected_abs
80	0.188866	_corrected_abs
90	0.217227	_corrected_abs
100	0.232967	_corrected_abs
110	0.244919	_corrected_abs
120	0.281038	_corrected_abs
130	0.307743	_corrected_abs
10	0.12222	_corrected_abs
20	0.173265	_corrected_abs
30	0.165655	_corrected_abs
40	0.143045	_corrected_abs
50	0.227178	_corrected_abs
60	0.225771	_corrected_abs
70	0.209295	_corrected_abs
80	0.254046	_corrected_abs
90	0.330619	_corrected_abs
100	0.324754	_corrected_abs
110	0.348339	_corrected_abs
120	0.435341	_corrected_abs
130	0.484332	_corrected_abs
140	0.392521	_corrected_abs
150	0.408786	_corrected_abs
160	0.532728	_corrected_abs
170	0.661959	_corrected_abs
10	0.0771619	_corrected_abs
20	0.0970562	_corrected_abs
30	0.0832861	_corrected_abs
40	0.117014	_corrected_abs
50	0.114144	_corrected_abs
60	0.150113	_corrected_abs
70	0.11052	_corrected_abs
10	0.0486738	_corrected_abs
20	0.0660509	_corrected_abs
30	0.0694774	_corrected_abs
40	0.090068	_corrected_abs
50	0.103952	_corrected_abs
60	0.117422	_corrected_abs
70	0.135897	_corrected_abs
80	0.157538	_corrected_abs
90	0.16242	_corrected_abs
100	0.168398	_corrected_abs
110	0.175058	_corrected_abs
120	0.189129	_corrected_abs
130	0.198168	_corrected_abs
140	0.225615	_corrected_abs
150	0.227878	_corrected_abs
160	0.213528	_corrected_abs
170	0.234221	_corrected_abs
180	0.243348	_corrected_abs
190	0.257883	_corrected_abs
200	0.28878	_corrected_abs
210	0.2927	_corrected_abs
220	0.350032	_corrected_abs
230	0.392138	_corrected_abs
240	0.456785	_corrected_abs
250	0.539486	_corrected_abs
260	0.568565	_corrected_abs
270	0.606304	_corrected_abs
10	0.0482291	_corrected_abs
20	0.0709288	_corrected_abs
30	0.0849166	_corrected_abs
40	0.100494	_corrected_abs
50	0.104118	_corrected_abs
60	0.11919	_corrected_abs
70	0.137378	_corrected_abs
80	0.149259	_corrected_abs
90	0.169398	_corrected_abs
100	0.187719	_corrected_abs
110	0.20512	_corrected_abs
120	0.222172	_corrected_abs
130	0.235589	_corrected_abs
140	0.253501	_corrected_abs
150	0.264852	_corrected_abs
160	0.273996	_corrected_abs
170	0.284891	_corrected_abs
180	0.296681	_corrected_abs
190	0.311379	_corrected_abs
200	0.314861	_corrected_abs
210	0.321278	_corrected_abs
220	0.32768	_corrected_abs
230	0.336758	_corrected_abs
240	0.35173	_corrected_abs
250	0.359489	_corrected_abs
260	0.370551	_corrected_abs
270	0.388672	_corrected_abs
280	0.400546	_corrected_abs
290	0.407012	_corrected_abs
300	0.404585	_corrected_abs
310	0.412305	_corrected_abs
320	0.419918	_corrected_abs
330	0.42401	_corrected_abs
340	0.434143	_corrected_abs
350	0.444759	_corrected_abs
360	0.44683	_corrected_abs
370	0.451118	_corrected_abs
380	0.460207	_corrected_abs
390	0.478789	_corrected_abs
400	0.484142	_corrected_abs
410	0.492988	_corrected_abs
420	0.497015	_corrected_abs
430	0.509316	_corrected_abs
440	0.535873	_corrected_abs
450	0.550336	_corrected_abs
460	0.576251	_corrected_abs
470	0.59184	_corrected_abs
480	0.59793	_corrected_abs
490	0.621368	_corrected_abs
10	0.0513662	_corrected_abs
20	0.0604224	_corrected_abs
30	0.084235	_corrected_abs
40	0.088216	_corrected_abs
50	0.0956727	_corrected_abs
60	0.0953865	_corrected_abs
70	0.101529	_corrected_abs
80	0.0984682	_corrected_abs
90	0.105648	_corrected_abs
100	0.108653	_corrected_abs
110	0.108227	_corrected_abs
120	0.112462	_corrected_abs
130	0.13236	_corrected_abs
140	0.140418	_corrected_abs
150	0.160076	_corrected_abs
160	0.162958	_corrected_abs
170	0.167235	_corrected_abs
180	0.180913	_corrected_abs
190	0.187905	_corrected_abs
200	0.212477	_corrected_abs
210	0.234184	_corrected_abs
220	0.239508	_corrected_abs
230	0.248378	_corrected_abs
240	0.261133	_corrected_abs
250	0.256272	_corrected_abs
260	0.271766	_corrected_abs
270	0.248141	_corrected_abs
280	0.250247	_corrected_abs
290	0.28066	_corrected_abs
300	0.304884	_corrected_abs
310	0.328256	_corrected_abs
320	0.339669	_corrected_abs
10	0.0915153	_corrected_abs
20	0.0957296	_corrected_abs
30	0.147113	_corrected_abs
40	0.134265	_corrected_abs
50	0.168216	_corrected_abs
60	0.206135	_corrected_abs
70	0.243772	_corrected_abs
80	0.246778	_corrected_abs
90	0.256614	_corrected_abs
100	0.272328	_corrected_abs
110	0.310616	_corrected_abs
120	0.306108	_corrected_abs
130	0.342248	_corrected_abs
140	0.309929	_corrected_abs
150	0.291572	_corrected_abs
160	0.20541	_corrected_abs
170	0.228953	_corrected_abs
10	0.0430672	_corrected_abs
20	0.0634544	_corrected_abs
30	0.0680027	_corrected_abs
40	0.0818557	_corrected_abs
50	0.0715836	_corrected_abs
60	0.0487623	_corrected_abs
10	0.127074	_corrected_abs
20	0.186144	_corrected_abs
30	0.197587	_corrected_abs
40	0.2048	_corrected_abs
50	0.153901	_corrected_abs
60	0.177336	_corrected_abs
70	0.236686	_corrected_abs
80	0.248522	_corrected_abs
90	0.252578	_corrected_abs
100	0.216539	_corrected_abs
110	0.125228	_corrected_abs
120	0.137182	_corrected_abs
10	0.113298	_corrected_abs
20	0.115218	_corrected_abs
30	0.135086	_corrected_abs
40	0.15823	_corrected_abs
50	0.1882	_corrected_abs
60	0.191524	_corrected_abs
70	0.25272	_corrected_abs
80	0.246099	_corrected_abs
90	0.199342	_corrected_abs
100	0.18057	_corrected_abs
110	0.201044	_corrected_abs
120	0.233207	_corrected_abs
10	0.0984162	_corrected_abs
20	0.182503	_corrected_abs
30	0.21345	_corrected_abs
40	0.263827	_corrected_abs
50	0.330299	_corrected_abs
60	0.374354	_corrected_abs
70	0.453696	_corrected_abs
80	0.520921	_corrected_abs
90	0.658752	_corrected_abs
10	0.141012	_corrected_abs
20	0.131094	_corrected_abs
30	0.168521	_corrected_abs
40	0.162291	_corrected_abs
50	0.248468	_corrected_abs
60	0.253072	_corrected_abs
70	0.37524	_corrected_abs
10	0.0680612	_corrected_abs
20	0.105026	_corrected_abs
30	0.124056	_corrected_abs
40	0.143205	_corrected_abs
50	0.139209	_corrected_abs
60	0.150216	_corrected_abs
70	0.17433	_corrected_abs
80	0.193203	_corrected_abs
90	0.21975	_corrected_abs
100	0.243068	_corrected_abs
110	0.279446	_corrected_abs
120	0.290134	_corrected_abs
130	0.323023	_corrected_abs
140	0.364731	_corrected_abs
150	0.352804	_corrected_abs
160	0.381159	_corrected_abs
170	0.40316	_corrected_abs
180	0.391005	_corrected_abs
190	0.410638	_corrected_abs
200	0.436668	_corrected_abs
210	0.472974	_corrected_abs
220	0.492383	_corrected_abs
230	0.474875	_corrected_abs
240	0.450369	_corrected_abs
250	0.450528	_corrected_abs
260	0.451106	_corrected_abs
270	0.476265	_corrected_abs
280	0.442818	_corrected_abs
290	0.442041	_corrected_abs
300	0.373595	_corrected_abs
10	0.0629945	_corrected_abs
20	0.125209	_corrected_abs
30	0.164889	_corrected_abs
40	0.239742	_corrected_abs
50	0.323492	_corrected_abs
10	0.0437615	_corrected_abs
20	0.0606358	_corrected_abs
30	0.0968393	_corrected_abs
40	0.087514	_corrected_abs
50	0.0872848	_corrected_abs
60	0.115882	_corrected_abs
70	0.15532	_corrected_abs
80	0.221167	_corrected_abs
90	0.223251	_corrected_abs
100	0.240578	_corrected_abs
10	0.0798057	_corrected_abs
20	0.0695022	_corrected_abs
30	0.0952717	_corrected_abs
40	0.0914271	_corrected_abs
50	0.170601	_corrected_abs
60	0.160962	_corrected_abs
70	0.22298	_corrected_abs
80	0.255132	_corrected_abs
90	0.314467	_corrected_abs
100	0.323138	_corrected_abs
110	0.382536	_corrected_abs
120	0.44372	_corrected_abs
10	0.0646654	_corrected_abs
20	0.103083	_corrected_abs
30	0.140325	_corrected_abs
40	0.188499	_corrected_abs
50	0.2428	_corrected_abs
10	0.0868566	_corrected_abs
20	0.151651	_corrected_abs
30	0.181694	_corrected_abs
40	0.243949	_corrected_abs
50	0.230187	_corrected_abs
10	0.0338842	_corrected_abs
20	0.0560218	_corrected_abs
30	0.0746721	_corrected_abs
40	0.0974118	_corrected_abs
50	0.124178	_corrected_abs
60	0.144468	_corrected_abs
70	0.163644	_corrected_abs
80	0.189312	_corrected_abs
90	0.206324	_corrected_abs
100	0.217732	_corrected_abs
110	0.223767	_corrected_abs
120	0.23705	_corrected_abs
130	0.252382	_corrected_abs
140	0.23849	_corrected_abs
150	0.257932	_corrected_abs
160	0.253577	_corrected_abs
170	0.262967	_corrected_abs
180	0.251847	_corrected_abs
190	0.25972	_corrected_abs
200	0.280334	_corrected_abs
210	0.319791	_corrected_abs
220	0.387228	_corrected_abs
10	0.0463683	_corrected_abs
20	0.066945	_corrected_abs
30	0.0876552	_corrected_abs
40	0.0837272	_corrected_abs
50	0.0852825	_corrected_abs
60	0.108195	_corrected_abs
70	0.148222	_corrected_abs
10	0.101227	_corrected_abs
20	0.138477	_corrected_abs
30	0.105231	_corrected_abs
40	0.140417	_corrected_abs
50	0.0872515	_corrected_abs
60	0.0469294	_corrected_abs
70	0.11994	_corrected_abs
80	0.111952	_corrected_abs
90	0.119377	_corrected_abs
10	0.0835408	_corrected_abs
20	0.117569	_corrected_abs
30	0.193648	_corrected_abs
40	0.2337	_corrected_abs
50	0.277178	_corrected_abs
60	0.277286	_corrected_abs
70	0.279849	_corrected_abs
80	0.249056	_corrected_abs
90	0.291609	_corrected_abs
100	0.29055	_corrected_abs
10	0.108696	_corrected_abs
20	0.167412	_corrected_abs
30	0.195798	_corrected_abs
40	0.237224	_corrected_abs
50	0.276367	_corrected_abs
60	0.357197	_corrected_abs
70	0.430883	_corrected_abs
80	0.453643	_corrected_abs
90	0.473261	_corrected_abs
100	0.493316	_corrected_abs
110	0.500632	_corrected_abs
120	0.534352	_corrected_abs
130	0.480371	_corrected_abs
140	0.403926	_corrected_abs
150	0.388647	_corrected_abs
160	0.32292	_corrected_abs
170	0.320613	_corrected_abs
180	0.280277	_corrected_abs
190	0.166459	_corrected_abs
200	0.174985	_corrected_abs
210	0.16404	_corrected_abs
220	0.167039	_corrected_abs
230	0.159278	_corrected_abs
240	0.175583	_corrected_abs
250	0.202157	_corrected_abs
260	0.259115	_corrected_abs
270	0.196143	_corrected_abs
280	0.18329	_corrected_abs
10	0.103273	_corrected_abs
20	0.140245	_corrected_abs
30	0.155753	_corrected_abs
40	0.213529	_corrected_abs
50	0.245986	_corrected_abs
60	0.256656	_corrected_abs
70	0.301369	_corrected_abs
80	0.321231	_corrected_abs
90	0.320895	_corrected_abs
100	0.310899	_corrected_abs
110	0.349954	_corrected_abs
120	0.39976	_corrected_abs
130	0.435045	_corrected_abs
140	0.465982	_corrected_abs
10	0.0430175	_corrected_abs
20	0.0617122	_corrected_abs
30	0.0857351	_corrected_abs
40	0.111608	_corrected_abs
50	0.13566	_corrected_abs
60	0.159469	_corrected_abs
70	0.177733	_corrected_abs
80	0.202823	_corrected_abs
90	0.220538	_corrected_abs
100	0.245481	_corrected_abs
110	0.264151	_corrected_abs
120	0.28969	_corrected_abs
130	0.311282	_corrected_abs
140	0.33633	_corrected_abs
150	0.370328	_corrected_abs
160	0.39471	_corrected_abs
170	0.41783	_corrected_abs
180	0.439619	_corrected_abs
190	0.46189	_corrected_abs
200	0.485365	_corrected_abs
210	0.50545	_corrected_abs
220	0.525252	_corrected_abs
230	0.54026	_corrected_abs
240	0.559599	_corrected_abs
250	0.594308	_corrected_abs
260	0.627194	_corrected_abs
270	0.65782	_corrected_abs
280	0.683012	_corrected_abs
290	0.711967	_corrected_abs
300	0.730632	_corrected_abs
310	0.740712	_corrected_abs
320	0.755054	_corrected_abs
330	0.767245	_corrected_abs
340	0.771607	_corrected_abs
350	0.771821	_corrected_abs
360	0.778241	_corrected_abs
370	0.786505	_corrected_abs
380	0.79766	_corrected_abs
390	0.792384	_corrected_abs
400	0.792634	_corrected_abs
410	0.79139	_corrected_abs
420	0.785352	_corrected_abs
430	0.772084	_corrected_abs
440	0.757529	_corrected_abs
450	0.737002	_corrected_abs
460	0.723019	_corrected_abs
470	0.705506	_corrected_abs
480	0.692872	_corrected_abs
490	0.683802	_corrected_abs
10	0.0454326	_corrected_abs
20	0.0695134	_corrected_abs
30	0.091119	_corrected_abs
40	0.105745	_corrected_abs
50	0.123504	_corrected_abs
60	0.155455	_corrected_abs
70	0.175571	_corrected_abs
80	0.190488	_corrected_abs
90	0.210279	_corrected_abs
100	0.231791	_corrected_abs
110	0.26408	_corrected_abs
120	0.287079	_corrected_abs
130	0.311394	_corrected_abs
140	0.342409	_corrected_abs
150	0.368844	_corrected_abs
160	0.400626	_corrected_abs
170	0.425407	_corrected_abs
180	0.453633	_corrected_abs
190	0.481003	_corrected_abs
200	0.509043	_corrected_abs
210	0.54273	_corrected_abs
220	0.574691	_corrected_abs
230	0.60354	_corrected_abs
240	0.640993	_corrected_abs
250	0.673156	_corrected_abs
260	0.698107	_corrected_abs
270	0.719579	_corrected_abs
280	0.749699	_corrected_abs
290	0.783187	_corrected_abs
300	0.811443	_corrected_abs
310	0.83883	_corrected_abs
320	0.872856	_corrected_abs
330	0.917319	_corrected_abs
340	0.960586	_corrected_abs
350	1.00167	_corrected_abs
360	1.03076	_corrected_abs
370	1.07598	_corrected_abs
380	1.11101	_corrected_abs
390	1.15077	_corrected_abs
400	1.18341	_corrected_abs
410	1.21128	_corrected_abs
420	1.2513	_corrected_abs
430	1.28132	_corrected_abs
440	1.31116	_corrected_abs
450	1.32364	_corrected_abs
460	1.33433	_corrected_abs
470	1.36346	_corrected_abs
480	1.39514	_corrected_abs
490	1.4171	_corrected_abs
10	0.0970576	_corrected_abs
20	0.109946	_corrected_abs
30	0.133256	_corrected_abs
40	0.15097	_corrected_abs
50	0.177337	_corrected_abs
60	0.24637	_corrected_abs
10	0.0972829	_corrected_abs
20	0.144809	_corrected_abs
30	0.132175	_corrected_abs
40	0.165837	_corrected_abs
50	0.176221	_corrected_abs
60	0.186409	_corrected_abs
10	0.0517654	_corrected_abs
20	0.0800638	_corrected_abs
30	0.0996674	_corrected_abs
40	0.109429	_corrected_abs
50	0.136294	_corrected_abs
60	0.145154	_corrected_abs
70	0.174431	_corrected_abs
80	0.178771	_corrected_abs
10	0.066708	_corrected_abs
20	0.135398	_corrected_abs
30	0.200539	_corrected_abs
40	0.283644	_corrected_abs
50	0.287797	_corrected_abs
60	0.241584	_corrected_abs
10	0.141754	_corrected_abs
20	0.192731	_corrected_abs
30	0.207586	_corrected_abs
40	0.346459	_corrected_abs
50	0.43097	_corrected_abs
60	0.524397	_corrected_abs
70	0.698565	_corrected_abs
10	0.0748114	_corrected_abs
20	0.112168	_corrected_abs
30	0.115291	_corrected_abs
40	0.154969	_corrected_abs
50	0.16782	_corrected_abs
60	0.165869	_corrected_abs
70	0.206787	_corrected_abs
80	0.21451	_corrected_abs
90	0.202229	_corrected_abs
100	0.226257	_corrected_abs
110	0.207046	_corrected_abs
120	0.187295	_corrected_abs
130	0.199461	_corrected_abs
140	0.156343	_corrected_abs
150	0.161447	_corrected_abs
160	0.195447	_corrected_abs
170	0.186313	_corrected_abs
180	0.14839	_corrected_abs
190	0.112638	_corrected_abs
200	0.0960342	_corrected_abs
210	0.105113	_corrected_abs
220	0.17009	_corrected_abs
10	0.0881836	_corrected_abs
20	0.102639	_corrected_abs
30	0.0819158	_corrected_abs
40	0.128944	_corrected_abs
50	0.138114	_corrected_abs
60	0.102415	_corrected_abs
70	0.138765	_corrected_abs
80	0.181216	_corrected_abs
10	0.0305067	_corrected_abs
20	0.0475584	_corrected_abs
30	0.0701862	_corrected_abs
40	0.110443	_corrected_abs
50	0.151476	_corrected_abs
60	0.184698	_corrected_abs
70	0.241008	_corrected_abs
80	0.266506	_corrected_abs
90	0.28496	_corrected_abs
100	0.309341	_corrected_abs
10	0.0664639	_corrected_abs
20	0.0934972	_corrected_abs
30	0.12239	_corrected_abs
40	0.178356	_corrected_abs
50	0.209265	_corrected_abs
60	0.234405	_corrected_abs
70	0.273281	_corrected_abs
80	0.300023	_corrected_abs
90	0.3184	_corrected_abs
100	0.337885	_corrected_abs
110	0.353761	_corrected_abs
120	0.361897	_corrected_abs
130	0.352254	_corrected_abs
140	0.346684	_corrected_abs
150	0.35182	_corrected_abs
160	0.354223	_corrected_abs
170	0.377234	_corrected_abs
180	0.396004	_corrected_abs
190	0.404159	_corrected_abs
200	0.426126	_corrected_abs
210	0.422647	_corrected_abs
220	0.417664	_corrected_abs
230	0.407246	_corrected_abs
240	0.398524	_corrected_abs
250	0.382397	_corrected_abs
260	0.365972	_corrected_abs
270	0.334841	_corrected_abs
280	0.321585	_corrected_abs
290	0.290059	_corrected_abs
300	0.288191	_corrected_abs
310	0.343903	_corrected_abs
320	0.383305	_corrected_abs
330	0.42905	_corrected_abs
340	0.476955	_corrected_abs
350	0.551386	_corrected_abs
360	0.549453	_corrected_abs
370	0.583441	_corrected_abs
380	0.647599	_corrected_abs
390	0.611443	_corrected_abs
400	0.653284	_corrected_abs
410	0.68664	_corrected_abs
10	0.0321379	_corrected_abs
20	0.0637541	_corrected_abs
30	0.0877919	_corrected_abs
40	0.107844	_corrected_abs
50	0.139288	_corrected_abs
60	0.192713	_corrected_abs
70	0.189838	_corrected_abs
80	0.176767	_corrected_abs
90	0.162732	_corrected_abs
100	0.169682	_corrected_abs
10	0.105891	_corrected_abs
20	0.131368	_corrected_abs
30	0.179131	_corrected_abs
40	0.232376	_corrected_abs
50	0.340225	_corrected_abs
60	0.466486	_corrected_abs
70	0.478637	_corrected_abs
10	0.12779	_corrected_abs
20	0.221956	_corrected_abs
30	0.283958	_corrected_abs
40	0.273704	_corrected_abs
50	0.293017	_corrected_abs
60	0.324069	_corrected_abs
70	0.326426	_corrected_abs
80	0.306848	_corrected_abs
90	0.253521	_corrected_abs
100	0.271722	_corrected_abs
110	0.30253	_corrected_abs
120	0.399757	_corrected_abs
130	0.374958	_corrected_abs
10	0.102219	_corrected_abs
20	0.224365	_corrected_abs
30	0.308	_corrected_abs
40	0.292418	_corrected_abs
50	0.26847	_corrected_abs
10	0.0325769	_corrected_abs
20	0.0500606	_corrected_abs
30	0.0563933	_corrected_abs
40	0.0673305	_corrected_abs
50	0.0710784	_corrected_abs
60	0.0675448	_corrected_abs
70	0.048811	_corrected_abs
80	0.0738213	_corrected_abs
10	0.0782016	_corrected_abs
20	0.0999097	_corrected_abs
30	0.11298	_corrected_abs
40	0.0813058	_corrected_abs
50	0.100792	_corrected_abs
60	0.141029	_corrected_abs
10	0.074147	_corrected_abs
20	0.120053	_corrected_abs
30	0.143081	_corrected_abs
40	0.153657	_corrected_abs
50	0.16816	_corrected_abs
60	0.214009	_corrected_abs
70	0.270555	_corrected_abs
80	0.345358	_corrected_abs
90	0.422793	_corrected_abs
100	0.454257	_corrected_abs
110	0.542354	_corrected_abs
120	0.612825	_corrected_abs
130	0.723448	_corrected_abs
140	0.85826	_corrected_abs
150	0.960001	_corrected_abs
160	1.05606	_corrected_abs
170	1.15352	_corrected_abs
180	1.25549	_corrected_abs
190	1.38396	_corrected_abs
200	1.45383	_corrected_abs
210	1.51984	_corrected_abs
220	1.55053	_corrected_abs
230	1.59233	_corrected_abs
240	1.54058	_corrected_abs
250	1.51506	_corrected_abs
260	1.45453	_corrected_abs
10	0.0751671	_corrected_abs
20	0.143351	_corrected_abs
30	0.221061	_corrected_abs
40	0.278494	_corrected_abs
50	0.316251	_corrected_abs
60	0.374645	_corrected_abs
70	0.367949	_corrected_abs
80	0.379075	_corrected_abs
90	0.451684	_corrected_abs
100	0.499094	_corrected_abs
110	0.488638	_corrected_abs
120	0.467851	_corrected_abs
130	0.468378	_corrected_abs
140	0.504971	_corrected_abs
150	0.565529	_corrected_abs
160	0.666497	_corrected_abs
170	0.650785	_corrected_abs
180	0.759882	_corrected_abs
10	0.0457096	_corrected_abs
20	0.0634934	_corrected_abs
30	0.0890318	_corrected_abs
40	0.102891	_corrected_abs
50	0.129276	_corrected_abs
60	0.150153	_corrected_abs
70	0.168219	_corrected_abs
80	0.168018	_corrected_abs
90	0.176695	_corrected_abs
100	0.191842	_corrected_abs
110	0.208771	_corrected_abs
120	0.221602	_corrected_abs
130	0.242925	_corrected_abs
140	0.265179	_corrected_abs
150	0.282942	_corrected_abs
160	0.294457	_corrected_abs
170	0.295257	_corrected_abs
180	0.295393	_corrected_abs
190	0.292488	_corrected_abs
200	0.292822	_corrected_abs
210	0.293089	_corrected_abs
220	0.306872	_corrected_abs
230	0.321919	_corrected_abs
240	0.341938	_corrected_abs
250	0.372473	_corrected_abs
260	0.389911	_corrected_abs
270	0.395755	_corrected_abs
280	0.399893	_corrected_abs
290	0.41261	_corrected_abs
300	0.414543	_corrected_abs
310	0.41417	_corrected_abs
320	0.40331	_corrected_abs
330	0.420556	_corrected_abs
340	0.439094	_corrected_abs
350	0.451658	_corrected_abs
360	0.457287	_corrected_abs
370	0.460334	_corrected_abs
380	0.452327	_corrected_abs
390	0.440314	_corrected_abs
400	0.432604	_corrected_abs
410	0.445166	_corrected_abs
420	0.453699	_corrected_abs
430	0.455479	_corrected_abs
440	0.468301	_corrected_abs
450	0.463277	_corrected_abs
460	0.470183	_corrected_abs
470	0.472212	_corrected_abs
480	0.466682	_corrected_abs
490	0.470096	_corrected_abs
10	0.142158	_corrected_abs
20	0.182634	_corrected_abs
30	0.296825	_corrected_abs
40	0.283889	_corrected_abs
50	0.292418	_corrected_abs
60	0.307159	_corrected_abs
70	0.312618	_corrected_abs
10	0.0797177	_corrected_abs
20	0.115199	_corrected_abs
30	0.130223	_corrected_abs
40	0.175481	_corrected_abs
50	0.211175	_corrected_abs
60	0.283403	_corrected_abs
70	0.321527	_corrected_abs
80	0.367961	_corrected_abs
90	0.430077	_corrected_abs
100	0.508248	_corrected_abs
110	0.569921	_corrected_abs
120	0.644888	_corrected_abs
130	0.743749	_corrected_abs
140	0.826035	_corrected_abs
150	0.911459	_corrected_abs
160	0.967027	_corrected_abs
170	1.03129	_corrected_abs
180	0.995724	_corrected_abs
190	0.963665	_corrected_abs
200	0.945175	_corrected_abs
210	0.981577	_corrected_abs
220	1.08699	_corrected_abs
230	1.0533	_corrected_abs
10	0.0741005	_corrected_abs
20	0.126689	_corrected_abs
30	0.167032	_corrected_abs
40	0.20409	_corrected_abs
50	0.141774	_corrected_abs
60	0.10808	_corrected_abs
70	0.0745981	_corrected_abs
80	0.0823561	_corrected_abs
10	0.070605	_corrected_abs
20	0.14507	_corrected_abs
30	0.185002	_corrected_abs
40	0.215575	_corrected_abs
50	0.225821	_corrected_abs
60	0.258364	_corrected_abs
70	0.291348	_corrected_abs
80	0.356503	_corrected_abs
90	0.408524	_corrected_abs
100	0.424723	_corrected_abs
10	0.15778	_corrected_abs
20	0.177917	_corrected_abs
30	0.272882	_corrected_abs
40	0.302104	_corrected_abs
50	0.428293	_corrected_abs
60	0.334621	_corrected_abs
10	0.067901	_corrected_abs
20	0.111555	_corrected_abs
30	0.171206	_corrected_abs
40	0.222071	_corrected_abs
50	0.26786	_corrected_abs
60	0.333844	_corrected_abs
70	0.372014	_corrected_abs
80	0.405709	_corrected_abs
90	0.425712	_corrected_abs
100	0.446085	_corrected_abs
110	0.438193	_corrected_abs
120	0.447643	_corrected_abs
130	0.407366	_corrected_abs
140	0.379069	_corrected_abs
150	0.360914	_corrected_abs
160	0.293148	_corrected_abs
170	0.274559	_corrected_abs
180	0.230185	_corrected_abs
190	0.214542	_corrected_abs
200	0.178169	_corrected_abs
210	0.17539	_corrected_abs
10	0.0509181	_corrected_abs
20	0.0689079	_corrected_abs
30	0.0946297	_corrected_abs
40	0.112497	_corrected_abs
50	0.127596	_corrected_abs
60	0.142479	_corrected_abs
70	0.153026	_corrected_abs
80	0.174558	_corrected_abs
90	0.192987	_corrected_abs
100	0.225398	_corrected_abs
110	0.259622	_corrected_abs
120	0.296603	_corrected_abs
130	0.330095	_corrected_abs
140	0.35008	_corrected_abs
150	0.355429	_corrected_abs
160	0.334763	_corrected_abs
170	0.299427	_corrected_abs
180	0.356266	_corrected_abs
190	0.329662	_corrected_abs
200	0.363192	_corrected_abs
210	0.384711	_corrected_abs
220	0.438996	_corrected_abs
230	0.464795	_corrected_abs
10	0.0708754	_corrected_abs
20	0.0981064	_corrected_abs
30	0.164632	_corrected_abs
40	0.179445	_corrected_abs
50	0.215048	_corrected_abs
60	0.229677	_corrected_abs
70	0.250931	_corrected_abs
80	0.281709	_corrected_abs
90	0.280837	_corrected_abs
100	0.273123	_corrected_abs
110	0.218083	_corrected_abs
120	0.186891	_corrected_abs
130	0.157269	_corrected_abs
140	0.151351	_corrected_abs
150	0.10633	_corrected_abs
10	0.0351203	_corrected_abs
20	0.0571423	_corrected_abs
30	0.0832221	_corrected_abs
40	0.103251	_corrected_abs
50	0.114968	_corrected_abs
60	0.120475	_corrected_abs
70	0.137646	_corrected_abs
80	0.157956	_corrected_abs
90	0.182856	_corrected_abs
100	0.183734	_corrected_abs
110	0.174397	_corrected_abs
120	0.160763	_corrected_abs
130	0.145449	_corrected_abs
140	0.143691	_corrected_abs
150	0.112522	_corrected_abs
160	0.0994878	_corrected_abs
170	0.102003	_corrected_abs
180	0.091541	_corrected_abs
190	0.106308	_corrected_abs
200	0.122253	_corrected_abs
210	0.103416	_corrected_abs
10	0.0588429	_corrected_abs
20	0.107164	_corrected_abs
30	0.111039	_corrected_abs
40	0.117156	_corrected_abs
50	0.196676	_corrected_abs
60	0.268321	_corrected_abs
70	0.297184	_corrected_abs
80	0.322321	_corrected_abs
10	0.0760465	_corrected_abs
20	0.116231	_corrected_abs
30	0.173354	_corrected_abs
40	0.195405	_corrected_abs
50	0.19686	_corrected_abs
60	0.226112	_corrected_abs
70	0.248612	_corrected_abs
80	0.277313	_corrected_abs
90	0.307089	_corrected_abs
100	0.314893	_corrected_abs
110	0.315793	_corrected_abs
120	0.335712	_corrected_abs
130	0.293481	_corrected_abs
140	0.361497	_corrected_abs
150	0.414427	_corrected_abs
160	0.417407	_corrected_abs
170	0.348395	_corrected_abs
10	0.0676059	_corrected_abs
20	0.117342	_corrected_abs
30	0.121585	_corrected_abs
40	0.135704	_corrected_abs
50	0.195287	_corrected_abs
60	0.227981	_corrected_abs
70	0.238637	_corrected_abs
80	0.292623	_corrected_abs
90	0.322773	_corrected_abs
100	0.38014	_corrected_abs
110	0.440628	_corrected_abs
120	0.51115	_corrected_abs
130	0.532847	_corrected_abs
140	0.562321	_corrected_abs
150	0.586998	_corrected_abs
160	0.616881	_corrected_abs
170	0.63783	_corrected_abs
180	0.625601	_corrected_abs
190	0.702728	_corrected_abs
10	0.0547662	_corrected_abs
20	0.0874314	_corrected_abs
30	0.114803	_corrected_abs
40	0.145895	_corrected_abs
50	0.178046	_corrected_abs
60	0.206106	_corrected_abs
70	0.225985	_corrected_abs
80	0.272009	_corrected_abs
90	0.299647	_corrected_abs
100	0.324587	_corrected_abs
110	0.344924	_corrected_abs
120	0.358818	_corrected_abs
130	0.379724	_corrected_abs
140	0.404486	_corrected_abs
150	0.439901	_corrected_abs
160	0.471778	_corrected_abs
170	0.518182	_corrected_abs
180	0.568422	_corrected_abs
190	0.620786	_corrected_abs
200	0.681122	_corrected_abs
210	0.733399	_corrected_abs
220	0.773578	_corrected_abs
230	0.798602	_corrected_abs
240	0.843616	_corrected_abs
250	0.874923	_corrected_abs
260	0.90728	_corrected_abs
270	0.950003	_corrected_abs
280	1.00947	_corrected_abs
290	1.05462	_corrected_abs
300	1.07065	_corrected_abs
310	1.08724	_corrected_abs
320	1.08977	_corrected_abs
330	1.05223	_corrected_abs
340	1.02403	_corrected_abs
350	1.00197	_corrected_abs
360	0.945531	_corrected_abs
370	0.897864	_corrected_abs
380	0.839566	_corrected_abs
390	0.801194	_corrected_abs
400	0.735866	_corrected_abs
410	0.719771	_corrected_abs
420	0.691404	_corrected_abs
430	0.663639	_corrected_abs
10	0.0721091	_corrected_abs
20	0.10805	_corrected_abs
30	0.103771	_corrected_abs
40	0.124384	_corrected_abs
50	0.154723	_corrected_abs
60	0.129992	_corrected_abs
70	0.13303	_corrected_abs
80	0.154145	_corrected_abs
90	0.180648	_corrected_abs
100	0.215915	_corrected_abs
110	0.20082	_corrected_abs
120	0.217439	_corrected_abs
130	0.238706	_corrected_abs
140	0.176601	_corrected_abs
150	0.159956	_corrected_abs
160	0.238382	_corrected_abs
10	0.0705161	_corrected_abs
20	0.0843301	_corrected_abs
30	0.105484	_corrected_abs
40	0.142293	_corrected_abs
50	0.15402	_corrected_abs
60	0.180007	_corrected_abs
70	0.200755	_corrected_abs
80	0.232143	_corrected_abs
90	0.238475	_corrected_abs
100	0.249963	_corrected_abs
110	0.262451	_corrected_abs
120	0.270911	_corrected_abs
130	0.24942	_corrected_abs
140	0.260566	_corrected_abs
150	0.266941	_corrected_abs
160	0.253492	_corrected_abs
170	0.291103	_corrected_abs
180	0.287237	_corrected_abs
190	0.304625	_corrected_abs
200	0.309981	_corrected_abs
210	0.344134	_corrected_abs
220	0.361347	_corrected_abs
230	0.35358	_corrected_abs
240	0.389605	_corrected_abs
250	0.387763	_corrected_abs
260	0.409648	_corrected_abs
270	0.423337	_corrected_abs
280	0.437398	_corrected_abs
290	0.448003	_corrected_abs
300	0.48484	_corrected_abs
310	0.516282	_corrected_abs
320	0.49162	_corrected_abs
330	0.507476	_corrected_abs
340	0.525243	_corrected_abs
350	0.552314	_corrected_abs
360	0.546599	_corrected_abs
370	0.555088	_corrected_abs
10	0.0634226	_corrected_abs
20	0.115857	_corrected_abs
30	0.167182	_corrected_abs
40	0.213709	_corrected_abs
50	0.290213	_corrected_abs
60	0.392714	_corrected_abs
70	0.479716	_corrected_abs
80	0.565691	_corrected_abs
90	0.652841	_corrected_abs
100	0.740171	_corrected_abs
110	0.805658	_corrected_abs
120	0.854308	_corrected_abs
130	0.906147	_corrected_abs
140	0.940586	_corrected_abs
150	0.931042	_corrected_abs
160	0.891973	_corrected_abs
170	0.878722	_corrected_abs
180	0.84079	_corrected_abs
190	0.79096	_corrected_abs
200	0.730097	_corrected_abs
210	0.719909	_corrected_abs
220	0.654779	_corrected_abs
10	0.0689831	_corrected_abs
20	0.0949453	_corrected_abs
30	0.125089	_corrected_abs
40	0.144779	_corrected_abs
50	0.165877	_corrected_abs
60	0.202823	_corrected_abs
70	0.215631	_corrected_abs
80	0.263284	_corrected_abs
90	0.290458	_corrected_abs
100	0.317835	_corrected_abs
110	0.338653	_corrected_abs
120	0.370565	_corrected_abs
130	0.418052	_corrected_abs
140	0.433033	_corrected_abs
150	0.471397	_corrected_abs
160	0.504143	_corrected_abs
170	0.558799	_corrected_abs
180	0.595613	_corrected_abs
190	0.627533	_corrected_abs
200	0.667183	_corrected_abs
210	0.711781	_corrected_abs
220	0.767387	_corrected_abs
230	0.796446	_corrected_abs
240	0.842023	_corrected_abs
250	0.896314	_corrected_abs
260	0.951977	_corrected_abs
270	1.03012	_corrected_abs
280	1.08331	_corrected_abs
290	1.15835	_corrected_abs
300	1.19339	_corrected_abs
310	1.22891	_corrected_abs
320	1.30516	_corrected_abs
330	1.40111	_corrected_abs
340	1.48415	_corrected_abs
350	1.52716	_corrected_abs
360	1.57863	_corrected_abs
370	1.61042	_corrected_abs
380	1.55562	_corrected_abs
390	1.60227	_corrected_abs
400	1.56131	_corrected_abs
410	1.46952	_corrected_abs
420	1.48014	_corrected_abs
430	1.51668	_corrected_abs
440	1.4958	_corrected_abs
450	1.44257	_corrected_abs
460	1.56446	_corrected_abs
10	0.0623274	_corrected_abs
20	0.119092	_corrected_abs
30	0.140463	_corrected_abs
40	0.152016	_corrected_abs
50	0.121772	_corrected_abs
60	0.10933	_corrected_abs
70	0.134846	_corrected_abs
80	0.151548	_corrected_abs
90	0.190396	_corrected_abs
100	0.228423	_corrected_abs
110	0.186257	_corrected_abs
120	0.180576	_corrected_abs
130	0.180203	_corrected_abs
140	0.154285	_corrected_abs
10	0.0380986	_corrected_abs
20	0.0482711	_corrected_abs
30	0.0568369	_corrected_abs
40	0.0658763	_corrected_abs
50	0.0684956	_corrected_abs
60	0.0709731	_corrected_abs
70	0.0737015	_corrected_abs
80	0.0789042	_corrected_abs
90	0.0598495	_corrected_abs
100	0.0543806	_corrected_abs
110	0.0586981	_corrected_abs
120	0.0678197	_corrected_abs
130	0.0859141	_corrected_abs
140	0.059165	_corrected_abs
150	0.0680293	_corrected_abs
160	0.0569631	_corrected_abs
170	0.0657199	_corrected_abs
10	0.0511932	_corrected_abs
20	0.0721989	_corrected_abs
30	0.0723909	_corrected_abs
40	0.0897446	_corrected_abs
50	0.105659	_corrected_abs
60	0.14761	_corrected_abs
70	0.188135	_corrected_abs
80	0.208264	_corrected_abs
90	0.23851	_corrected_abs
100	0.273514	_corrected_abs
110	0.288645	_corrected_abs
10	0.0346031	_corrected_abs
20	0.0473205	_corrected_abs
30	0.0740704	_corrected_abs
40	0.0810807	_corrected_abs
50	0.0981999	_corrected_abs
60	0.0973844	_corrected_abs
70	0.110804	_corrected_abs
80	0.107408	_corrected_abs
90	0.0987391	_corrected_abs
100	0.110525	_corrected_abs
110	0.109605	_corrected_abs
120	0.130149	_corrected_abs
130	0.131572	_corrected_abs
140	0.117353	_corrected_abs
150	0.133313	_corrected_abs
160	0.1596	_corrected_abs
10	0.0426727	_corrected_abs
20	0.0733621	_corrected_abs
30	0.0920282	_corrected_abs
40	0.123469	_corrected_abs
50	0.108051	_corrected_abs
60	0.114499	_corrected_abs
70	0.118209	_corrected_abs
80	0.0966494	_corrected_abs
90	0.104614	_corrected_abs
10	0.0685455	_corrected_abs
20	0.106255	_corrected_abs
30	0.101363	_corrected_abs
40	0.127662	_corrected_abs
50	0.156688	_corrected_abs
60	0.175964	_corrected_abs
70	0.185219	_corrected_abs
80	0.202472	_corrected_abs
90	0.223653	_corrected_abs
100	0.216386	_corrected_abs
110	0.220069	_corrected_abs
120	0.248418	_corrected_abs
130	0.28553	_corrected_abs
140	0.310271	_corrected_abs
150	0.347831	_corrected_abs
160	0.418902	_corrected_abs
170	0.472371	_corrected_abs
180	0.494977	_corrected_abs
190	0.564463	_corrected_abs
200	0.577847	_corrected_abs
210	0.62925	_corrected_abs
220	0.641333	_corrected_abs
230	0.602636	_corrected_abs
10	0.091114	_corrected_abs
20	0.165866	_corrected_abs
30	0.286602	_corrected_abs
40	0.402984	_corrected_abs
50	0.512015	_corrected_abs
60	0.576189	_corrected_abs
70	0.674881	_corrected_abs
80	0.721263	_corrected_abs
90	0.741153	_corrected_abs
100	0.748801	_corrected_abs
110	0.738595	_corrected_abs
120	0.72989	_corrected_abs
130	0.726255	_corrected_abs
140	0.673411	_corrected_abs
150	0.690684	_corrected_abs
160	0.627847	_corrected_abs
170	0.663538	_corrected_abs
180	0.65455	_corrected_abs
190	0.618673	_corrected_abs
200	0.633311	_corrected_abs
210	0.736661	_corrected_abs
220	0.877374	_corrected_abs
230	1.09034	_corrected_abs
240	1.36201	_corrected_abs
250	1.74273	_corrected_abs
10	0.0687052	_corrected_abs
20	0.0808112	_corrected_abs
30	0.100188	_corrected_abs
40	0.125071	_corrected_abs
50	0.133272	_corrected_abs
60	0.136594	_corrected_abs
70	0.150653	_corrected_abs
80	0.15814	_corrected_abs
90	0.142434	_corrected_abs
100	0.156101	_corrected_abs
110	0.143217	_corrected_abs
120	0.151257	_corrected_abs
130	0.168486	_corrected_abs
140	0.206368	_corrected_abs
150	0.220707	_corrected_abs
160	0.264004	_corrected_abs
170	0.268752	_corrected_abs
180	0.258442	_corrected_abs
190	0.26657	_corrected_abs
200	0.272336	_corrected_abs
210	0.208462	_corrected_abs
220	0.227821	_corrected_abs
230	0.224292	_corrected_abs
240	0.255713	_corrected_abs
250	0.325375	_corrected_abs
260	0.364431	_corrected_abs
10	0.074482	_residual_abs
20	0.0991834	_residual_abs
30	0.158151	_residual_abs
40	0.171618	_residual_abs
50	0.197807	_residual_abs
60	0.132599	_residual_abs
70	0.152821	_residual_abs
80	0.13496	_residual_abs
90	0.184232	_residual_abs
10	0.0305955	_residual_abs
20	0.0497293	_residual_abs
30	0.0678216	_residual_abs
40	0.0816957	_residual_abs
50	0.0940481	_residual_abs
60	0.113559	_residual_abs
70	0.132132	_residual_abs
80	0.143575	_residual_abs
90	0.144057	_residual_abs
100	0.163398	_residual_abs
110	0.176368	_residual_abs
120	0.191634	_residual_abs
130	0.193373	_residual_abs
140	0.189351	_residual_abs
150	0.205823	_residual_abs
160	0.229378	_residual_abs
170	0.250206	_residual_abs
180	0.257065	_residual_abs
190	0.229862	_residual_abs
200	0.193137	_residual_abs
210	0.182305	_residual_abs
220	0.199748	_residual_abs
230	0.229491	_residual_abs
10	0.0373856	_residual_abs
20	0.0679424	_residual_abs
30	0.1091	_residual_abs
40	0.153116	_residual_abs
50	0.204697	_residual_abs
60	0.242493	_residual_abs
70	0.299487	_residual_abs
80	0.339729	_residual_abs
90	0.375924	_residual_abs
100	0.409309	_residual_abs
110	0.428933	_residual_abs
120	0.418049	_residual_abs
130	0.390823	_residual_abs
140	0.32978	_residual_abs
150	0.311532	_residual_abs
160	0.30045	_residual_abs
170	0.262884	_residual_abs
180	0.266641	_residual_abs
190	0.271305	_residual_abs
200	0.270981	_residual_abs
10	0.0276301	_residual_abs
20	0.0426069	_residual_abs
30	0.0561964	_residual_abs
40	0.0864256	_residual_abs
50	0.0978826	_residual_abs
60	0.124422	_residual_abs
70	0.147895	_residual_abs
80	0.174942	_residual_abs
90	0.184376	_residual_abs
100	0.213892	_residual_abs
110	0.239185	_residual_abs
120	0.259593	_residual_abs
130	0.281684	_residual_abs
140	0.275466	_residual_abs
150	0.302938	_residual_abs
160	0.347139	_residual_abs
10	0.16989	_residual_abs
20	0.335563	_residual_abs
30	0.384055	_residual_abs
40	0.547015	_residual_abs
50	0.838976	_residual_abs
10	0.0420499	_residual_abs
20	0.0656455	_residual_abs
30	0.082948	_residual_abs
40	0.0973478	_residual_abs
50	0.109854	_residual_abs
60	0.130452	_residual_abs
70	0.128843	_residual_abs
80	0.148482	_residual_abs
90	0.151118	_residual_abs
100	0.135429	_residual_abs
110	0.152848	_residual_abs
120	0.168304	_residual_abs
130	0.148272	_residual_abs
140	0.187659	_residual_abs
10	0.106663	_residual_abs
20	0.181879	_residual_abs
30	0.218605	_residual_abs
40	0.327584	_residual_abs
50	0.373978	_residual_abs
60	0.366774	_residual_abs
70	0.408575	_residual_abs
80	0.369694	_residual_abs
10	0.0421853	_residual_abs
20	0.0643641	_residual_abs
30	0.075038	_residual_abs
40	0.0955491	_residual_abs
50	0.134608	_residual_abs
60	0.169071	_residual_abs
70	0.192771	_residual_abs
80	0.222042	_residual_abs
90	0.257565	_residual_abs
100	0.281884	_residual_abs
110	0.306703	_residual_abs
120	0.329892	_residual_abs
130	0.358202	_residual_abs
140	0.386683	_residual_abs
150	0.402741	_residual_abs
160	0.423001	_residual_abs
170	0.461709	_residual_abs
180	0.471416	_residual_abs
190	0.488556	_residual_abs
200	0.499628	_residual_abs
210	0.513689	_residual_abs
220	0.487257	_residual_abs
230	0.457434	_residual_abs
240	0.451831	_residual_abs
250	0.447528	_residual_abs
260	0.430718	_residual_abs
270	0.417466	_residual_abs
280	0.41865	_residual_abs
290	0.431313	_residual_abs
300	0.441012	_residual_abs
310	0.427114	_residual_abs
320	0.419129	_residual_abs
330	0.427979	_residual_abs
340	0.41419	_residual_abs
350	0.406344	_residual_abs
360	0.384294	_residual_abs
370	0.448306	_residual_abs
380	0.449669	_residual_abs
390	0.426826	_residual_abs
400	0.490627	_residual_abs
10	0.0546282	_residual_abs
20	0.0961648	_residual_abs
30	0.129928	_residual_abs
40	0.149261	_residual_abs
50	0.169855	_residual_abs
60	0.155282	_residual_abs
70	0.146356	_residual_abs
80	0.154911	_residual_abs
90	0.164327	_residual_abs
100	0.174059	_residual_abs
110	0.19278	_residual_abs
120	0.272998	_residual_abs
130	0.295109	_residual_abs
10	0.11979	_residual_abs
20	0.189064	_residual_abs
30	0.177831	_residual_abs
40	0.175637	_residual_abs
50	0.235086	_residual_abs
60	0.251383	_residual_abs
70	0.24009	_residual_abs
80	0.283292	_residual_abs
90	0.366006	_residual_abs
100	0.401251	_residual_abs
110	0.395245	_residual_abs
120	0.452183	_residual_abs
130	0.557733	_residual_abs
140	0.562949	_residual_abs
150	0.560791	_residual_abs
160	0.647899	_residual_abs
170	0.806501	_residual_abs
10	0.0624749	_residual_abs
20	0.0901763	_residual_abs
30	0.082003	_residual_abs
40	0.120369	_residual_abs
50	0.128467	_residual_abs
60	0.155958	_residual_abs
70	0.105457	_residual_abs
10	0.0569688	_residual_abs
20	0.0857412	_residual_abs
30	0.0958527	_residual_abs
40	0.140809	_residual_abs
50	0.178186	_residual_abs
60	0.189062	_residual_abs
70	0.232106	_residual_abs
80	0.283853	_residual_abs
90	0.307798	_residual_abs
100	0.36395	_residual_abs
110	0.41571	_residual_abs
120	0.474097	_residual_abs
130	0.497931	_residual_abs
140	0.549414	_residual_abs
150	0.599327	_residual_abs
160	0.620691	_residual_abs
170	0.708679	_residual_abs
180	0.790116	_residual_abs
190	0.853496	_residual_abs
200	0.964809	_residual_abs
210	1.10471	_residual_abs
220	1.20663	_residual_abs
230	1.33877	_residual_abs
240	1.49391	_residual_abs
250	1.58378	_residual_abs
260	1.71323	_residual_abs
270	1.82612	_residual_abs
10	0.0341208	_residual_abs
20	0.0546357	_residual_abs
30	0.0753119	_residual_abs
40	0.0950213	_residual_abs
50	0.109151	_residual_abs
60	0.1227	_residual_abs
70	0.134203	_residual_abs
80	0.150562	_residual_abs
90	0.16536	_residual_abs
100	0.174849	_residual_abs
110	0.191067	_residual_abs
120	0.206433	_residual_abs
130	0.215326	_residual_abs
140	0.232361	_residual_abs
150	0.255561	_residual_abs
160	0.282529	_residual_abs
170	0.303108	_residual_abs
180	0.32804	_residual_abs
190	0.344673	_residual_abs
200	0.348261	_residual_abs
210	0.353602	_residual_abs
220	0.352574	_residual_abs
230	0.365431	_residual_abs
240	0.379608	_residual_abs
250	0.39869	_residual_abs
260	0.413055	_residual_abs
270	0.428526	_residual_abs
280	0.445713	_residual_abs
290	0.467219	_residual_abs
300	0.48907	_residual_abs
310	0.50942	_residual_abs
320	0.527902	_residual_abs
330	0.546851	_residual_abs
340	0.562195	_residual_abs
350	0.586431	_residual_abs
360	0.608361	_residual_abs
370	0.637665	_residual_abs
380	0.672958	_residual_abs
390	0.710405	_residual_abs
400	0.748566	_residual_abs
410	0.788281	_residual_abs
420	0.822781	_residual_abs
430	0.857151	_residual_abs
440	0.899536	_residual_abs
450	0.94767	_residual_abs
460	0.998594	_residual_abs
470	1.03715	_residual_abs
480	1.07796	_residual_abs
490	1.11765	_residual_abs
10	0.0611673	_residual_abs
20	0.10144	_residual_abs
30	0.150527	_residual_abs
40	0.181627	_residual_abs
50	0.227094	_residual_abs
60	0.234477	_residual_abs
70	0.250295	_residual_abs
80	0.243578	_residual_abs
90	0.277803	_residual_abs
100	0.306231	_residual_abs
110	0.349068	_residual_abs
120	0.397824	_residual_abs
130	0.47392	_residual_abs
140	0.53007	_residual_abs
150	0.584494	_residual_abs
160	0.606186	_residual_abs
170	0.623832	_residual_abs
180	0.605047	_residual_abs
190	0.598966	_residual_abs
200	0.626121	_residual_abs
210	0.666358	_residual_abs
220	0.713996	_residual_abs
230	0.744079	_residual_abs
240	0.776437	_residual_abs
250	0.777257	_residual_abs
260	0.790591	_residual_abs
270	0.796205	_residual_abs
280	0.765495	_residual_abs
290	0.770544	_residual_abs
300	0.81256	_residual_abs
310	0.795829	_residual_abs
320	0.770711	_residual_abs
10	0.0910099	_residual_abs
20	0.106964	_residual_abs
30	0.156942	_residual_abs
40	0.174835	_residual_abs
50	0.20421	_residual_abs
60	0.260252	_residual_abs
70	0.313475	_residual_abs
80	0.370306	_residual_abs
90	0.399152	_residual_abs
100	0.407909	_residual_abs
110	0.457035	_residual_abs
120	0.469514	_residual_abs
130	0.545344	_residual_abs
140	0.463163	_residual_abs
150	0.480862	_residual_abs
160	0.450197	_residual_abs
170	0.468687	_residual_abs
10	0.0477774	_residual_abs
20	0.0842119	_residual_abs
30	0.162055	_residual_abs
40	0.185276	_residual_abs
50	0.244177	_residual_abs
60	0.274671	_residual_abs
10	0.131784	_residual_abs
20	0.226778	_residual_abs
30	0.230782	_residual_abs
40	0.238614	_residual_abs
50	0.215035	_residual_abs
60	0.251335	_residual_abs
70	0.352192	_residual_abs
80	0.354952	_residual_abs
90	0.436557	_residual_abs
100	0.534825	_residual_abs
110	0.48873	_residual_abs
120	0.514887	_residual_abs
10	0.0907363	_residual_abs
20	0.118398	_residual_abs
30	0.148321	_residual_abs
40	0.163532	_residual_abs
50	0.209224	_residual_abs
60	0.268118	_residual_abs
70	0.392312	_residual_abs
80	0.423446	_residual_abs
90	0.461122	_residual_abs
100	0.559282	_residual_abs
110	0.674104	_residual_abs
120	0.766409	_residual_abs
10	0.0945448	_residual_abs
20	0.188754	_residual_abs
30	0.266912	_residual_abs
40	0.341567	_residual_abs
50	0.383389	_residual_abs
60	0.432186	_residual_abs
70	0.503442	_residual_abs
80	0.709272	_residual_abs
90	0.733573	_residual_abs
10	0.112488	_residual_abs
20	0.125432	_residual_abs
30	0.113404	_residual_abs
40	0.0779297	_residual_abs
50	0.114278	_residual_abs
60	0.120086	_residual_abs
70	0.152045	_residual_abs
10	0.0853895	_residual_abs
20	0.154299	_residual_abs
30	0.256264	_residual_abs
40	0.327596	_residual_abs
50	0.385372	_residual_abs
60	0.461627	_residual_abs
70	0.540747	_residual_abs
80	0.642919	_residual_abs
90	0.709611	_residual_abs
100	0.774169	_residual_abs
110	0.81142	_residual_abs
120	0.84347	_residual_abs
130	0.902907	_residual_abs
140	0.965136	_residual_abs
150	1.0094	_residual_abs
160	1.06188	_residual_abs
170	1.12064	_residual_abs
180	1.11072	_residual_abs
190	1.18242	_residual_abs
200	1.25622	_residual_abs
210	1.40917	_residual_abs
220	1.49929	_residual_abs
230	1.54815	_residual_abs
240	1.56845	_residual_abs
250	1.53796	_residual_abs
260	1.50381	_residual_abs
270	1.46202	_residual_abs
280	1.59574	_residual_abs
290	1.78254	_residual_abs
300	2.12289	_residual_abs
10	0.0977093	_residual_abs
20	0.127644	_residual_abs
30	0.181749	_residual_abs
40	0.256815	_residual_abs
50	0.355633	_residual_abs
10	0.0438008	_residual_abs
20	0.0673312	_residual_abs
30	0.0962496	_residual_abs
40	0.142818	_residual_abs
50	0.194686	_residual_abs
60	0.247453	_residual_abs
70	0.286364	_residual_abs
80	0.36267	_residual_abs
90	0.41954	_residual_abs
100	0.368568	_residual_abs
10	0.040131	_residual_abs
20	0.0629777	_residual_abs
30	0.0788651	_residual_abs
40	0.106265	_residual_abs
50	0.122182	_residual_abs
60	0.175115	_residual_abs
70	0.224452	_residual_abs
80	0.254025	_residual_abs
90	0.305204	_residual_abs
100	0.396866	_residual_abs
110	0.467609	_residual_abs
120	0.560116	_residual_abs
10	0.114756	_residual_abs
20	0.201992	_residual_abs
30	0.227761	_residual_abs
40	0.198326	_residual_abs
50	0.233042	_residual_abs
10	0.108934	_residual_abs
20	0.172303	_residual_abs
30	0.230198	_residual_abs
40	0.344921	_residual_abs
50	0.519549	_residual_abs
10	0.0517626	_residual_abs
20	0.0893301	_residual_abs
30	0.140524	_residual_abs
40	0.165662	_residual_abs
50	0.198027	_residual_abs
60	0.223524	_residual_abs
70	0.25681	_residual_abs
80	0.275861	_residual_abs
90	0.294072	_residual_abs
100	0.304616	_residual_abs
110	0.323877	_residual_abs
120	0.33129	_residual_abs
130	0.31718	_residual_abs
140	0.299826	_residual_abs
150	0.296763	_residual_abs
160	0.312827	_residual_abs
170	0.327705	_residual_abs
180	0.345537	_residual_abs
190	0.348043	_residual_abs
200	0.344869	_residual_abs
210	0.304969	_residual_abs
220	0.257477	_residual_abs
10	0.0422523	_residual_abs
20	0.0911015	_residual_abs
30	0.126714	_residual_abs
40	0.183836	_residual_abs
50	0.284437	_residual_abs
60	0.31087	_residual_abs
70	0.344586	_residual_abs
10	0.0285363	_residual_abs
20	0.0326058	_residual_abs
30	0.0457248	_residual_abs
40	0.0663945	_residual_abs
50	0.0677414	_residual_abs
60	0.0790016	_residual_abs
70	0.0895775	_residual_abs
80	0.0730918	_residual_abs
90	0.0908732	_residual_abs
10	0.0498256	_residual_abs
20	0.0741636	_residual_abs
30	0.124415	_residual_abs
40	0.145042	_residual_abs
50	0.210229	_residual_abs
60	0.228637	_residual_abs
70	0.270874	_residual_abs
80	0.301461	_residual_abs
90	0.359896	_residual_abs
100	0.33388	_residual_abs
10	0.0259518	_residual_abs
20	0.034585	_residual_abs
30	0.0506265	_residual_abs
40	0.0688042	_residual_abs
50	0.0801847	_residual_abs
60	0.0965365	_residual_abs
70	0.115473	_residual_abs
80	0.126345	_residual_abs
90	0.1447	_residual_abs
100	0.156394	_residual_abs
110	0.182034	_residual_abs
120	0.203994	_residual_abs
130	0.216157	_residual_abs
140	0.239681	_residual_abs
150	0.257108	_residual_abs
160	0.285166	_residual_abs
170	0.317947	_residual_abs
180	0.331714	_residual_abs
190	0.347716	_residual_abs
200	0.343634	_residual_abs
210	0.330842	_residual_abs
220	0.323447	_residual_abs
230	0.30722	_residual_abs
240	0.305645	_residual_abs
250	0.318034	_residual_abs
260	0.371567	_residual_abs
270	0.401727	_residual_abs
280	0.433243	_residual_abs
10	0.0277708	_residual_abs
20	0.042927	_residual_abs
30	0.0531616	_residual_abs
40	0.0924275	_residual_abs
50	0.111826	_residual_abs
60	0.130608	_residual_abs
70	0.169878	_residual_abs
80	0.203321	_residual_abs
90	0.224373	_residual_abs
100	0.261003	_residual_abs
110	0.288292	_residual_abs
120	0.287404	_residual_abs
130	0.322913	_residual_abs
140	0.40135	_residual_abs
10	0.0441618	_residual_abs
20	0.0859074	_residual_abs
30	0.139508	_residual_abs
40	0.199819	_residual_abs
50	0.267754	_residual_abs
60	0.330114	_residual_abs
70	0.402782	_residual_abs
80	0.479017	_residual_abs
90	0.568153	_residual_abs
100	0.662272	_residual_abs
110	0.774801	_residual_abs
120	0.891635	_residual_abs
130	1.01178	_residual_abs
140	1.14277	_residual_abs
150	1.2863	_residual_abs
160	1.43819	_residual_abs
170	1.59674	_residual_abs
180	1.75399	_residual_abs
190	1.91668	_residual_abs
200	2.09184	_residual_abs
210	2.2866	_residual_abs
220	2.50066	_residual_abs
230	2.72642	_residual_abs
240	2.97539	_residual_abs
250	3.22443	_residual_abs
260	3.48535	_residual_abs
270	3.74565	_residual_abs
280	4.01079	_residual_abs
290	4.28141	_residual_abs
300	4.56255	_residual_abs
310	4.84465	_residual_abs
320	5.12394	_residual_abs
330	5.40926	_residual_abs
340	5.71135	_residual_abs
350	6.02234	_residual_abs
360	6.33658	_residual_abs
370	6.65497	_residual_abs
380	6.95967	_residual_abs
390	7.26761	_residual_abs
400	7.55777	_residual_abs
410	7.85675	_residual_abs
420	8.17554	_residual_abs
430	8.5131	_residual_abs
440	8.8761	_residual_abs
450	9.22211	_residual_abs
460	9.56081	_residual_abs
470	9.90301	_residual_abs
480	10.2381	_residual_abs
490	10.5987	_residual_abs
10	0.044382	_residual_abs
20	0.0823728	_residual_abs
30	0.128522	_residual_abs
40	0.179164	_residual_abs
50	0.236776	_residual_abs
60	0.294055	_residual_abs
70	0.359543	_residual_abs
80	0.429912	_residual_abs
90	0.51392	_residual_abs
100	0.599959	_residual_abs
110	0.690112	_residual_abs
120	0.785094	_residual_abs
130	0.883922	_residual_abs
140	0.992787	_residual_abs
150	1.10614	_residual_abs
160	1.23081	_residual_abs
170	1.35734	_residual_abs
180	1.48661	_residual_abs
190	1.62557	_residual_abs
200	1.76075	_residual_abs
210	1.90519	_residual_abs
220	2.05755	_residual_abs
230	2.21835	_residual_abs
240	2.38276	_residual_abs
250	2.54161	_residual_abs
260	2.7037	_residual_abs
270	2.89016	_residual_abs
280	3.08116	_residual_abs
290	3.27889	_residual_abs
300	3.49798	_residual_abs
310	3.70663	_residual_abs
320	3.89808	_residual_abs
330	4.09775	_residual_abs
340	4.32828	_residual_abs
350	4.55714	_residual_abs
360	4.80112	_residual_abs
370	5.0355	_residual_abs
380	5.27664	_residual_abs
390	5.50908	_residual_abs
400	5.72604	_residual_abs
410	5.91672	_residual_abs
420	6.12055	_residual_abs
430	6.34048	_residual_abs
440	6.55191	_residual_abs
450	6.73875	_residual_abs
460	6.89662	_residual_abs
470	7.08452	_residual_abs
480	7.26732	_residual_abs
490	7.46542	_residual_abs
10	0.0445135	_residual_abs
20	0.0680773	_residual_abs
30	0.0790583	_residual_abs
40	0.0947301	_residual_abs
50	0.0925179	_residual_abs
60	0.0808298	_residual_abs
10	0.0206197	_residual_abs
20	0.0281526	_residual_abs
30	0.0418333	_residual_abs
40	0.061484	_residual_abs
50	0.0768411	_residual_abs
60	0.0739425	_residual_abs
10	0.0318683	_residual_abs
20	0.0484726	_residual_abs
30	0.0802977	_residual_abs
40	0.111339	_residual_abs
50	0.133894	_residual_abs
60	0.1873	_residual_abs
70	0.227111	_residual_abs
80	0.269922	_residual_abs
10	0.0399062	_residual_abs
20	0.0361988	_residual_abs
30	0.050212	_residual_abs
40	0.0665548	_residual_abs
50	0.0705972	_residual_abs
60	0.103911	_residual_abs
10	0.0497216	_residual_abs
20	0.097695	_residual_abs
30	0.124123	_residual_abs
40	0.170338	_residual_abs
50	0.215509	_residual_abs
60	0.261862	_residual_abs
70	0.337355	_residual_abs
10	0.0686602	_residual_abs
20	0.153325	_residual_abs
30	0.239795	_residual_abs
40	0.336931	_residual_abs
50	0.433987	_residual_abs
60	0.564523	_residual_abs
70	0.752192	_residual_abs
80	0.943714	_residual_abs
90	1.11853	_residual_abs
100	1.33318	_residual_abs
110	1.53187	_residual_abs
120	1.77724	_residual_abs
130	2.06309	_residual_abs
140	2.39353	_residual_abs
150	2.70352	_residual_abs
160	3.07525	_residual_abs
170	3.48023	_residual_abs
180	3.86366	_residual_abs
190	4.34188	_residual_abs
200	4.80055	_residual_abs
210	4.90695	_residual_abs
220	4.78289	_residual_abs
10	0.0923287	_residual_abs
20	0.107504	_residual_abs
30	0.11417	_residual_abs
40	0.146932	_residual_abs
50	0.193493	_residual_abs
60	0.186758	_residual_abs
70	0.1713	_residual_abs
80	0.212128	_residual_abs
[truncated: 9,103 more rows]

## Sheet: Figure1E
# Time averaged msd per tracks across different cell lines.
Time	Time-averaged MSD	condition
10	0.09145	TetO-3xCTCF
20	0.103156	TetO-3xCTCF
30	0.191733	TetO-3xCTCF
40	0.232822	TetO-3xCTCF
50	0.26279	TetO-3xCTCF
10	0.121587	TetO-3xCTCF
20	0.174023	TetO-3xCTCF
30	0.135695	TetO-3xCTCF
40	0.258834	TetO-3xCTCF
50	0.338615	TetO-3xCTCF
10	0.0588501	TetO-3xCTCF
20	0.0984951	TetO-3xCTCF
30	0.103485	TetO-3xCTCF
40	0.131615	TetO-3xCTCF
50	0.135266	TetO-3xCTCF
60	0.142311	TetO-3xCTCF
70	0.154932	TetO-3xCTCF
80	0.148599	TetO-3xCTCF
90	0.12853	TetO-3xCTCF
100	0.0950123	TetO-3xCTCF
110	0.099245	TetO-3xCTCF
10	0.0392521	TetO-3xCTCF
20	0.0541027	TetO-3xCTCF
30	0.0903316	TetO-3xCTCF
40	0.105555	TetO-3xCTCF
50	0.120312	TetO-3xCTCF
60	0.112579	TetO-3xCTCF
70	0.109989	TetO-3xCTCF
80	0.122966	TetO-3xCTCF
90	0.125217	TetO-3xCTCF
100	0.165351	TetO-3xCTCF
110	0.176887	TetO-3xCTCF
120	0.200144	TetO-3xCTCF
130	0.204042	TetO-3xCTCF
140	0.239422	TetO-3xCTCF
150	0.248017	TetO-3xCTCF
160	0.258933	TetO-3xCTCF
10	0.0765565	TetO-3xCTCF
20	0.133715	TetO-3xCTCF
30	0.0940756	TetO-3xCTCF
40	0.112745	TetO-3xCTCF
50	0.186155	TetO-3xCTCF
60	0.22772	TetO-3xCTCF
70	0.195975	TetO-3xCTCF
80	0.185022	TetO-3xCTCF
10	0.0440796	TetO-3xCTCF
20	0.0712387	TetO-3xCTCF
30	0.0789387	TetO-3xCTCF
40	0.0729033	TetO-3xCTCF
50	0.0727875	TetO-3xCTCF
60	0.0806708	TetO-3xCTCF
70	0.0981517	TetO-3xCTCF
80	0.100639	TetO-3xCTCF
90	0.104511	TetO-3xCTCF
100	0.0933997	TetO-3xCTCF
110	0.0914234	TetO-3xCTCF
120	0.0845407	TetO-3xCTCF
130	0.106949	TetO-3xCTCF
140	0.0902884	TetO-3xCTCF
150	0.0612301	TetO-3xCTCF
160	0.0297228	TetO-3xCTCF
170	0.0480817	TetO-3xCTCF
180	0.0668219	TetO-3xCTCF
190	0.100668	TetO-3xCTCF
10	0.0899051	TetO-3xCTCF
20	0.105401	TetO-3xCTCF
30	0.121662	TetO-3xCTCF
40	0.16794	TetO-3xCTCF
50	0.156453	TetO-3xCTCF
60	0.176899	TetO-3xCTCF
70	0.214036	TetO-3xCTCF
80	0.221657	TetO-3xCTCF
90	0.180152	TetO-3xCTCF
100	0.190973	TetO-3xCTCF
110	0.157064	TetO-3xCTCF
120	0.102798	TetO-3xCTCF
10	0.0545219	TetO-3xCTCF
20	0.0649535	TetO-3xCTCF
30	0.0682422	TetO-3xCTCF
40	0.0928389	TetO-3xCTCF
50	0.0896172	TetO-3xCTCF
60	0.102173	TetO-3xCTCF
70	0.117879	TetO-3xCTCF
80	0.122337	TetO-3xCTCF
10	0.0937035	TetO-3xCTCF
20	0.113167	TetO-3xCTCF
30	0.120069	TetO-3xCTCF
40	0.151076	TetO-3xCTCF
50	0.185864	TetO-3xCTCF
60	0.270951	TetO-3xCTCF
70	0.259475	TetO-3xCTCF
10	0.0820894	TetO-3xCTCF
20	0.0950389	TetO-3xCTCF
30	0.0891234	TetO-3xCTCF
40	0.127296	TetO-3xCTCF
50	0.128328	TetO-3xCTCF
60	0.119955	TetO-3xCTCF
70	0.172486	TetO-3xCTCF
80	0.176859	TetO-3xCTCF
10	0.113114	TetO-3xCTCF
20	0.0894459	TetO-3xCTCF
30	0.127554	TetO-3xCTCF
40	0.150866	TetO-3xCTCF
50	0.146128	TetO-3xCTCF
60	0.177747	TetO-3xCTCF
70	0.150908	TetO-3xCTCF
80	0.179073	TetO-3xCTCF
90	0.186762	TetO-3xCTCF
100	0.177468	TetO-3xCTCF
110	0.170698	TetO-3xCTCF
120	0.197607	TetO-3xCTCF
130	0.152306	TetO-3xCTCF
140	0.189008	TetO-3xCTCF
150	0.145685	TetO-3xCTCF
160	0.121674	TetO-3xCTCF
170	0.144591	TetO-3xCTCF
180	0.115488	TetO-3xCTCF
190	0.17635	TetO-3xCTCF
200	0.140808	TetO-3xCTCF
210	0.157929	TetO-3xCTCF
220	0.147719	TetO-3xCTCF
230	0.142171	TetO-3xCTCF
240	0.129684	TetO-3xCTCF
250	0.157791	TetO-3xCTCF
260	0.112824	TetO-3xCTCF
10	0.0819378	TetO-3xCTCF
20	0.0907869	TetO-3xCTCF
30	0.080636	TetO-3xCTCF
40	0.116382	TetO-3xCTCF
50	0.0700134	TetO-3xCTCF
10	0.0567194	TetO-3xCTCF
20	0.100544	TetO-3xCTCF
30	0.123913	TetO-3xCTCF
40	0.155475	TetO-3xCTCF
50	0.178538	TetO-3xCTCF
60	0.20331	TetO-3xCTCF
70	0.220532	TetO-3xCTCF
80	0.230343	TetO-3xCTCF
90	0.219106	TetO-3xCTCF
100	0.208094	TetO-3xCTCF
110	0.179002	TetO-3xCTCF
120	0.189385	TetO-3xCTCF
130	0.202141	TetO-3xCTCF
140	0.23126	TetO-3xCTCF
150	0.239256	TetO-3xCTCF
160	0.249204	TetO-3xCTCF
170	0.287127	TetO-3xCTCF
180	0.316138	TetO-3xCTCF
190	0.353865	TetO-3xCTCF
200	0.384793	TetO-3xCTCF
210	0.513991	TetO-3xCTCF
220	0.613545	TetO-3xCTCF
230	0.646963	TetO-3xCTCF
10	0.0858372	TetO-3xCTCF
20	0.112936	TetO-3xCTCF
30	0.0719002	TetO-3xCTCF
40	0.105852	TetO-3xCTCF
50	0.132777	TetO-3xCTCF
60	0.0865715	TetO-3xCTCF
70	0.146731	TetO-3xCTCF
80	0.181954	TetO-3xCTCF
90	0.147504	TetO-3xCTCF
100	0.186059	TetO-3xCTCF
110	0.239899	TetO-3xCTCF
120	0.18575	TetO-3xCTCF
130	0.224775	TetO-3xCTCF
140	0.307171	TetO-3xCTCF
10	0.0878021	TetO-3xCTCF
20	0.0968164	TetO-3xCTCF
30	0.0987934	TetO-3xCTCF
40	0.114891	TetO-3xCTCF
50	0.12771	TetO-3xCTCF
60	0.101253	TetO-3xCTCF
70	0.136367	TetO-3xCTCF
80	0.150339	TetO-3xCTCF
90	0.157795	TetO-3xCTCF
100	0.123057	TetO-3xCTCF
110	0.175284	TetO-3xCTCF
120	0.139413	TetO-3xCTCF
10	0.0771589	TetO-3xCTCF
20	0.15953	TetO-3xCTCF
30	0.239252	TetO-3xCTCF
40	0.300834	TetO-3xCTCF
50	0.300634	TetO-3xCTCF
60	0.296438	TetO-3xCTCF
70	0.251881	TetO-3xCTCF
80	0.280304	TetO-3xCTCF
90	0.318222	TetO-3xCTCF
100	0.364805	TetO-3xCTCF
110	0.425802	TetO-3xCTCF
120	0.478528	TetO-3xCTCF
130	0.483984	TetO-3xCTCF
140	0.496206	TetO-3xCTCF
150	0.60621	TetO-3xCTCF
10	0.0542917	TetO-3xCTCF
20	0.0742918	TetO-3xCTCF
30	0.0851619	TetO-3xCTCF
40	0.110049	TetO-3xCTCF
50	0.132342	TetO-3xCTCF
60	0.151851	TetO-3xCTCF
70	0.168189	TetO-3xCTCF
80	0.192075	TetO-3xCTCF
90	0.219995	TetO-3xCTCF
100	0.235287	TetO-3xCTCF
110	0.263354	TetO-3xCTCF
120	0.289316	TetO-3xCTCF
130	0.317271	TetO-3xCTCF
140	0.328583	TetO-3xCTCF
150	0.350643	TetO-3xCTCF
160	0.398145	TetO-3xCTCF
170	0.411073	TetO-3xCTCF
180	0.442125	TetO-3xCTCF
190	0.481652	TetO-3xCTCF
200	0.506563	TetO-3xCTCF
210	0.487044	TetO-3xCTCF
220	0.473859	TetO-3xCTCF
230	0.468328	TetO-3xCTCF
240	0.462887	TetO-3xCTCF
250	0.43535	TetO-3xCTCF
260	0.450256	TetO-3xCTCF
270	0.458645	TetO-3xCTCF
280	0.444706	TetO-3xCTCF
10	0.0708062	TetO-3xCTCF
20	0.0945257	TetO-3xCTCF
30	0.126432	TetO-3xCTCF
40	0.136413	TetO-3xCTCF
50	0.138293	TetO-3xCTCF
60	0.175951	TetO-3xCTCF
70	0.177514	TetO-3xCTCF
80	0.25217	TetO-3xCTCF
90	0.263287	TetO-3xCTCF
100	0.27179	TetO-3xCTCF
110	0.305502	TetO-3xCTCF
120	0.288628	TetO-3xCTCF
130	0.309149	TetO-3xCTCF
140	0.326717	TetO-3xCTCF
150	0.382301	TetO-3xCTCF
160	0.446382	TetO-3xCTCF
10	0.060744	TetO-3xCTCF
20	0.114104	TetO-3xCTCF
30	0.161276	TetO-3xCTCF
40	0.191643	TetO-3xCTCF
50	0.203758	TetO-3xCTCF
60	0.216136	TetO-3xCTCF
70	0.23335	TetO-3xCTCF
80	0.278084	TetO-3xCTCF
90	0.30351	TetO-3xCTCF
100	0.316385	TetO-3xCTCF
110	0.338871	TetO-3xCTCF
120	0.332266	TetO-3xCTCF
130	0.331026	TetO-3xCTCF
140	0.326175	TetO-3xCTCF
150	0.351504	TetO-3xCTCF
160	0.364683	TetO-3xCTCF
170	0.384081	TetO-3xCTCF
180	0.375998	TetO-3xCTCF
190	0.363463	TetO-3xCTCF
200	0.35027	TetO-3xCTCF
210	0.359789	TetO-3xCTCF
220	0.374412	TetO-3xCTCF
230	0.403758	TetO-3xCTCF
240	0.434129	TetO-3xCTCF
250	0.426802	TetO-3xCTCF
260	0.434713	TetO-3xCTCF
270	0.491506	TetO-3xCTCF
280	0.563042	TetO-3xCTCF
290	0.609043	TetO-3xCTCF
300	0.645971	TetO-3xCTCF
310	0.713281	TetO-3xCTCF
320	0.780413	TetO-3xCTCF
330	0.955909	TetO-3xCTCF
340	1.12563	TetO-3xCTCF
10	0.0494125	TetO-3xCTCF
20	0.0851488	TetO-3xCTCF
30	0.117261	TetO-3xCTCF
40	0.147114	TetO-3xCTCF
50	0.161468	TetO-3xCTCF
60	0.140437	TetO-3xCTCF
70	0.110738	TetO-3xCTCF
80	0.101295	TetO-3xCTCF
90	0.0668263	TetO-3xCTCF
100	0.0740005	TetO-3xCTCF
10	0.0833013	TetO-3xCTCF
20	0.128122	TetO-3xCTCF
30	0.170863	TetO-3xCTCF
40	0.175497	TetO-3xCTCF
50	0.192428	TetO-3xCTCF
60	0.224246	TetO-3xCTCF
70	0.243121	TetO-3xCTCF
80	0.253491	TetO-3xCTCF
90	0.215542	TetO-3xCTCF
100	0.172558	TetO-3xCTCF
110	0.156966	TetO-3xCTCF
10	0.0651498	TetO-3xCTCF
20	0.115244	TetO-3xCTCF
30	0.159285	TetO-3xCTCF
40	0.21876	TetO-3xCTCF
50	0.210163	TetO-3xCTCF
60	0.201759	TetO-3xCTCF
70	0.216028	TetO-3xCTCF
80	0.206689	TetO-3xCTCF
90	0.210024	TetO-3xCTCF
100	0.209683	TetO-3xCTCF
110	0.209609	TetO-3xCTCF
120	0.179545	TetO-3xCTCF
130	0.223327	TetO-3xCTCF
140	0.293952	TetO-3xCTCF
150	0.299878	TetO-3xCTCF
10	0.0787889	TetO-3xCTCF
20	0.170022	TetO-3xCTCF
30	0.158661	TetO-3xCTCF
40	0.149809	TetO-3xCTCF
50	0.253249	TetO-3xCTCF
60	0.40289	TetO-3xCTCF
70	0.465038	TetO-3xCTCF
10	0.0623925	TetO-3xCTCF
20	0.0740893	TetO-3xCTCF
30	0.107755	TetO-3xCTCF
40	0.109824	TetO-3xCTCF
50	0.122132	TetO-3xCTCF
60	0.132813	TetO-3xCTCF
70	0.11486	TetO-3xCTCF
80	0.134565	TetO-3xCTCF
90	0.145222	TetO-3xCTCF
100	0.178415	TetO-3xCTCF
110	0.174718	TetO-3xCTCF
120	0.169693	TetO-3xCTCF
130	0.17104	TetO-3xCTCF
140	0.200004	TetO-3xCTCF
150	0.175033	TetO-3xCTCF
160	0.214616	TetO-3xCTCF
170	0.220313	TetO-3xCTCF
180	0.228862	TetO-3xCTCF
190	0.204156	TetO-3xCTCF
10	0.026339	TetO-3xCTCF
20	0.0515758	TetO-3xCTCF
30	0.0704876	TetO-3xCTCF
40	0.101474	TetO-3xCTCF
50	0.137471	TetO-3xCTCF
60	0.154892	TetO-3xCTCF
70	0.170344	TetO-3xCTCF
80	0.162614	TetO-3xCTCF
90	0.154667	TetO-3xCTCF
10	0.0712109	TetO-3xCTCF
20	0.159914	TetO-3xCTCF
30	0.257226	TetO-3xCTCF
40	0.29581	TetO-3xCTCF
50	0.258425	TetO-3xCTCF
60	0.228369	TetO-3xCTCF
70	0.213	TetO-3xCTCF
10	0.0636649	TetO-3xCTCF
20	0.0776662	TetO-3xCTCF
30	0.097019	TetO-3xCTCF
40	0.113262	TetO-3xCTCF
50	0.0765639	TetO-3xCTCF
60	0.0841759	TetO-3xCTCF
70	0.0717185	TetO-3xCTCF
80	0.104664	TetO-3xCTCF
90	0.113309	TetO-3xCTCF
100	0.0796559	TetO-3xCTCF
110	0.0867034	TetO-3xCTCF
120	0.0718968	TetO-3xCTCF
130	0.168145	TetO-3xCTCF
10	0.0828652	TetO-3xCTCF
20	0.129868	TetO-3xCTCF
30	0.16874	TetO-3xCTCF
40	0.199071	TetO-3xCTCF
50	0.219294	TetO-3xCTCF
60	0.261647	TetO-3xCTCF
70	0.257293	TetO-3xCTCF
80	0.279475	TetO-3xCTCF
90	0.309297	TetO-3xCTCF
100	0.343856	TetO-3xCTCF
110	0.377992	TetO-3xCTCF
120	0.368767	TetO-3xCTCF
130	0.415599	TetO-3xCTCF
140	0.45322	TetO-3xCTCF
150	0.474108	TetO-3xCTCF
160	0.481919	TetO-3xCTCF
170	0.471491	TetO-3xCTCF
180	0.484848	TetO-3xCTCF
190	0.49739	TetO-3xCTCF
200	0.464489	TetO-3xCTCF
210	0.460553	TetO-3xCTCF
220	0.466621	TetO-3xCTCF
230	0.499571	TetO-3xCTCF
240	0.45366	TetO-3xCTCF
250	0.50965	TetO-3xCTCF
260	0.57011	TetO-3xCTCF
270	0.581819	TetO-3xCTCF
280	0.608314	TetO-3xCTCF
10	0.0453777	TetO-3xCTCF
20	0.0835405	TetO-3xCTCF
30	0.105222	TetO-3xCTCF
40	0.12271	TetO-3xCTCF
50	0.134268	TetO-3xCTCF
60	0.15105	TetO-3xCTCF
70	0.199147	TetO-3xCTCF
80	0.195768	TetO-3xCTCF
90	0.180591	TetO-3xCTCF
100	0.165534	TetO-3xCTCF
110	0.18763	TetO-3xCTCF
120	0.191123	TetO-3xCTCF
10	0.0752646	TetO-3xCTCF
20	0.135313	TetO-3xCTCF
30	0.15854	TetO-3xCTCF
40	0.179264	TetO-3xCTCF
50	0.254825	TetO-3xCTCF
60	0.308606	TetO-3xCTCF
70	0.345698	TetO-3xCTCF
80	0.375809	TetO-3xCTCF
90	0.35196	TetO-3xCTCF
100	0.380673	TetO-3xCTCF
110	0.409687	TetO-3xCTCF
120	0.420185	TetO-3xCTCF
130	0.437057	TetO-3xCTCF
140	0.427234	TetO-3xCTCF
150	0.317445	TetO-3xCTCF
160	0.298693	TetO-3xCTCF
170	0.35072	TetO-3xCTCF
180	0.32426	TetO-3xCTCF
10	0.0853514	TetO-3xCTCF
20	0.11274	TetO-3xCTCF
30	0.127962	TetO-3xCTCF
40	0.171016	TetO-3xCTCF
50	0.164698	TetO-3xCTCF
60	0.157768	TetO-3xCTCF
70	0.13591	TetO-3xCTCF
80	0.13364	TetO-3xCTCF
90	0.194197	TetO-3xCTCF
10	0.0601781	TetO-3xCTCF
20	0.10708	TetO-3xCTCF
30	0.129364	TetO-3xCTCF
40	0.146387	TetO-3xCTCF
50	0.166016	TetO-3xCTCF
60	0.170218	TetO-3xCTCF
70	0.161826	TetO-3xCTCF
80	0.150905	TetO-3xCTCF
90	0.161863	TetO-3xCTCF
100	0.196991	TetO-3xCTCF
110	0.222029	TetO-3xCTCF
120	0.262879	TetO-3xCTCF
130	0.301218	TetO-3xCTCF
140	0.303743	TetO-3xCTCF
150	0.285596	TetO-3xCTCF
160	0.298376	TetO-3xCTCF
170	0.280407	TetO-3xCTCF
180	0.244957	TetO-3xCTCF
190	0.257553	TetO-3xCTCF
200	0.314929	TetO-3xCTCF
210	0.398356	TetO-3xCTCF
220	0.448482	TetO-3xCTCF
230	0.457678	TetO-3xCTCF
240	0.468943	TetO-3xCTCF
10	0.11435	TetO-3xCTCF
20	0.124979	TetO-3xCTCF
30	0.161808	TetO-3xCTCF
40	0.185877	TetO-3xCTCF
50	0.188291	TetO-3xCTCF
60	0.175118	TetO-3xCTCF
10	0.0437226	TetO-3xCTCF
20	0.0830477	TetO-3xCTCF
30	0.114965	TetO-3xCTCF
40	0.129361	TetO-3xCTCF
50	0.143011	TetO-3xCTCF
60	0.16907	TetO-3xCTCF
70	0.209283	TetO-3xCTCF
80	0.241932	TetO-3xCTCF
90	0.258298	TetO-3xCTCF
100	0.273464	TetO-3xCTCF
110	0.280602	TetO-3xCTCF
120	0.300864	TetO-3xCTCF
130	0.334177	TetO-3xCTCF
140	0.370514	TetO-3xCTCF
150	0.374423	TetO-3xCTCF
160	0.386354	TetO-3xCTCF
170	0.396991	TetO-3xCTCF
180	0.425805	TetO-3xCTCF
190	0.453383	TetO-3xCTCF
200	0.467465	TetO-3xCTCF
210	0.482588	TetO-3xCTCF
220	0.50748	TetO-3xCTCF
230	0.542178	TetO-3xCTCF
240	0.563964	TetO-3xCTCF
250	0.575821	TetO-3xCTCF
260	0.582953	TetO-3xCTCF
270	0.605034	TetO-3xCTCF
280	0.638714	TetO-3xCTCF
290	0.659134	TetO-3xCTCF
300	0.648687	TetO-3xCTCF
310	0.591955	TetO-3xCTCF
320	0.583502	TetO-3xCTCF
330	0.560471	TetO-3xCTCF
340	0.573819	TetO-3xCTCF
350	0.531575	TetO-3xCTCF
360	0.501119	TetO-3xCTCF
370	0.447161	TetO-3xCTCF
380	0.413132	TetO-3xCTCF
390	0.41884	TetO-3xCTCF
400	0.395424	TetO-3xCTCF
10	0.110149	TetO-3xCTCF
20	0.191197	TetO-3xCTCF
30	0.315458	TetO-3xCTCF
40	0.311586	TetO-3xCTCF
50	0.401374	TetO-3xCTCF
60	0.326803	TetO-3xCTCF
70	0.34612	TetO-3xCTCF
80	0.388308	TetO-3xCTCF
90	0.461617	TetO-3xCTCF
10	0.0456366	TetO-3xCTCF
20	0.0752136	TetO-3xCTCF
30	0.0970747	TetO-3xCTCF
40	0.123406	TetO-3xCTCF
50	0.151548	TetO-3xCTCF
60	0.175156	TetO-3xCTCF
70	0.192114	TetO-3xCTCF
80	0.212087	TetO-3xCTCF
90	0.227556	TetO-3xCTCF
100	0.239629	TetO-3xCTCF
110	0.259237	TetO-3xCTCF
120	0.274699	TetO-3xCTCF
130	0.282266	TetO-3xCTCF
140	0.292692	TetO-3xCTCF
150	0.303186	TetO-3xCTCF
160	0.313127	TetO-3xCTCF
170	0.326718	TetO-3xCTCF
180	0.340804	TetO-3xCTCF
190	0.36191	TetO-3xCTCF
200	0.387525	TetO-3xCTCF
210	0.40965	TetO-3xCTCF
220	0.432086	TetO-3xCTCF
230	0.455775	TetO-3xCTCF
240	0.480543	TetO-3xCTCF
250	0.494765	TetO-3xCTCF
260	0.509873	TetO-3xCTCF
270	0.529222	TetO-3xCTCF
280	0.544179	TetO-3xCTCF
290	0.561563	TetO-3xCTCF
300	0.576213	TetO-3xCTCF
310	0.593515	TetO-3xCTCF
320	0.607965	TetO-3xCTCF
330	0.628902	TetO-3xCTCF
340	0.642265	TetO-3xCTCF
350	0.653043	TetO-3xCTCF
360	0.67812	TetO-3xCTCF
370	0.701962	TetO-3xCTCF
380	0.726991	TetO-3xCTCF
390	0.747739	TetO-3xCTCF
400	0.77657	TetO-3xCTCF
410	0.794663	TetO-3xCTCF
420	0.811596	TetO-3xCTCF
430	0.823082	TetO-3xCTCF
440	0.835468	TetO-3xCTCF
450	0.856536	TetO-3xCTCF
460	0.870791	TetO-3xCTCF
470	0.883731	TetO-3xCTCF
480	0.898366	TetO-3xCTCF
490	0.925182	TetO-3xCTCF
10	0.0718123	TetO-3xCTCF
20	0.0973742	TetO-3xCTCF
30	0.192129	TetO-3xCTCF
40	0.229163	TetO-3xCTCF
50	0.299636	TetO-3xCTCF
60	0.317747	TetO-3xCTCF
10	0.104708	TetO-3xCTCF
20	0.173967	TetO-3xCTCF
30	0.228199	TetO-3xCTCF
40	0.308596	TetO-3xCTCF
50	0.448395	TetO-3xCTCF
60	0.368251	TetO-3xCTCF
10	0.0629195	TetO-3xCTCF
20	0.0900459	TetO-3xCTCF
30	0.116692	TetO-3xCTCF
40	0.148437	TetO-3xCTCF
50	0.171186	TetO-3xCTCF
60	0.197454	TetO-3xCTCF
70	0.220078	TetO-3xCTCF
80	0.234966	TetO-3xCTCF
90	0.251162	TetO-3xCTCF
100	0.261652	TetO-3xCTCF
110	0.277733	TetO-3xCTCF
120	0.283005	TetO-3xCTCF
130	0.280339	TetO-3xCTCF
140	0.27918	TetO-3xCTCF
150	0.273477	TetO-3xCTCF
160	0.279611	TetO-3xCTCF
170	0.285413	TetO-3xCTCF
180	0.290817	TetO-3xCTCF
190	0.293759	TetO-3xCTCF
200	0.289973	TetO-3xCTCF
210	0.283966	TetO-3xCTCF
220	0.285716	TetO-3xCTCF
230	0.299857	TetO-3xCTCF
240	0.302698	TetO-3xCTCF
250	0.309339	TetO-3xCTCF
260	0.307092	TetO-3xCTCF
270	0.306829	TetO-3xCTCF
280	0.307723	TetO-3xCTCF
290	0.313747	TetO-3xCTCF
300	0.312152	TetO-3xCTCF
310	0.309674	TetO-3xCTCF
320	0.333072	TetO-3xCTCF
330	0.342523	TetO-3xCTCF
340	0.367201	TetO-3xCTCF
350	0.375612	TetO-3xCTCF
360	0.375926	TetO-3xCTCF
370	0.381485	TetO-3xCTCF
380	0.401961	TetO-3xCTCF
390	0.415234	TetO-3xCTCF
400	0.44076	TetO-3xCTCF
410	0.447702	TetO-3xCTCF
420	0.455039	TetO-3xCTCF
430	0.463113	TetO-3xCTCF
440	0.474076	TetO-3xCTCF
450	0.480204	TetO-3xCTCF
460	0.487833	TetO-3xCTCF
470	0.503069	TetO-3xCTCF
480	0.51865	TetO-3xCTCF
490	0.538472	TetO-3xCTCF
10	0.0476579	TetO-3xCTCF
20	0.0670571	TetO-3xCTCF
30	0.0851199	TetO-3xCTCF
40	0.111925	TetO-3xCTCF
50	0.12787	TetO-3xCTCF
60	0.147083	TetO-3xCTCF
70	0.168003	TetO-3xCTCF
80	0.18198	TetO-3xCTCF
90	0.194244	TetO-3xCTCF
100	0.202959	TetO-3xCTCF
110	0.221854	TetO-3xCTCF
120	0.246872	TetO-3xCTCF
130	0.280281	TetO-3xCTCF
140	0.297971	TetO-3xCTCF
150	0.334158	TetO-3xCTCF
160	0.36813	TetO-3xCTCF
170	0.382005	TetO-3xCTCF
180	0.394759	TetO-3xCTCF
190	0.398186	TetO-3xCTCF
200	0.405205	TetO-3xCTCF
210	0.403659	TetO-3xCTCF
220	0.407584	TetO-3xCTCF
230	0.396487	TetO-3xCTCF
240	0.362976	TetO-3xCTCF
250	0.337481	TetO-3xCTCF
260	0.317827	TetO-3xCTCF
270	0.291111	TetO-3xCTCF
280	0.288714	TetO-3xCTCF
290	0.270116	TetO-3xCTCF
300	0.254186	TetO-3xCTCF
310	0.232118	TetO-3xCTCF
320	0.19192	TetO-3xCTCF
330	0.144437	TetO-3xCTCF
340	0.145078	TetO-3xCTCF
350	0.134001	TetO-3xCTCF
360	0.113647	TetO-3xCTCF
370	0.136739	TetO-3xCTCF
380	0.132784	TetO-3xCTCF
390	0.127975	TetO-3xCTCF
400	0.116932	TetO-3xCTCF
410	0.0930251	TetO-3xCTCF
420	0.101394	TetO-3xCTCF
430	0.0598559	TetO-3xCTCF
440	0.0468627	TetO-3xCTCF
10	0.0424676	TetO-3xCTCF
20	0.0885862	TetO-3xCTCF
30	0.113928	TetO-3xCTCF
40	0.136205	TetO-3xCTCF
50	0.144125	TetO-3xCTCF
60	0.154229	TetO-3xCTCF
70	0.165719	TetO-3xCTCF
80	0.184203	TetO-3xCTCF
10	0.0795843	TetO-3xCTCF
20	0.0922649	TetO-3xCTCF
30	0.0553694	TetO-3xCTCF
40	0.0746442	TetO-3xCTCF
50	0.125916	TetO-3xCTCF
60	0.0922222	TetO-3xCTCF
70	0.106382	TetO-3xCTCF
10	0.135351	TetO-3xCTCF
20	0.181532	TetO-3xCTCF
30	0.281139	TetO-3xCTCF
40	0.486806	TetO-3xCTCF
50	0.67409	TetO-3xCTCF
10	0.0833968	TetO-3xCTCF
20	0.0801749	TetO-3xCTCF
30	0.0645391	TetO-3xCTCF
40	0.0830233	TetO-3xCTCF
50	0.0917592	TetO-3xCTCF
60	0.0534226	TetO-3xCTCF
70	0.0909182	TetO-3xCTCF
80	0.0965485	TetO-3xCTCF
90	0.0663007	TetO-3xCTCF
100	0.0964644	TetO-3xCTCF
110	0.0907115	TetO-3xCTCF
10	0.0660981	TetO-3xCTCF
20	0.0974889	TetO-3xCTCF
30	0.132697	TetO-3xCTCF
40	0.155792	TetO-3xCTCF
50	0.169718	TetO-3xCTCF
60	0.189593	TetO-3xCTCF
70	0.192518	TetO-3xCTCF
80	0.226252	TetO-3xCTCF
90	0.25298	TetO-3xCTCF
100	0.301342	TetO-3xCTCF
110	0.326796	TetO-3xCTCF
120	0.353518	TetO-3xCTCF
130	0.387516	TetO-3xCTCF
140	0.386918	TetO-3xCTCF
150	0.390922	TetO-3xCTCF
160	0.37516	TetO-3xCTCF
170	0.391286	TetO-3xCTCF
180	0.426143	TetO-3xCTCF
190	0.451804	TetO-3xCTCF
200	0.542792	TetO-3xCTCF
210	0.593552	TetO-3xCTCF
220	0.667797	TetO-3xCTCF
230	0.668213	TetO-3xCTCF
240	0.7281	TetO-3xCTCF
250	0.760444	TetO-3xCTCF
260	0.792922	TetO-3xCTCF
270	0.915079	TetO-3xCTCF
280	0.971101	TetO-3xCTCF
290	1.07029	TetO-3xCTCF
300	0.971143	TetO-3xCTCF
10	0.0610043	TetO-3xCTCF
20	0.121911	TetO-3xCTCF
30	0.198554	TetO-3xCTCF
40	0.259096	TetO-3xCTCF
50	0.317149	TetO-3xCTCF
60	0.404267	TetO-3xCTCF
70	0.501776	TetO-3xCTCF
80	0.558812	TetO-3xCTCF
90	0.606342	TetO-3xCTCF
100	0.620289	TetO-3xCTCF
110	0.626324	TetO-3xCTCF
120	0.602638	TetO-3xCTCF
130	0.571036	TetO-3xCTCF
140	0.511034	TetO-3xCTCF
150	0.467957	TetO-3xCTCF
160	0.387401	TetO-3xCTCF
170	0.314543	TetO-3xCTCF
180	0.222744	TetO-3xCTCF
190	0.17049	TetO-3xCTCF
200	0.119764	TetO-3xCTCF
10	0.0725847	TetO-3xCTCF
20	0.0923911	TetO-3xCTCF
30	0.131252	TetO-3xCTCF
40	0.162062	TetO-3xCTCF
50	0.185946	TetO-3xCTCF
60	0.207914	TetO-3xCTCF
70	0.216523	TetO-3xCTCF
80	0.211633	TetO-3xCTCF
90	0.219443	TetO-3xCTCF
100	0.232416	TetO-3xCTCF
110	0.254532	TetO-3xCTCF
120	0.27832	TetO-3xCTCF
130	0.294421	TetO-3xCTCF
140	0.326795	TetO-3xCTCF
150	0.344975	TetO-3xCTCF
160	0.366831	TetO-3xCTCF
170	0.38785	TetO-3xCTCF
180	0.414969	TetO-3xCTCF
190	0.424789	TetO-3xCTCF
200	0.463644	TetO-3xCTCF
210	0.463889	TetO-3xCTCF
220	0.487444	TetO-3xCTCF
230	0.477614	TetO-3xCTCF
240	0.490625	TetO-3xCTCF
250	0.509085	TetO-3xCTCF
260	0.511709	TetO-3xCTCF
270	0.528833	TetO-3xCTCF
280	0.525501	TetO-3xCTCF
290	0.531091	TetO-3xCTCF
300	0.518307	TetO-3xCTCF
310	0.521928	TetO-3xCTCF
320	0.522938	TetO-3xCTCF
330	0.507502	TetO-3xCTCF
340	0.496005	TetO-3xCTCF
350	0.491921	TetO-3xCTCF
360	0.475272	TetO-3xCTCF
370	0.473758	TetO-3xCTCF
380	0.426073	TetO-3xCTCF
390	0.414065	TetO-3xCTCF
400	0.405656	TetO-3xCTCF
410	0.393415	TetO-3xCTCF
420	0.333594	TetO-3xCTCF
430	0.294503	TetO-3xCTCF
440	0.282793	TetO-3xCTCF
450	0.276996	TetO-3xCTCF
460	0.272345	TetO-3xCTCF
470	0.303617	TetO-3xCTCF
480	0.361202	TetO-3xCTCF
490	0.395821	TetO-3xCTCF
10	0.0657245	TetO-3xCTCF
20	0.0947258	TetO-3xCTCF
30	0.110336	TetO-3xCTCF
40	0.127913	TetO-3xCTCF
50	0.148803	TetO-3xCTCF
60	0.1725	TetO-3xCTCF
70	0.199048	TetO-3xCTCF
80	0.209381	TetO-3xCTCF
90	0.219708	TetO-3xCTCF
100	0.252503	TetO-3xCTCF
110	0.251138	TetO-3xCTCF
120	0.275156	TetO-3xCTCF
130	0.311962	TetO-3xCTCF
140	0.315032	TetO-3xCTCF
150	0.310628	TetO-3xCTCF
160	0.313758	TetO-3xCTCF
170	0.293687	TetO-3xCTCF
180	0.232192	TetO-3xCTCF
190	0.228736	TetO-3xCTCF
200	0.20122	TetO-3xCTCF
210	0.204772	TetO-3xCTCF
220	0.206841	TetO-3xCTCF
230	0.201863	TetO-3xCTCF
240	0.167917	TetO-3xCTCF
250	0.197413	TetO-3xCTCF
260	0.160906	TetO-3xCTCF
270	0.137589	TetO-3xCTCF
280	0.159433	TetO-3xCTCF
10	0.0508785	TetO-3xCTCF
20	0.0830714	TetO-3xCTCF
30	0.119147	TetO-3xCTCF
40	0.158191	TetO-3xCTCF
50	0.201138	TetO-3xCTCF
60	0.220319	TetO-3xCTCF
70	0.227454	TetO-3xCTCF
80	0.233962	TetO-3xCTCF
90	0.267964	TetO-3xCTCF
100	0.275432	TetO-3xCTCF
110	0.290583	TetO-3xCTCF
120	0.31735	TetO-3xCTCF
130	0.368379	TetO-3xCTCF
140	0.376471	TetO-3xCTCF
150	0.36608	TetO-3xCTCF
160	0.320516	TetO-3xCTCF
170	0.256411	TetO-3xCTCF
180	0.177818	TetO-3xCTCF
190	0.0891368	TetO-3xCTCF
10	0.0840367	TetO-3xCTCF
20	0.158101	TetO-3xCTCF
30	0.263324	TetO-3xCTCF
40	0.295886	TetO-3xCTCF
50	0.342116	TetO-3xCTCF
60	0.403368	TetO-3xCTCF
70	0.486004	TetO-3xCTCF
80	0.521237	TetO-3xCTCF
90	0.504063	TetO-3xCTCF
100	0.455533	TetO-3xCTCF
110	0.4459	TetO-3xCTCF
120	0.437012	TetO-3xCTCF
130	0.41948	TetO-3xCTCF
140	0.391088	TetO-3xCTCF
150	0.344236	TetO-3xCTCF
160	0.349633	TetO-3xCTCF
170	0.346199	TetO-3xCTCF
180	0.334486	TetO-3xCTCF
190	0.400992	TetO-3xCTCF
10	0.0563354	TetO-3xCTCF
20	0.0941979	TetO-3xCTCF
30	0.130786	TetO-3xCTCF
40	0.15769	TetO-3xCTCF
50	0.182093	TetO-3xCTCF
60	0.179442	TetO-3xCTCF
70	0.162941	TetO-3xCTCF
80	0.156184	TetO-3xCTCF
90	0.118161	TetO-3xCTCF
10	0.0716822	TetO-3xCTCF
20	0.101504	TetO-3xCTCF
30	0.106384	TetO-3xCTCF
40	0.147163	TetO-3xCTCF
50	0.159487	TetO-3xCTCF
60	0.163491	TetO-3xCTCF
70	0.186885	TetO-3xCTCF
80	0.198383	TetO-3xCTCF
90	0.216843	TetO-3xCTCF
100	0.23771	TetO-3xCTCF
110	0.267101	TetO-3xCTCF
120	0.243214	TetO-3xCTCF
130	0.238535	TetO-3xCTCF
140	0.243584	TetO-3xCTCF
150	0.229917	TetO-3xCTCF
160	0.245411	TetO-3xCTCF
170	0.260077	TetO-3xCTCF
180	0.250317	TetO-3xCTCF
190	0.270638	TetO-3xCTCF
200	0.275255	TetO-3xCTCF
210	0.274933	TetO-3xCTCF
220	0.311673	TetO-3xCTCF
230	0.318267	TetO-3xCTCF
240	0.365946	TetO-3xCTCF
250	0.402974	TetO-3xCTCF
260	0.409292	TetO-3xCTCF
270	0.452931	TetO-3xCTCF
280	0.450587	TetO-3xCTCF
290	0.448066	TetO-3xCTCF
300	0.499004	TetO-3xCTCF
310	0.499695	TetO-3xCTCF
10	0.0519584	TetO-3xCTCF
20	0.0850392	TetO-3xCTCF
30	0.0859141	TetO-3xCTCF
40	0.0988955	TetO-3xCTCF
50	0.115787	TetO-3xCTCF
60	0.135235	TetO-3xCTCF
70	0.156789	TetO-3xCTCF
80	0.178404	TetO-3xCTCF
90	0.19429	TetO-3xCTCF
100	0.23224	TetO-3xCTCF
110	0.23998	TetO-3xCTCF
120	0.256002	TetO-3xCTCF
130	0.274259	TetO-3xCTCF
140	0.254536	TetO-3xCTCF
150	0.262669	TetO-3xCTCF
160	0.288359	TetO-3xCTCF
170	0.287241	TetO-3xCTCF
180	0.309415	TetO-3xCTCF
190	0.28094	TetO-3xCTCF
10	0.0899043	TetO-3xCTCF
20	0.112601	TetO-3xCTCF
30	0.132549	TetO-3xCTCF
40	0.156268	TetO-3xCTCF
50	0.193206	TetO-3xCTCF
60	0.168955	TetO-3xCTCF
70	0.202297	TetO-3xCTCF
80	0.225703	TetO-3xCTCF
90	0.258707	TetO-3xCTCF
100	0.296665	TetO-3xCTCF
110	0.352847	TetO-3xCTCF
120	0.358743	TetO-3xCTCF
130	0.370471	TetO-3xCTCF
140	0.396246	TetO-3xCTCF
150	0.403714	TetO-3xCTCF
160	0.436873	TetO-3xCTCF
170	0.481987	TetO-3xCTCF
180	0.495725	TetO-3xCTCF
190	0.489501	TetO-3xCTCF
200	0.510236	TetO-3xCTCF
210	0.462295	TetO-3xCTCF
220	0.464818	TetO-3xCTCF
230	0.495384	TetO-3xCTCF
240	0.496194	TetO-3xCTCF
250	0.463983	TetO-3xCTCF
260	0.420213	TetO-3xCTCF
270	0.389513	TetO-3xCTCF
280	0.3215	TetO-3xCTCF
290	0.297955	TetO-3xCTCF
300	0.337559	TetO-3xCTCF
310	0.343722	TetO-3xCTCF
320	0.364746	TetO-3xCTCF
330	0.398488	TetO-3xCTCF
340	0.368867	TetO-3xCTCF
350	0.353853	TetO-3xCTCF
10	0.0809356	TetO-3xCTCF
20	0.131048	TetO-3xCTCF
30	0.158984	TetO-3xCTCF
40	0.165481	TetO-3xCTCF
50	0.234054	TetO-3xCTCF
10	0.0403643	TetO-3xCTCF
20	0.0695133	TetO-3xCTCF
30	0.0901399	TetO-3xCTCF
40	0.101923	TetO-3xCTCF
50	0.111979	TetO-3xCTCF
60	0.119559	TetO-3xCTCF
70	0.136313	TetO-3xCTCF
80	0.140464	TetO-3xCTCF
90	0.156252	TetO-3xCTCF
100	0.16706	TetO-3xCTCF
110	0.177141	TetO-3xCTCF
120	0.187079	TetO-3xCTCF
130	0.208494	TetO-3xCTCF
140	0.216285	TetO-3xCTCF
150	0.228109	TetO-3xCTCF
160	0.232391	TetO-3xCTCF
170	0.22924	TetO-3xCTCF
180	0.215316	TetO-3xCTCF
190	0.216521	TetO-3xCTCF
200	0.20361	TetO-3xCTCF
210	0.207812	TetO-3xCTCF
220	0.223674	TetO-3xCTCF
230	0.235653	TetO-3xCTCF
240	0.239357	TetO-3xCTCF
250	0.250465	TetO-3xCTCF
260	0.262174	TetO-3xCTCF
270	0.279621	TetO-3xCTCF
280	0.277314	TetO-3xCTCF
290	0.267222	TetO-3xCTCF
300	0.278051	TetO-3xCTCF
310	0.276442	TetO-3xCTCF
320	0.274381	TetO-3xCTCF
330	0.281418	TetO-3xCTCF
340	0.273352	TetO-3xCTCF
350	0.280846	TetO-3xCTCF
360	0.268744	TetO-3xCTCF
370	0.247233	TetO-3xCTCF
380	0.21121	TetO-3xCTCF
390	0.208535	TetO-3xCTCF
400	0.208981	TetO-3xCTCF
410	0.225485	TetO-3xCTCF
420	0.220508	TetO-3xCTCF
430	0.226065	TetO-3xCTCF
440	0.221913	TetO-3xCTCF
450	0.23124	TetO-3xCTCF
460	0.223599	TetO-3xCTCF
10	0.130486	TetO-3xCTCF
20	0.128211	TetO-3xCTCF
30	0.178438	TetO-3xCTCF
40	0.195616	TetO-3xCTCF
50	0.198649	TetO-3xCTCF
60	0.202715	TetO-3xCTCF
10	0.0465855	TetO-3xCTCF
20	0.0827423	TetO-3xCTCF
30	0.10638	TetO-3xCTCF
40	0.114808	TetO-3xCTCF
50	0.123454	TetO-3xCTCF
60	0.148109	TetO-3xCTCF
10	0.0679638	TetO-3xCTCF
20	0.0806541	TetO-3xCTCF
30	0.0918148	TetO-3xCTCF
40	0.118411	TetO-3xCTCF
50	0.150574	TetO-3xCTCF
60	0.150038	TetO-3xCTCF
70	0.165584	TetO-3xCTCF
80	0.188988	TetO-3xCTCF
90	0.186913	TetO-3xCTCF
100	0.178345	TetO-3xCTCF
110	0.216564	TetO-3xCTCF
120	0.201777	TetO-3xCTCF
130	0.164366	TetO-3xCTCF
140	0.176793	TetO-3xCTCF
150	0.18267	TetO-3xCTCF
160	0.15643	TetO-3xCTCF
170	0.147976	TetO-3xCTCF
180	0.18824	TetO-3xCTCF
190	0.192409	TetO-3xCTCF
200	0.197552	TetO-3xCTCF
210	0.322206	TetO-3xCTCF
10	0.065625	TetO-3xCTCF
20	0.094309	TetO-3xCTCF
30	0.114789	TetO-3xCTCF
40	0.130021	TetO-3xCTCF
50	0.141941	TetO-3xCTCF
60	0.160733	TetO-3xCTCF
70	0.177796	TetO-3xCTCF
80	0.198638	TetO-3xCTCF
90	0.214355	TetO-3xCTCF
100	0.224823	TetO-3xCTCF
110	0.244474	TetO-3xCTCF
120	0.251718	TetO-3xCTCF
130	0.260886	TetO-3xCTCF
140	0.258188	TetO-3xCTCF
150	0.256905	TetO-3xCTCF
160	0.276339	TetO-3xCTCF
170	0.291226	TetO-3xCTCF
180	0.286163	TetO-3xCTCF
190	0.303075	TetO-3xCTCF
200	0.322188	TetO-3xCTCF
210	0.343751	TetO-3xCTCF
220	0.356992	TetO-3xCTCF
230	0.390962	TetO-3xCTCF
240	0.426623	TetO-3xCTCF
250	0.444152	TetO-3xCTCF
260	0.488879	TetO-3xCTCF
270	0.515112	TetO-3xCTCF
280	0.549412	TetO-3xCTCF
290	0.582081	TetO-3xCTCF
300	0.588258	TetO-3xCTCF
310	0.615712	TetO-3xCTCF
320	0.628392	TetO-3xCTCF
330	0.652802	TetO-3xCTCF
340	0.661482	TetO-3xCTCF
350	0.654991	TetO-3xCTCF
360	0.657	TetO-3xCTCF
370	0.673545	TetO-3xCTCF
380	0.696495	TetO-3xCTCF
390	0.706659	TetO-3xCTCF
400	0.72414	TetO-3xCTCF
410	0.756609	TetO-3xCTCF
420	0.773777	TetO-3xCTCF
430	0.790011	TetO-3xCTCF
440	0.805918	TetO-3xCTCF
450	0.859171	TetO-3xCTCF
460	0.898793	TetO-3xCTCF
470	0.948757	TetO-3xCTCF
480	0.950174	TetO-3xCTCF
490	0.951203	TetO-3xCTCF
10	0.0663031	TetO-3xCTCF
20	0.112392	TetO-3xCTCF
30	0.145355	TetO-3xCTCF
40	0.171615	TetO-3xCTCF
50	0.195219	TetO-3xCTCF
60	0.244107	TetO-3xCTCF
70	0.293141	TetO-3xCTCF
80	0.350374	TetO-3xCTCF
90	0.371179	TetO-3xCTCF
100	0.398693	TetO-3xCTCF
110	0.433229	TetO-3xCTCF
120	0.48737	TetO-3xCTCF
130	0.535939	TetO-3xCTCF
140	0.532138	TetO-3xCTCF
150	0.493342	TetO-3xCTCF
160	0.414066	TetO-3xCTCF
170	0.373474	TetO-3xCTCF
10	0.071454	TetO-3xCTCF
20	0.0799557	TetO-3xCTCF
30	0.114654	TetO-3xCTCF
40	0.09755	TetO-3xCTCF
50	0.0851692	TetO-3xCTCF
60	0.0937171	TetO-3xCTCF
70	0.101143	TetO-3xCTCF
80	0.0820308	TetO-3xCTCF
10	0.0792749	TetO-3xCTCF
20	0.11317	TetO-3xCTCF
30	0.141887	TetO-3xCTCF
40	0.197369	TetO-3xCTCF
50	0.31105	TetO-3xCTCF
10	0.0403383	TetO-3xCTCF
20	0.0479761	TetO-3xCTCF
30	0.0628295	TetO-3xCTCF
40	0.0846225	TetO-3xCTCF
50	0.0953667	TetO-3xCTCF
60	0.115679	TetO-3xCTCF
70	0.155962	TetO-3xCTCF
80	0.193143	TetO-3xCTCF
90	0.220944	TetO-3xCTCF
100	0.252646	TetO-3xCTCF
110	0.284169	TetO-3xCTCF
120	0.314492	TetO-3xCTCF
130	0.367672	TetO-3xCTCF
140	0.416641	TetO-3xCTCF
150	0.449015	TetO-3xCTCF
160	0.487699	TetO-3xCTCF
170	0.524576	TetO-3xCTCF
10	0.093227	TetO-3xCTCF
20	0.132428	TetO-3xCTCF
30	0.125121	TetO-3xCTCF
40	0.138119	TetO-3xCTCF
50	0.164289	TetO-3xCTCF
60	0.158759	TetO-3xCTCF
70	0.149524	TetO-3xCTCF
80	0.151852	TetO-3xCTCF
90	0.110515	TetO-3xCTCF
100	0.12348	TetO-3xCTCF
110	0.127699	TetO-3xCTCF
120	0.137321	TetO-3xCTCF
130	0.144866	TetO-3xCTCF
140	0.171394	TetO-3xCTCF
150	0.110094	TetO-3xCTCF
160	0.10044	TetO-3xCTCF
170	0.0963473	TetO-3xCTCF
180	0.0926479	TetO-3xCTCF
10	0.0808502	TetO-3xCTCF
20	0.152028	TetO-3xCTCF
30	0.242064	TetO-3xCTCF
40	0.30314	TetO-3xCTCF
50	0.379688	TetO-3xCTCF
60	0.372817	TetO-3xCTCF
70	0.396185	TetO-3xCTCF
80	0.38376	TetO-3xCTCF
90	0.390107	TetO-3xCTCF
100	0.348137	TetO-3xCTCF
110	0.337649	TetO-3xCTCF
120	0.206683	TetO-3xCTCF
10	0.0577397	TetO-3xCTCF
20	0.0778498	TetO-3xCTCF
30	0.113289	TetO-3xCTCF
40	0.136536	TetO-3xCTCF
50	0.158456	TetO-3xCTCF
60	0.186253	TetO-3xCTCF
70	0.222986	TetO-3xCTCF
80	0.244956	TetO-3xCTCF
90	0.267314	TetO-3xCTCF
100	0.30083	TetO-3xCTCF
110	0.328379	TetO-3xCTCF
120	0.374872	TetO-3xCTCF
130	0.392944	TetO-3xCTCF
140	0.423394	TetO-3xCTCF
150	0.453619	TetO-3xCTCF
160	0.489542	TetO-3xCTCF
170	0.530735	TetO-3xCTCF
180	0.561735	TetO-3xCTCF
190	0.609381	TetO-3xCTCF
200	0.653731	TetO-3xCTCF
210	0.732725	TetO-3xCTCF
220	0.760496	TetO-3xCTCF
230	0.800283	TetO-3xCTCF
240	0.826297	TetO-3xCTCF
250	0.831717	TetO-3xCTCF
260	0.840974	TetO-3xCTCF
270	0.836624	TetO-3xCTCF
280	0.818029	TetO-3xCTCF
290	0.799274	TetO-3xCTCF
300	0.822229	TetO-3xCTCF
310	0.860692	TetO-3xCTCF
320	0.924992	TetO-3xCTCF
330	0.968826	TetO-3xCTCF
340	1.04139	TetO-3xCTCF
350	1.13393	TetO-3xCTCF
360	1.24428	TetO-3xCTCF
370	1.31348	TetO-3xCTCF
10	0.0723402	TetO-3xCTCF
20	0.113282	TetO-3xCTCF
30	0.154838	TetO-3xCTCF
40	0.15558	TetO-3xCTCF
50	0.191819	TetO-3xCTCF
60	0.224168	TetO-3xCTCF
70	0.220297	TetO-3xCTCF
80	0.269664	TetO-3xCTCF
90	0.339315	TetO-3xCTCF
10	0.0319683	TetO-3xCTCF
20	0.0559609	TetO-3xCTCF
30	0.069143	TetO-3xCTCF
40	0.0862488	TetO-3xCTCF
50	0.0989815	TetO-3xCTCF
60	0.115637	TetO-3xCTCF
70	0.125907	TetO-3xCTCF
80	0.124171	TetO-3xCTCF
90	0.125362	TetO-3xCTCF
100	0.130085	TetO-3xCTCF
110	0.128358	TetO-3xCTCF
120	0.142328	TetO-3xCTCF
130	0.15494	TetO-3xCTCF
140	0.164152	TetO-3xCTCF
150	0.178604	TetO-3xCTCF
160	0.190181	TetO-3xCTCF
170	0.19148	TetO-3xCTCF
180	0.186691	TetO-3xCTCF
190	0.183983	TetO-3xCTCF
200	0.183846	TetO-3xCTCF
210	0.177751	TetO-3xCTCF
220	0.169668	TetO-3xCTCF
230	0.156307	TetO-3xCTCF
240	0.142805	TetO-3xCTCF
250	0.153367	TetO-3xCTCF
260	0.147703	TetO-3xCTCF
270	0.126526	TetO-3xCTCF
280	0.10354	TetO-3xCTCF
290	0.0973607	TetO-3xCTCF
300	0.100453	TetO-3xCTCF
310	0.0871967	TetO-3xCTCF
320	0.0658395	TetO-3xCTCF
330	0.0694999	TetO-3xCTCF
340	0.0705805	TetO-3xCTCF
350	0.0442184	TetO-3xCTCF
360	0.0690863	TetO-3xCTCF
10	0.0771075	TetO-3xCTCF
20	0.138543	TetO-3xCTCF
30	0.189857	TetO-3xCTCF
40	0.203336	TetO-3xCTCF
50	0.216288	TetO-3xCTCF
60	0.225108	TetO-3xCTCF
70	0.309109	TetO-3xCTCF
10	0.0460601	TetO-3xCTCF
20	0.0728013	TetO-3xCTCF
30	0.0863147	TetO-3xCTCF
40	0.0899229	TetO-3xCTCF
50	0.112488	TetO-3xCTCF
60	0.120361	TetO-3xCTCF
70	0.142589	TetO-3xCTCF
80	0.151388	TetO-3xCTCF
90	0.168673	TetO-3xCTCF
100	0.173624	TetO-3xCTCF
110	0.180508	TetO-3xCTCF
120	0.180654	TetO-3xCTCF
130	0.183391	TetO-3xCTCF
140	0.189454	TetO-3xCTCF
150	0.191873	TetO-3xCTCF
160	0.203171	TetO-3xCTCF
170	0.218694	TetO-3xCTCF
180	0.235222	TetO-3xCTCF
190	0.245909	TetO-3xCTCF
200	0.250769	TetO-3xCTCF
210	0.256326	TetO-3xCTCF
220	0.27707	TetO-3xCTCF
230	0.302289	TetO-3xCTCF
240	0.306011	TetO-3xCTCF
250	0.283608	TetO-3xCTCF
260	0.265635	TetO-3xCTCF
270	0.277846	TetO-3xCTCF
280	0.277621	TetO-3xCTCF
290	0.29045	TetO-3xCTCF
300	0.312041	TetO-3xCTCF
310	0.299488	TetO-3xCTCF
320	0.240552	TetO-3xCTCF
330	0.211291	TetO-3xCTCF
10	0.0501031	TetO-3xCTCF
20	0.0671833	TetO-3xCTCF
30	0.0656033	TetO-3xCTCF
40	0.0811766	TetO-3xCTCF
50	0.122133	TetO-3xCTCF
60	0.132909	TetO-3xCTCF
70	0.137397	TetO-3xCTCF
80	0.176008	TetO-3xCTCF
90	0.190239	TetO-3xCTCF
100	0.225502	TetO-3xCTCF
110	0.238219	TetO-3xCTCF
120	0.276513	TetO-3xCTCF
130	0.319675	TetO-3xCTCF
140	0.353919	TetO-3xCTCF
150	0.322999	TetO-3xCTCF
10	0.0555089	TetO-3xCTCF
20	0.0777475	TetO-3xCTCF
30	0.095991	TetO-3xCTCF
40	0.152522	TetO-3xCTCF
50	0.21397	TetO-3xCTCF
10	0.0613752	TetO-3xCTCF
20	0.0917797	TetO-3xCTCF
30	0.107824	TetO-3xCTCF
40	0.152131	TetO-3xCTCF
50	0.139813	TetO-3xCTCF
60	0.138881	TetO-3xCTCF
70	0.134447	TetO-3xCTCF
80	0.12431	TetO-3xCTCF
90	0.149361	TetO-3xCTCF
100	0.152372	TetO-3xCTCF
110	0.17665	TetO-3xCTCF
120	0.199027	TetO-3xCTCF
130	0.179762	TetO-3xCTCF
140	0.183217	TetO-3xCTCF
150	0.151328	TetO-3xCTCF
160	0.103715	TetO-3xCTCF
10	0.0536626	TetO-3xCTCF
20	0.0758618	TetO-3xCTCF
30	0.0912431	TetO-3xCTCF
40	0.0936692	TetO-3xCTCF
50	0.0982613	TetO-3xCTCF
60	0.102729	TetO-3xCTCF
70	0.0900399	TetO-3xCTCF
80	0.101557	TetO-3xCTCF
90	0.113608	TetO-3xCTCF
100	0.119454	TetO-3xCTCF
110	0.122253	TetO-3xCTCF
120	0.12036	TetO-3xCTCF
130	0.11697	TetO-3xCTCF
140	0.115902	TetO-3xCTCF
150	0.124541	TetO-3xCTCF
160	0.101924	TetO-3xCTCF
170	0.102559	TetO-3xCTCF
180	0.114911	TetO-3xCTCF
190	0.117232	TetO-3xCTCF
200	0.144069	TetO-3xCTCF
210	0.154087	TetO-3xCTCF
220	0.207788	TetO-3xCTCF
230	0.236009	TetO-3xCTCF
240	0.195578	TetO-3xCTCF
250	0.207089	TetO-3xCTCF
260	0.184573	TetO-3xCTCF
10	0.0452931	TetO-3xCTCF
20	0.0699695	TetO-3xCTCF
30	0.0625495	TetO-3xCTCF
40	0.07359	TetO-3xCTCF
50	0.110838	TetO-3xCTCF
60	0.112383	TetO-3xCTCF
70	0.134507	TetO-3xCTCF
10	0.0427719	TetO-3xCTCF
20	0.0573149	TetO-3xCTCF
30	0.0587277	TetO-3xCTCF
40	0.0917484	TetO-3xCTCF
50	0.125658	TetO-3xCTCF
60	0.126721	TetO-3xCTCF
70	0.16266	TetO-3xCTCF
10	0.0590945	TetO-3xCTCF
20	0.0964227	TetO-3xCTCF
30	0.132123	TetO-3xCTCF
40	0.163385	TetO-3xCTCF
50	0.136773	TetO-3xCTCF
60	0.134289	TetO-3xCTCF
70	0.119147	TetO-3xCTCF
80	0.142834	TetO-3xCTCF
90	0.143246	TetO-3xCTCF
100	0.143551	TetO-3xCTCF
110	0.177615	TetO-3xCTCF
120	0.174046	TetO-3xCTCF
130	0.197303	TetO-3xCTCF
140	0.220266	TetO-3xCTCF
150	0.24585	TetO-3xCTCF
160	0.185678	TetO-3xCTCF
10	0.0527605	TetO-3xCTCF
20	0.0832712	TetO-3xCTCF
30	0.111023	TetO-3xCTCF
40	0.126245	TetO-3xCTCF
50	0.143345	TetO-3xCTCF
60	0.159392	TetO-3xCTCF
70	0.179325	TetO-3xCTCF
80	0.189742	TetO-3xCTCF
90	0.224901	TetO-3xCTCF
100	0.253369	TetO-3xCTCF
110	0.268264	TetO-3xCTCF
120	0.279627	TetO-3xCTCF
130	0.293885	TetO-3xCTCF
140	0.305847	TetO-3xCTCF
150	0.325427	TetO-3xCTCF
160	0.325628	TetO-3xCTCF
170	0.317929	TetO-3xCTCF
180	0.303946	TetO-3xCTCF
190	0.299685	TetO-3xCTCF
200	0.294298	TetO-3xCTCF
210	0.307247	TetO-3xCTCF
220	0.310089	TetO-3xCTCF
230	0.319868	TetO-3xCTCF
240	0.332984	TetO-3xCTCF
250	0.316819	TetO-3xCTCF
260	0.300536	TetO-3xCTCF
270	0.272031	TetO-3xCTCF
280	0.27063	TetO-3xCTCF
290	0.270164	TetO-3xCTCF
300	0.247812	TetO-3xCTCF
310	0.25087	TetO-3xCTCF
320	0.256233	TetO-3xCTCF
330	0.273661	TetO-3xCTCF
340	0.275263	TetO-3xCTCF
350	0.285235	TetO-3xCTCF
360	0.311272	TetO-3xCTCF
370	0.328085	TetO-3xCTCF
380	0.336916	TetO-3xCTCF
390	0.340015	TetO-3xCTCF
400	0.330412	TetO-3xCTCF
410	0.351748	TetO-3xCTCF
420	0.385572	TetO-3xCTCF
430	0.377704	TetO-3xCTCF
440	0.398737	TetO-3xCTCF
450	0.406408	TetO-3xCTCF
460	0.423276	TetO-3xCTCF
470	0.414385	TetO-3xCTCF
480	0.392782	TetO-3xCTCF
490	0.370745	TetO-3xCTCF
10	0.0500411	TetO-3xCTCF
20	0.0751874	TetO-3xCTCF
30	0.0854331	TetO-3xCTCF
40	0.107742	TetO-3xCTCF
50	0.112248	TetO-3xCTCF
60	0.101967	TetO-3xCTCF
70	0.113845	TetO-3xCTCF
80	0.124489	TetO-3xCTCF
90	0.126655	TetO-3xCTCF
100	0.124044	TetO-3xCTCF
110	0.115012	TetO-3xCTCF
120	0.113508	TetO-3xCTCF
130	0.116897	TetO-3xCTCF
140	0.139379	TetO-3xCTCF
150	0.14515	TetO-3xCTCF
160	0.150773	TetO-3xCTCF
170	0.15238	TetO-3xCTCF
180	0.143802	TetO-3xCTCF
190	0.153421	TetO-3xCTCF
200	0.175423	TetO-3xCTCF
210	0.171825	TetO-3xCTCF
220	0.178622	TetO-3xCTCF
230	0.203314	TetO-3xCTCF
240	0.226938	TetO-3xCTCF
250	0.235083	TetO-3xCTCF
260	0.246856	TetO-3xCTCF
270	0.239492	TetO-3xCTCF
280	0.221323	TetO-3xCTCF
290	0.228387	TetO-3xCTCF
300	0.221922	TetO-3xCTCF
310	0.227309	TetO-3xCTCF
320	0.23327	TetO-3xCTCF
330	0.19345	TetO-3xCTCF
340	0.174283	TetO-3xCTCF
350	0.194073	TetO-3xCTCF
360	0.2015	TetO-3xCTCF
370	0.192014	TetO-3xCTCF
380	0.230482	TetO-3xCTCF
390	0.17467	TetO-3xCTCF
10	0.042115	TetO-3xCTCF
20	0.0673956	TetO-3xCTCF
30	0.0829781	TetO-3xCTCF
40	0.109229	TetO-3xCTCF
50	0.112472	TetO-3xCTCF
60	0.134143	TetO-3xCTCF
70	0.139053	TetO-3xCTCF
80	0.149125	TetO-3xCTCF
90	0.162827	TetO-3xCTCF
100	0.193795	TetO-3xCTCF
110	0.231832	TetO-3xCTCF
120	0.3262	TetO-3xCTCF
130	0.410535	TetO-3xCTCF
140	0.483809	TetO-3xCTCF
10	0.0407852	TetO-3xCTCF
20	0.0644249	TetO-3xCTCF
30	0.0927647	TetO-3xCTCF
40	0.0852328	TetO-3xCTCF
50	0.0964297	TetO-3xCTCF
60	0.0961582	TetO-3xCTCF
70	0.0987728	TetO-3xCTCF
80	0.0844261	TetO-3xCTCF
10	0.0789845	TetO-3xCTCF
20	0.115235	TetO-3xCTCF
30	0.168125	TetO-3xCTCF
40	0.204829	TetO-3xCTCF
50	0.239441	TetO-3xCTCF
60	0.314326	TetO-3xCTCF
70	0.357632	TetO-3xCTCF
80	0.370112	TetO-3xCTCF
90	0.33717	TetO-3xCTCF
100	0.3506	TetO-3xCTCF
110	0.303116	TetO-3xCTCF
120	0.31753	TetO-3xCTCF
130	0.314277	TetO-3xCTCF
140	0.348739	TetO-3xCTCF
10	0.0473404	TetO-3xCTCF
20	0.062751	TetO-3xCTCF
30	0.0699455	TetO-3xCTCF
40	0.0673815	TetO-3xCTCF
50	0.0736647	TetO-3xCTCF
60	0.0833762	TetO-3xCTCF
70	0.104892	TetO-3xCTCF
80	0.113881	TetO-3xCTCF
90	0.127595	TetO-3xCTCF
100	0.14383	TetO-3xCTCF
110	0.15429	TetO-3xCTCF
120	0.174663	TetO-3xCTCF
130	0.190321	TetO-3xCTCF
140	0.212602	TetO-3xCTCF
150	0.228503	TetO-3xCTCF
160	0.249566	TetO-3xCTCF
170	0.273522	TetO-3xCTCF
180	0.307587	TetO-3xCTCF
190	0.332149	TetO-3xCTCF
200	0.351824	TetO-3xCTCF
210	0.35737	TetO-3xCTCF
220	0.380282	TetO-3xCTCF
230	0.415307	TetO-3xCTCF
240	0.446315	TetO-3xCTCF
250	0.463114	TetO-3xCTCF
260	0.483128	TetO-3xCTCF
270	0.472707	TetO-3xCTCF
280	0.475828	TetO-3xCTCF
290	0.527744	TetO-3xCTCF
300	0.553331	TetO-3xCTCF
310	0.560302	TetO-3xCTCF
320	0.571106	TetO-3xCTCF
330	0.562755	TetO-3xCTCF
10	0.0837552	TetO-3xCTCF
20	0.0850042	TetO-3xCTCF
30	0.0886675	TetO-3xCTCF
40	0.110534	TetO-3xCTCF
50	0.110536	TetO-3xCTCF
60	0.120627	TetO-3xCTCF
70	0.131157	TetO-3xCTCF
80	0.129179	TetO-3xCTCF
90	0.146618	TetO-3xCTCF
100	0.149914	TetO-3xCTCF
110	0.149821	TetO-3xCTCF
120	0.129769	TetO-3xCTCF
130	0.219799	TetO-3xCTCF
10	0.0407667	TetO-3xCTCF
20	0.0678071	TetO-3xCTCF
30	0.0968746	TetO-3xCTCF
40	0.106639	TetO-3xCTCF
50	0.112829	TetO-3xCTCF
60	0.1329	TetO-3xCTCF
70	0.147636	TetO-3xCTCF
80	0.155387	TetO-3xCTCF
90	0.152156	TetO-3xCTCF
100	0.145277	TetO-3xCTCF
110	0.170166	TetO-3xCTCF
120	0.158248	TetO-3xCTCF
130	0.196182	TetO-3xCTCF
10	0.0704203	TetO-3xCTCF
20	0.0975618	TetO-3xCTCF
30	0.126895	TetO-3xCTCF
40	0.131784	TetO-3xCTCF
50	0.153417	TetO-3xCTCF
60	0.160032	TetO-3xCTCF
70	0.148169	TetO-3xCTCF
80	0.231909	TetO-3xCTCF
10	0.0500133	TetO-3xCTCF
20	0.0558497	TetO-3xCTCF
30	0.081123	TetO-3xCTCF
40	0.0755762	TetO-3xCTCF
50	0.101651	TetO-3xCTCF
60	0.121309	TetO-3xCTCF
70	0.172638	TetO-3xCTCF
80	0.199696	TetO-3xCTCF
90	0.252841	TetO-3xCTCF
100	0.277883	TetO-3xCTCF
10	0.0651878	TetO-3xCTCF
20	0.0951277	TetO-3xCTCF
30	0.131467	TetO-3xCTCF
40	0.151241	TetO-3xCTCF
50	0.160408	TetO-3xCTCF
60	0.183788	TetO-3xCTCF
70	0.197379	TetO-3xCTCF
80	0.219646	TetO-3xCTCF
90	0.23272	TetO-3xCTCF
100	0.245191	TetO-3xCTCF
110	0.267461	TetO-3xCTCF
120	0.283982	TetO-3xCTCF
130	0.311548	TetO-3xCTCF
140	0.309701	TetO-3xCTCF
150	0.282454	TetO-3xCTCF
160	0.300831	TetO-3xCTCF
170	0.274449	TetO-3xCTCF
180	0.256335	TetO-3xCTCF
190	0.226625	TetO-3xCTCF
200	0.187134	TetO-3xCTCF
210	0.193848	TetO-3xCTCF
220	0.206645	TetO-3xCTCF
230	0.203207	TetO-3xCTCF
10	0.0405133	TetO-3xCTCF
20	0.0553113	TetO-3xCTCF
30	0.0776764	TetO-3xCTCF
40	0.0884346	TetO-3xCTCF
50	0.094504	TetO-3xCTCF
60	0.102615	TetO-3xCTCF
70	0.109969	TetO-3xCTCF
80	0.117238	TetO-3xCTCF
90	0.12945	TetO-3xCTCF
100	0.141756	TetO-3xCTCF
110	0.140275	TetO-3xCTCF
120	0.153889	TetO-3xCTCF
130	0.157613	TetO-3xCTCF
140	0.169736	TetO-3xCTCF
150	0.168846	TetO-3xCTCF
160	0.163025	TetO-3xCTCF
170	0.155803	TetO-3xCTCF
180	0.144026	TetO-3xCTCF
190	0.133252	TetO-3xCTCF
200	0.131939	TetO-3xCTCF
210	0.130131	TetO-3xCTCF
220	0.119243	TetO-3xCTCF
230	0.11948	TetO-3xCTCF
240	0.105565	TetO-3xCTCF
250	0.0984674	TetO-3xCTCF
260	0.0904203	TetO-3xCTCF
270	0.0950496	TetO-3xCTCF
280	0.0980474	TetO-3xCTCF
290	0.104435	TetO-3xCTCF
300	0.111702	TetO-3xCTCF
310	0.117052	TetO-3xCTCF
320	0.118099	TetO-3xCTCF
330	0.118273	TetO-3xCTCF
340	0.126898	TetO-3xCTCF
350	0.124432	TetO-3xCTCF
360	0.145478	TetO-3xCTCF
370	0.154168	TetO-3xCTCF
380	0.149827	TetO-3xCTCF
390	0.137945	TetO-3xCTCF
400	0.150276	TetO-3xCTCF
410	0.145659	TetO-3xCTCF
420	0.156098	TetO-3xCTCF
430	0.152515	TetO-3xCTCF
440	0.157696	TetO-3xCTCF
450	0.179011	TetO-3xCTCF
460	0.191573	TetO-3xCTCF
470	0.225249	TetO-3xCTCF
480	0.211737	TetO-3xCTCF
490	0.231819	TetO-3xCTCF
10	0.0502971	TetO-3xCTCF
20	0.078	TetO-3xCTCF
30	0.118597	TetO-3xCTCF
40	0.144793	TetO-3xCTCF
50	0.173187	TetO-3xCTCF
60	0.215435	TetO-3xCTCF
70	0.233347	TetO-3xCTCF
80	0.259271	TetO-3xCTCF
90	0.282216	TetO-3xCTCF
100	0.299745	TetO-3xCTCF
110	0.319983	TetO-3xCTCF
120	0.368251	TetO-3xCTCF
130	0.364983	TetO-3xCTCF
140	0.382711	TetO-3xCTCF
150	0.383907	TetO-3xCTCF
160	0.444851	TetO-3xCTCF
170	0.472288	TetO-3xCTCF
10	0.0513561	TetO-3xCTCF
20	0.0783644	TetO-3xCTCF
30	0.0856206	TetO-3xCTCF
40	0.103892	TetO-3xCTCF
50	0.12225	TetO-3xCTCF
60	0.107157	TetO-3xCTCF
70	0.0823728	TetO-3xCTCF
10	0.065753	TetO-3xCTCF
20	0.0916954	TetO-3xCTCF
30	0.136698	TetO-3xCTCF
40	0.187452	TetO-3xCTCF
50	0.243003	TetO-3xCTCF
60	0.273406	TetO-3xCTCF
70	0.321903	TetO-3xCTCF
80	0.373572	TetO-3xCTCF
90	0.406908	TetO-3xCTCF
100	0.403727	TetO-3xCTCF
110	0.440359	TetO-3xCTCF
120	0.435593	TetO-3xCTCF
130	0.437729	TetO-3xCTCF
140	0.413966	TetO-3xCTCF
10	0.0203082	TetO-3xCTCF
20	0.0403674	TetO-3xCTCF
30	0.0599194	TetO-3xCTCF
40	0.0705942	TetO-3xCTCF
50	0.100039	TetO-3xCTCF
10	0.0501836	TetO-3xCTCF
20	0.082891	TetO-3xCTCF
30	0.0967335	TetO-3xCTCF
40	0.109486	TetO-3xCTCF
50	0.118303	TetO-3xCTCF
10	0.0427651	TetO-3xCTCF
20	0.0727541	TetO-3xCTCF
30	0.110534	TetO-3xCTCF
40	0.149148	TetO-3xCTCF
50	0.15815	TetO-3xCTCF
10	0.039376	TetO-3xCTCF
20	0.0541109	TetO-3xCTCF
30	0.0448624	TetO-3xCTCF
40	0.0670191	TetO-3xCTCF
50	0.0622136	TetO-3xCTCF
60	0.0519187	TetO-3xCTCF
70	0.0569673	TetO-3xCTCF
80	0.0738303	TetO-3xCTCF
90	0.0482917	TetO-3xCTCF
100	0.0452329	TetO-3xCTCF
10	0.0591746	TetO-3xCTCF
20	0.0919588	TetO-3xCTCF
30	0.10258	TetO-3xCTCF
40	0.124711	TetO-3xCTCF
50	0.127809	TetO-3xCTCF
60	0.147825	TetO-3xCTCF
70	0.182871	TetO-3xCTCF
80	0.200592	TetO-3xCTCF
90	0.229449	TetO-3xCTCF
100	0.265831	TetO-3xCTCF
110	0.273032	TetO-3xCTCF
120	0.282357	TetO-3xCTCF
130	0.290138	TetO-3xCTCF
140	0.28841	TetO-3xCTCF
150	0.327049	TetO-3xCTCF
160	0.331026	TetO-3xCTCF
170	0.302892	TetO-3xCTCF
180	0.283239	TetO-3xCTCF
190	0.244289	TetO-3xCTCF
200	0.246822	TetO-3xCTCF
210	0.216463	TetO-3xCTCF
220	0.212349	TetO-3xCTCF
230	0.214837	TetO-3xCTCF
240	0.215297	TetO-3xCTCF
250	0.217477	TetO-3xCTCF
260	0.212803	TetO-3xCTCF
270	0.203409	TetO-3xCTCF
280	0.213339	TetO-3xCTCF
290	0.210855	TetO-3xCTCF
300	0.180144	TetO-3xCTCF
310	0.149061	TetO-3xCTCF
320	0.128765	TetO-3xCTCF
10	0.0447882	TetO-3xCTCF
20	0.0663889	TetO-3xCTCF
30	0.083519	TetO-3xCTCF
40	0.0946118	TetO-3xCTCF
50	0.110091	TetO-3xCTCF
60	0.13078	TetO-3xCTCF
70	0.139832	TetO-3xCTCF
80	0.157155	TetO-3xCTCF
90	0.166868	TetO-3xCTCF
100	0.16568	TetO-3xCTCF
110	0.172622	TetO-3xCTCF
120	0.177821	TetO-3xCTCF
130	0.18587	TetO-3xCTCF
140	0.191189	TetO-3xCTCF
150	0.200239	TetO-3xCTCF
160	0.21538	TetO-3xCTCF
170	0.222282	TetO-3xCTCF
180	0.22682	TetO-3xCTCF
190	0.233829	TetO-3xCTCF
200	0.240093	TetO-3xCTCF
210	0.257988	TetO-3xCTCF
220	0.271443	TetO-3xCTCF
230	0.280977	TetO-3xCTCF
240	0.280853	TetO-3xCTCF
250	0.282686	TetO-3xCTCF
260	0.2845	TetO-3xCTCF
270	0.291467	TetO-3xCTCF
280	0.304451	TetO-3xCTCF
290	0.308909	TetO-3xCTCF
300	0.309655	TetO-3xCTCF
310	0.31377	TetO-3xCTCF
320	0.329358	TetO-3xCTCF
330	0.337316	TetO-3xCTCF
340	0.344773	TetO-3xCTCF
350	0.351727	TetO-3xCTCF
360	0.350834	TetO-3xCTCF
370	0.354107	TetO-3xCTCF
380	0.363432	TetO-3xCTCF
390	0.369687	TetO-3xCTCF
400	0.354916	TetO-3xCTCF
410	0.359709	TetO-3xCTCF
420	0.368897	TetO-3xCTCF
430	0.375121	TetO-3xCTCF
440	0.382997	TetO-3xCTCF
450	0.393107	TetO-3xCTCF
460	0.408972	TetO-3xCTCF
470	0.428053	TetO-3xCTCF
480	0.451975	TetO-3xCTCF
490	0.46534	TetO-3xCTCF
10	0.0384434	TetO-3xCTCF
20	0.0365612	TetO-3xCTCF
30	0.0657171	TetO-3xCTCF
40	0.0639124	TetO-3xCTCF
50	0.0768488	TetO-3xCTCF
60	0.0696134	TetO-3xCTCF
70	0.0577433	TetO-3xCTCF
10	0.0385376	TetO-3xCTCF
20	0.0848619	TetO-3xCTCF
30	0.110383	TetO-3xCTCF
40	0.151124	TetO-3xCTCF
50	0.191662	TetO-3xCTCF
60	0.23202	TetO-3xCTCF
10	0.0431383	TetO-3xCTCF
20	0.0621876	TetO-3xCTCF
30	0.0871976	TetO-3xCTCF
40	0.113946	TetO-3xCTCF
50	0.139047	TetO-3xCTCF
60	0.161419	TetO-3xCTCF
70	0.17819	TetO-3xCTCF
80	0.194044	TetO-3xCTCF
90	0.208719	TetO-3xCTCF
100	0.225068	TetO-3xCTCF
110	0.242256	TetO-3xCTCF
120	0.261023	TetO-3xCTCF
130	0.288043	TetO-3xCTCF
140	0.309167	TetO-3xCTCF
150	0.333031	TetO-3xCTCF
160	0.363684	TetO-3xCTCF
170	0.384646	TetO-3xCTCF
180	0.414028	TetO-3xCTCF
190	0.437285	TetO-3xCTCF
200	0.45635	TetO-3xCTCF
210	0.481961	TetO-3xCTCF
220	0.51067	TetO-3xCTCF
230	0.5405	TetO-3xCTCF
240	0.555644	TetO-3xCTCF
250	0.581843	TetO-3xCTCF
260	0.599054	TetO-3xCTCF
270	0.609926	TetO-3xCTCF
280	0.626098	TetO-3xCTCF
290	0.627193	TetO-3xCTCF
300	0.624412	TetO-3xCTCF
310	0.622219	TetO-3xCTCF
320	0.616381	TetO-3xCTCF
330	0.6214	TetO-3xCTCF
340	0.622572	TetO-3xCTCF
350	0.620154	TetO-3xCTCF
360	0.62877	TetO-3xCTCF
370	0.633022	TetO-3xCTCF
380	0.641943	TetO-3xCTCF
390	0.667434	TetO-3xCTCF
400	0.689572	TetO-3xCTCF
410	0.701896	TetO-3xCTCF
420	0.710232	TetO-3xCTCF
430	0.713989	TetO-3xCTCF
440	0.68194	TetO-3xCTCF
450	0.656177	TetO-3xCTCF
460	0.636272	TetO-3xCTCF
470	0.629277	TetO-3xCTCF
480	0.623285	TetO-3xCTCF
490	0.615708	TetO-3xCTCF
10	0.0555243	TetO-3xCTCF
20	0.07879	TetO-3xCTCF
30	0.118381	TetO-3xCTCF
40	0.158404	TetO-3xCTCF
50	0.187723	TetO-3xCTCF
60	0.236324	TetO-3xCTCF
70	0.257876	TetO-3xCTCF
80	0.291705	TetO-3xCTCF
90	0.321855	TetO-3xCTCF
100	0.335534	TetO-3xCTCF
110	0.360729	TetO-3xCTCF
120	0.361373	TetO-3xCTCF
130	0.373316	TetO-3xCTCF
140	0.354988	TetO-3xCTCF
150	0.335683	TetO-3xCTCF
160	0.311216	TetO-3xCTCF
170	0.255224	TetO-3xCTCF
180	0.217434	TetO-3xCTCF
190	0.18824	TetO-3xCTCF
200	0.14465	TetO-3xCTCF
210	0.143612	TetO-3xCTCF
220	0.145091	TetO-3xCTCF
230	0.135426	TetO-3xCTCF
240	0.0919719	TetO-3xCTCF
250	0.0697504	TetO-3xCTCF
10	0.0497367	TetO-3xCTCF
20	0.0736974	TetO-3xCTCF
30	0.0875828	TetO-3xCTCF
40	0.0977664	TetO-3xCTCF
50	0.118142	TetO-3xCTCF
60	0.128643	TetO-3xCTCF
70	0.128305	TetO-3xCTCF
80	0.138722	TetO-3xCTCF
90	0.147312	TetO-3xCTCF
100	0.147556	TetO-3xCTCF
110	0.145149	TetO-3xCTCF
120	0.156008	TetO-3xCTCF
130	0.15992	TetO-3xCTCF
140	0.173804	TetO-3xCTCF
150	0.193517	TetO-3xCTCF
160	0.204564	TetO-3xCTCF
170	0.207584	TetO-3xCTCF
180	0.210434	TetO-3xCTCF
190	0.230756	TetO-3xCTCF
200	0.233645	TetO-3xCTCF
210	0.246035	TetO-3xCTCF
220	0.275461	TetO-3xCTCF
230	0.300843	TetO-3xCTCF
240	0.311075	TetO-3xCTCF
250	0.336207	TetO-3xCTCF
260	0.363037	TetO-3xCTCF
270	0.378746	TetO-3xCTCF
280	0.393717	TetO-3xCTCF
290	0.40634	TetO-3xCTCF
300	0.427063	TetO-3xCTCF
310	0.418891	TetO-3xCTCF
320	0.440152	TetO-3xCTCF
330	0.456662	TetO-3xCTCF
340	0.466683	TetO-3xCTCF
350	0.473868	TetO-3xCTCF
360	0.503132	TetO-3xCTCF
370	0.522904	TetO-3xCTCF
380	0.519455	TetO-3xCTCF
390	0.520521	TetO-3xCTCF
400	0.535021	TetO-3xCTCF
410	0.538317	TetO-3xCTCF
420	0.538068	TetO-3xCTCF
430	0.554281	TetO-3xCTCF
440	0.580716	TetO-3xCTCF
450	0.58949	TetO-3xCTCF
460	0.580444	TetO-3xCTCF
470	0.564579	TetO-3xCTCF
480	0.576377	TetO-3xCTCF
490	0.570415	TetO-3xCTCF
10	0.0589573	TetO-3xCTCF
20	0.0956971	TetO-3xCTCF
30	0.104965	TetO-3xCTCF
40	0.106297	TetO-3xCTCF
50	0.127625	TetO-3xCTCF
60	0.135713	TetO-3xCTCF
70	0.168973	TetO-3xCTCF
80	0.195498	TetO-3xCTCF
90	0.196151	TetO-3xCTCF
10	0.0699006	TetO-3xCTCF
20	0.0747231	TetO-3xCTCF
30	0.0964343	TetO-3xCTCF
40	0.109476	TetO-3xCTCF
50	0.152367	TetO-3xCTCF
60	0.168967	TetO-3xCTCF
70	0.194318	TetO-3xCTCF
80	0.216752	TetO-3xCTCF
90	0.247138	TetO-3xCTCF
100	0.247017	TetO-3xCTCF
110	0.293407	TetO-3xCTCF
120	0.307535	TetO-3xCTCF
130	0.377924	TetO-3xCTCF
140	0.390336	TetO-3xCTCF
10	0.0462902	TetO-3xCTCF
20	0.0695677	TetO-3xCTCF
30	0.0878578	TetO-3xCTCF
40	0.106073	TetO-3xCTCF
50	0.128202	TetO-3xCTCF
60	0.154922	TetO-3xCTCF
70	0.171014	TetO-3xCTCF
80	0.193088	TetO-3xCTCF
90	0.217798	TetO-3xCTCF
100	0.232535	TetO-3xCTCF
110	0.248196	TetO-3xCTCF
120	0.263386	TetO-3xCTCF
130	0.278257	TetO-3xCTCF
140	0.289727	TetO-3xCTCF
150	0.292135	TetO-3xCTCF
160	0.307969	TetO-3xCTCF
170	0.313906	TetO-3xCTCF
180	0.320638	TetO-3xCTCF
190	0.335888	TetO-3xCTCF
200	0.338945	TetO-3xCTCF
210	0.353205	TetO-3xCTCF
220	0.358453	TetO-3xCTCF
230	0.383823	TetO-3xCTCF
240	0.394924	TetO-3xCTCF
250	0.400986	TetO-3xCTCF
260	0.414975	TetO-3xCTCF
270	0.426839	TetO-3xCTCF
280	0.446548	TetO-3xCTCF
290	0.456953	TetO-3xCTCF
300	0.471935	TetO-3xCTCF
310	0.490163	TetO-3xCTCF
320	0.508893	TetO-3xCTCF
330	0.519739	TetO-3xCTCF
340	0.539157	TetO-3xCTCF
350	0.559905	TetO-3xCTCF
360	0.581117	TetO-3xCTCF
370	0.592265	TetO-3xCTCF
380	0.607772	TetO-3xCTCF
390	0.624634	TetO-3xCTCF
400	0.639785	TetO-3xCTCF
410	0.648726	TetO-3xCTCF
420	0.661049	TetO-3xCTCF
430	0.67765	TetO-3xCTCF
440	0.68566	TetO-3xCTCF
450	0.69787	TetO-3xCTCF
[truncated: 390,058+ more rows]

## Sheet: Figure1G
# Time averaged msd per tracks across different cell lines.
Time	Time-averaged MSD	condition
10	0.0517044	90minTetO-3xCTCF			#notes
20	0.0767126	90minTetO-3xCTCF			90minTetO-3xCTCF	"-RAD21"
30	0.101465	90minTetO-3xCTCF			0minTetO-3xCTCF	"+RAD21"
40	0.0858945	90minTetO-3xCTCF
50	0.099138	90minTetO-3xCTCF
60	0.161449	90minTetO-3xCTCF
70	0.181923	90minTetO-3xCTCF
80	0.162771	90minTetO-3xCTCF
90	0.17429	90minTetO-3xCTCF
100	0.155491	90minTetO-3xCTCF
110	0.229181	90minTetO-3xCTCF
120	0.244047	90minTetO-3xCTCF
130	0.302657	90minTetO-3xCTCF
140	0.288629	90minTetO-3xCTCF
150	0.314799	90minTetO-3xCTCF
10	0.0426285	90minTetO-3xCTCF
20	0.0405356	90minTetO-3xCTCF
30	0.07557	90minTetO-3xCTCF
40	0.0918651	90minTetO-3xCTCF
50	0.113889	90minTetO-3xCTCF
60	0.146147	90minTetO-3xCTCF
70	0.161369	90minTetO-3xCTCF
80	0.179435	90minTetO-3xCTCF
90	0.181749	90minTetO-3xCTCF
100	0.199381	90minTetO-3xCTCF
110	0.220906	90minTetO-3xCTCF
120	0.234672	90minTetO-3xCTCF
130	0.247128	90minTetO-3xCTCF
140	0.28835	90minTetO-3xCTCF
150	0.312893	90minTetO-3xCTCF
160	0.418384	90minTetO-3xCTCF
10	0.0637348	90minTetO-3xCTCF
20	0.0919392	90minTetO-3xCTCF
30	0.115041	90minTetO-3xCTCF
40	0.117002	90minTetO-3xCTCF
50	0.138375	90minTetO-3xCTCF
60	0.181364	90minTetO-3xCTCF
70	0.2327	90minTetO-3xCTCF
80	0.25653	90minTetO-3xCTCF
90	0.306676	90minTetO-3xCTCF
100	0.327592	90minTetO-3xCTCF
110	0.400344	90minTetO-3xCTCF
120	0.453094	90minTetO-3xCTCF
130	0.495859	90minTetO-3xCTCF
140	0.492348	90minTetO-3xCTCF
150	0.525679	90minTetO-3xCTCF
160	0.57588	90minTetO-3xCTCF
170	0.640319	90minTetO-3xCTCF
180	0.680643	90minTetO-3xCTCF
190	0.642966	90minTetO-3xCTCF
200	0.689944	90minTetO-3xCTCF
210	0.750109	90minTetO-3xCTCF
220	0.860985	90minTetO-3xCTCF
230	0.875373	90minTetO-3xCTCF
240	0.946434	90minTetO-3xCTCF
250	0.956238	90minTetO-3xCTCF
260	1.05158	90minTetO-3xCTCF
270	1.15139	90minTetO-3xCTCF
10	0.0420622	90minTetO-3xCTCF
20	0.0497405	90minTetO-3xCTCF
30	0.0609781	90minTetO-3xCTCF
40	0.0764434	90minTetO-3xCTCF
50	0.103605	90minTetO-3xCTCF
60	0.108904	90minTetO-3xCTCF
70	0.126187	90minTetO-3xCTCF
80	0.144	90minTetO-3xCTCF
90	0.135637	90minTetO-3xCTCF
100	0.148959	90minTetO-3xCTCF
110	0.16559	90minTetO-3xCTCF
120	0.159349	90minTetO-3xCTCF
130	0.153288	90minTetO-3xCTCF
140	0.160224	90minTetO-3xCTCF
150	0.191835	90minTetO-3xCTCF
160	0.170023	90minTetO-3xCTCF
170	0.16105	90minTetO-3xCTCF
180	0.162793	90minTetO-3xCTCF
190	0.160747	90minTetO-3xCTCF
200	0.127583	90minTetO-3xCTCF
210	0.126774	90minTetO-3xCTCF
10	0.0890614	90minTetO-3xCTCF
20	0.0910518	90minTetO-3xCTCF
30	0.126164	90minTetO-3xCTCF
40	0.163532	90minTetO-3xCTCF
50	0.195196	90minTetO-3xCTCF
60	0.240389	90minTetO-3xCTCF
70	0.282207	90minTetO-3xCTCF
80	0.285054	90minTetO-3xCTCF
10	0.0661951	90minTetO-3xCTCF
20	0.125134	90minTetO-3xCTCF
30	0.163904	90minTetO-3xCTCF
40	0.169665	90minTetO-3xCTCF
50	0.174922	90minTetO-3xCTCF
60	0.189698	90minTetO-3xCTCF
10	0.0706905	90minTetO-3xCTCF
20	0.132564	90minTetO-3xCTCF
30	0.174733	90minTetO-3xCTCF
40	0.179811	90minTetO-3xCTCF
50	0.178098	90minTetO-3xCTCF
10	0.087907	90minTetO-3xCTCF
20	0.11422	90minTetO-3xCTCF
30	0.153819	90minTetO-3xCTCF
40	0.174835	90minTetO-3xCTCF
50	0.210725	90minTetO-3xCTCF
60	0.218049	90minTetO-3xCTCF
70	0.198606	90minTetO-3xCTCF
80	0.240012	90minTetO-3xCTCF
90	0.218995	90minTetO-3xCTCF
100	0.184626	90minTetO-3xCTCF
110	0.208671	90minTetO-3xCTCF
120	0.152578	90minTetO-3xCTCF
130	0.123498	90minTetO-3xCTCF
140	0.0870826	90minTetO-3xCTCF
150	0.0712148	90minTetO-3xCTCF
160	0.0709817	90minTetO-3xCTCF
10	0.0598868	90minTetO-3xCTCF
20	0.0804199	90minTetO-3xCTCF
30	0.0517357	90minTetO-3xCTCF
40	0.0582568	90minTetO-3xCTCF
10	0.0992229	90minTetO-3xCTCF
20	0.144014	90minTetO-3xCTCF
30	0.151688	90minTetO-3xCTCF
40	0.221143	90minTetO-3xCTCF
50	0.203803	90minTetO-3xCTCF
60	0.295606	90minTetO-3xCTCF
10	0.078125	90minTetO-3xCTCF
20	0.136651	90minTetO-3xCTCF
30	0.150766	90minTetO-3xCTCF
40	0.149679	90minTetO-3xCTCF
50	0.12359	90minTetO-3xCTCF
60	0.131606	90minTetO-3xCTCF
70	0.145846	90minTetO-3xCTCF
80	0.132353	90minTetO-3xCTCF
90	0.0876935	90minTetO-3xCTCF
10	0.144218	90minTetO-3xCTCF
20	0.20026	90minTetO-3xCTCF
30	0.262728	90minTetO-3xCTCF
40	0.359415	90minTetO-3xCTCF
50	0.443374	90minTetO-3xCTCF
60	0.60153	90minTetO-3xCTCF
70	0.753314	90minTetO-3xCTCF
80	0.972125	90minTetO-3xCTCF
90	1.15903	90minTetO-3xCTCF
100	1.43476	90minTetO-3xCTCF
110	1.68178	90minTetO-3xCTCF
120	1.93403	90minTetO-3xCTCF
10	0.0801217	90minTetO-3xCTCF
20	0.106554	90minTetO-3xCTCF
30	0.213398	90minTetO-3xCTCF
40	0.260568	90minTetO-3xCTCF
50	0.308212	90minTetO-3xCTCF
60	0.310768	90minTetO-3xCTCF
70	0.310048	90minTetO-3xCTCF
80	0.302833	90minTetO-3xCTCF
90	0.274612	90minTetO-3xCTCF
100	0.35897	90minTetO-3xCTCF
110	0.338336	90minTetO-3xCTCF
120	0.436413	90minTetO-3xCTCF
130	0.460808	90minTetO-3xCTCF
140	0.532975	90minTetO-3xCTCF
10	0.0986766	90minTetO-3xCTCF
20	0.126645	90minTetO-3xCTCF
30	0.186802	90minTetO-3xCTCF
40	0.247832	90minTetO-3xCTCF
50	0.288055	90minTetO-3xCTCF
60	0.274989	90minTetO-3xCTCF
10	0.161696	90minTetO-3xCTCF
20	0.2582	90minTetO-3xCTCF
30	0.440319	90minTetO-3xCTCF
40	0.658727	90minTetO-3xCTCF
50	0.939867	90minTetO-3xCTCF
60	1.21022	90minTetO-3xCTCF
70	1.41953	90minTetO-3xCTCF
80	1.70698	90minTetO-3xCTCF
10	0.111112	90minTetO-3xCTCF
20	0.195044	90minTetO-3xCTCF
30	0.283526	90minTetO-3xCTCF
40	0.372905	90minTetO-3xCTCF
50	0.442868	90minTetO-3xCTCF
60	0.505268	90minTetO-3xCTCF
70	0.543016	90minTetO-3xCTCF
80	0.639929	90minTetO-3xCTCF
90	0.684011	90minTetO-3xCTCF
100	0.697481	90minTetO-3xCTCF
110	0.685758	90minTetO-3xCTCF
120	0.633136	90minTetO-3xCTCF
130	0.572135	90minTetO-3xCTCF
140	0.587364	90minTetO-3xCTCF
150	0.638914	90minTetO-3xCTCF
160	0.774025	90minTetO-3xCTCF
170	0.86932	90minTetO-3xCTCF
180	1.13699	90minTetO-3xCTCF
190	1.3961	90minTetO-3xCTCF
200	1.48197	90minTetO-3xCTCF
210	1.71622	90minTetO-3xCTCF
10	0.182982	90minTetO-3xCTCF
20	0.395855	90minTetO-3xCTCF
30	0.500769	90minTetO-3xCTCF
40	0.630119	90minTetO-3xCTCF
50	0.761669	90minTetO-3xCTCF
60	0.781606	90minTetO-3xCTCF
10	0.0906156	90minTetO-3xCTCF
20	0.149467	90minTetO-3xCTCF
30	0.20525	90minTetO-3xCTCF
40	0.265142	90minTetO-3xCTCF
50	0.330749	90minTetO-3xCTCF
60	0.386336	90minTetO-3xCTCF
70	0.328893	90minTetO-3xCTCF
80	0.314562	90minTetO-3xCTCF
90	0.310376	90minTetO-3xCTCF
100	0.228743	90minTetO-3xCTCF
110	0.228623	90minTetO-3xCTCF
10	0.0994654	90minTetO-3xCTCF
20	0.134637	90minTetO-3xCTCF
30	0.17018	90minTetO-3xCTCF
40	0.216135	90minTetO-3xCTCF
50	0.243414	90minTetO-3xCTCF
60	0.292664	90minTetO-3xCTCF
70	0.31101	90minTetO-3xCTCF
80	0.349465	90minTetO-3xCTCF
90	0.362085	90minTetO-3xCTCF
100	0.388189	90minTetO-3xCTCF
110	0.358777	90minTetO-3xCTCF
120	0.342653	90minTetO-3xCTCF
130	0.317363	90minTetO-3xCTCF
140	0.336466	90minTetO-3xCTCF
150	0.302441	90minTetO-3xCTCF
160	0.217006	90minTetO-3xCTCF
170	0.193995	90minTetO-3xCTCF
180	0.192224	90minTetO-3xCTCF
190	0.205523	90minTetO-3xCTCF
200	0.205441	90minTetO-3xCTCF
210	0.227211	90minTetO-3xCTCF
10	0.0801801	90minTetO-3xCTCF
20	0.133599	90minTetO-3xCTCF
30	0.139868	90minTetO-3xCTCF
40	0.198965	90minTetO-3xCTCF
50	0.209541	90minTetO-3xCTCF
60	0.199289	90minTetO-3xCTCF
70	0.163897	90minTetO-3xCTCF
80	0.191763	90minTetO-3xCTCF
90	0.208517	90minTetO-3xCTCF
100	0.14993	90minTetO-3xCTCF
110	0.198829	90minTetO-3xCTCF
10	0.107198	90minTetO-3xCTCF
20	0.187514	90minTetO-3xCTCF
30	0.232289	90minTetO-3xCTCF
40	0.339484	90minTetO-3xCTCF
50	0.390752	90minTetO-3xCTCF
10	0.103372	90minTetO-3xCTCF
20	0.0866245	90minTetO-3xCTCF
30	0.0960074	90minTetO-3xCTCF
40	0.113972	90minTetO-3xCTCF
50	0.0975811	90minTetO-3xCTCF
60	0.132243	90minTetO-3xCTCF
70	0.180092	90minTetO-3xCTCF
80	0.243644	90minTetO-3xCTCF
10	0.084364	90minTetO-3xCTCF
20	0.102433	90minTetO-3xCTCF
30	0.15699	90minTetO-3xCTCF
40	0.226319	90minTetO-3xCTCF
50	0.263567	90minTetO-3xCTCF
60	0.375814	90minTetO-3xCTCF
10	0.0427636	90minTetO-3xCTCF
20	0.0864231	90minTetO-3xCTCF
30	0.110674	90minTetO-3xCTCF
40	0.130619	90minTetO-3xCTCF
50	0.154563	90minTetO-3xCTCF
60	0.185173	90minTetO-3xCTCF
70	0.195824	90minTetO-3xCTCF
80	0.214988	90minTetO-3xCTCF
90	0.236222	90minTetO-3xCTCF
100	0.24749	90minTetO-3xCTCF
110	0.252682	90minTetO-3xCTCF
120	0.279272	90minTetO-3xCTCF
130	0.301069	90minTetO-3xCTCF
140	0.29508	90minTetO-3xCTCF
150	0.293144	90minTetO-3xCTCF
160	0.271855	90minTetO-3xCTCF
170	0.289043	90minTetO-3xCTCF
10	0.132057	90minTetO-3xCTCF
20	0.194681	90minTetO-3xCTCF
30	0.216233	90minTetO-3xCTCF
40	0.25764	90minTetO-3xCTCF
50	0.32577	90minTetO-3xCTCF
60	0.309984	90minTetO-3xCTCF
10	0.102442	90minTetO-3xCTCF
20	0.118602	90minTetO-3xCTCF
30	0.140732	90minTetO-3xCTCF
40	0.146515	90minTetO-3xCTCF
50	0.205361	90minTetO-3xCTCF
60	0.245948	90minTetO-3xCTCF
70	0.306093	90minTetO-3xCTCF
80	0.261228	90minTetO-3xCTCF
90	0.284293	90minTetO-3xCTCF
100	0.289013	90minTetO-3xCTCF
110	0.316635	90minTetO-3xCTCF
120	0.305938	90minTetO-3xCTCF
130	0.277026	90minTetO-3xCTCF
140	0.326119	90minTetO-3xCTCF
10	0.117751	90minTetO-3xCTCF
20	0.185087	90minTetO-3xCTCF
30	0.224752	90minTetO-3xCTCF
40	0.187595	90minTetO-3xCTCF
50	0.182585	90minTetO-3xCTCF
60	0.221138	90minTetO-3xCTCF
70	0.236489	90minTetO-3xCTCF
80	0.224992	90minTetO-3xCTCF
90	0.236134	90minTetO-3xCTCF
100	0.279591	90minTetO-3xCTCF
110	0.262432	90minTetO-3xCTCF
120	0.242318	90minTetO-3xCTCF
130	0.203012	90minTetO-3xCTCF
140	0.243039	90minTetO-3xCTCF
150	0.260749	90minTetO-3xCTCF
160	0.242538	90minTetO-3xCTCF
170	0.283502	90minTetO-3xCTCF
180	0.358503	90minTetO-3xCTCF
190	0.468975	90minTetO-3xCTCF
200	0.482709	90minTetO-3xCTCF
210	0.552783	90minTetO-3xCTCF
220	0.719574	90minTetO-3xCTCF
10	0.0768305	90minTetO-3xCTCF
20	0.113268	90minTetO-3xCTCF
30	0.115895	90minTetO-3xCTCF
40	0.165325	90minTetO-3xCTCF
50	0.172441	90minTetO-3xCTCF
60	0.187923	90minTetO-3xCTCF
70	0.248061	90minTetO-3xCTCF
80	0.262583	90minTetO-3xCTCF
90	0.302921	90minTetO-3xCTCF
100	0.369605	90minTetO-3xCTCF
110	0.337035	90minTetO-3xCTCF
120	0.341199	90minTetO-3xCTCF
130	0.418044	90minTetO-3xCTCF
140	0.503705	90minTetO-3xCTCF
150	0.595531	90minTetO-3xCTCF
160	0.700079	90minTetO-3xCTCF
10	0.0857566	90minTetO-3xCTCF
20	0.114869	90minTetO-3xCTCF
30	0.155761	90minTetO-3xCTCF
40	0.186928	90minTetO-3xCTCF
50	0.19956	90minTetO-3xCTCF
60	0.194157	90minTetO-3xCTCF
70	0.199577	90minTetO-3xCTCF
80	0.210256	90minTetO-3xCTCF
90	0.21803	90minTetO-3xCTCF
100	0.230602	90minTetO-3xCTCF
110	0.161108	90minTetO-3xCTCF
120	0.131482	90minTetO-3xCTCF
130	0.14434	90minTetO-3xCTCF
10	0.143203	90minTetO-3xCTCF
20	0.192383	90minTetO-3xCTCF
30	0.279	90minTetO-3xCTCF
40	0.344373	90minTetO-3xCTCF
50	0.418362	90minTetO-3xCTCF
60	0.485244	90minTetO-3xCTCF
70	0.51274	90minTetO-3xCTCF
80	0.644629	90minTetO-3xCTCF
90	0.674239	90minTetO-3xCTCF
100	0.752395	90minTetO-3xCTCF
110	0.793491	90minTetO-3xCTCF
120	0.723507	90minTetO-3xCTCF
130	0.779308	90minTetO-3xCTCF
140	0.77144	90minTetO-3xCTCF
150	0.773616	90minTetO-3xCTCF
160	0.72315	90minTetO-3xCTCF
10	0.0985567	90minTetO-3xCTCF
20	0.156342	90minTetO-3xCTCF
30	0.191461	90minTetO-3xCTCF
40	0.250211	90minTetO-3xCTCF
50	0.267167	90minTetO-3xCTCF
60	0.278965	90minTetO-3xCTCF
70	0.267601	90minTetO-3xCTCF
80	0.297831	90minTetO-3xCTCF
90	0.327809	90minTetO-3xCTCF
100	0.356679	90minTetO-3xCTCF
110	0.400285	90minTetO-3xCTCF
120	0.474852	90minTetO-3xCTCF
130	0.506591	90minTetO-3xCTCF
140	0.570432	90minTetO-3xCTCF
150	0.693999	90minTetO-3xCTCF
160	0.757459	90minTetO-3xCTCF
170	0.874506	90minTetO-3xCTCF
180	0.992312	90minTetO-3xCTCF
10	0.0683748	90minTetO-3xCTCF
20	0.113701	90minTetO-3xCTCF
30	0.175083	90minTetO-3xCTCF
40	0.219699	90minTetO-3xCTCF
50	0.24249	90minTetO-3xCTCF
60	0.292841	90minTetO-3xCTCF
70	0.300545	90minTetO-3xCTCF
80	0.337479	90minTetO-3xCTCF
90	0.349331	90minTetO-3xCTCF
100	0.3681	90minTetO-3xCTCF
10	0.0684109	90minTetO-3xCTCF
20	0.107795	90minTetO-3xCTCF
30	0.168379	90minTetO-3xCTCF
40	0.206872	90minTetO-3xCTCF
50	0.219887	90minTetO-3xCTCF
60	0.255065	90minTetO-3xCTCF
70	0.236591	90minTetO-3xCTCF
80	0.207589	90minTetO-3xCTCF
90	0.156329	90minTetO-3xCTCF
100	0.0930258	90minTetO-3xCTCF
110	0.0922157	90minTetO-3xCTCF
120	0.118695	90minTetO-3xCTCF
10	0.0884007	90minTetO-3xCTCF
20	0.138865	90minTetO-3xCTCF
30	0.168664	90minTetO-3xCTCF
40	0.222792	90minTetO-3xCTCF
50	0.258854	90minTetO-3xCTCF
60	0.243657	90minTetO-3xCTCF
70	0.256545	90minTetO-3xCTCF
80	0.275354	90minTetO-3xCTCF
90	0.308187	90minTetO-3xCTCF
100	0.369731	90minTetO-3xCTCF
110	0.447111	90minTetO-3xCTCF
120	0.481648	90minTetO-3xCTCF
10	0.0772092	90minTetO-3xCTCF
20	0.141764	90minTetO-3xCTCF
30	0.164244	90minTetO-3xCTCF
40	0.204854	90minTetO-3xCTCF
50	0.265483	90minTetO-3xCTCF
60	0.313596	90minTetO-3xCTCF
70	0.352767	90minTetO-3xCTCF
80	0.36053	90minTetO-3xCTCF
90	0.331889	90minTetO-3xCTCF
10	0.132882	90minTetO-3xCTCF
20	0.247593	90minTetO-3xCTCF
30	0.274454	90minTetO-3xCTCF
40	0.252093	90minTetO-3xCTCF
50	0.312574	90minTetO-3xCTCF
60	0.340908	90minTetO-3xCTCF
70	0.439829	90minTetO-3xCTCF
80	0.472849	90minTetO-3xCTCF
90	0.376482	90minTetO-3xCTCF
10	0.120168	90minTetO-3xCTCF
20	0.164441	90minTetO-3xCTCF
30	0.239676	90minTetO-3xCTCF
40	0.250203	90minTetO-3xCTCF
50	0.320783	90minTetO-3xCTCF
60	0.380114	90minTetO-3xCTCF
70	0.42816	90minTetO-3xCTCF
80	0.4721	90minTetO-3xCTCF
90	0.504025	90minTetO-3xCTCF
100	0.542222	90minTetO-3xCTCF
110	0.532111	90minTetO-3xCTCF
120	0.542602	90minTetO-3xCTCF
130	0.560544	90minTetO-3xCTCF
140	0.639436	90minTetO-3xCTCF
150	0.645627	90minTetO-3xCTCF
160	0.588363	90minTetO-3xCTCF
170	0.597852	90minTetO-3xCTCF
180	0.57584	90minTetO-3xCTCF
10	0.117662	90minTetO-3xCTCF
20	0.203866	90minTetO-3xCTCF
30	0.218004	90minTetO-3xCTCF
40	0.1939	90minTetO-3xCTCF
50	0.223323	90minTetO-3xCTCF
60	0.275763	90minTetO-3xCTCF
70	0.362484	90minTetO-3xCTCF
80	0.372842	90minTetO-3xCTCF
90	0.411054	90minTetO-3xCTCF
100	0.431905	90minTetO-3xCTCF
110	0.535928	90minTetO-3xCTCF
120	0.604061	90minTetO-3xCTCF
130	0.649179	90minTetO-3xCTCF
140	0.57978	90minTetO-3xCTCF
150	0.647976	90minTetO-3xCTCF
10	0.120761	90minTetO-3xCTCF
20	0.20411	90minTetO-3xCTCF
30	0.273122	90minTetO-3xCTCF
40	0.346724	90minTetO-3xCTCF
50	0.396499	90minTetO-3xCTCF
60	0.490653	90minTetO-3xCTCF
70	0.574389	90minTetO-3xCTCF
80	0.761819	90minTetO-3xCTCF
90	0.96031	90minTetO-3xCTCF
100	1.07469	90minTetO-3xCTCF
110	1.12788	90minTetO-3xCTCF
120	1.07014	90minTetO-3xCTCF
10	0.157648	90minTetO-3xCTCF
20	0.099153	90minTetO-3xCTCF
30	0.156817	90minTetO-3xCTCF
40	0.153108	90minTetO-3xCTCF
50	0.175572	90minTetO-3xCTCF
60	0.249544	90minTetO-3xCTCF
10	0.142696	90minTetO-3xCTCF
20	0.243743	90minTetO-3xCTCF
30	0.39857	90minTetO-3xCTCF
40	0.452578	90minTetO-3xCTCF
50	0.37493	90minTetO-3xCTCF
60	0.323331	90minTetO-3xCTCF
10	0.12094	90minTetO-3xCTCF
20	0.188623	90minTetO-3xCTCF
30	0.255171	90minTetO-3xCTCF
40	0.386985	90minTetO-3xCTCF
50	0.674359	90minTetO-3xCTCF
10	0.112632	90minTetO-3xCTCF
20	0.164939	90minTetO-3xCTCF
30	0.243608	90minTetO-3xCTCF
40	0.214582	90minTetO-3xCTCF
50	0.228818	90minTetO-3xCTCF
60	0.280637	90minTetO-3xCTCF
70	0.36889	90minTetO-3xCTCF
80	0.471073	90minTetO-3xCTCF
90	0.437379	90minTetO-3xCTCF
100	0.460489	90minTetO-3xCTCF
110	0.437596	90minTetO-3xCTCF
120	0.545982	90minTetO-3xCTCF
130	0.588623	90minTetO-3xCTCF
140	0.630391	90minTetO-3xCTCF
10	0.168361	90minTetO-3xCTCF
20	0.272312	90minTetO-3xCTCF
30	0.332807	90minTetO-3xCTCF
40	0.411523	90minTetO-3xCTCF
50	0.45129	90minTetO-3xCTCF
60	0.578679	90minTetO-3xCTCF
10	0.0677797	90minTetO-3xCTCF
20	0.086698	90minTetO-3xCTCF
30	0.115083	90minTetO-3xCTCF
40	0.141464	90minTetO-3xCTCF
50	0.148755	90minTetO-3xCTCF
60	0.171858	90minTetO-3xCTCF
70	0.182103	90minTetO-3xCTCF
80	0.202	90minTetO-3xCTCF
90	0.207236	90minTetO-3xCTCF
100	0.213613	90minTetO-3xCTCF
110	0.187615	90minTetO-3xCTCF
120	0.178031	90minTetO-3xCTCF
130	0.174406	90minTetO-3xCTCF
140	0.171328	90minTetO-3xCTCF
150	0.166752	90minTetO-3xCTCF
160	0.184077	90minTetO-3xCTCF
10	0.107068	90minTetO-3xCTCF
20	0.176764	90minTetO-3xCTCF
30	0.276896	90minTetO-3xCTCF
40	0.326915	90minTetO-3xCTCF
50	0.331272	90minTetO-3xCTCF
10	0.105371	90minTetO-3xCTCF
20	0.167	90minTetO-3xCTCF
30	0.236313	90minTetO-3xCTCF
40	0.282612	90minTetO-3xCTCF
50	0.359837	90minTetO-3xCTCF
60	0.396982	90minTetO-3xCTCF
70	0.465268	90minTetO-3xCTCF
80	0.536626	90minTetO-3xCTCF
90	0.687669	90minTetO-3xCTCF
100	0.721987	90minTetO-3xCTCF
110	0.782917	90minTetO-3xCTCF
120	0.787912	90minTetO-3xCTCF
130	0.871516	90minTetO-3xCTCF
140	0.95772	90minTetO-3xCTCF
150	0.948884	90minTetO-3xCTCF
160	0.71601	90minTetO-3xCTCF
10	0.15478	90minTetO-3xCTCF
20	0.249277	90minTetO-3xCTCF
30	0.269722	90minTetO-3xCTCF
40	0.386698	90minTetO-3xCTCF
50	0.420438	90minTetO-3xCTCF
60	0.434138	90minTetO-3xCTCF
70	0.372068	90minTetO-3xCTCF
10	0.0975208	90minTetO-3xCTCF
20	0.129146	90minTetO-3xCTCF
30	0.152721	90minTetO-3xCTCF
40	0.226107	90minTetO-3xCTCF
50	0.255969	90minTetO-3xCTCF
60	0.339271	90minTetO-3xCTCF
70	0.337119	90minTetO-3xCTCF
80	0.407345	90minTetO-3xCTCF
90	0.465539	90minTetO-3xCTCF
100	0.48866	90minTetO-3xCTCF
110	0.522163	90minTetO-3xCTCF
120	0.547601	90minTetO-3xCTCF
130	0.557256	90minTetO-3xCTCF
140	0.500588	90minTetO-3xCTCF
10	0.0771588	90minTetO-3xCTCF
20	0.143836	90minTetO-3xCTCF
30	0.215829	90minTetO-3xCTCF
40	0.232727	90minTetO-3xCTCF
50	0.252073	90minTetO-3xCTCF
60	0.272478	90minTetO-3xCTCF
70	0.276107	90minTetO-3xCTCF
80	0.328313	90minTetO-3xCTCF
90	0.399089	90minTetO-3xCTCF
100	0.510421	90minTetO-3xCTCF
110	0.574774	90minTetO-3xCTCF
120	0.530355	90minTetO-3xCTCF
130	0.545038	90minTetO-3xCTCF
10	0.147076	90minTetO-3xCTCF
20	0.172953	90minTetO-3xCTCF
30	0.155533	90minTetO-3xCTCF
40	0.15717	90minTetO-3xCTCF
50	0.208291	90minTetO-3xCTCF
60	0.211945	90minTetO-3xCTCF
70	0.177043	90minTetO-3xCTCF
80	0.215377	90minTetO-3xCTCF
90	0.196777	90minTetO-3xCTCF
100	0.219715	90minTetO-3xCTCF
110	0.190654	90minTetO-3xCTCF
120	0.202525	90minTetO-3xCTCF
130	0.138951	90minTetO-3xCTCF
140	0.149453	90minTetO-3xCTCF
150	0.181238	90minTetO-3xCTCF
160	0.201954	90minTetO-3xCTCF
170	0.17261	90minTetO-3xCTCF
180	0.141659	90minTetO-3xCTCF
190	0.199896	90minTetO-3xCTCF
200	0.220152	90minTetO-3xCTCF
10	0.112987	90minTetO-3xCTCF
20	0.162379	90minTetO-3xCTCF
30	0.211033	90minTetO-3xCTCF
40	0.277294	90minTetO-3xCTCF
50	0.397121	90minTetO-3xCTCF
60	0.586128	90minTetO-3xCTCF
10	0.11296	90minTetO-3xCTCF
20	0.153719	90minTetO-3xCTCF
30	0.20032	90minTetO-3xCTCF
40	0.265864	90minTetO-3xCTCF
50	0.284985	90minTetO-3xCTCF
60	0.376895	90minTetO-3xCTCF
70	0.451926	90minTetO-3xCTCF
80	0.543243	90minTetO-3xCTCF
90	0.571936	90minTetO-3xCTCF
100	0.766582	90minTetO-3xCTCF
110	0.819334	90minTetO-3xCTCF
120	0.913653	90minTetO-3xCTCF
10	0.0835019	90minTetO-3xCTCF
20	0.134411	90minTetO-3xCTCF
30	0.156407	90minTetO-3xCTCF
40	0.154483	90minTetO-3xCTCF
50	0.195799	90minTetO-3xCTCF
60	0.251652	90minTetO-3xCTCF
70	0.304393	90minTetO-3xCTCF
80	0.331871	90minTetO-3xCTCF
90	0.378199	90minTetO-3xCTCF
100	0.413681	90minTetO-3xCTCF
110	0.440915	90minTetO-3xCTCF
120	0.480924	90minTetO-3xCTCF
130	0.583936	90minTetO-3xCTCF
140	0.665509	90minTetO-3xCTCF
150	0.715171	90minTetO-3xCTCF
160	0.83869	90minTetO-3xCTCF
170	0.993249	90minTetO-3xCTCF
180	1.12831	90minTetO-3xCTCF
190	1.24661	90minTetO-3xCTCF
200	1.33129	90minTetO-3xCTCF
210	1.35734	90minTetO-3xCTCF
10	0.151336	90minTetO-3xCTCF
20	0.221788	90minTetO-3xCTCF
30	0.3078	90minTetO-3xCTCF
40	0.307885	90minTetO-3xCTCF
50	0.459195	90minTetO-3xCTCF
60	0.561878	90minTetO-3xCTCF
70	0.694422	90minTetO-3xCTCF
80	0.688626	90minTetO-3xCTCF
10	0.142457	90minTetO-3xCTCF
20	0.203721	90minTetO-3xCTCF
30	0.261117	90minTetO-3xCTCF
40	0.302292	90minTetO-3xCTCF
50	0.280796	90minTetO-3xCTCF
60	0.347477	90minTetO-3xCTCF
70	0.374655	90minTetO-3xCTCF
80	0.411172	90minTetO-3xCTCF
90	0.550152	90minTetO-3xCTCF
100	0.486882	90minTetO-3xCTCF
10	0.133909	90minTetO-3xCTCF
20	0.165875	90minTetO-3xCTCF
30	0.217425	90minTetO-3xCTCF
40	0.338297	90minTetO-3xCTCF
50	0.346379	90minTetO-3xCTCF
10	0.137075	90minTetO-3xCTCF
20	0.138229	90minTetO-3xCTCF
30	0.153774	90minTetO-3xCTCF
40	0.149733	90minTetO-3xCTCF
50	0.207573	90minTetO-3xCTCF
60	0.213619	90minTetO-3xCTCF
70	0.245827	90minTetO-3xCTCF
10	0.153932	90minTetO-3xCTCF
20	0.260349	90minTetO-3xCTCF
30	0.444775	90minTetO-3xCTCF
40	0.444164	90minTetO-3xCTCF
50	0.471075	90minTetO-3xCTCF
60	0.409423	90minTetO-3xCTCF
10	0.121898	90minTetO-3xCTCF
20	0.130639	90minTetO-3xCTCF
30	0.210296	90minTetO-3xCTCF
40	0.23959	90minTetO-3xCTCF
50	0.304929	90minTetO-3xCTCF
60	0.354625	90minTetO-3xCTCF
10	0.231177	90minTetO-3xCTCF
20	0.191244	90minTetO-3xCTCF
30	0.219061	90minTetO-3xCTCF
40	0.276084	90minTetO-3xCTCF
50	0.169393	90minTetO-3xCTCF
60	0.345756	90minTetO-3xCTCF
10	0.125442	90minTetO-3xCTCF
20	0.291046	90minTetO-3xCTCF
30	0.407014	90minTetO-3xCTCF
40	0.493411	90minTetO-3xCTCF
50	0.456245	90minTetO-3xCTCF
60	0.565821	90minTetO-3xCTCF
10	0.101642	90minTetO-3xCTCF
20	0.120887	90minTetO-3xCTCF
30	0.191473	90minTetO-3xCTCF
40	0.256359	90minTetO-3xCTCF
50	0.278253	90minTetO-3xCTCF
10	0.0727805	90minTetO-3xCTCF
20	0.122823	90minTetO-3xCTCF
30	0.191095	90minTetO-3xCTCF
40	0.229333	90minTetO-3xCTCF
50	0.278028	90minTetO-3xCTCF
60	0.28857	90minTetO-3xCTCF
70	0.336384	90minTetO-3xCTCF
80	0.36589	90minTetO-3xCTCF
90	0.404171	90minTetO-3xCTCF
100	0.424567	90minTetO-3xCTCF
110	0.447813	90minTetO-3xCTCF
120	0.447271	90minTetO-3xCTCF
130	0.405513	90minTetO-3xCTCF
140	0.382357	90minTetO-3xCTCF
150	0.395777	90minTetO-3xCTCF
160	0.38906	90minTetO-3xCTCF
170	0.480141	90minTetO-3xCTCF
180	0.552895	90minTetO-3xCTCF
190	0.550839	90minTetO-3xCTCF
200	0.530937	90minTetO-3xCTCF
10	0.0657069	90minTetO-3xCTCF
20	0.129743	90minTetO-3xCTCF
30	0.196423	90minTetO-3xCTCF
40	0.235869	90minTetO-3xCTCF
50	0.293047	90minTetO-3xCTCF
60	0.29717	90minTetO-3xCTCF
70	0.260837	90minTetO-3xCTCF
80	0.15628	90minTetO-3xCTCF
10	0.0601789	90minTetO-3xCTCF
20	0.0889311	90minTetO-3xCTCF
30	0.0933698	90minTetO-3xCTCF
40	0.100307	90minTetO-3xCTCF
50	0.119348	90minTetO-3xCTCF
60	0.1216	90minTetO-3xCTCF
70	0.141115	90minTetO-3xCTCF
80	0.13568	90minTetO-3xCTCF
90	0.159427	90minTetO-3xCTCF
100	0.186134	90minTetO-3xCTCF
110	0.20129	90minTetO-3xCTCF
120	0.223947	90minTetO-3xCTCF
130	0.226377	90minTetO-3xCTCF
140	0.228737	90minTetO-3xCTCF
150	0.238968	90minTetO-3xCTCF
160	0.252637	90minTetO-3xCTCF
170	0.247533	90minTetO-3xCTCF
180	0.22797	90minTetO-3xCTCF
190	0.186374	90minTetO-3xCTCF
200	0.193813	90minTetO-3xCTCF
210	0.206038	90minTetO-3xCTCF
220	0.207589	90minTetO-3xCTCF
230	0.204813	90minTetO-3xCTCF
240	0.19282	90minTetO-3xCTCF
250	0.155922	90minTetO-3xCTCF
260	0.176819	90minTetO-3xCTCF
270	0.149239	90minTetO-3xCTCF
280	0.150913	90minTetO-3xCTCF
290	0.147757	90minTetO-3xCTCF
300	0.198769	90minTetO-3xCTCF
310	0.169389	90minTetO-3xCTCF
10	0.129765	90minTetO-3xCTCF
20	0.142198	90minTetO-3xCTCF
30	0.151129	90minTetO-3xCTCF
40	0.165548	90minTetO-3xCTCF
50	0.195237	90minTetO-3xCTCF
60	0.183042	90minTetO-3xCTCF
70	0.175623	90minTetO-3xCTCF
80	0.262058	90minTetO-3xCTCF
90	0.178444	90minTetO-3xCTCF
10	0.0503256	90minTetO-3xCTCF
20	0.0516419	90minTetO-3xCTCF
30	0.0858548	90minTetO-3xCTCF
40	0.0999659	90minTetO-3xCTCF
50	0.139158	90minTetO-3xCTCF
60	0.15176	90minTetO-3xCTCF
70	0.171762	90minTetO-3xCTCF
80	0.179362	90minTetO-3xCTCF
90	0.187638	90minTetO-3xCTCF
100	0.18223	90minTetO-3xCTCF
110	0.173107	90minTetO-3xCTCF
120	0.185527	90minTetO-3xCTCF
130	0.184476	90minTetO-3xCTCF
140	0.236263	90minTetO-3xCTCF
150	0.252604	90minTetO-3xCTCF
160	0.294557	90minTetO-3xCTCF
170	0.238139	90minTetO-3xCTCF
180	0.327897	90minTetO-3xCTCF
10	0.0530802	90minTetO-3xCTCF
20	0.0665283	90minTetO-3xCTCF
30	0.0793025	90minTetO-3xCTCF
40	0.111621	90minTetO-3xCTCF
50	0.137904	90minTetO-3xCTCF
60	0.151685	90minTetO-3xCTCF
70	0.229126	90minTetO-3xCTCF
10	0.0796293	90minTetO-3xCTCF
20	0.0553602	90minTetO-3xCTCF
30	0.0960323	90minTetO-3xCTCF
40	0.050214	90minTetO-3xCTCF
50	0.102871	90minTetO-3xCTCF
60	0.074341	90minTetO-3xCTCF
10	0.0681513	90minTetO-3xCTCF
20	0.0931516	90minTetO-3xCTCF
30	0.0870606	90minTetO-3xCTCF
40	0.117179	90minTetO-3xCTCF
50	0.158093	90minTetO-3xCTCF
10	0.0698871	90minTetO-3xCTCF
20	0.0799819	90minTetO-3xCTCF
30	0.0703326	90minTetO-3xCTCF
40	0.0804229	90minTetO-3xCTCF
50	0.109445	90minTetO-3xCTCF
60	0.14263	90minTetO-3xCTCF
70	0.157836	90minTetO-3xCTCF
80	0.18674	90minTetO-3xCTCF
90	0.187787	90minTetO-3xCTCF
100	0.205294	90minTetO-3xCTCF
10	0.0734964	90minTetO-3xCTCF
20	0.140555	90minTetO-3xCTCF
30	0.144902	90minTetO-3xCTCF
40	0.183729	90minTetO-3xCTCF
50	0.202887	90minTetO-3xCTCF
60	0.237704	90minTetO-3xCTCF
70	0.291769	90minTetO-3xCTCF
80	0.258401	90minTetO-3xCTCF
90	0.209337	90minTetO-3xCTCF
10	0.0664605	90minTetO-3xCTCF
20	0.0837644	90minTetO-3xCTCF
30	0.113905	90minTetO-3xCTCF
40	0.113607	90minTetO-3xCTCF
50	0.10172	90minTetO-3xCTCF
60	0.16579	90minTetO-3xCTCF
70	0.14261	90minTetO-3xCTCF
80	0.169273	90minTetO-3xCTCF
10	0.0638845	90minTetO-3xCTCF
20	0.071201	90minTetO-3xCTCF
30	0.0928115	90minTetO-3xCTCF
40	0.106362	90minTetO-3xCTCF
50	0.102447	90minTetO-3xCTCF
60	0.132444	90minTetO-3xCTCF
70	0.139291	90minTetO-3xCTCF
80	0.172397	90minTetO-3xCTCF
90	0.18915	90minTetO-3xCTCF
10	0.0325942	90minTetO-3xCTCF
20	0.0529144	90minTetO-3xCTCF
30	0.0714259	90minTetO-3xCTCF
40	0.084685	90minTetO-3xCTCF
50	0.0970652	90minTetO-3xCTCF
60	0.117917	90minTetO-3xCTCF
70	0.136397	90minTetO-3xCTCF
80	0.145566	90minTetO-3xCTCF
90	0.152015	90minTetO-3xCTCF
100	0.153575	90minTetO-3xCTCF
110	0.158781	90minTetO-3xCTCF
120	0.139311	90minTetO-3xCTCF
130	0.119085	90minTetO-3xCTCF
140	0.114764	90minTetO-3xCTCF
150	0.101171	90minTetO-3xCTCF
160	0.0884777	90minTetO-3xCTCF
170	0.0855676	90minTetO-3xCTCF
180	0.088437	90minTetO-3xCTCF
190	0.106252	90minTetO-3xCTCF
10	0.0853745	90minTetO-3xCTCF
20	0.132144	90minTetO-3xCTCF
30	0.15144	90minTetO-3xCTCF
40	0.167792	90minTetO-3xCTCF
50	0.167972	90minTetO-3xCTCF
60	0.178684	90minTetO-3xCTCF
70	0.180969	90minTetO-3xCTCF
80	0.195068	90minTetO-3xCTCF
90	0.206571	90minTetO-3xCTCF
100	0.215113	90minTetO-3xCTCF
110	0.244209	90minTetO-3xCTCF
120	0.267661	90minTetO-3xCTCF
130	0.285709	90minTetO-3xCTCF
140	0.337171	90minTetO-3xCTCF
150	0.314202	90minTetO-3xCTCF
160	0.277941	90minTetO-3xCTCF
170	0.302418	90minTetO-3xCTCF
180	0.308531	90minTetO-3xCTCF
190	0.293419	90minTetO-3xCTCF
200	0.21011	90minTetO-3xCTCF
210	0.1597	90minTetO-3xCTCF
10	0.0688453	90minTetO-3xCTCF
20	0.0706984	90minTetO-3xCTCF
30	0.106326	90minTetO-3xCTCF
40	0.105054	90minTetO-3xCTCF
50	0.107761	90minTetO-3xCTCF
60	0.109614	90minTetO-3xCTCF
70	0.0668359	90minTetO-3xCTCF
80	0.0784421	90minTetO-3xCTCF
10	0.0469045	90minTetO-3xCTCF
20	0.0570373	90minTetO-3xCTCF
30	0.06669	90minTetO-3xCTCF
40	0.0977827	90minTetO-3xCTCF
50	0.0973354	90minTetO-3xCTCF
10	0.0640645	90minTetO-3xCTCF
20	0.105476	90minTetO-3xCTCF
10	0.052907	90minTetO-3xCTCF
20	0.0595375	90minTetO-3xCTCF
30	0.08988	90minTetO-3xCTCF
40	0.108063	90minTetO-3xCTCF
50	0.0956682	90minTetO-3xCTCF
60	0.122199	90minTetO-3xCTCF
70	0.147517	90minTetO-3xCTCF
80	0.133643	90minTetO-3xCTCF
90	0.143629	90minTetO-3xCTCF
100	0.152375	90minTetO-3xCTCF
110	0.179461	90minTetO-3xCTCF
10	0.0665494	90minTetO-3xCTCF
20	0.10371	90minTetO-3xCTCF
30	0.15442	90minTetO-3xCTCF
40	0.176045	90minTetO-3xCTCF
50	0.165313	90minTetO-3xCTCF
60	0.184797	90minTetO-3xCTCF
70	0.262823	90minTetO-3xCTCF
10	0.0784052	90minTetO-3xCTCF
20	0.0919538	90minTetO-3xCTCF
30	0.110773	90minTetO-3xCTCF
40	0.0922368	90minTetO-3xCTCF
50	0.148419	90minTetO-3xCTCF
10	0.0781096	90minTetO-3xCTCF
20	0.12015	90minTetO-3xCTCF
30	0.160296	90minTetO-3xCTCF
40	0.20872	90minTetO-3xCTCF
50	0.229515	90minTetO-3xCTCF
60	0.238645	90minTetO-3xCTCF
70	0.24845	90minTetO-3xCTCF
80	0.225584	90minTetO-3xCTCF
90	0.212101	90minTetO-3xCTCF
100	0.229753	90minTetO-3xCTCF
110	0.257601	90minTetO-3xCTCF
120	0.225863	90minTetO-3xCTCF
130	0.24559	90minTetO-3xCTCF
140	0.258861	90minTetO-3xCTCF
150	0.295692	90minTetO-3xCTCF
10	0.0753349	90minTetO-3xCTCF
20	0.15347	90minTetO-3xCTCF
30	0.138192	90minTetO-3xCTCF
40	0.169646	90minTetO-3xCTCF
50	0.221437	90minTetO-3xCTCF
60	0.319182	90minTetO-3xCTCF
10	0.0550291	90minTetO-3xCTCF
20	0.0784593	90minTetO-3xCTCF
30	0.120734	90minTetO-3xCTCF
40	0.146753	90minTetO-3xCTCF
50	0.175521	90minTetO-3xCTCF
60	0.209262	90minTetO-3xCTCF
70	0.244956	90minTetO-3xCTCF
80	0.231934	90minTetO-3xCTCF
90	0.234321	90minTetO-3xCTCF
100	0.281553	90minTetO-3xCTCF
110	0.265736	90minTetO-3xCTCF
120	0.242786	90minTetO-3xCTCF
130	0.209892	90minTetO-3xCTCF
140	0.203955	90minTetO-3xCTCF
10	0.0386486	90minTetO-3xCTCF
20	0.0723287	90minTetO-3xCTCF
30	0.106973	90minTetO-3xCTCF
40	0.144671	90minTetO-3xCTCF
50	0.191412	90minTetO-3xCTCF
60	0.217954	90minTetO-3xCTCF
70	0.235247	90minTetO-3xCTCF
80	0.241004	90minTetO-3xCTCF
90	0.249811	90minTetO-3xCTCF
100	0.266556	90minTetO-3xCTCF
110	0.284647	90minTetO-3xCTCF
10	0.143541	90minTetO-3xCTCF
20	0.290661	90minTetO-3xCTCF
30	0.38376	90minTetO-3xCTCF
40	0.484521	90minTetO-3xCTCF
50	0.534461	90minTetO-3xCTCF
60	0.565837	90minTetO-3xCTCF
70	0.594351	90minTetO-3xCTCF
10	0.0507718	90minTetO-3xCTCF
20	0.0902584	90minTetO-3xCTCF
30	0.133029	90minTetO-3xCTCF
40	0.195417	90minTetO-3xCTCF
50	0.19477	90minTetO-3xCTCF
60	0.250443	90minTetO-3xCTCF
70	0.309091	90minTetO-3xCTCF
80	0.360266	90minTetO-3xCTCF
90	0.412386	90minTetO-3xCTCF
100	0.405749	90minTetO-3xCTCF
110	0.557473	90minTetO-3xCTCF
10	0.092412	90minTetO-3xCTCF
20	0.12763	90minTetO-3xCTCF
30	0.176438	90minTetO-3xCTCF
40	0.184364	90minTetO-3xCTCF
50	0.222062	90minTetO-3xCTCF
60	0.271267	90minTetO-3xCTCF
70	0.349901	90minTetO-3xCTCF
10	0.120011	90minTetO-3xCTCF
20	0.26599	90minTetO-3xCTCF
30	0.447556	90minTetO-3xCTCF
40	0.609745	90minTetO-3xCTCF
50	0.742435	90minTetO-3xCTCF
10	0.0427469	90minTetO-3xCTCF
20	0.0619474	90minTetO-3xCTCF
30	0.0750344	90minTetO-3xCTCF
40	0.124928	90minTetO-3xCTCF
50	0.134495	90minTetO-3xCTCF
10	0.126861	90minTetO-3xCTCF
20	0.186415	90minTetO-3xCTCF
30	0.279703	90minTetO-3xCTCF
40	0.199935	90minTetO-3xCTCF
50	0.1653	90minTetO-3xCTCF
60	0.157702	90minTetO-3xCTCF
70	0.249256	90minTetO-3xCTCF
80	0.341915	90minTetO-3xCTCF
10	0.068294	90minTetO-3xCTCF
20	0.103899	90minTetO-3xCTCF
30	0.12638	90minTetO-3xCTCF
40	0.175681	90minTetO-3xCTCF
50	0.2557	90minTetO-3xCTCF
60	0.313292	90minTetO-3xCTCF
70	0.348105	90minTetO-3xCTCF
80	0.370118	90minTetO-3xCTCF
10	0.0866036	90minTetO-3xCTCF
20	0.0824584	90minTetO-3xCTCF
30	0.0871703	90minTetO-3xCTCF
40	0.103275	90minTetO-3xCTCF
50	0.113931	90minTetO-3xCTCF
60	0.149597	90minTetO-3xCTCF
70	0.142318	90minTetO-3xCTCF
80	0.1476	90minTetO-3xCTCF
90	0.164395	90minTetO-3xCTCF
100	0.170692	90minTetO-3xCTCF
110	0.202017	90minTetO-3xCTCF
120	0.184036	90minTetO-3xCTCF
130	0.210423	90minTetO-3xCTCF
140	0.219039	90minTetO-3xCTCF
150	0.2249	90minTetO-3xCTCF
160	0.251579	90minTetO-3xCTCF
170	0.235281	90minTetO-3xCTCF
180	0.278435	90minTetO-3xCTCF
190	0.246903	90minTetO-3xCTCF
200	0.23919	90minTetO-3xCTCF
210	0.265155	90minTetO-3xCTCF
220	0.226376	90minTetO-3xCTCF
230	0.267262	90minTetO-3xCTCF
240	0.231278	90minTetO-3xCTCF
250	0.251839	90minTetO-3xCTCF
260	0.290247	90minTetO-3xCTCF
270	0.298761	90minTetO-3xCTCF
280	0.322769	90minTetO-3xCTCF
290	0.316122	90minTetO-3xCTCF
300	0.366762	90minTetO-3xCTCF
310	0.335394	90minTetO-3xCTCF
320	0.277077	90minTetO-3xCTCF
330	0.370512	90minTetO-3xCTCF
340	0.362406	90minTetO-3xCTCF
10	0.096605	90minTetO-3xCTCF
20	0.153106	90minTetO-3xCTCF
30	0.175129	90minTetO-3xCTCF
40	0.2141	90minTetO-3xCTCF
50	0.212121	90minTetO-3xCTCF
60	0.166105	90minTetO-3xCTCF
70	0.176012	90minTetO-3xCTCF
80	0.180398	90minTetO-3xCTCF
10	0.0917021	90minTetO-3xCTCF
20	0.102571	90minTetO-3xCTCF
30	0.159193	90minTetO-3xCTCF
40	0.175777	90minTetO-3xCTCF
50	0.191574	90minTetO-3xCTCF
60	0.17907	90minTetO-3xCTCF
70	0.139061	90minTetO-3xCTCF
10	0.0691541	90minTetO-3xCTCF
20	0.105705	90minTetO-3xCTCF
30	0.135237	90minTetO-3xCTCF
40	0.151893	90minTetO-3xCTCF
50	0.244289	90minTetO-3xCTCF
10	0.101704	90minTetO-3xCTCF
20	0.122939	90minTetO-3xCTCF
30	0.135264	90minTetO-3xCTCF
40	0.129625	90minTetO-3xCTCF
50	0.138445	90minTetO-3xCTCF
60	0.149459	90minTetO-3xCTCF
70	0.200187	90minTetO-3xCTCF
80	0.156215	90minTetO-3xCTCF
90	0.204181	90minTetO-3xCTCF
100	0.176223	90minTetO-3xCTCF
110	0.200786	90minTetO-3xCTCF
120	0.251947	90minTetO-3xCTCF
10	0.0827246	90minTetO-3xCTCF
20	0.0907358	90minTetO-3xCTCF
30	0.119007	90minTetO-3xCTCF
40	0.0848929	90minTetO-3xCTCF
50	0.111029	90minTetO-3xCTCF
60	0.138554	90minTetO-3xCTCF
70	0.0997749	90minTetO-3xCTCF
80	0.0668979	90minTetO-3xCTCF
90	0.100612	90minTetO-3xCTCF
10	0.0654926	90minTetO-3xCTCF
20	0.105061	90minTetO-3xCTCF
30	0.12477	90minTetO-3xCTCF
40	0.149924	90minTetO-3xCTCF
50	0.161231	90minTetO-3xCTCF
60	0.197921	90minTetO-3xCTCF
70	0.245101	90minTetO-3xCTCF
80	0.281445	90minTetO-3xCTCF
90	0.334181	90minTetO-3xCTCF
100	0.373824	90minTetO-3xCTCF
110	0.399862	90minTetO-3xCTCF
120	0.440222	90minTetO-3xCTCF
130	0.489599	90minTetO-3xCTCF
140	0.56221	90minTetO-3xCTCF
150	0.648511	90minTetO-3xCTCF
160	0.726954	90minTetO-3xCTCF
170	0.799815	90minTetO-3xCTCF
180	0.869735	90minTetO-3xCTCF
190	0.94462	90minTetO-3xCTCF
200	1.00645	90minTetO-3xCTCF
210	1.04961	90minTetO-3xCTCF
220	1.07654	90minTetO-3xCTCF
230	1.10964	90minTetO-3xCTCF
240	1.1437	90minTetO-3xCTCF
250	1.16486	90minTetO-3xCTCF
260	1.1913	90minTetO-3xCTCF
270	1.22521	90minTetO-3xCTCF
280	1.2874	90minTetO-3xCTCF
290	1.37257	90minTetO-3xCTCF
300	1.45292	90minTetO-3xCTCF
310	1.39228	90minTetO-3xCTCF
10	0.102268	90minTetO-3xCTCF
20	0.153866	90minTetO-3xCTCF
30	0.175655	90minTetO-3xCTCF
40	0.203187	90minTetO-3xCTCF
50	0.15148	90minTetO-3xCTCF
60	0.145705	90minTetO-3xCTCF
70	0.160281	90minTetO-3xCTCF
80	0.164062	90minTetO-3xCTCF
90	0.157884	90minTetO-3xCTCF
10	0.150036	90minTetO-3xCTCF
20	0.148705	90minTetO-3xCTCF
30	0.123974	90minTetO-3xCTCF
40	0.0833573	90minTetO-3xCTCF
50	0.139465	90minTetO-3xCTCF
10	0.0504663	90minTetO-3xCTCF
20	0.0816226	90minTetO-3xCTCF
30	0.0787246	90minTetO-3xCTCF
40	0.0866006	90minTetO-3xCTCF
50	0.0766926	90minTetO-3xCTCF
10	0.0611882	90minTetO-3xCTCF
20	0.0975132	90minTetO-3xCTCF
30	0.1006	90minTetO-3xCTCF
40	0.114061	90minTetO-3xCTCF
50	0.131096	90minTetO-3xCTCF
60	0.111706	90minTetO-3xCTCF
70	0.138397	90minTetO-3xCTCF
80	0.168908	90minTetO-3xCTCF
90	0.192811	90minTetO-3xCTCF
100	0.198457	90minTetO-3xCTCF
110	0.223964	90minTetO-3xCTCF
120	0.28836	90minTetO-3xCTCF
130	0.328018	90minTetO-3xCTCF
140	0.308572	90minTetO-3xCTCF
10	0.106784	90minTetO-3xCTCF
20	0.235489	90minTetO-3xCTCF
30	0.461938	90minTetO-3xCTCF
40	0.64937	90minTetO-3xCTCF
50	0.78229	90minTetO-3xCTCF
10	0.0993381	90minTetO-3xCTCF
20	0.140921	90minTetO-3xCTCF
30	0.169988	90minTetO-3xCTCF
40	0.213543	90minTetO-3xCTCF
50	0.241334	90minTetO-3xCTCF
60	0.260247	90minTetO-3xCTCF
70	0.314869	90minTetO-3xCTCF
80	0.397559	90minTetO-3xCTCF
90	0.411429	90minTetO-3xCTCF
100	0.471942	90minTetO-3xCTCF
110	0.553152	90minTetO-3xCTCF
120	0.583519	90minTetO-3xCTCF
130	0.703218	90minTetO-3xCTCF
140	0.813254	90minTetO-3xCTCF
150	0.848287	90minTetO-3xCTCF
160	0.823305	90minTetO-3xCTCF
170	0.874321	90minTetO-3xCTCF
180	0.990597	90minTetO-3xCTCF
190	1.06086	90minTetO-3xCTCF
200	1.18049	90minTetO-3xCTCF
210	1.11324	90minTetO-3xCTCF
10	0.0851267	90minTetO-3xCTCF
20	0.120395	90minTetO-3xCTCF
30	0.126125	90minTetO-3xCTCF
40	0.207749	90minTetO-3xCTCF
50	0.247359	90minTetO-3xCTCF
10	0.104669	90minTetO-3xCTCF
20	0.177462	90minTetO-3xCTCF
30	0.254573	90minTetO-3xCTCF
40	0.312353	90minTetO-3xCTCF
50	0.342052	90minTetO-3xCTCF
60	0.350287	90minTetO-3xCTCF
70	0.327673	90minTetO-3xCTCF
80	0.320826	90minTetO-3xCTCF
90	0.294065	90minTetO-3xCTCF
10	0.0745593	90minTetO-3xCTCF
20	0.105697	90minTetO-3xCTCF
30	0.117118	90minTetO-3xCTCF
40	0.129194	90minTetO-3xCTCF
50	0.176136	90minTetO-3xCTCF
60	0.197148	90minTetO-3xCTCF
70	0.218076	90minTetO-3xCTCF
80	0.251609	90minTetO-3xCTCF
10	0.0722465	90minTetO-3xCTCF
20	0.132699	90minTetO-3xCTCF
30	0.170354	90minTetO-3xCTCF
40	0.205296	90minTetO-3xCTCF
50	0.2407	90minTetO-3xCTCF
60	0.291798	90minTetO-3xCTCF
70	0.338613	90minTetO-3xCTCF
80	0.361008	90minTetO-3xCTCF
90	0.387892	90minTetO-3xCTCF
100	0.374243	90minTetO-3xCTCF
110	0.391278	90minTetO-3xCTCF
120	0.35908	90minTetO-3xCTCF
130	0.33319	90minTetO-3xCTCF
140	0.343848	90minTetO-3xCTCF
150	0.33168	90minTetO-3xCTCF
160	0.293307	90minTetO-3xCTCF
170	0.272236	90minTetO-3xCTCF
180	0.214889	90minTetO-3xCTCF
10	0.0762389	90minTetO-3xCTCF
20	0.119431	90minTetO-3xCTCF
30	0.181208	90minTetO-3xCTCF
40	0.238007	90minTetO-3xCTCF
50	0.29479	90minTetO-3xCTCF
60	0.349056	90minTetO-3xCTCF
70	0.401251	90minTetO-3xCTCF
80	0.463054	90minTetO-3xCTCF
90	0.54644	90minTetO-3xCTCF
100	0.599246	90minTetO-3xCTCF
110	0.59133	90minTetO-3xCTCF
120	0.628192	90minTetO-3xCTCF
130	0.710483	90minTetO-3xCTCF
140	0.823148	90minTetO-3xCTCF
150	0.935682	90minTetO-3xCTCF
160	1.08701	90minTetO-3xCTCF
170	1.23505	90minTetO-3xCTCF
180	1.3199	90minTetO-3xCTCF
190	1.36087	90minTetO-3xCTCF
200	1.46681	90minTetO-3xCTCF
10	0.0881715	90minTetO-3xCTCF
20	0.0876666	90minTetO-3xCTCF
30	0.119423	90minTetO-3xCTCF
40	0.147228	90minTetO-3xCTCF
50	0.154474	90minTetO-3xCTCF
60	0.201539	90minTetO-3xCTCF
70	0.23094	90minTetO-3xCTCF
80	0.25262	90minTetO-3xCTCF
90	0.289821	90minTetO-3xCTCF
100	0.306097	90minTetO-3xCTCF
110	0.333114	90minTetO-3xCTCF
120	0.393485	90minTetO-3xCTCF
130	0.480691	90minTetO-3xCTCF
140	0.558368	90minTetO-3xCTCF
150	0.569692	90minTetO-3xCTCF
10	0.102973	90minTetO-3xCTCF
20	0.210228	90minTetO-3xCTCF
30	0.266155	90minTetO-3xCTCF
40	0.315373	90minTetO-3xCTCF
50	0.31559	90minTetO-3xCTCF
60	0.313472	90minTetO-3xCTCF
70	0.324791	90minTetO-3xCTCF
80	0.30828	90minTetO-3xCTCF
90	0.286284	90minTetO-3xCTCF
100	0.27342	90minTetO-3xCTCF
110	0.358238	90minTetO-3xCTCF
120	0.489438	90minTetO-3xCTCF
10	0.0807576	90minTetO-3xCTCF
20	0.102827	90minTetO-3xCTCF
30	0.114668	90minTetO-3xCTCF
40	0.120597	90minTetO-3xCTCF
50	0.163377	90minTetO-3xCTCF
60	0.223377	90minTetO-3xCTCF
10	0.129306	90minTetO-3xCTCF
20	0.112945	90minTetO-3xCTCF
30	0.141328	90minTetO-3xCTCF
40	0.220156	90minTetO-3xCTCF
50	0.249158	90minTetO-3xCTCF
60	0.307646	90minTetO-3xCTCF
70	0.410359	90minTetO-3xCTCF
80	0.442394	90minTetO-3xCTCF
90	0.5518	90minTetO-3xCTCF
100	0.538677	90minTetO-3xCTCF
110	0.634102	90minTetO-3xCTCF
10	0.139089	90minTetO-3xCTCF
20	0.245521	90minTetO-3xCTCF
30	0.237918	90minTetO-3xCTCF
40	0.252694	90minTetO-3xCTCF
50	0.326537	90minTetO-3xCTCF
60	0.37224	90minTetO-3xCTCF
70	0.298354	90minTetO-3xCTCF
80	0.209719	90minTetO-3xCTCF
90	0.219192	90minTetO-3xCTCF
10	0.110243	90minTetO-3xCTCF
20	0.222826	90minTetO-3xCTCF
30	0.282342	90minTetO-3xCTCF
40	0.384397	90minTetO-3xCTCF
50	0.462404	90minTetO-3xCTCF
10	0.0673908	90minTetO-3xCTCF
20	0.0920743	90minTetO-3xCTCF
30	0.122446	90minTetO-3xCTCF
40	0.12552	90minTetO-3xCTCF
50	0.191326	90minTetO-3xCTCF
10	0.213265	90minTetO-3xCTCF
20	0.26601	90minTetO-3xCTCF
30	0.285716	90minTetO-3xCTCF
40	0.334157	90minTetO-3xCTCF
50	0.310475	90minTetO-3xCTCF
60	0.367139	90minTetO-3xCTCF
70	0.235422	90minTetO-3xCTCF
10	0.102845	90minTetO-3xCTCF
20	0.152874	90minTetO-3xCTCF
30	0.232631	90minTetO-3xCTCF
40	0.283729	90minTetO-3xCTCF
50	0.363431	90minTetO-3xCTCF
60	0.398866	90minTetO-3xCTCF
70	0.406495	90minTetO-3xCTCF
80	0.342475	90minTetO-3xCTCF
90	0.363681	90minTetO-3xCTCF
100	0.389705	90minTetO-3xCTCF
110	0.471691	90minTetO-3xCTCF
120	0.596963	90minTetO-3xCTCF
130	0.818253	90minTetO-3xCTCF
140	0.964285	90minTetO-3xCTCF
150	1.28033	90minTetO-3xCTCF
10	0.0775523	90minTetO-3xCTCF
20	0.0832869	90minTetO-3xCTCF
30	0.0925512	90minTetO-3xCTCF
40	0.0938103	90minTetO-3xCTCF
50	0.156428	90minTetO-3xCTCF
60	0.0928046	90minTetO-3xCTCF
10	0.0879873	90minTetO-3xCTCF
20	0.138888	90minTetO-3xCTCF
30	0.205292	90minTetO-3xCTCF
40	0.259386	90minTetO-3xCTCF
50	0.326458	90minTetO-3xCTCF
60	0.376172	90minTetO-3xCTCF
70	0.481506	90minTetO-3xCTCF
80	0.559425	90minTetO-3xCTCF
90	0.723495	90minTetO-3xCTCF
100	0.811001	90minTetO-3xCTCF
110	0.911199	90minTetO-3xCTCF
120	1.02444	90minTetO-3xCTCF
130	1.18178	90minTetO-3xCTCF
140	1.26518	90minTetO-3xCTCF
150	1.44695	90minTetO-3xCTCF
10	0.105869	90minTetO-3xCTCF
20	0.142937	90minTetO-3xCTCF
30	0.121435	90minTetO-3xCTCF
40	0.161923	90minTetO-3xCTCF
50	0.175626	90minTetO-3xCTCF
10	0.139747	90minTetO-3xCTCF
20	0.116923	90minTetO-3xCTCF
30	0.205762	90minTetO-3xCTCF
40	0.251991	90minTetO-3xCTCF
50	0.33584	90minTetO-3xCTCF
60	0.434909	90minTetO-3xCTCF
70	0.473671	90minTetO-3xCTCF
80	0.701963	90minTetO-3xCTCF
10	0.0525983	90minTetO-3xCTCF
20	0.0645266	90minTetO-3xCTCF
30	0.0968945	90minTetO-3xCTCF
40	0.120677	90minTetO-3xCTCF
50	0.145059	90minTetO-3xCTCF
60	0.167464	90minTetO-3xCTCF
70	0.210805	90minTetO-3xCTCF
80	0.222266	90minTetO-3xCTCF
90	0.239087	90minTetO-3xCTCF
100	0.251562	90minTetO-3xCTCF
110	0.277094	90minTetO-3xCTCF
120	0.292169	90minTetO-3xCTCF
130	0.287488	90minTetO-3xCTCF
140	0.291125	90minTetO-3xCTCF
150	0.286779	90minTetO-3xCTCF
160	0.309098	90minTetO-3xCTCF
170	0.315129	90minTetO-3xCTCF
180	0.313505	90minTetO-3xCTCF
190	0.336487	90minTetO-3xCTCF
200	0.405081	90minTetO-3xCTCF
210	0.491809	90minTetO-3xCTCF
220	0.582655	90minTetO-3xCTCF
230	0.644175	90minTetO-3xCTCF
240	0.766253	90minTetO-3xCTCF
10	0.0997307	90minTetO-3xCTCF
20	0.129502	90minTetO-3xCTCF
30	0.179144	90minTetO-3xCTCF
40	0.216139	90minTetO-3xCTCF
50	0.224474	90minTetO-3xCTCF
60	0.221664	90minTetO-3xCTCF
70	0.261388	90minTetO-3xCTCF
80	0.271175	90minTetO-3xCTCF
90	0.257502	90minTetO-3xCTCF
100	0.215658	90minTetO-3xCTCF
110	0.19041	90minTetO-3xCTCF
120	0.198401	90minTetO-3xCTCF
10	0.0451441	90minTetO-3xCTCF
20	0.0844172	90minTetO-3xCTCF
30	0.101791	90minTetO-3xCTCF
40	0.0911898	90minTetO-3xCTCF
50	0.0862353	90minTetO-3xCTCF
60	0.0988702	90minTetO-3xCTCF
70	0.115716	90minTetO-3xCTCF
80	0.132788	90minTetO-3xCTCF
90	0.139151	90minTetO-3xCTCF
100	0.141883	90minTetO-3xCTCF
110	0.117817	90minTetO-3xCTCF
120	0.108729	90minTetO-3xCTCF
130	0.122832	90minTetO-3xCTCF
10	0.10703	90minTetO-3xCTCF
20	0.166499	90minTetO-3xCTCF
30	0.217627	90minTetO-3xCTCF
40	0.283585	90minTetO-3xCTCF
50	0.318442	90minTetO-3xCTCF
60	0.37191	90minTetO-3xCTCF
70	0.423379	90minTetO-3xCTCF
80	0.480505	90minTetO-3xCTCF
90	0.575122	90minTetO-3xCTCF
100	0.700091	90minTetO-3xCTCF
110	0.783572	90minTetO-3xCTCF
120	0.832473	90minTetO-3xCTCF
130	0.911457	90minTetO-3xCTCF
140	0.897348	90minTetO-3xCTCF
150	0.837601	90minTetO-3xCTCF
160	0.836597	90minTetO-3xCTCF
170	0.837806	90minTetO-3xCTCF
180	0.973115	90minTetO-3xCTCF
190	1.09294	90minTetO-3xCTCF
10	0.143956	90minTetO-3xCTCF
20	0.200799	90minTetO-3xCTCF
30	0.20424	90minTetO-3xCTCF
40	0.280424	90minTetO-3xCTCF
50	0.276728	90minTetO-3xCTCF
60	0.27094	90minTetO-3xCTCF
70	0.318375	90minTetO-3xCTCF
80	0.300485	90minTetO-3xCTCF
90	0.43278	90minTetO-3xCTCF
100	0.440963	90minTetO-3xCTCF
10	0.0471526	90minTetO-3xCTCF
20	0.0735022	90minTetO-3xCTCF
30	0.102315	90minTetO-3xCTCF
40	0.124748	90minTetO-3xCTCF
50	0.140893	90minTetO-3xCTCF
60	0.173727	90minTetO-3xCTCF
70	0.189037	90minTetO-3xCTCF
80	0.219928	90minTetO-3xCTCF
90	0.249452	90minTetO-3xCTCF
100	0.290462	90minTetO-3xCTCF
110	0.330059	90minTetO-3xCTCF
120	0.345503	90minTetO-3xCTCF
130	0.376787	90minTetO-3xCTCF
140	0.400968	90minTetO-3xCTCF
150	0.451914	90minTetO-3xCTCF
160	0.522325	90minTetO-3xCTCF
170	0.560776	90minTetO-3xCTCF
180	0.591081	90minTetO-3xCTCF
190	0.555399	90minTetO-3xCTCF
200	0.549197	90minTetO-3xCTCF
210	0.512056	90minTetO-3xCTCF
220	0.550217	90minTetO-3xCTCF
10	0.115225	90minTetO-3xCTCF
20	0.115245	90minTetO-3xCTCF
30	0.168747	90minTetO-3xCTCF
40	0.199409	90minTetO-3xCTCF
50	0.258301	90minTetO-3xCTCF
60	0.249772	90minTetO-3xCTCF
70	0.237374	90minTetO-3xCTCF
80	0.227666	90minTetO-3xCTCF
90	0.216889	90minTetO-3xCTCF
100	0.157299	90minTetO-3xCTCF
10	0.151659	90minTetO-3xCTCF
20	0.140831	90minTetO-3xCTCF
30	0.175574	90minTetO-3xCTCF
40	0.204475	90minTetO-3xCTCF
50	0.255706	90minTetO-3xCTCF
10	0.0856189	90minTetO-3xCTCF
20	0.155204	90minTetO-3xCTCF
30	0.215247	90minTetO-3xCTCF
40	0.219875	90minTetO-3xCTCF
50	0.21507	90minTetO-3xCTCF
60	0.206498	90minTetO-3xCTCF
70	0.248242	90minTetO-3xCTCF
80	0.238512	90minTetO-3xCTCF
90	0.22543	90minTetO-3xCTCF
10	0.11957	90minTetO-3xCTCF
20	0.169254	90minTetO-3xCTCF
30	0.156293	90minTetO-3xCTCF
40	0.196384	90minTetO-3xCTCF
50	0.215323	90minTetO-3xCTCF
10	0.0776502	90minTetO-3xCTCF
20	0.112188	90minTetO-3xCTCF
30	0.14618	90minTetO-3xCTCF
40	0.165519	90minTetO-3xCTCF
50	0.217914	90minTetO-3xCTCF
60	0.264479	90minTetO-3xCTCF
70	0.305404	90minTetO-3xCTCF
80	0.311721	90minTetO-3xCTCF
90	0.340738	90minTetO-3xCTCF
100	0.363739	90minTetO-3xCTCF
110	0.367751	90minTetO-3xCTCF
120	0.38861	90minTetO-3xCTCF
130	0.437146	90minTetO-3xCTCF
140	0.476628	90minTetO-3xCTCF
150	0.498411	90minTetO-3xCTCF
160	0.517162	90minTetO-3xCTCF
170	0.534203	90minTetO-3xCTCF
180	0.575342	90minTetO-3xCTCF
190	0.54588	90minTetO-3xCTCF
200	0.545811	90minTetO-3xCTCF
210	0.492992	90minTetO-3xCTCF
220	0.500982	90minTetO-3xCTCF
230	0.543656	90minTetO-3xCTCF
240	0.564504	90minTetO-3xCTCF
250	0.584733	90minTetO-3xCTCF
260	0.653471	90minTetO-3xCTCF
270	0.754433	90minTetO-3xCTCF
10	0.0729859	90minTetO-3xCTCF
20	0.108124	90minTetO-3xCTCF
30	0.123685	90minTetO-3xCTCF
40	0.143178	90minTetO-3xCTCF
50	0.140855	90minTetO-3xCTCF
60	0.143404	90minTetO-3xCTCF
70	0.163357	90minTetO-3xCTCF
80	0.146401	90minTetO-3xCTCF
90	0.152296	90minTetO-3xCTCF
100	0.160549	90minTetO-3xCTCF
110	0.159647	90minTetO-3xCTCF
120	0.15981	90minTetO-3xCTCF
130	0.166075	90minTetO-3xCTCF
140	0.16956	90minTetO-3xCTCF
150	0.198754	90minTetO-3xCTCF
160	0.176945	90minTetO-3xCTCF
170	0.163229	90minTetO-3xCTCF
180	0.179628	90minTetO-3xCTCF
190	0.173711	90minTetO-3xCTCF
200	0.158442	90minTetO-3xCTCF
210	0.170696	90minTetO-3xCTCF
220	0.146837	90minTetO-3xCTCF
230	0.151621	90minTetO-3xCTCF
240	0.155843	90minTetO-3xCTCF
250	0.180028	90minTetO-3xCTCF
260	0.165247	90minTetO-3xCTCF
270	0.174788	90minTetO-3xCTCF
280	0.169098	90minTetO-3xCTCF
290	0.18424	90minTetO-3xCTCF
10	0.0713835	90minTetO-3xCTCF
20	0.0792768	90minTetO-3xCTCF
30	0.114642	90minTetO-3xCTCF
40	0.13866	90minTetO-3xCTCF
50	0.162009	90minTetO-3xCTCF
60	0.143745	90minTetO-3xCTCF
70	0.183295	90minTetO-3xCTCF
80	0.180846	90minTetO-3xCTCF
90	0.182259	90minTetO-3xCTCF
100	0.171297	90minTetO-3xCTCF
110	0.196313	90minTetO-3xCTCF
120	0.151748	90minTetO-3xCTCF
10	0.0852215	90minTetO-3xCTCF
20	0.16883	90minTetO-3xCTCF
30	0.173035	90minTetO-3xCTCF
40	0.136527	90minTetO-3xCTCF
50	0.189896	90minTetO-3xCTCF
60	0.265344	90minTetO-3xCTCF
70	0.251485	90minTetO-3xCTCF
10	0.0645611	90minTetO-3xCTCF
20	0.0938641	90minTetO-3xCTCF
30	0.110101	90minTetO-3xCTCF
40	0.0973421	90minTetO-3xCTCF
50	0.127969	90minTetO-3xCTCF
60	0.161807	90minTetO-3xCTCF
70	0.197771	90minTetO-3xCTCF
80	0.187189	90minTetO-3xCTCF
90	0.230857	90minTetO-3xCTCF
100	0.287514	90minTetO-3xCTCF
110	0.328272	90minTetO-3xCTCF
120	0.363347	90minTetO-3xCTCF
130	0.397108	90minTetO-3xCTCF
140	0.407713	90minTetO-3xCTCF
150	0.465066	90minTetO-3xCTCF
160	0.487512	90minTetO-3xCTCF
170	0.527829	90minTetO-3xCTCF
180	0.473009	90minTetO-3xCTCF
190	0.447071	90minTetO-3xCTCF
200	0.418978	90minTetO-3xCTCF
10	0.0581437	90minTetO-3xCTCF
20	0.0908439	90minTetO-3xCTCF
30	0.110236	90minTetO-3xCTCF
40	0.132075	90minTetO-3xCTCF
50	0.150031	90minTetO-3xCTCF
60	0.178726	90minTetO-3xCTCF
70	0.209639	90minTetO-3xCTCF
80	0.218839	90minTetO-3xCTCF
90	0.254311	90minTetO-3xCTCF
100	0.296167	90minTetO-3xCTCF
10	0.0522229	90minTetO-3xCTCF
20	0.0531792	90minTetO-3xCTCF
30	0.0741028	90minTetO-3xCTCF
40	0.0918848	90minTetO-3xCTCF
50	0.0883599	90minTetO-3xCTCF
60	0.113377	90minTetO-3xCTCF
70	0.122273	90minTetO-3xCTCF
80	0.146208	90minTetO-3xCTCF
90	0.161568	90minTetO-3xCTCF
100	0.187124	90minTetO-3xCTCF
110	0.194297	90minTetO-3xCTCF
120	0.167984	90minTetO-3xCTCF
130	0.220373	90minTetO-3xCTCF
140	0.200453	90minTetO-3xCTCF
150	0.217152	90minTetO-3xCTCF
160	0.238226	90minTetO-3xCTCF
170	0.243082	90minTetO-3xCTCF
10	0.0898831	90minTetO-3xCTCF
20	0.123214	90minTetO-3xCTCF
30	0.183249	90minTetO-3xCTCF
40	0.247728	90minTetO-3xCTCF
50	0.281356	90minTetO-3xCTCF
60	0.312596	90minTetO-3xCTCF
70	0.371191	90minTetO-3xCTCF
80	0.398674	90minTetO-3xCTCF
90	0.472238	90minTetO-3xCTCF
100	0.503946	90minTetO-3xCTCF
110	0.510047	90minTetO-3xCTCF
120	0.554179	90minTetO-3xCTCF
130	0.520905	90minTetO-3xCTCF
140	0.542153	90minTetO-3xCTCF
150	0.488512	90minTetO-3xCTCF
160	0.486619	90minTetO-3xCTCF
170	0.384592	90minTetO-3xCTCF
10	0.0548539	90minTetO-3xCTCF
20	0.0929388	90minTetO-3xCTCF
30	0.108043	90minTetO-3xCTCF
40	0.106442	90minTetO-3xCTCF
50	0.117632	90minTetO-3xCTCF
60	0.130276	90minTetO-3xCTCF
70	0.140808	90minTetO-3xCTCF
80	0.146139	90minTetO-3xCTCF
90	0.147942	90minTetO-3xCTCF
100	0.146995	90minTetO-3xCTCF
110	0.133888	90minTetO-3xCTCF
120	0.146262	90minTetO-3xCTCF
130	0.154716	90minTetO-3xCTCF
140	0.151001	90minTetO-3xCTCF
150	0.158175	90minTetO-3xCTCF
160	0.187099	90minTetO-3xCTCF
170	0.196914	90minTetO-3xCTCF
180	0.202386	90minTetO-3xCTCF
190	0.202	90minTetO-3xCTCF
200	0.20522	90minTetO-3xCTCF
210	0.201855	90minTetO-3xCTCF
220	0.191627	90minTetO-3xCTCF
230	0.176237	90minTetO-3xCTCF
240	0.147682	90minTetO-3xCTCF
250	0.151855	90minTetO-3xCTCF
260	0.167592	90minTetO-3xCTCF
270	0.189085	90minTetO-3xCTCF
280	0.197933	90minTetO-3xCTCF
290	0.223419	90minTetO-3xCTCF
300	0.236448	90minTetO-3xCTCF
310	0.256478	90minTetO-3xCTCF
320	0.301708	90minTetO-3xCTCF
330	0.356521	90minTetO-3xCTCF
340	0.37791	90minTetO-3xCTCF
350	0.347753	90minTetO-3xCTCF
360	0.390577	90minTetO-3xCTCF
370	0.435467	90minTetO-3xCTCF
380	0.447571	90minTetO-3xCTCF
10	0.0729841	90minTetO-3xCTCF
20	0.0835576	90minTetO-3xCTCF
30	0.0798821	90minTetO-3xCTCF
40	0.127811	90minTetO-3xCTCF
50	0.125237	90minTetO-3xCTCF
60	0.158367	90minTetO-3xCTCF
70	0.119619	90minTetO-3xCTCF
80	0.152944	90minTetO-3xCTCF
90	0.221977	90minTetO-3xCTCF
100	0.216953	90minTetO-3xCTCF
10	0.0804526	90minTetO-3xCTCF
20	0.0923058	90minTetO-3xCTCF
30	0.127523	90minTetO-3xCTCF
40	0.145142	90minTetO-3xCTCF
50	0.136914	90minTetO-3xCTCF
60	0.145273	90minTetO-3xCTCF
70	0.148733	90minTetO-3xCTCF
80	0.162071	90minTetO-3xCTCF
90	0.14872	90minTetO-3xCTCF
100	0.187267	90minTetO-3xCTCF
110	0.229139	90minTetO-3xCTCF
10	0.0605294	90minTetO-3xCTCF
20	0.0762805	90minTetO-3xCTCF
30	0.102832	90minTetO-3xCTCF
40	0.122559	90minTetO-3xCTCF
50	0.132641	90minTetO-3xCTCF
60	0.197676	90minTetO-3xCTCF
70	0.208431	90minTetO-3xCTCF
80	0.257824	90minTetO-3xCTCF
90	0.287839	90minTetO-3xCTCF
100	0.28068	90minTetO-3xCTCF
110	0.363781	90minTetO-3xCTCF
120	0.372027	90minTetO-3xCTCF
10	0.0646442	90minTetO-3xCTCF
20	0.0869527	90minTetO-3xCTCF
30	0.10508	90minTetO-3xCTCF
40	0.115871	90minTetO-3xCTCF
50	0.138244	90minTetO-3xCTCF
60	0.179225	90minTetO-3xCTCF
70	0.200567	90minTetO-3xCTCF
80	0.21888	90minTetO-3xCTCF
90	0.221224	90minTetO-3xCTCF
100	0.238554	90minTetO-3xCTCF
110	0.233674	90minTetO-3xCTCF
120	0.232197	90minTetO-3xCTCF
130	0.237552	90minTetO-3xCTCF
140	0.239398	90minTetO-3xCTCF
150	0.225893	90minTetO-3xCTCF
160	0.195157	90minTetO-3xCTCF
170	0.176267	90minTetO-3xCTCF
180	0.170035	90minTetO-3xCTCF
190	0.166679	90minTetO-3xCTCF
200	0.13924	90minTetO-3xCTCF
210	0.107591	90minTetO-3xCTCF
220	0.101126	90minTetO-3xCTCF
230	0.140773	90minTetO-3xCTCF
240	0.148159	90minTetO-3xCTCF
250	0.0910117	90minTetO-3xCTCF
260	0.0872774	90minTetO-3xCTCF
270	0.0891689	90minTetO-3xCTCF
280	0.12415	90minTetO-3xCTCF
290	0.0970781	90minTetO-3xCTCF
300	0.0621134	90minTetO-3xCTCF
310	0.0681841	90minTetO-3xCTCF
10	0.22021	90minTetO-3xCTCF
20	0.301926	90minTetO-3xCTCF
30	0.35459	90minTetO-3xCTCF
40	0.336885	90minTetO-3xCTCF
50	0.390916	90minTetO-3xCTCF
60	0.543407	90minTetO-3xCTCF
70	0.548367	90minTetO-3xCTCF
10	0.0669565	90minTetO-3xCTCF
20	0.0999657	90minTetO-3xCTCF
30	0.132521	90minTetO-3xCTCF
40	0.178175	90minTetO-3xCTCF
50	0.231331	90minTetO-3xCTCF
60	0.264183	90minTetO-3xCTCF
70	0.328653	90minTetO-3xCTCF
80	0.355908	90minTetO-3xCTCF
90	0.389189	90minTetO-3xCTCF
100	0.423621	90minTetO-3xCTCF
110	0.471053	90minTetO-3xCTCF
120	0.511538	90minTetO-3xCTCF
130	0.559397	90minTetO-3xCTCF
140	0.579812	90minTetO-3xCTCF
150	0.602077	90minTetO-3xCTCF
160	0.612381	90minTetO-3xCTCF
170	0.60719	90minTetO-3xCTCF
180	0.602861	90minTetO-3xCTCF
190	0.622115	90minTetO-3xCTCF
200	0.606865	90minTetO-3xCTCF
210	0.593406	90minTetO-3xCTCF
220	0.533047	90minTetO-3xCTCF
230	0.516822	90minTetO-3xCTCF
240	0.487167	90minTetO-3xCTCF
250	0.498773	90minTetO-3xCTCF
260	0.444559	90minTetO-3xCTCF
270	0.383314	90minTetO-3xCTCF
280	0.328531	90minTetO-3xCTCF
290	0.37582	90minTetO-3xCTCF
300	0.27162	90minTetO-3xCTCF
310	0.241677	90minTetO-3xCTCF
10	0.02854	90minTetO-3xCTCF
20	0.0428567	90minTetO-3xCTCF
30	0.053654	90minTetO-3xCTCF
40	0.0649894	90minTetO-3xCTCF
50	0.0703855	90minTetO-3xCTCF
60	0.0752543	90minTetO-3xCTCF
70	0.0797193	90minTetO-3xCTCF
80	0.0926633	90minTetO-3xCTCF
90	0.0953472	90minTetO-3xCTCF
100	0.0999341	90minTetO-3xCTCF
110	0.107845	90minTetO-3xCTCF
120	0.0894672	90minTetO-3xCTCF
130	0.0738055	90minTetO-3xCTCF
10	0.0658796	90minTetO-3xCTCF
20	0.104561	90minTetO-3xCTCF
30	0.0903814	90minTetO-3xCTCF
40	0.0991156	90minTetO-3xCTCF
50	0.0935792	90minTetO-3xCTCF
60	0.0822822	90minTetO-3xCTCF
70	0.100334	90minTetO-3xCTCF
80	0.0745824	90minTetO-3xCTCF
90	0.0855386	90minTetO-3xCTCF
100	0.129273	90minTetO-3xCTCF
110	0.128232	90minTetO-3xCTCF
10	0.0561229	90minTetO-3xCTCF
20	0.0942087	90minTetO-3xCTCF
30	0.13126	90minTetO-3xCTCF
40	0.179433	90minTetO-3xCTCF
50	0.203354	90minTetO-3xCTCF
60	0.234756	90minTetO-3xCTCF
70	0.273317	90minTetO-3xCTCF
80	0.291908	90minTetO-3xCTCF
90	0.289698	90minTetO-3xCTCF
100	0.304296	90minTetO-3xCTCF
110	0.335297	90minTetO-3xCTCF
120	0.389572	90minTetO-3xCTCF
130	0.417949	90minTetO-3xCTCF
140	0.457722	90minTetO-3xCTCF
150	0.481258	90minTetO-3xCTCF
160	0.50048	90minTetO-3xCTCF
170	0.499504	90minTetO-3xCTCF
180	0.475949	90minTetO-3xCTCF
190	0.484881	90minTetO-3xCTCF
200	0.512448	90minTetO-3xCTCF
210	0.563487	90minTetO-3xCTCF
220	0.635622	90minTetO-3xCTCF
230	0.64792	90minTetO-3xCTCF
240	0.650538	90minTetO-3xCTCF
250	0.67241	90minTetO-3xCTCF
10	0.0679886	90minTetO-3xCTCF
20	0.0904388	90minTetO-3xCTCF
30	0.0873473	90minTetO-3xCTCF
40	0.117527	90minTetO-3xCTCF
50	0.126691	90minTetO-3xCTCF
60	0.136691	90minTetO-3xCTCF
70	0.141792	90minTetO-3xCTCF
80	0.128871	90minTetO-3xCTCF
90	0.158575	90minTetO-3xCTCF
100	0.194802	90minTetO-3xCTCF
110	0.202352	90minTetO-3xCTCF
120	0.21259	90minTetO-3xCTCF
130	0.217476	90minTetO-3xCTCF
140	0.188563	90minTetO-3xCTCF
150	0.196815	90minTetO-3xCTCF
160	0.209151	90minTetO-3xCTCF
170	0.179235	90minTetO-3xCTCF
180	0.205027	90minTetO-3xCTCF
190	0.219615	90minTetO-3xCTCF
200	0.261637	90minTetO-3xCTCF
210	0.232646	90minTetO-3xCTCF
220	0.200103	90minTetO-3xCTCF
230	0.231726	90minTetO-3xCTCF
10	0.0501219	90minTetO-3xCTCF
20	0.0910582	90minTetO-3xCTCF
30	0.127428	90minTetO-3xCTCF
40	0.160021	90minTetO-3xCTCF
50	0.186035	90minTetO-3xCTCF
60	0.197795	90minTetO-3xCTCF
70	0.235085	90minTetO-3xCTCF
80	0.277283	90minTetO-3xCTCF
90	0.292509	90minTetO-3xCTCF
100	0.326817	90minTetO-3xCTCF
110	0.313047	90minTetO-3xCTCF
120	0.295506	90minTetO-3xCTCF
130	0.303772	90minTetO-3xCTCF
140	0.317536	90minTetO-3xCTCF
150	0.299598	90minTetO-3xCTCF
160	0.310958	90minTetO-3xCTCF
170	0.318394	90minTetO-3xCTCF
10	0.063609	90minTetO-3xCTCF
20	0.126939	90minTetO-3xCTCF
30	0.195784	90minTetO-3xCTCF
40	0.22302	90minTetO-3xCTCF
50	0.249743	90minTetO-3xCTCF
60	0.256765	90minTetO-3xCTCF
70	0.291085	90minTetO-3xCTCF
10	0.120184	90minTetO-3xCTCF
20	0.141088	90minTetO-3xCTCF
30	0.197074	90minTetO-3xCTCF
40	0.260762	90minTetO-3xCTCF
50	0.274452	90minTetO-3xCTCF
60	0.282306	90minTetO-3xCTCF
70	0.278774	90minTetO-3xCTCF
80	0.24426	90minTetO-3xCTCF
90	0.293363	90minTetO-3xCTCF
100	0.306219	90minTetO-3xCTCF
110	0.351831	90minTetO-3xCTCF
120	0.377828	90minTetO-3xCTCF
130	0.313892	90minTetO-3xCTCF
140	0.313222	90minTetO-3xCTCF
150	0.240522	90minTetO-3xCTCF
10	0.0749269	90minTetO-3xCTCF
20	0.132536	90minTetO-3xCTCF
30	0.152435	90minTetO-3xCTCF
40	0.101947	90minTetO-3xCTCF
50	0.0714559	90minTetO-3xCTCF
10	0.125702	90minTetO-3xCTCF
20	0.177589	90minTetO-3xCTCF
30	0.237936	90minTetO-3xCTCF
40	0.285291	90minTetO-3xCTCF
50	0.284139	90minTetO-3xCTCF
60	0.210508	90minTetO-3xCTCF
70	0.216266	90minTetO-3xCTCF
80	0.261135	90minTetO-3xCTCF
10	0.0688397	90minTetO-3xCTCF
20	0.11644	90minTetO-3xCTCF
30	0.0994227	90minTetO-3xCTCF
40	0.104458	90minTetO-3xCTCF
50	0.135856	90minTetO-3xCTCF
60	0.180848	90minTetO-3xCTCF
70	0.187228	90minTetO-3xCTCF
80	0.194598	90minTetO-3xCTCF
90	0.277607	90minTetO-3xCTCF
100	0.300996	90minTetO-3xCTCF
10	0.0886185	90minTetO-3xCTCF
20	0.144611	90minTetO-3xCTCF
30	0.122679	90minTetO-3xCTCF
40	0.0767494	90minTetO-3xCTCF
50	0.124116	90minTetO-3xCTCF
60	0.194062	90minTetO-3xCTCF
10	0.0950664	90minTetO-3xCTCF
20	0.146505	90minTetO-3xCTCF
30	0.202063	90minTetO-3xCTCF
40	0.206617	90minTetO-3xCTCF
50	0.203994	90minTetO-3xCTCF
60	0.218794	90minTetO-3xCTCF
70	0.250899	90minTetO-3xCTCF
80	0.226094	90minTetO-3xCTCF
90	0.152552	90minTetO-3xCTCF
100	0.127282	90minTetO-3xCTCF
110	0.140677	90minTetO-3xCTCF
120	0.19481	90minTetO-3xCTCF
130	0.234099	90minTetO-3xCTCF
140	0.266195	90minTetO-3xCTCF
150	0.188044	90minTetO-3xCTCF
160	0.247398	90minTetO-3xCTCF
170	0.348548	90minTetO-3xCTCF
180	0.300266	90minTetO-3xCTCF
10	0.0589284	90minTetO-3xCTCF
20	0.0926431	90minTetO-3xCTCF
30	0.118359	90minTetO-3xCTCF
40	0.134337	90minTetO-3xCTCF
50	0.150539	90minTetO-3xCTCF
60	0.150413	90minTetO-3xCTCF
70	0.182273	90minTetO-3xCTCF
80	0.195767	90minTetO-3xCTCF
90	0.223332	90minTetO-3xCTCF
100	0.18716	90minTetO-3xCTCF
110	0.184062	90minTetO-3xCTCF
10	0.0536342	90minTetO-3xCTCF
20	0.0925508	90minTetO-3xCTCF
30	0.126777	90minTetO-3xCTCF
40	0.159733	90minTetO-3xCTCF
50	0.182746	90minTetO-3xCTCF
60	0.191871	90minTetO-3xCTCF
70	0.187454	90minTetO-3xCTCF
80	0.189654	90minTetO-3xCTCF
90	0.190978	90minTetO-3xCTCF
100	0.20673	90minTetO-3xCTCF
110	0.213584	90minTetO-3xCTCF
120	0.211925	90minTetO-3xCTCF
130	0.23106	90minTetO-3xCTCF
140	0.247169	90minTetO-3xCTCF
150	0.273182	90minTetO-3xCTCF
160	0.297384	90minTetO-3xCTCF
170	0.304715	90minTetO-3xCTCF
180	0.334827	90minTetO-3xCTCF
190	0.344903	90minTetO-3xCTCF
200	0.349316	90minTetO-3xCTCF
210	0.327179	90minTetO-3xCTCF
220	0.305455	90minTetO-3xCTCF
230	0.276017	90minTetO-3xCTCF
240	0.274597	90minTetO-3xCTCF
250	0.263435	90minTetO-3xCTCF
260	0.245267	90minTetO-3xCTCF
270	0.210071	90minTetO-3xCTCF
280	0.212287	90minTetO-3xCTCF
290	0.145354	90minTetO-3xCTCF
300	0.0915712	90minTetO-3xCTCF
10	0.0846777	90minTetO-3xCTCF
20	0.186557	90minTetO-3xCTCF
30	0.270226	90minTetO-3xCTCF
40	0.369434	90minTetO-3xCTCF
50	0.489992	90minTetO-3xCTCF
60	0.641332	90minTetO-3xCTCF
70	0.673736	90minTetO-3xCTCF
80	0.713527	90minTetO-3xCTCF
90	0.631348	90minTetO-3xCTCF
100	0.609763	90minTetO-3xCTCF
10	0.0586073	90minTetO-3xCTCF
20	0.0953363	90minTetO-3xCTCF
30	0.105514	90minTetO-3xCTCF
40	0.125917	90minTetO-3xCTCF
50	0.183587	90minTetO-3xCTCF
60	0.221528	90minTetO-3xCTCF
70	0.217275	90minTetO-3xCTCF
80	0.211285	90minTetO-3xCTCF
90	0.218485	90minTetO-3xCTCF
10	0.0361414	90minTetO-3xCTCF
20	0.044235	90minTetO-3xCTCF
30	0.0581368	90minTetO-3xCTCF
40	0.0596584	90minTetO-3xCTCF
50	0.0662288	90minTetO-3xCTCF
60	0.0742451	90minTetO-3xCTCF
[truncated: 331,095+ more rows]

## Sheet: Figure1H
# Time averaged msd per tracks across different cell lines.
Time	Time-averaged MSD	condition
10	0.0560992	1440minTetO-3xwapl				#notes
20	0.0848619	1440minTetO-3xwapl				1440minTetO-3xwapl	"-WAPL"
30	0.0891047	1440minTetO-3xwapl				0minTetO-3xwapl	"+WAPL"
40	0.0958974	1440minTetO-3xwapl
50	0.078467	1440minTetO-3xwapl
10	0.0251542	1440minTetO-3xwapl
20	0.044577	1440minTetO-3xwapl
30	0.0529299	1440minTetO-3xwapl
40	0.0477434	1440minTetO-3xwapl
50	0.0490774	1440minTetO-3xwapl
60	0.0451779	1440minTetO-3xwapl
70	0.0371026	1440minTetO-3xwapl
80	0.0443726	1440minTetO-3xwapl
90	0.0580912	1440minTetO-3xwapl
100	0.0758323	1440minTetO-3xwapl
110	0.0802318	1440minTetO-3xwapl
10	0.0186028	1440minTetO-3xwapl
20	0.0199664	1440minTetO-3xwapl
30	0.0240327	1440minTetO-3xwapl
40	0.0234484	1440minTetO-3xwapl
50	0.0273031	1440minTetO-3xwapl
10	0.0222998	1440minTetO-3xwapl
20	0.0339206	1440minTetO-3xwapl
30	0.027252	1440minTetO-3xwapl
40	0.0312874	1440minTetO-3xwapl
50	0.0384175	1440minTetO-3xwapl
10	0.0155963	1440minTetO-3xwapl
20	0.0187815	1440minTetO-3xwapl
30	0.0258197	1440minTetO-3xwapl
40	0.0406802	1440minTetO-3xwapl
50	0.0641455	1440minTetO-3xwapl
60	0.0785381	1440minTetO-3xwapl
10	0.028094	1440minTetO-3xwapl
20	0.030002	1440minTetO-3xwapl
30	0.0399722	1440minTetO-3xwapl
40	0.0551536	1440minTetO-3xwapl
50	0.0489608	1440minTetO-3xwapl
60	0.064972	1440minTetO-3xwapl
70	0.0845332	1440minTetO-3xwapl
80	0.129764	1440minTetO-3xwapl
90	0.146519	1440minTetO-3xwapl
100	0.162815	1440minTetO-3xwapl
110	0.20434	1440minTetO-3xwapl
120	0.181243	1440minTetO-3xwapl
130	0.216167	1440minTetO-3xwapl
140	0.26981	1440minTetO-3xwapl
150	0.310293	1440minTetO-3xwapl
10	0.0167204	1440minTetO-3xwapl
20	0.0264799	1440minTetO-3xwapl
30	0.0357294	1440minTetO-3xwapl
40	0.0512515	1440minTetO-3xwapl
50	0.0685488	1440minTetO-3xwapl
60	0.0769162	1440minTetO-3xwapl
70	0.0712444	1440minTetO-3xwapl
80	0.0637236	1440minTetO-3xwapl
90	0.0657041	1440minTetO-3xwapl
100	0.0983467	1440minTetO-3xwapl
110	0.100651	1440minTetO-3xwapl
120	0.111523	1440minTetO-3xwapl
130	0.118745	1440minTetO-3xwapl
140	0.121319	1440minTetO-3xwapl
150	0.114486	1440minTetO-3xwapl
10	0.0373649	1440minTetO-3xwapl
20	0.058213	1440minTetO-3xwapl
30	0.0830693	1440minTetO-3xwapl
40	0.116897	1440minTetO-3xwapl
50	0.144723	1440minTetO-3xwapl
60	0.16853	1440minTetO-3xwapl
70	0.210008	1440minTetO-3xwapl
80	0.233066	1440minTetO-3xwapl
90	0.27226	1440minTetO-3xwapl
100	0.292676	1440minTetO-3xwapl
110	0.289027	1440minTetO-3xwapl
120	0.261533	1440minTetO-3xwapl
130	0.259086	1440minTetO-3xwapl
140	0.300132	1440minTetO-3xwapl
10	0.0279371	1440minTetO-3xwapl
20	0.042579	1440minTetO-3xwapl
30	0.0594187	1440minTetO-3xwapl
40	0.0912237	1440minTetO-3xwapl
50	0.105601	1440minTetO-3xwapl
60	0.117078	1440minTetO-3xwapl
70	0.108172	1440minTetO-3xwapl
80	0.0822966	1440minTetO-3xwapl
90	0.0703869	1440minTetO-3xwapl
100	0.0558679	1440minTetO-3xwapl
110	0.0641288	1440minTetO-3xwapl
120	0.0475636	1440minTetO-3xwapl
130	0.0635545	1440minTetO-3xwapl
140	0.0987007	1440minTetO-3xwapl
10	0.0575769	1440minTetO-3xwapl
20	0.134676	1440minTetO-3xwapl
30	0.205194	1440minTetO-3xwapl
40	0.283351	1440minTetO-3xwapl
50	0.31828	1440minTetO-3xwapl
10	0.0359924	1440minTetO-3xwapl
20	0.0584491	1440minTetO-3xwapl
30	0.07994	1440minTetO-3xwapl
40	0.123155	1440minTetO-3xwapl
50	0.165447	1440minTetO-3xwapl
10	0.0186914	1440minTetO-3xwapl
20	0.0301667	1440minTetO-3xwapl
30	0.0307459	1440minTetO-3xwapl
40	0.0259123	1440minTetO-3xwapl
50	0.0259302	1440minTetO-3xwapl
60	0.0232308	1440minTetO-3xwapl
10	0.0389784	1440minTetO-3xwapl
20	0.0408958	1440minTetO-3xwapl
30	0.0542545	1440minTetO-3xwapl
40	0.0603322	1440minTetO-3xwapl
50	0.0406821	1440minTetO-3xwapl
60	0.0541533	1440minTetO-3xwapl
70	0.053594	1440minTetO-3xwapl
80	0.0611719	1440minTetO-3xwapl
90	0.0776046	1440minTetO-3xwapl
100	0.0470682	1440minTetO-3xwapl
110	0.0714318	1440minTetO-3xwapl
120	0.06574	1440minTetO-3xwapl
130	0.0771372	1440minTetO-3xwapl
140	0.0965316	1440minTetO-3xwapl
150	0.0779218	1440minTetO-3xwapl
160	0.0938385	1440minTetO-3xwapl
170	0.0704143	1440minTetO-3xwapl
180	0.0792974	1440minTetO-3xwapl
190	0.0895536	1440minTetO-3xwapl
200	0.0887938	1440minTetO-3xwapl
10	0.0915868	1440minTetO-3xwapl
20	0.101157	1440minTetO-3xwapl
30	0.146831	1440minTetO-3xwapl
40	0.148734	1440minTetO-3xwapl
50	0.142423	1440minTetO-3xwapl
60	0.149651	1440minTetO-3xwapl
70	0.160429	1440minTetO-3xwapl
10	0.0686074	1440minTetO-3xwapl
20	0.0748006	1440minTetO-3xwapl
30	0.122979	1440minTetO-3xwapl
40	0.133206	1440minTetO-3xwapl
50	0.168571	1440minTetO-3xwapl
60	0.0742128	1440minTetO-3xwapl
10	0.065842	1440minTetO-3xwapl
20	0.0267161	1440minTetO-3xwapl
30	0.0762753	1440minTetO-3xwapl
40	0.0245733	1440minTetO-3xwapl
50	0.0650831	1440minTetO-3xwapl
60	0.0339657	1440minTetO-3xwapl
10	0.0417331	1440minTetO-3xwapl
20	0.0462214	1440minTetO-3xwapl
30	0.0408705	1440minTetO-3xwapl
40	0.0618156	1440minTetO-3xwapl
50	0.0562908	1440minTetO-3xwapl
60	0.0423994	1440minTetO-3xwapl
70	0.046329	1440minTetO-3xwapl
80	0.0534284	1440minTetO-3xwapl
90	0.0580731	1440minTetO-3xwapl
100	0.051374	1440minTetO-3xwapl
110	0.0557843	1440minTetO-3xwapl
10	0.0244004	1440minTetO-3xwapl
20	0.0308539	1440minTetO-3xwapl
30	0.03952	1440minTetO-3xwapl
40	0.038803	1440minTetO-3xwapl
50	0.0375125	1440minTetO-3xwapl
60	0.0434724	1440minTetO-3xwapl
70	0.0377904	1440minTetO-3xwapl
80	0.0500395	1440minTetO-3xwapl
90	0.0515734	1440minTetO-3xwapl
100	0.0351702	1440minTetO-3xwapl
110	0.0358128	1440minTetO-3xwapl
120	0.0395922	1440minTetO-3xwapl
130	0.0451494	1440minTetO-3xwapl
140	0.040938	1440minTetO-3xwapl
10	0.0430405	1440minTetO-3xwapl
20	0.0570492	1440minTetO-3xwapl
30	0.0785417	1440minTetO-3xwapl
40	0.0689779	1440minTetO-3xwapl
50	0.0668287	1440minTetO-3xwapl
60	0.0614293	1440minTetO-3xwapl
70	0.0931552	1440minTetO-3xwapl
80	0.0917403	1440minTetO-3xwapl
90	0.116413	1440minTetO-3xwapl
100	0.118897	1440minTetO-3xwapl
110	0.113467	1440minTetO-3xwapl
10	0.0326225	1440minTetO-3xwapl
20	0.042561	1440minTetO-3xwapl
30	0.059298	1440minTetO-3xwapl
40	0.0610983	1440minTetO-3xwapl
50	0.0424373	1440minTetO-3xwapl
60	0.0411984	1440minTetO-3xwapl
70	0.0440462	1440minTetO-3xwapl
80	0.0749705	1440minTetO-3xwapl
90	0.0835384	1440minTetO-3xwapl
10	0.0283782	1440minTetO-3xwapl
20	0.0228586	1440minTetO-3xwapl
30	0.0345049	1440minTetO-3xwapl
40	0.0279568	1440minTetO-3xwapl
50	0.0345632	1440minTetO-3xwapl
60	0.0384491	1440minTetO-3xwapl
70	0.0341444	1440minTetO-3xwapl
80	0.0422298	1440minTetO-3xwapl
10	0.0129693	1440minTetO-3xwapl
20	0.0140286	1440minTetO-3xwapl
30	0.0246598	1440minTetO-3xwapl
40	0.0209939	1440minTetO-3xwapl
50	0.0293569	1440minTetO-3xwapl
60	0.0366296	1440minTetO-3xwapl
70	0.0547937	1440minTetO-3xwapl
80	0.0423621	1440minTetO-3xwapl
100	0.0629271	1440minTetO-3xwapl
110	0.0720978	1440minTetO-3xwapl
150	0.169656	1440minTetO-3xwapl
160	0.170241	1440minTetO-3xwapl
10	0.0340186	1440minTetO-3xwapl
20	0.0319645	1440minTetO-3xwapl
30	0.042595	1440minTetO-3xwapl
40	0.0607226	1440minTetO-3xwapl
50	0.0577644	1440minTetO-3xwapl
60	0.0708042	1440minTetO-3xwapl
70	0.0830783	1440minTetO-3xwapl
80	0.120092	1440minTetO-3xwapl
90	0.124219	1440minTetO-3xwapl
100	0.164532	1440minTetO-3xwapl
110	0.133944	1440minTetO-3xwapl
120	0.153584	1440minTetO-3xwapl
130	0.155676	1440minTetO-3xwapl
140	0.176305	1440minTetO-3xwapl
150	0.190476	1440minTetO-3xwapl
160	0.185096	1440minTetO-3xwapl
170	0.250049	1440minTetO-3xwapl
180	0.308812	1440minTetO-3xwapl
190	0.374447	1440minTetO-3xwapl
200	0.389886	1440minTetO-3xwapl
210	0.478481	1440minTetO-3xwapl
10	0.0250581	1440minTetO-3xwapl
20	0.0445938	1440minTetO-3xwapl
30	0.0548466	1440minTetO-3xwapl
40	0.0654811	1440minTetO-3xwapl
50	0.0866697	1440minTetO-3xwapl
60	0.113393	1440minTetO-3xwapl
70	0.13713	1440minTetO-3xwapl
80	0.167238	1440minTetO-3xwapl
90	0.172497	1440minTetO-3xwapl
100	0.194324	1440minTetO-3xwapl
110	0.220479	1440minTetO-3xwapl
10	0.0581518	1440minTetO-3xwapl
20	0.0339682	1440minTetO-3xwapl
30	0.0479238	1440minTetO-3xwapl
40	0.0333373	1440minTetO-3xwapl
50	0.0632021	1440minTetO-3xwapl
60	0.0649868	1440minTetO-3xwapl
10	0.0170612	1440minTetO-3xwapl
20	0.0214922	1440minTetO-3xwapl
30	0.0206297	1440minTetO-3xwapl
40	0.0212336	1440minTetO-3xwapl
50	0.0243303	1440minTetO-3xwapl
60	0.0302235	1440minTetO-3xwapl
10	0.0400513	1440minTetO-3xwapl
20	0.0469423	1440minTetO-3xwapl
30	0.0402858	1440minTetO-3xwapl
40	0.0231793	1440minTetO-3xwapl
50	0.0479169	1440minTetO-3xwapl
60	0.0667292	1440minTetO-3xwapl
10	0.0296881	1440minTetO-3xwapl
20	0.0362331	1440minTetO-3xwapl
30	0.0632206	1440minTetO-3xwapl
40	0.0746053	1440minTetO-3xwapl
50	0.074314	1440minTetO-3xwapl
60	0.0880833	1440minTetO-3xwapl
10	0.0287739	1440minTetO-3xwapl
20	0.0320019	1440minTetO-3xwapl
30	0.0386205	1440minTetO-3xwapl
40	0.0398023	1440minTetO-3xwapl
50	0.0413739	1440minTetO-3xwapl
60	0.0675868	1440minTetO-3xwapl
10	0.0326551	1440minTetO-3xwapl
20	0.0354779	1440minTetO-3xwapl
30	0.0542097	1440minTetO-3xwapl
40	0.0423074	1440minTetO-3xwapl
50	0.0616971	1440minTetO-3xwapl
60	0.0524394	1440minTetO-3xwapl
70	0.0825649	1440minTetO-3xwapl
80	0.101728	1440minTetO-3xwapl
90	0.108284	1440minTetO-3xwapl
10	0.0758953	1440minTetO-3xwapl
20	0.0810671	1440minTetO-3xwapl
30	0.119476	1440minTetO-3xwapl
40	0.093571	1440minTetO-3xwapl
50	0.155825	1440minTetO-3xwapl
60	0.164844	1440minTetO-3xwapl
10	0.0336012	1440minTetO-3xwapl
20	0.0518364	1440minTetO-3xwapl
30	0.0570223	1440minTetO-3xwapl
40	0.0564917	1440minTetO-3xwapl
50	0.0521859	1440minTetO-3xwapl
60	0.073577	1440minTetO-3xwapl
10	0.0288969	1440minTetO-3xwapl
20	0.0361213	1440minTetO-3xwapl
30	0.0450985	1440minTetO-3xwapl
40	0.0746046	1440minTetO-3xwapl
50	0.0729992	1440minTetO-3xwapl
60	0.0676566	1440minTetO-3xwapl
10	0.0472598	1440minTetO-3xwapl
20	0.0525586	1440minTetO-3xwapl
30	0.0768501	1440minTetO-3xwapl
40	0.077385	1440minTetO-3xwapl
50	0.104048	1440minTetO-3xwapl
60	0.1063	1440minTetO-3xwapl
70	0.165693	1440minTetO-3xwapl
80	0.171959	1440minTetO-3xwapl
90	0.203884	1440minTetO-3xwapl
100	0.18051	1440minTetO-3xwapl
110	0.233228	1440minTetO-3xwapl
120	0.277518	1440minTetO-3xwapl
130	0.307754	1440minTetO-3xwapl
140	0.250812	1440minTetO-3xwapl
10	0.0301145	1440minTetO-3xwapl
20	0.0336285	1440minTetO-3xwapl
30	0.0452123	1440minTetO-3xwapl
40	0.0456557	1440minTetO-3xwapl
50	0.0531577	1440minTetO-3xwapl
60	0.0632127	1440minTetO-3xwapl
70	0.0761087	1440minTetO-3xwapl
80	0.0787802	1440minTetO-3xwapl
90	0.0830247	1440minTetO-3xwapl
100	0.0861548	1440minTetO-3xwapl
110	0.085024	1440minTetO-3xwapl
120	0.0708643	1440minTetO-3xwapl
130	0.0716515	1440minTetO-3xwapl
140	0.0602564	1440minTetO-3xwapl
150	0.0426092	1440minTetO-3xwapl
160	0.0439271	1440minTetO-3xwapl
170	0.0347578	1440minTetO-3xwapl
180	0.0351736	1440minTetO-3xwapl
190	0.0270185	1440minTetO-3xwapl
200	0.0194974	1440minTetO-3xwapl
10	0.0303264	1440minTetO-3xwapl
20	0.0402266	1440minTetO-3xwapl
30	0.054352	1440minTetO-3xwapl
40	0.0730577	1440minTetO-3xwapl
50	0.0891998	1440minTetO-3xwapl
60	0.118858	1440minTetO-3xwapl
70	0.148098	1440minTetO-3xwapl
80	0.17938	1440minTetO-3xwapl
90	0.20286	1440minTetO-3xwapl
100	0.229372	1440minTetO-3xwapl
110	0.248258	1440minTetO-3xwapl
120	0.272224	1440minTetO-3xwapl
130	0.276292	1440minTetO-3xwapl
140	0.293904	1440minTetO-3xwapl
150	0.298606	1440minTetO-3xwapl
160	0.311783	1440minTetO-3xwapl
170	0.32598	1440minTetO-3xwapl
180	0.34728	1440minTetO-3xwapl
190	0.358013	1440minTetO-3xwapl
200	0.396587	1440minTetO-3xwapl
10	0.039362	1440minTetO-3xwapl
20	0.0343719	1440minTetO-3xwapl
30	0.044937	1440minTetO-3xwapl
40	0.0288037	1440minTetO-3xwapl
50	0.05017	1440minTetO-3xwapl
60	0.0376485	1440minTetO-3xwapl
10	0.0295973	1440minTetO-3xwapl
20	0.0497565	1440minTetO-3xwapl
30	0.0693793	1440minTetO-3xwapl
40	0.0721088	1440minTetO-3xwapl
50	0.0592832	1440minTetO-3xwapl
60	0.0485626	1440minTetO-3xwapl
10	0.0370444	1440minTetO-3xwapl
20	0.0541044	1440minTetO-3xwapl
30	0.0935697	1440minTetO-3xwapl
40	0.126965	1440minTetO-3xwapl
50	0.150189	1440minTetO-3xwapl
60	0.132402	1440minTetO-3xwapl
10	0.101106	1440minTetO-3xwapl
20	0.132023	1440minTetO-3xwapl
30	0.117857	1440minTetO-3xwapl
40	0.120416	1440minTetO-3xwapl
50	0.144612	1440minTetO-3xwapl
60	0.137457	1440minTetO-3xwapl
70	0.14888	1440minTetO-3xwapl
80	0.172405	1440minTetO-3xwapl
90	0.128846	1440minTetO-3xwapl
100	0.171914	1440minTetO-3xwapl
110	0.15903	1440minTetO-3xwapl
120	0.137875	1440minTetO-3xwapl
130	0.181564	1440minTetO-3xwapl
140	0.236569	1440minTetO-3xwapl
10	0.0726648	1440minTetO-3xwapl
20	0.0854087	1440minTetO-3xwapl
30	0.120885	1440minTetO-3xwapl
40	0.164186	1440minTetO-3xwapl
50	0.181082	1440minTetO-3xwapl
60	0.199379	1440minTetO-3xwapl
70	0.181519	1440minTetO-3xwapl
80	0.147036	1440minTetO-3xwapl
90	0.1334	1440minTetO-3xwapl
100	0.0508909	1440minTetO-3xwapl
110	0.0954166	1440minTetO-3xwapl
120	0.109085	1440minTetO-3xwapl
10	0.0166175	1440minTetO-3xwapl
20	0.0209385	1440minTetO-3xwapl
30	0.0228807	1440minTetO-3xwapl
40	0.0261487	1440minTetO-3xwapl
50	0.0271964	1440minTetO-3xwapl
60	0.029763	1440minTetO-3xwapl
70	0.028006	1440minTetO-3xwapl
80	0.0441904	1440minTetO-3xwapl
10	0.0179918	1440minTetO-3xwapl
20	0.0256967	1440minTetO-3xwapl
30	0.0324127	1440minTetO-3xwapl
40	0.0440847	1440minTetO-3xwapl
50	0.0560482	1440minTetO-3xwapl
60	0.062111	1440minTetO-3xwapl
10	0.0542134	1440minTetO-3xwapl
20	0.0527245	1440minTetO-3xwapl
30	0.0632493	1440minTetO-3xwapl
40	0.0852641	1440minTetO-3xwapl
50	0.0800429	1440minTetO-3xwapl
60	0.0699236	1440minTetO-3xwapl
70	0.0780503	1440minTetO-3xwapl
80	0.0747114	1440minTetO-3xwapl
90	0.0686218	1440minTetO-3xwapl
100	0.087983	1440minTetO-3xwapl
110	0.0770954	1440minTetO-3xwapl
120	0.119016	1440minTetO-3xwapl
130	0.0901621	1440minTetO-3xwapl
140	0.131645	1440minTetO-3xwapl
10	0.0324703	1440minTetO-3xwapl
20	0.0433334	1440minTetO-3xwapl
30	0.0399274	1440minTetO-3xwapl
40	0.047395	1440minTetO-3xwapl
50	0.0643421	1440minTetO-3xwapl
60	0.0797981	1440minTetO-3xwapl
70	0.0910578	1440minTetO-3xwapl
80	0.08913	1440minTetO-3xwapl
90	0.0836036	1440minTetO-3xwapl
100	0.104981	1440minTetO-3xwapl
10	0.0513414	1440minTetO-3xwapl
20	0.0611842	1440minTetO-3xwapl
30	0.0800401	1440minTetO-3xwapl
40	0.0820748	1440minTetO-3xwapl
50	0.0962168	1440minTetO-3xwapl
60	0.0928122	1440minTetO-3xwapl
70	0.0844464	1440minTetO-3xwapl
80	0.0585796	1440minTetO-3xwapl
90	0.0834863	1440minTetO-3xwapl
100	0.0722965	1440minTetO-3xwapl
110	0.0815645	1440minTetO-3xwapl
120	0.0875875	1440minTetO-3xwapl
130	0.0943975	1440minTetO-3xwapl
140	0.0906071	1440minTetO-3xwapl
10	0.0306551	1440minTetO-3xwapl
20	0.0318211	1440minTetO-3xwapl
30	0.0362604	1440minTetO-3xwapl
40	0.0528846	1440minTetO-3xwapl
50	0.0512372	1440minTetO-3xwapl
60	0.056585	1440minTetO-3xwapl
70	0.0699172	1440minTetO-3xwapl
80	0.0799357	1440minTetO-3xwapl
90	0.0804276	1440minTetO-3xwapl
100	0.0907622	1440minTetO-3xwapl
110	0.0894487	1440minTetO-3xwapl
120	0.0985808	1440minTetO-3xwapl
130	0.11553	1440minTetO-3xwapl
140	0.13021	1440minTetO-3xwapl
10	0.0616885	1440minTetO-3xwapl
20	0.0653384	1440minTetO-3xwapl
30	0.0595045	1440minTetO-3xwapl
40	0.0766312	1440minTetO-3xwapl
50	0.0925016	1440minTetO-3xwapl
60	0.101411	1440minTetO-3xwapl
70	0.0812643	1440minTetO-3xwapl
80	0.092581	1440minTetO-3xwapl
90	0.127704	1440minTetO-3xwapl
100	0.0916367	1440minTetO-3xwapl
110	0.0921836	1440minTetO-3xwapl
120	0.105124	1440minTetO-3xwapl
130	0.0716851	1440minTetO-3xwapl
140	0.0690513	1440minTetO-3xwapl
10	0.0291131	1440minTetO-3xwapl
20	0.0317227	1440minTetO-3xwapl
30	0.0336829	1440minTetO-3xwapl
40	0.0418588	1440minTetO-3xwapl
50	0.0519782	1440minTetO-3xwapl
60	0.0536516	1440minTetO-3xwapl
70	0.0653273	1440minTetO-3xwapl
80	0.0631039	1440minTetO-3xwapl
90	0.0663589	1440minTetO-3xwapl
100	0.0663477	1440minTetO-3xwapl
110	0.0621975	1440minTetO-3xwapl
120	0.050455	1440minTetO-3xwapl
130	0.0688973	1440minTetO-3xwapl
140	0.0414454	1440minTetO-3xwapl
10	0.0996647	1440minTetO-3xwapl
20	0.0760534	1440minTetO-3xwapl
30	0.0823598	1440minTetO-3xwapl
40	0.0602544	1440minTetO-3xwapl
50	0.0905531	1440minTetO-3xwapl
60	0.121003	1440minTetO-3xwapl
10	0.03594	1440minTetO-3xwapl
20	0.0592025	1440minTetO-3xwapl
30	0.0700188	1440minTetO-3xwapl
40	0.0929181	1440minTetO-3xwapl
50	0.140283	1440minTetO-3xwapl
60	0.17803	1440minTetO-3xwapl
70	0.185513	1440minTetO-3xwapl
80	0.186967	1440minTetO-3xwapl
90	0.16883	1440minTetO-3xwapl
100	0.173931	1440minTetO-3xwapl
10	0.10795	1440minTetO-3xwapl
20	0.204622	1440minTetO-3xwapl
30	0.241181	1440minTetO-3xwapl
40	0.278109	1440minTetO-3xwapl
50	0.265996	1440minTetO-3xwapl
10	0.0275523	1440minTetO-3xwapl
20	0.0234901	1440minTetO-3xwapl
30	0.028142	1440minTetO-3xwapl
40	0.0254527	1440minTetO-3xwapl
50	0.028909	1440minTetO-3xwapl
60	0.0307631	1440minTetO-3xwapl
70	0.0417268	1440minTetO-3xwapl
80	0.0392928	1440minTetO-3xwapl
90	0.0375362	1440minTetO-3xwapl
100	0.0368839	1440minTetO-3xwapl
110	0.0455252	1440minTetO-3xwapl
120	0.0512183	1440minTetO-3xwapl
130	0.0455006	1440minTetO-3xwapl
140	0.0518331	1440minTetO-3xwapl
10	0.035312	1440minTetO-3xwapl
20	0.0454731	1440minTetO-3xwapl
30	0.0482965	1440minTetO-3xwapl
40	0.0381135	1440minTetO-3xwapl
50	0.0508709	1440minTetO-3xwapl
60	0.0494036	1440minTetO-3xwapl
70	0.0679892	1440minTetO-3xwapl
80	0.0802442	1440minTetO-3xwapl
90	0.0810104	1440minTetO-3xwapl
100	0.082374	1440minTetO-3xwapl
110	0.0852031	1440minTetO-3xwapl
120	0.0758248	1440minTetO-3xwapl
130	0.0836597	1440minTetO-3xwapl
140	0.113036	1440minTetO-3xwapl
150	0.0920148	1440minTetO-3xwapl
160	0.0533963	1440minTetO-3xwapl
170	0.0403738	1440minTetO-3xwapl
180	0.0448808	1440minTetO-3xwapl
190	0.0465482	1440minTetO-3xwapl
200	0.0416306	1440minTetO-3xwapl
210	0.0363908	1440minTetO-3xwapl
220	0.0600856	1440minTetO-3xwapl
230	0.0819479	1440minTetO-3xwapl
240	0.0947077	1440minTetO-3xwapl
250	0.0859967	1440minTetO-3xwapl
260	0.0946746	1440minTetO-3xwapl
270	0.114999	1440minTetO-3xwapl
280	0.103616	1440minTetO-3xwapl
290	0.111173	1440minTetO-3xwapl
300	0.151376	1440minTetO-3xwapl
310	0.119099	1440minTetO-3xwapl
10	0.0671172	1440minTetO-3xwapl
20	0.0578662	1440minTetO-3xwapl
30	0.0257952	1440minTetO-3xwapl
40	0.0795831	1440minTetO-3xwapl
50	0.0312623	1440minTetO-3xwapl
60	0.035165	1440minTetO-3xwapl
10	0.00942469	1440minTetO-3xwapl
20	0.0154773	1440minTetO-3xwapl
30	0.0171998	1440minTetO-3xwapl
40	0.0166987	1440minTetO-3xwapl
10	0.0568373	1440minTetO-3xwapl
20	0.0577685	1440minTetO-3xwapl
30	0.0653405	1440minTetO-3xwapl
40	0.0968514	1440minTetO-3xwapl
50	0.101229	1440minTetO-3xwapl
60	0.119359	1440minTetO-3xwapl
70	0.113297	1440minTetO-3xwapl
80	0.105274	1440minTetO-3xwapl
90	0.160194	1440minTetO-3xwapl
100	0.141102	1440minTetO-3xwapl
110	0.139287	1440minTetO-3xwapl
120	0.159659	1440minTetO-3xwapl
130	0.111844	1440minTetO-3xwapl
140	0.138734	1440minTetO-3xwapl
150	0.117874	1440minTetO-3xwapl
160	0.0540914	1440minTetO-3xwapl
170	0.0582833	1440minTetO-3xwapl
180	0.059773	1440minTetO-3xwapl
190	0.0623254	1440minTetO-3xwapl
10	0.0124115	1440minTetO-3xwapl
20	0.0194525	1440minTetO-3xwapl
30	0.0290412	1440minTetO-3xwapl
40	0.0404166	1440minTetO-3xwapl
50	0.0517411	1440minTetO-3xwapl
10	0.120781	1440minTetO-3xwapl
20	0.114053	1440minTetO-3xwapl
30	0.169303	1440minTetO-3xwapl
40	0.0766794	1440minTetO-3xwapl
50	0.155423	1440minTetO-3xwapl
10	0.050609	1440minTetO-3xwapl
20	0.0733065	1440minTetO-3xwapl
30	0.0876389	1440minTetO-3xwapl
40	0.10268	1440minTetO-3xwapl
50	0.124908	1440minTetO-3xwapl
60	0.144872	1440minTetO-3xwapl
70	0.153341	1440minTetO-3xwapl
80	0.169508	1440minTetO-3xwapl
90	0.190875	1440minTetO-3xwapl
100	0.214506	1440minTetO-3xwapl
110	0.232221	1440minTetO-3xwapl
120	0.25122	1440minTetO-3xwapl
130	0.249518	1440minTetO-3xwapl
140	0.251403	1440minTetO-3xwapl
150	0.262955	1440minTetO-3xwapl
160	0.296471	1440minTetO-3xwapl
170	0.316688	1440minTetO-3xwapl
180	0.323547	1440minTetO-3xwapl
190	0.334545	1440minTetO-3xwapl
200	0.344321	1440minTetO-3xwapl
210	0.356042	1440minTetO-3xwapl
220	0.359932	1440minTetO-3xwapl
230	0.391359	1440minTetO-3xwapl
240	0.408232	1440minTetO-3xwapl
250	0.424138	1440minTetO-3xwapl
260	0.445832	1440minTetO-3xwapl
270	0.445251	1440minTetO-3xwapl
280	0.443994	1440minTetO-3xwapl
290	0.450022	1440minTetO-3xwapl
300	0.485066	1440minTetO-3xwapl
310	0.511951	1440minTetO-3xwapl
320	0.511967	1440minTetO-3xwapl
330	0.523276	1440minTetO-3xwapl
340	0.530026	1440minTetO-3xwapl
350	0.544298	1440minTetO-3xwapl
360	0.567392	1440minTetO-3xwapl
370	0.590579	1440minTetO-3xwapl
380	0.611338	1440minTetO-3xwapl
390	0.624508	1440minTetO-3xwapl
400	0.64238	1440minTetO-3xwapl
410	0.661053	1440minTetO-3xwapl
420	0.677096	1440minTetO-3xwapl
430	0.684641	1440minTetO-3xwapl
440	0.689272	1440minTetO-3xwapl
450	0.689206	1440minTetO-3xwapl
460	0.682604	1440minTetO-3xwapl
470	0.676879	1440minTetO-3xwapl
480	0.672074	1440minTetO-3xwapl
490	0.669992	1440minTetO-3xwapl
10	0.0226927	1440minTetO-3xwapl
20	0.0290222	1440minTetO-3xwapl
30	0.0290532	1440minTetO-3xwapl
40	0.0596791	1440minTetO-3xwapl
50	0.0501728	1440minTetO-3xwapl
60	0.0621086	1440minTetO-3xwapl
90	0.136099	1440minTetO-3xwapl
100	0.168298	1440minTetO-3xwapl
110	0.205358	1440minTetO-3xwapl
10	0.0642561	1440minTetO-3xwapl
20	0.135339	1440minTetO-3xwapl
30	0.142397	1440minTetO-3xwapl
40	0.121544	1440minTetO-3xwapl
50	0.100971	1440minTetO-3xwapl
10	0.0618363	1440minTetO-3xwapl
20	0.0733249	1440minTetO-3xwapl
30	0.100505	1440minTetO-3xwapl
40	0.114493	1440minTetO-3xwapl
50	0.125776	1440minTetO-3xwapl
60	0.131529	1440minTetO-3xwapl
70	0.125162	1440minTetO-3xwapl
80	0.121481	1440minTetO-3xwapl
90	0.107049	1440minTetO-3xwapl
100	0.136678	1440minTetO-3xwapl
110	0.151283	1440minTetO-3xwapl
120	0.207716	1440minTetO-3xwapl
130	0.225263	1440minTetO-3xwapl
140	0.244562	1440minTetO-3xwapl
150	0.254173	1440minTetO-3xwapl
160	0.293546	1440minTetO-3xwapl
170	0.292202	1440minTetO-3xwapl
10	0.030774	1440minTetO-3xwapl
20	0.0331896	1440minTetO-3xwapl
30	0.0431168	1440minTetO-3xwapl
40	0.0515328	1440minTetO-3xwapl
50	0.0569242	1440minTetO-3xwapl
60	0.0800143	1440minTetO-3xwapl
70	0.0888733	1440minTetO-3xwapl
80	0.102913	1440minTetO-3xwapl
90	0.116446	1440minTetO-3xwapl
100	0.126777	1440minTetO-3xwapl
110	0.139329	1440minTetO-3xwapl
120	0.164091	1440minTetO-3xwapl
130	0.169176	1440minTetO-3xwapl
140	0.202116	1440minTetO-3xwapl
150	0.238609	1440minTetO-3xwapl
160	0.273281	1440minTetO-3xwapl
170	0.307251	1440minTetO-3xwapl
180	0.296853	1440minTetO-3xwapl
190	0.342916	1440minTetO-3xwapl
10	0.021231	1440minTetO-3xwapl
20	0.036697	1440minTetO-3xwapl
30	0.0419493	1440minTetO-3xwapl
40	0.0469823	1440minTetO-3xwapl
50	0.0546784	1440minTetO-3xwapl
60	0.0525228	1440minTetO-3xwapl
70	0.0605288	1440minTetO-3xwapl
80	0.0656465	1440minTetO-3xwapl
90	0.0518912	1440minTetO-3xwapl
100	0.0804296	1440minTetO-3xwapl
110	0.093179	1440minTetO-3xwapl
120	0.0945427	1440minTetO-3xwapl
130	0.110804	1440minTetO-3xwapl
140	0.124303	1440minTetO-3xwapl
150	0.117472	1440minTetO-3xwapl
160	0.101952	1440minTetO-3xwapl
170	0.0960401	1440minTetO-3xwapl
180	0.0895677	1440minTetO-3xwapl
190	0.0959517	1440minTetO-3xwapl
10	0.0910618	1440minTetO-3xwapl
20	0.0909631	1440minTetO-3xwapl
30	0.132303	1440minTetO-3xwapl
40	0.129956	1440minTetO-3xwapl
50	0.139708	1440minTetO-3xwapl
60	0.129312	1440minTetO-3xwapl
70	0.115829	1440minTetO-3xwapl
80	0.178064	1440minTetO-3xwapl
90	0.195266	1440minTetO-3xwapl
100	0.266419	1440minTetO-3xwapl
110	0.241328	1440minTetO-3xwapl
120	0.278924	1440minTetO-3xwapl
130	0.262841	1440minTetO-3xwapl
140	0.319871	1440minTetO-3xwapl
150	0.384905	1440minTetO-3xwapl
160	0.43963	1440minTetO-3xwapl
170	0.483558	1440minTetO-3xwapl
180	0.484757	1440minTetO-3xwapl
190	0.500925	1440minTetO-3xwapl
200	0.473861	1440minTetO-3xwapl
210	0.582243	1440minTetO-3xwapl
220	0.693207	1440minTetO-3xwapl
230	0.746755	1440minTetO-3xwapl
240	0.791303	1440minTetO-3xwapl
250	0.800354	1440minTetO-3xwapl
260	0.893104	1440minTetO-3xwapl
270	0.86413	1440minTetO-3xwapl
10	0.0403101	1440minTetO-3xwapl
20	0.0719081	1440minTetO-3xwapl
30	0.124148	1440minTetO-3xwapl
40	0.181473	1440minTetO-3xwapl
50	0.267059	1440minTetO-3xwapl
60	0.303896	1440minTetO-3xwapl
10	0.0320496	1440minTetO-3xwapl
20	0.0458375	1440minTetO-3xwapl
30	0.0554219	1440minTetO-3xwapl
40	0.0681913	1440minTetO-3xwapl
50	0.0776801	1440minTetO-3xwapl
60	0.0875561	1440minTetO-3xwapl
70	0.0991608	1440minTetO-3xwapl
80	0.114363	1440minTetO-3xwapl
90	0.122324	1440minTetO-3xwapl
100	0.15316	1440minTetO-3xwapl
110	0.173504	1440minTetO-3xwapl
120	0.193049	1440minTetO-3xwapl
130	0.211759	1440minTetO-3xwapl
140	0.226184	1440minTetO-3xwapl
150	0.238569	1440minTetO-3xwapl
160	0.258851	1440minTetO-3xwapl
170	0.268145	1440minTetO-3xwapl
180	0.283364	1440minTetO-3xwapl
190	0.303428	1440minTetO-3xwapl
200	0.324451	1440minTetO-3xwapl
210	0.345057	1440minTetO-3xwapl
220	0.356398	1440minTetO-3xwapl
230	0.36406	1440minTetO-3xwapl
240	0.381724	1440minTetO-3xwapl
250	0.40337	1440minTetO-3xwapl
260	0.408222	1440minTetO-3xwapl
270	0.425273	1440minTetO-3xwapl
280	0.453424	1440minTetO-3xwapl
290	0.476656	1440minTetO-3xwapl
300	0.495815	1440minTetO-3xwapl
310	0.524295	1440minTetO-3xwapl
320	0.558808	1440minTetO-3xwapl
330	0.591012	1440minTetO-3xwapl
340	0.621498	1440minTetO-3xwapl
350	0.62798	1440minTetO-3xwapl
360	0.656554	1440minTetO-3xwapl
370	0.691482	1440minTetO-3xwapl
380	0.705234	1440minTetO-3xwapl
390	0.717165	1440minTetO-3xwapl
400	0.732458	1440minTetO-3xwapl
410	0.765784	1440minTetO-3xwapl
420	0.802135	1440minTetO-3xwapl
430	0.834632	1440minTetO-3xwapl
440	0.884168	1440minTetO-3xwapl
450	0.9247	1440minTetO-3xwapl
460	0.974221	1440minTetO-3xwapl
470	0.997057	1440minTetO-3xwapl
480	1.06683	1440minTetO-3xwapl
490	1.10139	1440minTetO-3xwapl
10	0.0268829	1440minTetO-3xwapl
20	0.037469	1440minTetO-3xwapl
30	0.042887	1440minTetO-3xwapl
40	0.0472982	1440minTetO-3xwapl
50	0.0499315	1440minTetO-3xwapl
60	0.0568088	1440minTetO-3xwapl
70	0.0670637	1440minTetO-3xwapl
80	0.0696619	1440minTetO-3xwapl
90	0.0722301	1440minTetO-3xwapl
100	0.0839909	1440minTetO-3xwapl
110	0.0873234	1440minTetO-3xwapl
120	0.0884374	1440minTetO-3xwapl
130	0.0945132	1440minTetO-3xwapl
140	0.0994333	1440minTetO-3xwapl
150	0.108115	1440minTetO-3xwapl
160	0.116177	1440minTetO-3xwapl
170	0.116823	1440minTetO-3xwapl
180	0.120937	1440minTetO-3xwapl
190	0.125834	1440minTetO-3xwapl
200	0.13476	1440minTetO-3xwapl
210	0.139993	1440minTetO-3xwapl
220	0.151601	1440minTetO-3xwapl
230	0.162418	1440minTetO-3xwapl
240	0.163031	1440minTetO-3xwapl
250	0.174227	1440minTetO-3xwapl
260	0.1763	1440minTetO-3xwapl
270	0.183131	1440minTetO-3xwapl
280	0.198237	1440minTetO-3xwapl
290	0.21462	1440minTetO-3xwapl
300	0.225994	1440minTetO-3xwapl
310	0.238531	1440minTetO-3xwapl
320	0.235348	1440minTetO-3xwapl
330	0.232505	1440minTetO-3xwapl
340	0.250197	1440minTetO-3xwapl
350	0.259433	1440minTetO-3xwapl
360	0.283766	1440minTetO-3xwapl
370	0.287706	1440minTetO-3xwapl
380	0.283163	1440minTetO-3xwapl
390	0.298232	1440minTetO-3xwapl
400	0.294115	1440minTetO-3xwapl
410	0.31024	1440minTetO-3xwapl
420	0.303757	1440minTetO-3xwapl
430	0.3051	1440minTetO-3xwapl
440	0.32065	1440minTetO-3xwapl
450	0.330392	1440minTetO-3xwapl
460	0.335653	1440minTetO-3xwapl
470	0.323457	1440minTetO-3xwapl
480	0.338759	1440minTetO-3xwapl
490	0.37165	1440minTetO-3xwapl
10	0.027071	1440minTetO-3xwapl
20	0.0395988	1440minTetO-3xwapl
30	0.0463326	1440minTetO-3xwapl
40	0.0333573	1440minTetO-3xwapl
50	0.0299913	1440minTetO-3xwapl
60	0.0362518	1440minTetO-3xwapl
70	0.0367599	1440minTetO-3xwapl
80	0.04021	1440minTetO-3xwapl
90	0.0434824	1440minTetO-3xwapl
100	0.0445177	1440minTetO-3xwapl
110	0.044703	1440minTetO-3xwapl
120	0.0371892	1440minTetO-3xwapl
130	0.0341306	1440minTetO-3xwapl
140	0.0551186	1440minTetO-3xwapl
150	0.0691993	1440minTetO-3xwapl
160	0.0639528	1440minTetO-3xwapl
10	0.091951	1440minTetO-3xwapl
20	0.045961	1440minTetO-3xwapl
30	0.0879971	1440minTetO-3xwapl
40	0.113496	1440minTetO-3xwapl
50	0.0914721	1440minTetO-3xwapl
60	0.133285	1440minTetO-3xwapl
10	0.0508465	1440minTetO-3xwapl
20	0.0463579	1440minTetO-3xwapl
30	0.0588422	1440minTetO-3xwapl
40	0.0659981	1440minTetO-3xwapl
50	0.0647772	1440minTetO-3xwapl
60	0.077895	1440minTetO-3xwapl
70	0.0843886	1440minTetO-3xwapl
80	0.07571	1440minTetO-3xwapl
90	0.0781225	1440minTetO-3xwapl
100	0.0588143	1440minTetO-3xwapl
110	0.0697163	1440minTetO-3xwapl
120	0.0662675	1440minTetO-3xwapl
130	0.0742423	1440minTetO-3xwapl
140	0.0765381	1440minTetO-3xwapl
150	0.100983	1440minTetO-3xwapl
10	0.0386897	1440minTetO-3xwapl
20	0.0489223	1440minTetO-3xwapl
30	0.0443077	1440minTetO-3xwapl
40	0.0984865	1440minTetO-3xwapl
50	0.117632	1440minTetO-3xwapl
60	0.148631	1440minTetO-3xwapl
90	0.165681	1440minTetO-3xwapl
100	0.215259	1440minTetO-3xwapl
110	0.18254	1440minTetO-3xwapl
10	0.052855	1440minTetO-3xwapl
20	0.0624202	1440minTetO-3xwapl
30	0.051933	1440minTetO-3xwapl
40	0.0573547	1440minTetO-3xwapl
50	0.0605862	1440minTetO-3xwapl
60	0.0998237	1440minTetO-3xwapl
10	0.0354097	1440minTetO-3xwapl
20	0.0389232	1440minTetO-3xwapl
30	0.0543142	1440minTetO-3xwapl
40	0.0599239	1440minTetO-3xwapl
50	0.0599899	1440minTetO-3xwapl
60	0.0784066	1440minTetO-3xwapl
70	0.0884355	1440minTetO-3xwapl
80	0.104925	1440minTetO-3xwapl
10	0.0253278	1440minTetO-3xwapl
20	0.0404649	1440minTetO-3xwapl
30	0.0508502	1440minTetO-3xwapl
40	0.0544484	1440minTetO-3xwapl
50	0.0544814	1440minTetO-3xwapl
60	0.0612158	1440minTetO-3xwapl
70	0.0747739	1440minTetO-3xwapl
80	0.0873397	1440minTetO-3xwapl
90	0.0930583	1440minTetO-3xwapl
100	0.101158	1440minTetO-3xwapl
110	0.101043	1440minTetO-3xwapl
120	0.0998979	1440minTetO-3xwapl
130	0.0990123	1440minTetO-3xwapl
140	0.095334	1440minTetO-3xwapl
150	0.104557	1440minTetO-3xwapl
160	0.112322	1440minTetO-3xwapl
170	0.123228	1440minTetO-3xwapl
180	0.122421	1440minTetO-3xwapl
190	0.128441	1440minTetO-3xwapl
200	0.128039	1440minTetO-3xwapl
210	0.132117	1440minTetO-3xwapl
220	0.140475	1440minTetO-3xwapl
230	0.144605	1440minTetO-3xwapl
240	0.150236	1440minTetO-3xwapl
250	0.159471	1440minTetO-3xwapl
260	0.171313	1440minTetO-3xwapl
270	0.179496	1440minTetO-3xwapl
280	0.194478	1440minTetO-3xwapl
290	0.194787	1440minTetO-3xwapl
300	0.195373	1440minTetO-3xwapl
310	0.179035	1440minTetO-3xwapl
320	0.182342	1440minTetO-3xwapl
330	0.185526	1440minTetO-3xwapl
340	0.178526	1440minTetO-3xwapl
350	0.174577	1440minTetO-3xwapl
360	0.171965	1440minTetO-3xwapl
370	0.172958	1440minTetO-3xwapl
380	0.185014	1440minTetO-3xwapl
390	0.181816	1440minTetO-3xwapl
400	0.190037	1440minTetO-3xwapl
410	0.191588	1440minTetO-3xwapl
420	0.200836	1440minTetO-3xwapl
430	0.184453	1440minTetO-3xwapl
440	0.186257	1440minTetO-3xwapl
450	0.181568	1440minTetO-3xwapl
460	0.174654	1440minTetO-3xwapl
470	0.174547	1440minTetO-3xwapl
480	0.185628	1440minTetO-3xwapl
490	0.185178	1440minTetO-3xwapl
10	0.0352975	1440minTetO-3xwapl
20	0.0496807	1440minTetO-3xwapl
30	0.0705363	1440minTetO-3xwapl
40	0.0734649	1440minTetO-3xwapl
50	0.0717616	1440minTetO-3xwapl
60	0.0769189	1440minTetO-3xwapl
70	0.0659036	1440minTetO-3xwapl
80	0.063251	1440minTetO-3xwapl
90	0.0764833	1440minTetO-3xwapl
100	0.0723888	1440minTetO-3xwapl
110	0.0761864	1440minTetO-3xwapl
120	0.0737544	1440minTetO-3xwapl
130	0.0813547	1440minTetO-3xwapl
140	0.0842238	1440minTetO-3xwapl
150	0.0807756	1440minTetO-3xwapl
160	0.0844581	1440minTetO-3xwapl
170	0.0791654	1440minTetO-3xwapl
180	0.0953206	1440minTetO-3xwapl
190	0.0818292	1440minTetO-3xwapl
200	0.0960125	1440minTetO-3xwapl
210	0.115153	1440minTetO-3xwapl
220	0.111651	1440minTetO-3xwapl
230	0.103442	1440minTetO-3xwapl
240	0.118942	1440minTetO-3xwapl
250	0.109513	1440minTetO-3xwapl
260	0.112375	1440minTetO-3xwapl
270	0.0943558	1440minTetO-3xwapl
280	0.104522	1440minTetO-3xwapl
290	0.0962537	1440minTetO-3xwapl
10	0.0178084	1440minTetO-3xwapl
20	0.0268953	1440minTetO-3xwapl
30	0.0323245	1440minTetO-3xwapl
40	0.030731	1440minTetO-3xwapl
50	0.03297	1440minTetO-3xwapl
60	0.0320615	1440minTetO-3xwapl
70	0.0399335	1440minTetO-3xwapl
80	0.0466764	1440minTetO-3xwapl
90	0.0460121	1440minTetO-3xwapl
100	0.0410274	1440minTetO-3xwapl
110	0.0462036	1440minTetO-3xwapl
120	0.0447014	1440minTetO-3xwapl
130	0.0499229	1440minTetO-3xwapl
140	0.0459732	1440minTetO-3xwapl
150	0.0489181	1440minTetO-3xwapl
160	0.051534	1440minTetO-3xwapl
170	0.0617402	1440minTetO-3xwapl
180	0.069032	1440minTetO-3xwapl
190	0.0646045	1440minTetO-3xwapl
200	0.0563133	1440minTetO-3xwapl
210	0.0551059	1440minTetO-3xwapl
220	0.0573229	1440minTetO-3xwapl
230	0.0578317	1440minTetO-3xwapl
240	0.0532154	1440minTetO-3xwapl
250	0.0536856	1440minTetO-3xwapl
260	0.0515712	1440minTetO-3xwapl
270	0.0533817	1440minTetO-3xwapl
280	0.0557182	1440minTetO-3xwapl
290	0.0527145	1440minTetO-3xwapl
300	0.0438619	1440minTetO-3xwapl
310	0.0440374	1440minTetO-3xwapl
320	0.045079	1440minTetO-3xwapl
330	0.0425105	1440minTetO-3xwapl
340	0.0486516	1440minTetO-3xwapl
350	0.0375962	1440minTetO-3xwapl
360	0.0262461	1440minTetO-3xwapl
370	0.0245765	1440minTetO-3xwapl
380	0.0218354	1440minTetO-3xwapl
390	0.0351145	1440minTetO-3xwapl
400	0.039164	1440minTetO-3xwapl
410	0.0444229	1440minTetO-3xwapl
420	0.0488168	1440minTetO-3xwapl
430	0.0336199	1440minTetO-3xwapl
10	0.0378987	1440minTetO-3xwapl
20	0.0564857	1440minTetO-3xwapl
30	0.0667849	1440minTetO-3xwapl
40	0.0753509	1440minTetO-3xwapl
50	0.0960772	1440minTetO-3xwapl
60	0.112684	1440minTetO-3xwapl
70	0.126649	1440minTetO-3xwapl
80	0.133096	1440minTetO-3xwapl
90	0.130779	1440minTetO-3xwapl
100	0.128568	1440minTetO-3xwapl
110	0.14249	1440minTetO-3xwapl
120	0.146218	1440minTetO-3xwapl
130	0.161641	1440minTetO-3xwapl
140	0.15812	1440minTetO-3xwapl
150	0.158721	1440minTetO-3xwapl
160	0.171188	1440minTetO-3xwapl
170	0.180709	1440minTetO-3xwapl
180	0.195217	1440minTetO-3xwapl
190	0.190653	1440minTetO-3xwapl
200	0.183047	1440minTetO-3xwapl
210	0.185131	1440minTetO-3xwapl
220	0.195399	1440minTetO-3xwapl
230	0.19586	1440minTetO-3xwapl
240	0.187027	1440minTetO-3xwapl
250	0.19722	1440minTetO-3xwapl
260	0.212205	1440minTetO-3xwapl
270	0.21155	1440minTetO-3xwapl
280	0.205669	1440minTetO-3xwapl
290	0.195725	1440minTetO-3xwapl
300	0.189064	1440minTetO-3xwapl
310	0.197878	1440minTetO-3xwapl
320	0.204851	1440minTetO-3xwapl
330	0.212127	1440minTetO-3xwapl
340	0.228563	1440minTetO-3xwapl
350	0.227289	1440minTetO-3xwapl
360	0.242519	1440minTetO-3xwapl
370	0.241693	1440minTetO-3xwapl
380	0.252785	1440minTetO-3xwapl
390	0.235761	1440minTetO-3xwapl
400	0.246587	1440minTetO-3xwapl
410	0.244316	1440minTetO-3xwapl
420	0.233884	1440minTetO-3xwapl
430	0.251623	1440minTetO-3xwapl
440	0.254058	1440minTetO-3xwapl
450	0.256902	1440minTetO-3xwapl
460	0.265145	1440minTetO-3xwapl
470	0.276259	1440minTetO-3xwapl
480	0.283034	1440minTetO-3xwapl
490	0.304038	1440minTetO-3xwapl
10	0.0796337	1440minTetO-3xwapl
20	0.0933569	1440minTetO-3xwapl
30	0.100586	1440minTetO-3xwapl
40	0.150939	1440minTetO-3xwapl
50	0.0726768	1440minTetO-3xwapl
60	0.116284	1440minTetO-3xwapl
10	0.0183681	1440minTetO-3xwapl
20	0.0427845	1440minTetO-3xwapl
30	0.0776085	1440minTetO-3xwapl
40	0.0667084	1440minTetO-3xwapl
10	0.0129414	1440minTetO-3xwapl
20	0.0242577	1440minTetO-3xwapl
30	0.0255113	1440minTetO-3xwapl
40	0.0301955	1440minTetO-3xwapl
50	0.053442	1440minTetO-3xwapl
60	0.0545902	1440minTetO-3xwapl
70	0.029812	1440minTetO-3xwapl
10	0.0505329	1440minTetO-3xwapl
20	0.114757	1440minTetO-3xwapl
30	0.185416	1440minTetO-3xwapl
40	0.217254	1440minTetO-3xwapl
50	0.247231	1440minTetO-3xwapl
10	0.0312086	1440minTetO-3xwapl
20	0.0420629	1440minTetO-3xwapl
30	0.0534919	1440minTetO-3xwapl
40	0.0681296	1440minTetO-3xwapl
50	0.115294	1440minTetO-3xwapl
10	0.0426319	1440minTetO-3xwapl
20	0.051255	1440minTetO-3xwapl
30	0.0659728	1440minTetO-3xwapl
40	0.0838447	1440minTetO-3xwapl
50	0.102557	1440minTetO-3xwapl
60	0.125311	1440minTetO-3xwapl
70	0.141719	1440minTetO-3xwapl
80	0.157503	1440minTetO-3xwapl
90	0.179313	1440minTetO-3xwapl
100	0.226906	1440minTetO-3xwapl
110	0.247663	1440minTetO-3xwapl
120	0.2814	1440minTetO-3xwapl
130	0.30723	1440minTetO-3xwapl
140	0.302505	1440minTetO-3xwapl
150	0.353427	1440minTetO-3xwapl
160	0.354054	1440minTetO-3xwapl
170	0.368029	1440minTetO-3xwapl
180	0.378316	1440minTetO-3xwapl
190	0.407973	1440minTetO-3xwapl
200	0.450133	1440minTetO-3xwapl
210	0.477157	1440minTetO-3xwapl
220	0.514194	1440minTetO-3xwapl
230	0.56355	1440minTetO-3xwapl
240	0.576644	1440minTetO-3xwapl
250	0.617081	1440minTetO-3xwapl
260	0.624181	1440minTetO-3xwapl
270	0.643404	1440minTetO-3xwapl
280	0.666111	1440minTetO-3xwapl
290	0.661722	1440minTetO-3xwapl
300	0.675541	1440minTetO-3xwapl
310	0.659299	1440minTetO-3xwapl
320	0.675007	1440minTetO-3xwapl
330	0.725071	1440minTetO-3xwapl
340	0.759993	1440minTetO-3xwapl
350	0.760325	1440minTetO-3xwapl
360	0.769695	1440minTetO-3xwapl
370	0.788105	1440minTetO-3xwapl
380	0.796135	1440minTetO-3xwapl
390	0.81323	1440minTetO-3xwapl
400	0.817162	1440minTetO-3xwapl
410	0.835469	1440minTetO-3xwapl
420	0.838752	1440minTetO-3xwapl
430	0.83383	1440minTetO-3xwapl
440	0.839462	1440minTetO-3xwapl
450	0.803114	1440minTetO-3xwapl
460	0.816622	1440minTetO-3xwapl
470	0.840883	1440minTetO-3xwapl
480	0.87489	1440minTetO-3xwapl
490	0.920113	1440minTetO-3xwapl
10	0.0204862	1440minTetO-3xwapl
20	0.033827	1440minTetO-3xwapl
30	0.042284	1440minTetO-3xwapl
40	0.0539671	1440minTetO-3xwapl
50	0.0658538	1440minTetO-3xwapl
60	0.0717259	1440minTetO-3xwapl
70	0.0785349	1440minTetO-3xwapl
80	0.0822999	1440minTetO-3xwapl
90	0.093477	1440minTetO-3xwapl
100	0.101153	1440minTetO-3xwapl
110	0.108955	1440minTetO-3xwapl
120	0.115684	1440minTetO-3xwapl
130	0.124975	1440minTetO-3xwapl
140	0.126999	1440minTetO-3xwapl
150	0.131867	1440minTetO-3xwapl
160	0.136947	1440minTetO-3xwapl
170	0.142069	1440minTetO-3xwapl
180	0.142774	1440minTetO-3xwapl
190	0.143697	1440minTetO-3xwapl
200	0.139084	1440minTetO-3xwapl
210	0.137239	1440minTetO-3xwapl
220	0.136504	1440minTetO-3xwapl
230	0.141487	1440minTetO-3xwapl
240	0.144456	1440minTetO-3xwapl
250	0.146349	1440minTetO-3xwapl
260	0.149048	1440minTetO-3xwapl
270	0.156279	1440minTetO-3xwapl
280	0.15836	1440minTetO-3xwapl
290	0.162169	1440minTetO-3xwapl
300	0.176402	1440minTetO-3xwapl
310	0.190761	1440minTetO-3xwapl
320	0.200964	1440minTetO-3xwapl
330	0.21523	1440minTetO-3xwapl
340	0.209847	1440minTetO-3xwapl
350	0.195974	1440minTetO-3xwapl
360	0.180641	1440minTetO-3xwapl
370	0.173033	1440minTetO-3xwapl
380	0.147758	1440minTetO-3xwapl
390	0.135566	1440minTetO-3xwapl
400	0.135949	1440minTetO-3xwapl
410	0.135422	1440minTetO-3xwapl
420	0.12053	1440minTetO-3xwapl
430	0.0997163	1440minTetO-3xwapl
440	0.105121	1440minTetO-3xwapl
450	0.133794	1440minTetO-3xwapl
10	0.0283742	1440minTetO-3xwapl
20	0.0350568	1440minTetO-3xwapl
30	0.0366587	1440minTetO-3xwapl
40	0.0271299	1440minTetO-3xwapl
50	0.0320224	1440minTetO-3xwapl
60	0.049295	1440minTetO-3xwapl
70	0.0564623	1440minTetO-3xwapl
80	0.0659183	1440minTetO-3xwapl
90	0.0677796	1440minTetO-3xwapl
100	0.0625876	1440minTetO-3xwapl
110	0.0662215	1440minTetO-3xwapl
120	0.0771359	1440minTetO-3xwapl
130	0.0736532	1440minTetO-3xwapl
140	0.0551004	1440minTetO-3xwapl
150	0.0648775	1440minTetO-3xwapl
160	0.0875389	1440minTetO-3xwapl
170	0.0786384	1440minTetO-3xwapl
180	0.074834	1440minTetO-3xwapl
190	0.0663369	1440minTetO-3xwapl
200	0.0645283	1440minTetO-3xwapl
210	0.048873	1440minTetO-3xwapl
220	0.053185	1440minTetO-3xwapl
230	0.0754125	1440minTetO-3xwapl
240	0.0830576	1440minTetO-3xwapl
250	0.0716178	1440minTetO-3xwapl
260	0.0966045	1440minTetO-3xwapl
270	0.107101	1440minTetO-3xwapl
10	0.0197987	1440minTetO-3xwapl
20	0.0296433	1440minTetO-3xwapl
30	0.0320155	1440minTetO-3xwapl
40	0.0423692	1440minTetO-3xwapl
50	0.0623467	1440minTetO-3xwapl
60	0.0779135	1440minTetO-3xwapl
70	0.0974328	1440minTetO-3xwapl
80	0.107341	1440minTetO-3xwapl
90	0.0969816	1440minTetO-3xwapl
100	0.0883976	1440minTetO-3xwapl
110	0.10414	1440minTetO-3xwapl
120	0.0974814	1440minTetO-3xwapl
130	0.103167	1440minTetO-3xwapl
140	0.113945	1440minTetO-3xwapl
150	0.0919969	1440minTetO-3xwapl
10	0.0228403	1440minTetO-3xwapl
20	0.0328269	1440minTetO-3xwapl
30	0.0277652	1440minTetO-3xwapl
40	0.0322378	1440minTetO-3xwapl
50	0.0353967	1440minTetO-3xwapl
60	0.0364586	1440minTetO-3xwapl
70	0.0387979	1440minTetO-3xwapl
80	0.0337946	1440minTetO-3xwapl
10	0.0296581	1440minTetO-3xwapl
20	0.0368071	1440minTetO-3xwapl
30	0.0441444	1440minTetO-3xwapl
40	0.0545882	1440minTetO-3xwapl
50	0.0617181	1440minTetO-3xwapl
60	0.0595215	1440minTetO-3xwapl
70	0.0633429	1440minTetO-3xwapl
80	0.058099	1440minTetO-3xwapl
90	0.0587025	1440minTetO-3xwapl
100	0.0603355	1440minTetO-3xwapl
110	0.0695142	1440minTetO-3xwapl
120	0.0679576	1440minTetO-3xwapl
130	0.0832358	1440minTetO-3xwapl
140	0.0832633	1440minTetO-3xwapl
150	0.0872723	1440minTetO-3xwapl
160	0.0931101	1440minTetO-3xwapl
170	0.0873614	1440minTetO-3xwapl
180	0.087625	1440minTetO-3xwapl
190	0.092091	1440minTetO-3xwapl
200	0.0892718	1440minTetO-3xwapl
210	0.0876133	1440minTetO-3xwapl
220	0.0910636	1440minTetO-3xwapl
230	0.096319	1440minTetO-3xwapl
240	0.0970239	1440minTetO-3xwapl
250	0.0912193	1440minTetO-3xwapl
260	0.0898248	1440minTetO-3xwapl
270	0.0955084	1440minTetO-3xwapl
280	0.0880406	1440minTetO-3xwapl
290	0.0842462	1440minTetO-3xwapl
300	0.0772461	1440minTetO-3xwapl
310	0.0724519	1440minTetO-3xwapl
320	0.0641301	1440minTetO-3xwapl
330	0.0581396	1440minTetO-3xwapl
340	0.05695	1440minTetO-3xwapl
350	0.0562782	1440minTetO-3xwapl
360	0.0477837	1440minTetO-3xwapl
370	0.0479307	1440minTetO-3xwapl
380	0.057518	1440minTetO-3xwapl
390	0.0753762	1440minTetO-3xwapl
400	0.0697403	1440minTetO-3xwapl
410	0.0648624	1440minTetO-3xwapl
420	0.0606722	1440minTetO-3xwapl
430	0.0597447	1440minTetO-3xwapl
440	0.0602145	1440minTetO-3xwapl
450	0.0494395	1440minTetO-3xwapl
460	0.0358383	1440minTetO-3xwapl
10	0.0428903	1440minTetO-3xwapl
20	0.0601756	1440minTetO-3xwapl
30	0.0749848	1440minTetO-3xwapl
40	0.0867676	1440minTetO-3xwapl
50	0.102897	1440minTetO-3xwapl
60	0.0961722	1440minTetO-3xwapl
70	0.104162	1440minTetO-3xwapl
80	0.0879749	1440minTetO-3xwapl
90	0.101851	1440minTetO-3xwapl
100	0.0974215	1440minTetO-3xwapl
110	0.0989197	1440minTetO-3xwapl
120	0.0904633	1440minTetO-3xwapl
130	0.108018	1440minTetO-3xwapl
140	0.105585	1440minTetO-3xwapl
150	0.0885179	1440minTetO-3xwapl
160	0.0913757	1440minTetO-3xwapl
170	0.0768681	1440minTetO-3xwapl
180	0.0725311	1440minTetO-3xwapl
190	0.0731667	1440minTetO-3xwapl
200	0.0797104	1440minTetO-3xwapl
210	0.0991246	1440minTetO-3xwapl
220	0.119496	1440minTetO-3xwapl
230	0.115589	1440minTetO-3xwapl
240	0.127726	1440minTetO-3xwapl
250	0.12708	1440minTetO-3xwapl
260	0.140236	1440minTetO-3xwapl
270	0.125192	1440minTetO-3xwapl
280	0.137326	1440minTetO-3xwapl
290	0.105192	1440minTetO-3xwapl
300	0.110207	1440minTetO-3xwapl
310	0.0824762	1440minTetO-3xwapl
320	0.0733434	1440minTetO-3xwapl
330	0.0743088	1440minTetO-3xwapl
340	0.0944681	1440minTetO-3xwapl
350	0.112762	1440minTetO-3xwapl
360	0.159828	1440minTetO-3xwapl
370	0.153385	1440minTetO-3xwapl
380	0.156361	1440minTetO-3xwapl
390	0.156612	1440minTetO-3xwapl
400	0.165071	1440minTetO-3xwapl
410	0.149352	1440minTetO-3xwapl
420	0.154255	1440minTetO-3xwapl
430	0.161208	1440minTetO-3xwapl
440	0.18015	1440minTetO-3xwapl
10	0.0227555	1440minTetO-3xwapl
20	0.0289564	1440minTetO-3xwapl
30	0.0302957	1440minTetO-3xwapl
40	0.0339994	1440minTetO-3xwapl
50	0.0307255	1440minTetO-3xwapl
60	0.0467067	1440minTetO-3xwapl
70	0.0465097	1440minTetO-3xwapl
80	0.046372	1440minTetO-3xwapl
90	0.0487222	1440minTetO-3xwapl
100	0.0560201	1440minTetO-3xwapl
110	0.0611403	1440minTetO-3xwapl
120	0.0583613	1440minTetO-3xwapl
130	0.0664358	1440minTetO-3xwapl
140	0.0554147	1440minTetO-3xwapl
150	0.0623345	1440minTetO-3xwapl
160	0.063813	1440minTetO-3xwapl
170	0.0595564	1440minTetO-3xwapl
180	0.0830134	1440minTetO-3xwapl
190	0.0711427	1440minTetO-3xwapl
200	0.0618548	1440minTetO-3xwapl
210	0.0661602	1440minTetO-3xwapl
220	0.0708723	1440minTetO-3xwapl
230	0.087816	1440minTetO-3xwapl
240	0.0838212	1440minTetO-3xwapl
250	0.0687869	1440minTetO-3xwapl
260	0.0744606	1440minTetO-3xwapl
270	0.0785566	1440minTetO-3xwapl
280	0.0847692	1440minTetO-3xwapl
290	0.0904172	1440minTetO-3xwapl
300	0.0889882	1440minTetO-3xwapl
310	0.0951578	1440minTetO-3xwapl
320	0.108592	1440minTetO-3xwapl
330	0.0975127	1440minTetO-3xwapl
340	0.0665082	1440minTetO-3xwapl
10	0.0261037	1440minTetO-3xwapl
20	0.0308037	1440minTetO-3xwapl
30	0.050633	1440minTetO-3xwapl
40	0.0636937	1440minTetO-3xwapl
50	0.0826948	1440minTetO-3xwapl
60	0.10456	1440minTetO-3xwapl
70	0.108136	1440minTetO-3xwapl
80	0.124417	1440minTetO-3xwapl
90	0.134236	1440minTetO-3xwapl
100	0.141918	1440minTetO-3xwapl
110	0.143423	1440minTetO-3xwapl
120	0.14722	1440minTetO-3xwapl
130	0.145669	1440minTetO-3xwapl
140	0.160737	1440minTetO-3xwapl
150	0.148381	1440minTetO-3xwapl
160	0.148927	1440minTetO-3xwapl
170	0.14493	1440minTetO-3xwapl
180	0.168305	1440minTetO-3xwapl
190	0.150458	1440minTetO-3xwapl
200	0.156359	1440minTetO-3xwapl
210	0.170995	1440minTetO-3xwapl
220	0.182097	1440minTetO-3xwapl
230	0.201816	1440minTetO-3xwapl
240	0.225524	1440minTetO-3xwapl
250	0.266024	1440minTetO-3xwapl
260	0.30805	1440minTetO-3xwapl
270	0.32868	1440minTetO-3xwapl
280	0.326022	1440minTetO-3xwapl
290	0.322586	1440minTetO-3xwapl
300	0.282456	1440minTetO-3xwapl
310	0.309934	1440minTetO-3xwapl
320	0.300315	1440minTetO-3xwapl
330	0.300495	1440minTetO-3xwapl
340	0.276201	1440minTetO-3xwapl
10	0.0478495	1440minTetO-3xwapl
20	0.0501843	1440minTetO-3xwapl
30	0.0458908	1440minTetO-3xwapl
40	0.0561976	1440minTetO-3xwapl
50	0.0477581	1440minTetO-3xwapl
60	0.0628077	1440minTetO-3xwapl
70	0.0781198	1440minTetO-3xwapl
80	0.0638078	1440minTetO-3xwapl
90	0.0724264	1440minTetO-3xwapl
100	0.0843456	1440minTetO-3xwapl
110	0.0670994	1440minTetO-3xwapl
120	0.0691792	1440minTetO-3xwapl
130	0.0761263	1440minTetO-3xwapl
140	0.0743203	1440minTetO-3xwapl
150	0.0680428	1440minTetO-3xwapl
160	0.0932586	1440minTetO-3xwapl
170	0.0676457	1440minTetO-3xwapl
180	0.104493	1440minTetO-3xwapl
190	0.101414	1440minTetO-3xwapl
200	0.0893741	1440minTetO-3xwapl
210	0.139129	1440minTetO-3xwapl
220	0.0972579	1440minTetO-3xwapl
10	0.0336714	1440minTetO-3xwapl
20	0.0344226	1440minTetO-3xwapl
30	0.0446339	1440minTetO-3xwapl
40	0.0372449	1440minTetO-3xwapl
50	0.0485819	1440minTetO-3xwapl
60	0.0529752	1440minTetO-3xwapl
70	0.0568004	1440minTetO-3xwapl
80	0.0503814	1440minTetO-3xwapl
90	0.0592497	1440minTetO-3xwapl
100	0.0782825	1440minTetO-3xwapl
110	0.0725268	1440minTetO-3xwapl
120	0.0687694	1440minTetO-3xwapl
130	0.0608307	1440minTetO-3xwapl
140	0.0506198	1440minTetO-3xwapl
10	0.0520382	1440minTetO-3xwapl
20	0.0566927	1440minTetO-3xwapl
30	0.0714208	1440minTetO-3xwapl
40	0.0733503	1440minTetO-3xwapl
50	0.0866123	1440minTetO-3xwapl
60	0.10658	1440minTetO-3xwapl
70	0.0998877	1440minTetO-3xwapl
80	0.117855	1440minTetO-3xwapl
90	0.115945	1440minTetO-3xwapl
100	0.13532	1440minTetO-3xwapl
110	0.149296	1440minTetO-3xwapl
120	0.170247	1440minTetO-3xwapl
130	0.165506	1440minTetO-3xwapl
140	0.190692	1440minTetO-3xwapl
150	0.18217	1440minTetO-3xwapl
160	0.198051	1440minTetO-3xwapl
170	0.219961	1440minTetO-3xwapl
180	0.174828	1440minTetO-3xwapl
190	0.170894	1440minTetO-3xwapl
10	0.0332906	1440minTetO-3xwapl
40	0.0408444	1440minTetO-3xwapl
10	0.0387476	1440minTetO-3xwapl
20	0.0490625	1440minTetO-3xwapl
30	0.0788744	1440minTetO-3xwapl
40	0.07824	1440minTetO-3xwapl
50	0.0711001	1440minTetO-3xwapl
10	0.0251571	1440minTetO-3xwapl
20	0.0395314	1440minTetO-3xwapl
30	0.0613123	1440minTetO-3xwapl
40	0.076874	1440minTetO-3xwapl
50	0.0931118	1440minTetO-3xwapl
60	0.10006	1440minTetO-3xwapl
70	0.115528	1440minTetO-3xwapl
80	0.132716	1440minTetO-3xwapl
90	0.15457	1440minTetO-3xwapl
100	0.169408	1440minTetO-3xwapl
110	0.194129	1440minTetO-3xwapl
120	0.213051	1440minTetO-3xwapl
130	0.232757	1440minTetO-3xwapl
140	0.259108	1440minTetO-3xwapl
150	0.295735	1440minTetO-3xwapl
160	0.34052	1440minTetO-3xwapl
170	0.369367	1440minTetO-3xwapl
180	0.406859	1440minTetO-3xwapl
190	0.43895	1440minTetO-3xwapl
200	0.457648	1440minTetO-3xwapl
210	0.495774	1440minTetO-3xwapl
220	0.52614	1440minTetO-3xwapl
230	0.529725	1440minTetO-3xwapl
240	0.526667	1440minTetO-3xwapl
250	0.530399	1440minTetO-3xwapl
260	0.553118	1440minTetO-3xwapl
270	0.563656	1440minTetO-3xwapl
280	0.599811	1440minTetO-3xwapl
290	0.662279	1440minTetO-3xwapl
300	0.712397	1440minTetO-3xwapl
10	0.0490901	1440minTetO-3xwapl
20	0.06098	1440minTetO-3xwapl
30	0.0721582	1440minTetO-3xwapl
40	0.0738256	1440minTetO-3xwapl
50	0.0897785	1440minTetO-3xwapl
60	0.108523	1440minTetO-3xwapl
70	0.109069	1440minTetO-3xwapl
80	0.113302	1440minTetO-3xwapl
90	0.133382	1440minTetO-3xwapl
100	0.134683	1440minTetO-3xwapl
110	0.146685	1440minTetO-3xwapl
120	0.157242	1440minTetO-3xwapl
130	0.158569	1440minTetO-3xwapl
140	0.170932	1440minTetO-3xwapl
150	0.180414	1440minTetO-3xwapl
160	0.178871	1440minTetO-3xwapl
170	0.18649	1440minTetO-3xwapl
180	0.188571	1440minTetO-3xwapl
190	0.215567	1440minTetO-3xwapl
200	0.225432	1440minTetO-3xwapl
210	0.227537	1440minTetO-3xwapl
220	0.252111	1440minTetO-3xwapl
230	0.248244	1440minTetO-3xwapl
240	0.270446	1440minTetO-3xwapl
250	0.267795	1440minTetO-3xwapl
260	0.282823	1440minTetO-3xwapl
270	0.299648	1440minTetO-3xwapl
280	0.295322	1440minTetO-3xwapl
290	0.305204	1440minTetO-3xwapl
300	0.328744	1440minTetO-3xwapl
310	0.33882	1440minTetO-3xwapl
320	0.364369	1440minTetO-3xwapl
330	0.369397	1440minTetO-3xwapl
340	0.377404	1440minTetO-3xwapl
350	0.39942	1440minTetO-3xwapl
360	0.393206	1440minTetO-3xwapl
370	0.418725	1440minTetO-3xwapl
380	0.424821	1440minTetO-3xwapl
390	0.405471	1440minTetO-3xwapl
400	0.426995	1440minTetO-3xwapl
410	0.417896	1440minTetO-3xwapl
420	0.441678	1440minTetO-3xwapl
430	0.359299	1440minTetO-3xwapl
10	0.0413433	1440minTetO-3xwapl
20	0.0562508	1440minTetO-3xwapl
30	0.0740844	1440minTetO-3xwapl
40	0.0933484	1440minTetO-3xwapl
50	0.128034	1440minTetO-3xwapl
60	0.153634	1440minTetO-3xwapl
70	0.176296	1440minTetO-3xwapl
80	0.203853	1440minTetO-3xwapl
90	0.228327	1440minTetO-3xwapl
100	0.256202	1440minTetO-3xwapl
110	0.295255	1440minTetO-3xwapl
120	0.314393	1440minTetO-3xwapl
130	0.334441	1440minTetO-3xwapl
140	0.371421	1440minTetO-3xwapl
150	0.393482	1440minTetO-3xwapl
160	0.41193	1440minTetO-3xwapl
170	0.449237	1440minTetO-3xwapl
180	0.490187	1440minTetO-3xwapl
190	0.507703	1440minTetO-3xwapl
200	0.539402	1440minTetO-3xwapl
210	0.555624	1440minTetO-3xwapl
220	0.589608	1440minTetO-3xwapl
230	0.60548	1440minTetO-3xwapl
240	0.625981	1440minTetO-3xwapl
250	0.624268	1440minTetO-3xwapl
260	0.623575	1440minTetO-3xwapl
270	0.606388	1440minTetO-3xwapl
280	0.590816	1440minTetO-3xwapl
290	0.565691	1440minTetO-3xwapl
300	0.536876	1440minTetO-3xwapl
310	0.517569	1440minTetO-3xwapl
320	0.498433	1440minTetO-3xwapl
330	0.501413	1440minTetO-3xwapl
340	0.478483	1440minTetO-3xwapl
350	0.476664	1440minTetO-3xwapl
360	0.491723	1440minTetO-3xwapl
370	0.511166	1440minTetO-3xwapl
380	0.503389	1440minTetO-3xwapl
390	0.552358	1440minTetO-3xwapl
400	0.550886	1440minTetO-3xwapl
410	0.554851	1440minTetO-3xwapl
420	0.534989	1440minTetO-3xwapl
430	0.534721	1440minTetO-3xwapl
440	0.569835	1440minTetO-3xwapl
450	0.596951	1440minTetO-3xwapl
460	0.540294	1440minTetO-3xwapl
470	0.54439	1440minTetO-3xwapl
480	0.525506	1440minTetO-3xwapl
490	0.613261	1440minTetO-3xwapl
10	0.0317419	1440minTetO-3xwapl
20	0.0406408	1440minTetO-3xwapl
30	0.0517541	1440minTetO-3xwapl
40	0.0596945	1440minTetO-3xwapl
50	0.0607816	1440minTetO-3xwapl
60	0.0663725	1440minTetO-3xwapl
70	0.0715732	1440minTetO-3xwapl
80	0.0724623	1440minTetO-3xwapl
90	0.0815235	1440minTetO-3xwapl
100	0.0781057	1440minTetO-3xwapl
110	0.0749338	1440minTetO-3xwapl
120	0.0800942	1440minTetO-3xwapl
130	0.0808449	1440minTetO-3xwapl
140	0.0845403	1440minTetO-3xwapl
150	0.0888245	1440minTetO-3xwapl
160	0.0796738	1440minTetO-3xwapl
170	0.0866687	1440minTetO-3xwapl
180	0.0972515	1440minTetO-3xwapl
190	0.0913852	1440minTetO-3xwapl
200	0.100143	1440minTetO-3xwapl
210	0.0906635	1440minTetO-3xwapl
220	0.0910766	1440minTetO-3xwapl
230	0.0914011	1440minTetO-3xwapl
240	0.0913312	1440minTetO-3xwapl
250	0.0957181	1440minTetO-3xwapl
260	0.0969782	1440minTetO-3xwapl
270	0.0941792	1440minTetO-3xwapl
280	0.114682	1440minTetO-3xwapl
290	0.105354	1440minTetO-3xwapl
300	0.117313	1440minTetO-3xwapl
310	0.127834	1440minTetO-3xwapl
320	0.147503	1440minTetO-3xwapl
330	0.134855	1440minTetO-3xwapl
340	0.152435	1440minTetO-3xwapl
350	0.15197	1440minTetO-3xwapl
360	0.182134	1440minTetO-3xwapl
370	0.156826	1440minTetO-3xwapl
380	0.139502	1440minTetO-3xwapl
10	0.0301586	1440minTetO-3xwapl
20	0.0566885	1440minTetO-3xwapl
30	0.0693246	1440minTetO-3xwapl
40	0.086101	1440minTetO-3xwapl
50	0.113662	1440minTetO-3xwapl
60	0.143023	1440minTetO-3xwapl
70	0.156263	1440minTetO-3xwapl
80	0.17074	1440minTetO-3xwapl
90	0.186981	1440minTetO-3xwapl
100	0.203217	1440minTetO-3xwapl
110	0.220468	1440minTetO-3xwapl
120	0.234149	1440minTetO-3xwapl
130	0.243915	1440minTetO-3xwapl
140	0.258004	1440minTetO-3xwapl
150	0.279284	1440minTetO-3xwapl
160	0.306514	1440minTetO-3xwapl
170	0.326332	1440minTetO-3xwapl
180	0.357179	1440minTetO-3xwapl
190	0.398592	1440minTetO-3xwapl
200	0.419457	1440minTetO-3xwapl
210	0.437901	1440minTetO-3xwapl
220	0.447305	1440minTetO-3xwapl
230	0.451371	1440minTetO-3xwapl
240	0.454497	1440minTetO-3xwapl
250	0.430211	1440minTetO-3xwapl
260	0.417015	1440minTetO-3xwapl
270	0.401023	1440minTetO-3xwapl
280	0.385949	1440minTetO-3xwapl
290	0.377042	1440minTetO-3xwapl
300	0.36125	1440minTetO-3xwapl
310	0.350921	1440minTetO-3xwapl
320	0.353478	1440minTetO-3xwapl
330	0.342256	1440minTetO-3xwapl
340	0.328077	1440minTetO-3xwapl
350	0.300464	1440minTetO-3xwapl
360	0.273402	1440minTetO-3xwapl
370	0.26326	1440minTetO-3xwapl
380	0.257036	1440minTetO-3xwapl
390	0.242952	1440minTetO-3xwapl
400	0.244505	1440minTetO-3xwapl
410	0.254106	1440minTetO-3xwapl
420	0.252381	1440minTetO-3xwapl
430	0.258042	1440minTetO-3xwapl
440	0.270281	1440minTetO-3xwapl
450	0.271014	1440minTetO-3xwapl
460	0.294803	1440minTetO-3xwapl
470	0.335743	1440minTetO-3xwapl
480	0.359413	1440minTetO-3xwapl
490	0.318771	1440minTetO-3xwapl
10	0.0482552	1440minTetO-3xwapl
20	0.0534735	1440minTetO-3xwapl
30	0.0538034	1440minTetO-3xwapl
40	0.0307363	1440minTetO-3xwapl
50	0.0653718	1440minTetO-3xwapl
60	0.0668055	1440minTetO-3xwapl
70	0.0693847	1440minTetO-3xwapl
10	0.064438	1440minTetO-3xwapl
20	0.0656308	1440minTetO-3xwapl
30	0.0921573	1440minTetO-3xwapl
40	0.109905	1440minTetO-3xwapl
50	0.109034	1440minTetO-3xwapl
60	0.136869	1440minTetO-3xwapl
70	0.126531	1440minTetO-3xwapl
80	0.148524	1440minTetO-3xwapl
90	0.143218	1440minTetO-3xwapl
100	0.147395	1440minTetO-3xwapl
110	0.173947	1440minTetO-3xwapl
120	0.173434	1440minTetO-3xwapl
130	0.219379	1440minTetO-3xwapl
140	0.2079	1440minTetO-3xwapl
150	0.214996	1440minTetO-3xwapl
160	0.203489	1440minTetO-3xwapl
170	0.208041	1440minTetO-3xwapl
180	0.229084	1440minTetO-3xwapl
190	0.238001	1440minTetO-3xwapl
200	0.206419	1440minTetO-3xwapl
210	0.17782	1440minTetO-3xwapl
220	0.188761	1440minTetO-3xwapl
230	0.17205	1440minTetO-3xwapl
240	0.169381	1440minTetO-3xwapl
250	0.153013	1440minTetO-3xwapl
10	0.0270072	1440minTetO-3xwapl
20	0.0439752	1440minTetO-3xwapl
30	0.0588601	1440minTetO-3xwapl
40	0.075582	1440minTetO-3xwapl
50	0.0814746	1440minTetO-3xwapl
60	0.0994008	1440minTetO-3xwapl
70	0.108833	1440minTetO-3xwapl
80	0.106668	1440minTetO-3xwapl
90	0.118436	1440minTetO-3xwapl
100	0.126741	1440minTetO-3xwapl
110	0.11445	1440minTetO-3xwapl
120	0.10813	1440minTetO-3xwapl
130	0.0990126	1440minTetO-3xwapl
140	0.106331	1440minTetO-3xwapl
150	0.114519	1440minTetO-3xwapl
10	0.047402	1440minTetO-3xwapl
20	0.0757037	1440minTetO-3xwapl
30	0.076149	1440minTetO-3xwapl
40	0.108633	1440minTetO-3xwapl
50	0.146484	1440minTetO-3xwapl
60	0.177677	1440minTetO-3xwapl
70	0.210046	1440minTetO-3xwapl
80	0.25634	1440minTetO-3xwapl
90	0.298341	1440minTetO-3xwapl
100	0.319524	1440minTetO-3xwapl
110	0.378738	1440minTetO-3xwapl
120	0.457012	1440minTetO-3xwapl
130	0.494647	1440minTetO-3xwapl
140	0.555566	1440minTetO-3xwapl
150	0.67406	1440minTetO-3xwapl
160	0.752726	1440minTetO-3xwapl
170	0.795143	1440minTetO-3xwapl
180	0.937005	1440minTetO-3xwapl
190	1.01171	1440minTetO-3xwapl
200	1.02345	1440minTetO-3xwapl
210	1.13445	1440minTetO-3xwapl
220	1.23395	1440minTetO-3xwapl
230	1.29549	1440minTetO-3xwapl
240	1.46032	1440minTetO-3xwapl
250	1.61834	1440minTetO-3xwapl
260	1.85442	1440minTetO-3xwapl
270	2.08448	1440minTetO-3xwapl
10	0.0382948	1440minTetO-3xwapl
20	0.0450065	1440minTetO-3xwapl
30	0.0716911	1440minTetO-3xwapl
40	0.102355	1440minTetO-3xwapl
50	0.129379	1440minTetO-3xwapl
60	0.156992	1440minTetO-3xwapl
70	0.194313	1440minTetO-3xwapl
80	0.241488	1440minTetO-3xwapl
90	0.284598	1440minTetO-3xwapl
10	0.0578372	1440minTetO-3xwapl
20	0.111697	1440minTetO-3xwapl
30	0.168111	1440minTetO-3xwapl
40	0.205138	1440minTetO-3xwapl
50	0.220635	1440minTetO-3xwapl
60	0.250436	1440minTetO-3xwapl
70	0.27322	1440minTetO-3xwapl
80	0.291642	1440minTetO-3xwapl
90	0.310124	1440minTetO-3xwapl
100	0.341724	1440minTetO-3xwapl
110	0.381185	1440minTetO-3xwapl
120	0.430918	1440minTetO-3xwapl
130	0.468472	1440minTetO-3xwapl
140	0.527631	1440minTetO-3xwapl
150	0.59839	1440minTetO-3xwapl
160	0.69186	1440minTetO-3xwapl
170	0.809025	1440minTetO-3xwapl
180	0.844632	1440minTetO-3xwapl
190	0.850991	1440minTetO-3xwapl
200	0.834239	1440minTetO-3xwapl
210	0.77664	1440minTetO-3xwapl
10	0.0494425	1440minTetO-3xwapl
20	0.0747003	1440minTetO-3xwapl
30	0.0811098	1440minTetO-3xwapl
40	0.0793578	1440minTetO-3xwapl
50	0.0785098	1440minTetO-3xwapl
10	0.0568842	1440minTetO-3xwapl
20	0.0594304	1440minTetO-3xwapl
30	0.0730685	1440minTetO-3xwapl
40	0.0701805	1440minTetO-3xwapl
50	0.06535	1440minTetO-3xwapl
60	0.0915526	1440minTetO-3xwapl
70	0.076848	1440minTetO-3xwapl
80	0.0940209	1440minTetO-3xwapl
90	0.0865511	1440minTetO-3xwapl
100	0.101425	1440minTetO-3xwapl
110	0.112634	1440minTetO-3xwapl
120	0.0907862	1440minTetO-3xwapl
130	0.117667	1440minTetO-3xwapl
140	0.102911	1440minTetO-3xwapl
150	0.100301	1440minTetO-3xwapl
160	0.0769622	1440minTetO-3xwapl
170	0.084725	1440minTetO-3xwapl
180	0.100437	1440minTetO-3xwapl
190	0.0736278	1440minTetO-3xwapl
200	0.075948	1440minTetO-3xwapl
210	0.0573418	1440minTetO-3xwapl
220	0.0847014	1440minTetO-3xwapl
230	0.0859305	1440minTetO-3xwapl
240	0.0759964	1440minTetO-3xwapl
250	0.0923523	1440minTetO-3xwapl
260	0.0834732	1440minTetO-3xwapl
270	0.11921	1440minTetO-3xwapl
280	0.086824	1440minTetO-3xwapl
290	0.116624	1440minTetO-3xwapl
300	0.103022	1440minTetO-3xwapl
310	0.078417	1440minTetO-3xwapl
320	0.103733	1440minTetO-3xwapl
330	0.107124	1440minTetO-3xwapl
340	0.132486	1440minTetO-3xwapl
350	0.128802	1440minTetO-3xwapl
360	0.113301	1440minTetO-3xwapl
10	0.0281614	1440minTetO-3xwapl
20	0.0395351	1440minTetO-3xwapl
30	0.0729786	1440minTetO-3xwapl
40	0.106766	1440minTetO-3xwapl
50	0.15033	1440minTetO-3xwapl
60	0.194203	1440minTetO-3xwapl
70	0.217259	1440minTetO-3xwapl
80	0.307265	1440minTetO-3xwapl
90	0.344295	1440minTetO-3xwapl
100	0.411975	1440minTetO-3xwapl
10	0.0426264	1440minTetO-3xwapl
20	0.0680327	1440minTetO-3xwapl
30	0.079925	1440minTetO-3xwapl
40	0.0943814	1440minTetO-3xwapl
50	0.107385	1440minTetO-3xwapl
60	0.121449	1440minTetO-3xwapl
70	0.156965	1440minTetO-3xwapl
80	0.174394	1440minTetO-3xwapl
90	0.181453	1440minTetO-3xwapl
100	0.190592	1440minTetO-3xwapl
110	0.199312	1440minTetO-3xwapl
120	0.213259	1440minTetO-3xwapl
130	0.250086	1440minTetO-3xwapl
140	0.252551	1440minTetO-3xwapl
150	0.239769	1440minTetO-3xwapl
160	0.260045	1440minTetO-3xwapl
170	0.314903	1440minTetO-3xwapl
180	0.329616	1440minTetO-3xwapl
190	0.322574	1440minTetO-3xwapl
200	0.31606	1440minTetO-3xwapl
210	0.362966	1440minTetO-3xwapl
220	0.404349	1440minTetO-3xwapl
230	0.433794	1440minTetO-3xwapl
240	0.424705	1440minTetO-3xwapl
250	0.390241	1440minTetO-3xwapl
260	0.36049	1440minTetO-3xwapl
270	0.286343	1440minTetO-3xwapl
280	0.268984	1440minTetO-3xwapl
290	0.287935	1440minTetO-3xwapl
10	0.0826509	1440minTetO-3xwapl
20	0.0952307	1440minTetO-3xwapl
30	0.114082	1440minTetO-3xwapl
40	0.177681	1440minTetO-3xwapl
50	0.217012	1440minTetO-3xwapl
10	0.111747	1440minTetO-3xwapl
20	0.13212	1440minTetO-3xwapl
30	0.117934	1440minTetO-3xwapl
40	0.165552	1440minTetO-3xwapl
50	0.134529	1440minTetO-3xwapl
60	0.126819	1440minTetO-3xwapl
10	0.0566569	1440minTetO-3xwapl
20	0.102581	1440minTetO-3xwapl
30	0.118989	1440minTetO-3xwapl
40	0.136429	1440minTetO-3xwapl
50	0.131633	1440minTetO-3xwapl
60	0.0939835	1440minTetO-3xwapl
70	0.118843	1440minTetO-3xwapl
80	0.173913	1440minTetO-3xwapl
90	0.256002	1440minTetO-3xwapl
10	0.0696426	1440minTetO-3xwapl
20	0.0553504	1440minTetO-3xwapl
30	0.068652	1440minTetO-3xwapl
40	0.0819397	1440minTetO-3xwapl
50	0.0816297	1440minTetO-3xwapl
60	0.0657843	1440minTetO-3xwapl
10	0.062205	1440minTetO-3xwapl
40	0.0859062	1440minTetO-3xwapl
50	0.0867963	1440minTetO-3xwapl
60	0.120498	1440minTetO-3xwapl
10	0.0748837	1440minTetO-3xwapl
20	0.144856	1440minTetO-3xwapl
30	0.10305	1440minTetO-3xwapl
40	0.0309766	1440minTetO-3xwapl
50	0.0461983	1440minTetO-3xwapl
60	0.125432	1440minTetO-3xwapl
70	0.0970042	1440minTetO-3xwapl
80	0.0557276	1440minTetO-3xwapl
10	0.027085	1440minTetO-3xwapl
20	0.0245961	1440minTetO-3xwapl
30	0.0395213	1440minTetO-3xwapl
40	0.0385266	1440minTetO-3xwapl
50	0.0338314	1440minTetO-3xwapl
60	0.0398178	1440minTetO-3xwapl
10	0.0137719	1440minTetO-3xwapl
20	0.0213199	1440minTetO-3xwapl
30	0.0192315	1440minTetO-3xwapl
40	0.0323583	1440minTetO-3xwapl
50	0.0290286	1440minTetO-3xwapl
60	0.0240998	1440minTetO-3xwapl
70	0.0268515	1440minTetO-3xwapl
10	0.0521115	1440minTetO-3xwapl
20	0.0930293	1440minTetO-3xwapl
30	0.137333	1440minTetO-3xwapl
40	0.165485	1440minTetO-3xwapl
50	0.170738	1440minTetO-3xwapl
60	0.195103	1440minTetO-3xwapl
10	0.0414625	1440minTetO-3xwapl
20	0.0573647	1440minTetO-3xwapl
30	0.0911204	1440minTetO-3xwapl
40	0.110285	1440minTetO-3xwapl
50	0.127533	1440minTetO-3xwapl
60	0.132286	1440minTetO-3xwapl
70	0.132837	1440minTetO-3xwapl
80	0.157355	1440minTetO-3xwapl
90	0.166499	1440minTetO-3xwapl
100	0.201584	1440minTetO-3xwapl
110	0.213673	1440minTetO-3xwapl
120	0.192898	1440minTetO-3xwapl
130	0.192587	1440minTetO-3xwapl
140	0.216411	1440minTetO-3xwapl
150	0.22094	1440minTetO-3xwapl
160	0.182599	1440minTetO-3xwapl
170	0.172482	1440minTetO-3xwapl
10	0.0271702	1440minTetO-3xwapl
20	0.0436465	1440minTetO-3xwapl
30	0.0598782	1440minTetO-3xwapl
40	0.0692355	1440minTetO-3xwapl
50	0.063752	1440minTetO-3xwapl
60	0.0614618	1440minTetO-3xwapl
70	0.0680472	1440minTetO-3xwapl
80	0.0785817	1440minTetO-3xwapl
90	0.0878093	1440minTetO-3xwapl
100	0.0687665	1440minTetO-3xwapl
110	0.0639191	1440minTetO-3xwapl
120	0.0746589	1440minTetO-3xwapl
130	0.0798793	1440minTetO-3xwapl
140	0.0926188	1440minTetO-3xwapl
150	0.0991108	1440minTetO-3xwapl
160	0.116423	1440minTetO-3xwapl
170	0.125121	1440minTetO-3xwapl
180	0.121149	1440minTetO-3xwapl
190	0.134336	1440minTetO-3xwapl
200	0.12362	1440minTetO-3xwapl
210	0.114775	1440minTetO-3xwapl
220	0.117471	1440minTetO-3xwapl
10	0.0410634	1440minTetO-3xwapl
20	0.0440442	1440minTetO-3xwapl
30	0.0543606	1440minTetO-3xwapl
40	0.0548653	1440minTetO-3xwapl
50	0.071465	1440minTetO-3xwapl
60	0.116421	1440minTetO-3xwapl
70	0.0991195	1440minTetO-3xwapl
80	0.141586	1440minTetO-3xwapl
10	0.046981	1440minTetO-3xwapl
20	0.0638215	1440minTetO-3xwapl
30	0.0819208	1440minTetO-3xwapl
40	0.100018	1440minTetO-3xwapl
50	0.110528	1440minTetO-3xwapl
60	0.127299	1440minTetO-3xwapl
70	0.132218	1440minTetO-3xwapl
80	0.136559	1440minTetO-3xwapl
90	0.136376	1440minTetO-3xwapl
100	0.150909	1440minTetO-3xwapl
110	0.151596	1440minTetO-3xwapl
120	0.152589	1440minTetO-3xwapl
130	0.164861	1440minTetO-3xwapl
140	0.17905	1440minTetO-3xwapl
150	0.202713	1440minTetO-3xwapl
160	0.215289	1440minTetO-3xwapl
170	0.222364	1440minTetO-3xwapl
180	0.233112	1440minTetO-3xwapl
190	0.240413	1440minTetO-3xwapl
200	0.257475	1440minTetO-3xwapl
210	0.266698	1440minTetO-3xwapl
220	0.277006	1440minTetO-3xwapl
230	0.282291	1440minTetO-3xwapl
240	0.289405	1440minTetO-3xwapl
250	0.297348	1440minTetO-3xwapl
260	0.300932	1440minTetO-3xwapl
270	0.301284	1440minTetO-3xwapl
280	0.313959	1440minTetO-3xwapl
290	0.313399	1440minTetO-3xwapl
300	0.29757	1440minTetO-3xwapl
310	0.312578	1440minTetO-3xwapl
320	0.321723	1440minTetO-3xwapl
330	0.318602	1440minTetO-3xwapl
340	0.329738	1440minTetO-3xwapl
350	0.339241	1440minTetO-3xwapl
[truncated: 237,505+ more rows]
