# Supplementary material for: Cohesin and CTCF control the dynamics of chromosome folding
Source: Nat Genet. 2022 Dec 5;54(12):1907–18. doi: 10.1038/s41588-022-01232-7 (PMC9729113; doi:10.1038/s41588-022-01232-7)
Supplement: Source Data Fig. 2 — Statistical source data. [file 41588_2022_1232_MOESM9_ESM.xlsx]

## Sheet: Figure2C
x	y1	y2		Notes:
4.76	0.0187436	0.0253095			y1: + Extruders -Barriers
9.52	0.0275249	0.0383678			y2: -Extruders -Barriers
14.28	0.0345197	0.0488241
19.04	0.0405665	0.057906
23.8	0.0460025	0.0660895
28.56	0.0509817	0.0735958
33.32	0.0556187	0.0806537
38.08	0.0599697	0.0872353
42.84	0.0640758	0.0934462
47.6	0.0679909	0.0993548
52.36	0.0717347	0.105028
57.12	0.0753182	0.110499
61.88	0.0787679	0.115746
66.64	0.0820867	0.120806
71.4	0.0852999	0.125752
76.16	0.0884142	0.13054
80.92	0.0914465	0.135252
85.68	0.0943964	0.13983
90.44	0.0972763	0.144339
95.2	0.100086	0.148714
99.96	0.102841	0.152978
104.72	0.105523	0.157178
109.48	0.10815	0.161283
114.24	0.110728	0.165323
119	0.113263	0.169319
123.76	0.115743	0.173205
128.52	0.118185	0.17706
133.28	0.120602	0.180904
138.04	0.122972	0.184704
142.8	0.125298	0.188395
147.56	0.12759	0.191952
152.32	0.129857	0.195483
157.08	0.132078	0.198979
161.84	0.134266	0.202451
166.6	0.136424	0.205933
171.36	0.138558	0.209349
176.12	0.140659	0.212697
180.88	0.142727	0.216019
185.64	0.14479	0.219271
190.4	0.146811	0.222536
195.16	0.148805	0.22574
199.92	0.150777	0.228845
204.68	0.152744	0.232032
209.44	0.154672	0.235129
214.2	0.156572	0.238237
218.96	0.158463	0.241271
223.72	0.160331	0.244356
228.48	0.162168	0.247316
233.24	0.163988	0.250221
238	0.165781	0.253186
242.76	0.167557	0.256072
247.52	0.169328	0.258971
252.28	0.171065	0.261773
257.04	0.172786	0.264528
261.8	0.174495	0.267303
266.56	0.176181	0.270058
271.32	0.177862	0.272817
276.08	0.179541	0.275533
280.84	0.181205	0.278227
285.6	0.182851	0.28087
290.36	0.184497	0.283536
295.12	0.186116	0.286195
299.88	0.18772	0.288865
304.64	0.189309	0.291523
309.4	0.190895	0.29414
314.16	0.192463	0.296765
318.92	0.194029	0.299376
323.68	0.195607	0.301937
328.44	0.197156	0.304469
333.2	0.198693	0.307027
337.96	0.200216	0.309494
342.72	0.201723	0.311963
347.48	0.203222	0.314425
352.24	0.204709	0.316896
357	0.206183	0.319347
361.76	0.207647	0.321774
366.52	0.209116	0.324149
371.28	0.210565	0.326518
376.04	0.212011	0.328857
380.8	0.213453	0.33122
385.56	0.214892	0.333612
390.32	0.216306	0.335899
395.08	0.217708	0.338169
399.84	0.219107	0.340472
404.6	0.220492	0.342795
409.36	0.221872	0.34507
414.12	0.223255	0.347315
418.88	0.224606	0.349557
423.64	0.225966	0.351787
428.4	0.227298	0.353986
433.16	0.228628	0.356171
437.92	0.229954	0.358359
442.68	0.23127	0.360508
447.44	0.232576	0.362696
452.2	0.233878	0.364802
456.96	0.235178	0.366927
461.72	0.236466	0.369027
466.48	0.237745	0.37116
471.24	0.239023	0.373294
476	0.240277	0.375418
480.76	0.241527	0.377532
485.52	0.242775	0.379662
490.28	0.244015	0.381772
495.04	0.245256	0.383848
499.8	0.246493	0.385915
504.56	0.247723	0.387985
509.32	0.248943	0.390073
514.08	0.250157	0.392122
518.84	0.251365	0.394168
523.6	0.252565	0.396201
528.36	0.253763	0.398229
533.12	0.254959	0.400245
537.88	0.25614	0.40222
542.64	0.257317	0.404196
547.4	0.25848	0.406147
552.16	0.259637	0.4081
556.92	0.260784	0.410022
561.68	0.261919	0.41199
566.44	0.263054	0.413922
571.2	0.264184	0.415876
575.96	0.265322	0.417803
580.72	0.266454	0.419654
585.48	0.267581	0.421511
590.24	0.268705	0.423402
595	0.269821	0.425254
599.76	0.270927	0.427126
604.52	0.272039	0.428959
609.28	0.273153	0.43087
614.04	0.274262	0.432816
618.8	0.27536	0.434748
623.56	0.276452	0.4366
628.32	0.277539	0.438507
633.08	0.278615	0.440409
637.84	0.279691	0.442263
642.6	0.280766	0.444102
647.36	0.28184	0.44595
652.12	0.282909	0.447772
656.88	0.283971	0.449596
661.64	0.285037	0.451432
666.4	0.286108	0.453272
671.16	0.287183	0.455084
675.92	0.288233	0.456935
680.68	0.289277	0.458788
685.44	0.290312	0.460586
690.2	0.291333	0.462379
694.96	0.292371	0.464156
699.72	0.293401	0.465935
704.48	0.294429	0.467728
709.24	0.295445	0.469518
714	0.296469	0.471269
718.76	0.297472	0.473075
723.52	0.298469	0.474849
728.28	0.299462	0.476607
733.04	0.300446	0.478376
737.8	0.301434	0.480136
742.56	0.30242	0.481874
747.32	0.303393	0.483564
752.08	0.304366	0.485281
756.84	0.305332	0.486939
761.6	0.306287	0.488667
766.36	0.307245	0.490343
771.12	0.308207	0.492028
775.88	0.309169	0.493678
780.64	0.310136	0.495419
785.4	0.311093	0.497112
790.16	0.312045	0.498842
794.92	0.312993	0.500554
799.68	0.313933	0.502276
804.44	0.314863	0.503969
809.2	0.315782	0.505676
813.96	0.316711	0.507382
818.72	0.317635	0.509028
823.48	0.318562	0.510698
828.24	0.319486	0.51237
833	0.320405	0.514
837.76	0.321316	0.515654
842.52	0.322225	0.517369
847.28	0.323141	0.519007
852.04	0.324062	0.52069
856.8	0.324967	0.522359
861.56	0.325863	0.523976
866.32	0.326758	0.525592
871.08	0.32766	0.527246
875.84	0.32855	0.528854
880.6	0.329446	0.530461
885.36	0.330335	0.532098
890.12	0.33122	0.533718
894.88	0.332095	0.535309
899.64	0.332978	0.536903
904.4	0.333861	0.538504
909.16	0.334741	0.540139
913.92	0.335615	0.541738
918.68	0.336495	0.543402
923.44	0.337367	0.545027
928.2	0.338241	0.546686
932.96	0.339107	0.548308
937.72	0.339973	0.549924
942.48	0.34083	0.551515
947.24	0.341686	0.553151
952	0.342533	0.554731
956.76	0.343387	0.556316
961.52	0.344251	0.5579
966.28	0.34511	0.559498
971.04	0.34596	0.561138
975.8	0.346809	0.562782
980.56	0.347658	0.56436
985.32	0.348492	0.565937
990.08	0.349341	0.567505
994.84	0.350175	0.56905
999.6	0.351012	0.570604
1004.36	0.351846	0.572137
1009.12	0.352674	0.573677
1013.88	0.353498	0.575239
1018.64	0.354329	0.576858
1023.4	0.35515	0.57845
1028.16	0.355966	0.580036
1032.92	0.356778	0.581647
1037.68	0.357604	0.583226
1042.44	0.358416	0.584778
1047.2	0.359232	0.586335
1051.96	0.360042	0.587886
1056.72	0.360868	0.589476
1061.48	0.361676	0.591098
1066.24	0.362478	0.592688
1071	0.363296	0.594257
1075.76	0.364098	0.595821
1080.52	0.364903	0.597386
1085.28	0.365697	0.598919
1090.04	0.366474	0.600434
1094.8	0.367265	0.602003
1099.56	0.36805	0.603556
1104.32	0.368847	0.605105
1109.08	0.36964	0.606598
1113.84	0.370434	0.608117
1118.6	0.371223	0.60957
1123.36	0.372013	0.611057
1128.12	0.372792	0.61258
1132.88	0.373573	0.614099
1137.64	0.37434	0.615621
1142.4	0.375112	0.6172
1147.16	0.37588	0.618737
1151.92	0.376653	0.620299
1156.68	0.377412	0.621842
1161.44	0.378171	0.623375
1166.2	0.378931	0.624899
1170.96	0.379689	0.626369
1175.72	0.380442	0.627834
1180.48	0.3812	0.629352
1185.24	0.381965	0.630856
1190	0.382718	0.63233
1194.76	0.383481	0.633817
1199.52	0.384242	0.635258
1204.28	0.384999	0.636721
1209.04	0.385752	0.638164
1213.8	0.386498	0.639616
1218.56	0.387243	0.641005
1223.32	0.388007	0.642404
1228.08	0.38875	0.643815
1232.84	0.38949	0.645169
1237.6	0.390241	0.646542
1242.36	0.390975	0.648006
1247.12	0.39172	0.649475
1251.88	0.392449	0.650896
1256.64	0.39317	0.6523
1261.4	0.393884	0.653711
1266.16	0.394592	0.655141
1270.92	0.395293	0.656573
1275.68	0.395997	0.65799
1280.44	0.39671	0.659421
1285.2	0.39742	0.66079
1289.96	0.398133	0.66223
1294.72	0.398842	0.663596
1299.48	0.399537	0.664967
1304.24	0.400226	0.666366
1309	0.40092	0.667776
1313.76	0.401626	0.66918
1318.52	0.402321	0.670543
1323.28	0.40301	0.671889
1328.04	0.403705	0.673212
1332.8	0.404397	0.674567
1337.56	0.405087	0.675934
1342.32	0.405781	0.677279
1347.08	0.406479	0.678603
1351.84	0.407172	0.679951
1356.6	0.407852	0.681328
1361.36	0.408527	0.682702
1366.12	0.409215	0.684021
1370.88	0.409898	0.685308
1375.64	0.410571	0.686587
1380.4	0.411257	0.687847
1385.16	0.411934	0.689108
1389.92	0.412618	0.690407
1394.68	0.413302	0.691739
1399.44	0.413984	0.693003
1404.2	0.414653	0.694291
1408.96	0.415319	0.695534
1413.72	0.415981	0.696808
1418.48	0.416652	0.698147
1423.24	0.417328	0.699413
1428	0.417985	0.700719
1432.76	0.418651	0.702009
1437.52	0.419298	0.703369
1442.28	0.419948	0.704671
1447.04	0.4206	0.705998
1451.8	0.421247	0.707285
1456.56	0.421896	0.708651
1461.32	0.422552	0.709992
1466.08	0.423208	0.711314
1470.84	0.423871	0.712646
1475.6	0.42453	0.713906
1480.36	0.425195	0.715182
1485.12	0.425857	0.716418
1489.88	0.426524	0.717667
1494.64	0.427182	0.718956
1499.4	0.42783	0.720181
1504.16	0.428474	0.721419
1508.92	0.429112	0.722624
1513.68	0.429747	0.723829
1518.44	0.430382	0.725074
1523.2	0.431029	0.726284
1527.96	0.431686	0.727545
1532.72	0.432338	0.728762
1537.48	0.432979	0.730029
1542.24	0.43363	0.731295
1547	0.434267	0.732549
1551.76	0.434904	0.733759
1556.52	0.435547	0.734985
1561.28	0.436185	0.736177
1566.04	0.436822	0.73733
1570.8	0.437441	0.738542
1575.56	0.438069	0.73978
1580.32	0.43869	0.740904
1585.08	0.439309	0.742142
1589.84	0.439928	0.743352
1594.6	0.44054	0.744559
1599.36	0.441151	0.745776
1604.12	0.441755	0.747007
1608.88	0.442376	0.74826
1613.64	0.442992	0.749477
1618.4	0.443608	0.750633
1623.16	0.444227	0.751805
1627.92	0.444842	0.752977
1632.68	0.445458	0.754167
1637.44	0.446059	0.755396
1642.2	0.446669	0.75657
1646.96	0.447267	0.757752
1651.72	0.447879	0.758971
1656.48	0.448485	0.760163
1661.24	0.449086	0.761385
1666	0.449688	0.762625
1670.76	0.450286	0.763861
1675.52	0.450885	0.765059
1680.28	0.451497	0.766259
1685.04	0.452102	0.767496
1689.8	0.452703	0.768647
1694.56	0.453307	0.769799
1699.32	0.453914	0.77097
1704.08	0.454507	0.772136
1708.84	0.455109	0.773325
1713.6	0.455695	0.774474
1718.36	0.45628	0.775604
1723.12	0.456864	0.776786
1727.88	0.457443	0.777943
1732.64	0.458024	0.779101
1737.4	0.45862	0.780246
1742.16	0.459204	0.781443
1746.92	0.459786	0.782611
1751.68	0.460377	0.783776
1756.44	0.460962	0.784972
1761.2	0.461539	0.786161
1765.96	0.462131	0.787354
1770.72	0.462711	0.788549
1775.48	0.463298	0.789769
1780.24	0.463881	0.790964
1785	0.46446	0.792125
1789.76	0.465035	0.793314
1794.52	0.465601	0.794501
1799.28	0.466179	0.79567
1804.04	0.466756	0.796849
1808.8	0.467331	0.798005
1813.56	0.467905	0.79919
1818.32	0.468477	0.800401
1823.08	0.469046	0.801577
1827.84	0.469615	0.802731
1832.6	0.470194	0.803915
1837.36	0.47078	0.805075
1842.12	0.471367	0.806224
1846.88	0.471945	0.80736
1851.64	0.47252	0.80851
1856.4	0.473095	0.809673
1861.16	0.473675	0.810826
1865.92	0.474243	0.811947
1870.68	0.474808	0.813043
1875.44	0.475377	0.814214
1880.2	0.475935	0.81541
1884.96	0.476509	0.816643
1889.72	0.477085	0.817833
1894.48	0.477666	0.819024
1899.24	0.478233	0.820215
1904	0.478789	0.821423
1908.76	0.479357	0.8226
1913.52	0.479927	0.82381
1918.28	0.480488	0.824989
1923.04	0.481039	0.826113
1927.8	0.481599	0.827245
1932.56	0.482164	0.828391
1937.32	0.482728	0.829574
1942.08	0.48328	0.830663
1946.84	0.483831	0.831804
1951.6	0.484383	0.832915
1956.36	0.484928	0.834049
1961.12	0.485485	0.835128
1965.88	0.486037	0.83618
1970.64	0.486572	0.837269
1975.4	0.487124	0.838402
1980.16	0.487669	0.839593
1984.92	0.488214	0.840725
1989.68	0.48874	0.841805
1994.44	0.489287	0.842911
1999.2	0.489822	0.844037
2003.96	0.490364	0.845175
2008.72	0.490911	0.846275
2013.48	0.49145	0.847403
2018.24	0.491991	0.848525
2023	0.492531	0.849628
2027.76	0.493084	0.850694
2032.52	0.49363	0.851748
2037.28	0.494166	0.8528
2042.04	0.494709	0.853859
2046.8	0.495254	0.854874
2051.56	0.495781	0.855904
2056.32	0.496308	0.856941
2061.08	0.496832	0.857953
2065.84	0.497364	0.858981
2070.6	0.497904	0.860009
2075.36	0.498438	0.861104
2080.12	0.49898	0.862199
2084.88	0.499527	0.863271
2089.64	0.50008	0.86436
2094.4	0.500625	0.865457
2099.16	0.501168	0.866582
2103.92	0.501714	0.867714
2108.68	0.502253	0.868803
2113.44	0.502793	0.869909
2118.2	0.503342	0.870981
2122.96	0.503906	0.872074
2127.72	0.504446	0.873144
2132.48	0.504983	0.874186
2137.24	0.505519	0.875281
2142	0.506055	0.876372
2146.76	0.506588	0.877383
2151.52	0.507116	0.87843
2156.28	0.507639	0.879475
2161.04	0.508167	0.880525
2165.8	0.508703	0.881595
2170.56	0.509233	0.882631
2175.32	0.509769	0.883624
2180.08	0.510294	0.884669
2184.84	0.510826	0.885704
2189.6	0.511366	0.886779
2194.36	0.511896	0.887846
2199.12	0.512429	0.888917
2203.88	0.512963	0.889954
2208.64	0.513482	0.891039
2213.4	0.514017	0.892129
2218.16	0.514552	0.893197
2222.92	0.515074	0.894262
2227.68	0.515595	0.895324
2232.44	0.516121	0.896434
2237.2	0.516655	0.897485
2241.96	0.517183	0.898566
2246.72	0.517729	0.899697
2251.48	0.518256	0.900772
2256.24	0.518792	0.901867
2261	0.519316	0.902962
2265.76	0.519842	0.904028
2270.52	0.52037	0.905114
2275.28	0.520899	0.906196
2280.04	0.52143	0.907263
2284.8	0.521954	0.908306
2289.56	0.522476	0.90935
2294.32	0.522992	0.910398
2299.08	0.523509	0.91148
2303.84	0.524011	0.912511
2308.6	0.524519	0.913566
2313.36	0.525017	0.91465
2318.12	0.525523	0.915701
2322.88	0.526033	0.916729
2327.64	0.526553	0.917727
2332.4	0.527061	0.918781
2337.16	0.527575	0.91979
2341.92	0.528092	0.92077
2346.68	0.528593	0.921815
2351.44	0.529105	0.922919
2356.2	0.529621	0.924035
2360.96	0.530134	0.92508
2365.72	0.530656	0.926157
2370.48	0.531155	0.927197
2375.24	0.53166	0.928216
2380	0.532164	0.929262
2384.76	0.53267	0.930329
2389.52	0.533165	0.931391
2394.28	0.533665	0.932461
2399.04	0.534156	0.933513
2403.8	0.534649	0.934621
2408.56	0.535148	0.935641
2413.32	0.535647	0.936685
2418.08	0.536134	0.937718
2422.84	0.536622	0.938797
2427.6	0.537113	0.939815
2432.36	0.537621	0.940873
2437.12	0.538114	0.941907
2441.88	0.538611	0.942949
2446.64	0.539117	0.943981
2451.4	0.539607	0.944954
2456.16	0.540106	0.945965
2460.92	0.54059	0.947006
2465.68	0.541094	0.948083
2470.44	0.541599	0.949157
2475.2	0.542106	0.950207
2479.96	0.542597	0.951248
2484.72	0.543093	0.952272
2489.48	0.543583	0.953316
2494.24	0.544073	0.95438
2499	0.544556	0.955336
2503.76	0.545039	0.956372
2508.52	0.545526	0.957476
2513.28	0.546026	0.958587
2518.04	0.54653	0.959683
2522.8	0.547044	0.96074
2527.56	0.547557	0.961822
2532.32	0.548068	0.962894
2537.08	0.548575	0.963925
2541.84	0.549076	0.964918
2546.6	0.54957	0.965922
2551.36	0.550069	0.966901
2556.12	0.550562	0.967917
2560.88	0.551058	0.968888
2565.64	0.551535	0.96988
2570.4	0.552025	0.970914
2575.16	0.552518	0.971932
2579.92	0.553006	0.972974
2584.68	0.553496	0.974
2589.44	0.553998	0.975053
2594.2	0.554477	0.976095
2598.96	0.554961	0.977122
2603.72	0.55545	0.978133
2608.48	0.555939	0.979136
2613.24	0.556426	0.980179
2618	0.556896	0.981207
2622.76	0.557376	0.982242
2627.52	0.557853	0.983268
2632.28	0.558344	0.984306
2637.04	0.558829	0.985346
2641.8	0.55932	0.98633
2646.56	0.559808	0.987347
2651.32	0.560283	0.988354
2656.08	0.560767	0.989362
2660.84	0.561239	0.990346
2665.6	0.561715	0.991366
2670.36	0.562187	0.992371
2675.12	0.56265	0.993425
2679.88	0.563127	0.994457
2684.64	0.563589	0.995465
2689.4	0.564055	0.996466
2694.16	0.564526	0.997444
2698.92	0.564996	0.998426
2703.68	0.565472	0.999369
2708.44	0.565959	1.00034
2713.2	0.566437	1.00129
2717.96	0.566916	1.00227
2722.72	0.567399	1.00326
2727.48	0.567869	1.00422
2732.24	0.568349	1.00519
2737	0.568826	1.00613
2741.76	0.569309	1.00714
2746.52	0.569796	1.00809
2751.28	0.570282	1.00904
2756.04	0.570759	1.00997
2760.8	0.571225	1.01091
2765.56	0.571697	1.01188
2770.32	0.572171	1.01284
2775.08	0.572651	1.01383
2779.84	0.573119	1.01483
2784.6	0.573601	1.01582
2789.36	0.574081	1.01681
2794.12	0.574553	1.01776
2798.88	0.575019	1.01869
2803.64	0.575481	1.01966
2808.4	0.57594	1.02064
2813.16	0.576391	1.02158
2817.92	0.576847	1.02249
2822.68	0.577299	1.0234
2827.44	0.577748	1.02435
2832.2	0.578211	1.02526
2836.96	0.578665	1.02618
2841.72	0.57913	1.02712
2846.48	0.579578	1.02807
2851.24	0.580042	1.02907
2856	0.580512	1.03
2860.76	0.580975	1.03094
2865.52	0.58145	1.03189
2870.28	0.581915	1.03283
2875.04	0.582375	1.03378
2879.8	0.582843	1.03473
2884.56	0.583295	1.03568
2889.32	0.58376	1.03663
2894.08	0.584209	1.03752
2898.84	0.584666	1.03842
2903.6	0.585116	1.03935
2908.36	0.585579	1.04024
2913.12	0.586026	1.04116
2917.88	0.586474	1.0421
2922.64	0.586918	1.04306
2927.4	0.58736	1.044
2932.16	0.587805	1.0449
2936.92	0.588256	1.04581
2941.68	0.588711	1.04668
2946.44	0.589158	1.04766
2951.2	0.589609	1.04859
2955.96	0.590069	1.04956
2960.72	0.590512	1.05056
2965.48	0.590943	1.05157
2970.24	0.591387	1.05253
2975	0.591827	1.05348
2979.76	0.592265	1.05443
2984.52	0.592696	1.05536
2989.28	0.59312	1.05627
2994.04	0.593544	1.05716
2998.8	0.593973	1.05807
3003.56	0.594398	1.05899
3008.32	0.59482	1.05986
3013.08	0.595256	1.06078
3017.84	0.5957	1.0617
3022.6	0.596144	1.06257
3027.36	0.596581	1.06347
3032.12	0.597026	1.06443
3036.88	0.59746	1.06536
3041.64	0.597899	1.06628
3046.4	0.598349	1.06723
3051.16	0.598794	1.06813
3055.92	0.599225	1.06899
3060.68	0.599658	1.06988
3065.44	0.600098	1.07081
3070.2	0.60053	1.07175
3074.96	0.600964	1.07272
3079.72	0.601405	1.07363
3084.48	0.601853	1.07458
3089.24	0.602291	1.07552
3094	0.602736	1.07646
3098.76	0.603167	1.07737
3103.52	0.603596	1.07831
3108.28	0.604017	1.07924
3113.04	0.604445	1.0802
3117.8	0.604869	1.08107
3122.56	0.605288	1.08199
3127.32	0.605707	1.08293
3132.08	0.606134	1.08384
3136.84	0.606558	1.08477
3141.6	0.606991	1.0857
3146.36	0.60742	1.08663
3151.12	0.607842	1.08752
3155.88	0.608287	1.0884
3160.64	0.608733	1.08926
3165.4	0.609172	1.0902
3170.16	0.60961	1.09113
3174.92	0.61005	1.092
3179.68	0.610484	1.09292
3184.44	0.610921	1.09373
3189.2	0.611341	1.09458
3193.96	0.61176	1.09543
3198.72	0.612199	1.09628
3203.48	0.61262	1.09708
3208.24	0.613047	1.09791
3213	0.613458	1.09871
3217.76	0.61388	1.09958
3222.52	0.614296	1.10046
3227.28	0.614715	1.10134
3232.04	0.615133	1.10218
3236.8	0.615548	1.10299
3241.56	0.615963	1.10385
3246.32	0.616375	1.10468
3251.08	0.616771	1.10548
3255.84	0.617171	1.10633
3260.6	0.61758	1.10715
3265.36	0.617987	1.10797
3270.12	0.618392	1.10874
3274.88	0.618811	1.10961
3279.64	0.619226	1.11044
3284.4	0.619648	1.11124
3289.16	0.620061	1.11207
3293.92	0.620478	1.11295
3298.68	0.620906	1.11381
3303.44	0.62132	1.11463
3308.2	0.621731	1.11549
3312.96	0.622141	1.11636
3317.72	0.622541	1.11722
3322.48	0.622938	1.11812
3327.24	0.623346	1.11904
3332	0.623755	1.11992
3336.76	0.624178	1.12084
3341.52	0.624589	1.12178
3346.28	0.624997	1.12265
3351.04	0.625416	1.12352
3355.8	0.625824	1.12434
3360.56	0.626245	1.12519
3365.32	0.626662	1.12608
3370.08	0.627074	1.12699
3374.84	0.627492	1.12788
3379.6	0.627899	1.12871
3384.36	0.628298	1.12954
3389.12	0.628704	1.13039
3393.88	0.629106	1.13127
3398.64	0.629505	1.13215
3403.4	0.629893	1.13302
3408.16	0.630285	1.13389
3412.92	0.630691	1.13477
3417.68	0.631103	1.13563
3422.44	0.631514	1.13646
3427.2	0.631929	1.13732
3431.96	0.632333	1.13816
3436.72	0.632734	1.13901
3441.48	0.633144	1.13983
3446.24	0.633546	1.1407
3451	0.633948	1.14151
3455.76	0.634368	1.14232
3460.52	0.634786	1.14317
3465.28	0.635203	1.14402
3470.04	0.635613	1.14482
3474.8	0.636044	1.14563
3479.56	0.636444	1.14648
3484.32	0.636851	1.14731
3489.08	0.637265	1.14817
3493.84	0.637674	1.14903
3498.6	0.638091	1.14988
3503.36	0.6385	1.15068
3508.12	0.638926	1.15147
3512.88	0.639351	1.15233
3517.64	0.639772	1.15321
3522.4	0.640207	1.15405
3527.16	0.640628	1.15491
3531.92	0.641043	1.15576
3536.68	0.641475	1.1566
3541.44	0.641901	1.15749
3546.2	0.642324	1.15828
3550.96	0.642748	1.15911
3555.72	0.643185	1.16
3560.48	0.643615	1.16082
3565.24	0.64405	1.16169
3570	0.644479	1.16259
3574.76	0.644913	1.1634
3579.52	0.645346	1.1642
3584.28	0.645769	1.16502
3589.04	0.646209	1.16584
3593.8	0.646635	1.16664
3598.56	0.647069	1.16744
3603.32	0.647503	1.16824
3608.08	0.647939	1.16902
3612.84	0.648381	1.16982
3617.6	0.648807	1.17066
3622.36	0.649223	1.17152
3627.12	0.649665	1.17232
3631.88	0.650082	1.17313
3636.64	0.650507	1.17401
3641.4	0.650926	1.17482
3646.16	0.651335	1.17563
3650.92	0.651736	1.17643
3655.68	0.652159	1.1772
3660.44	0.652573	1.17805
3665.2	0.652984	1.17884
3669.96	0.653409	1.17962
3674.72	0.653825	1.18041
3679.48	0.654238	1.18125
3684.24	0.65466	1.18208
3689	0.655086	1.18293
3693.76	0.655505	1.18379
3698.52	0.655931	1.18468
3703.28	0.656366	1.18553
3708.04	0.656797	1.18633
3712.8	0.657211	1.18717
3717.56	0.657635	1.18802
3722.32	0.658054	1.18885
3727.08	0.658466	1.18963
3731.84	0.658887	1.19044
3736.6	0.659298	1.19127
3741.36	0.659698	1.1921
3746.12	0.660113	1.19296
3750.88	0.660528	1.19375
3755.64	0.660936	1.19454
3760.4	0.661345	1.1953
3765.16	0.661755	1.1961
3769.92	0.662171	1.19689
3774.68	0.662575	1.19772
3779.44	0.662979	1.19855
3784.2	0.663381	1.19938
3788.96	0.663799	1.20014
3793.72	0.664219	1.2009
3798.48	0.664627	1.20168
3803.24	0.665038	1.20244
3808	0.665454	1.20317
3812.76	0.665874	1.20395
3817.52	0.666287	1.20473
3822.28	0.666702	1.20551
3827.04	0.667119	1.20632
3831.8	0.66756	1.20716
3836.56	0.66799	1.20798
3841.32	0.66841	1.20883
3846.08	0.668828	1.20962
3850.84	0.669255	1.21039
3855.6	0.669684	1.21123
3860.36	0.670105	1.21206
3865.12	0.670516	1.21289
3869.88	0.670953	1.21377
3874.64	0.671402	1.21461
3879.4	0.671818	1.21545
3884.16	0.672244	1.21628
3888.92	0.672675	1.21713
3893.68	0.67311	1.21795
3898.44	0.673542	1.21873
3903.2	0.67397	1.21955
3907.96	0.674406	1.22043
3912.72	0.674839	1.22127
3917.48	0.675276	1.22207
3922.24	0.675708	1.22289
3927	0.676144	1.22368
3931.76	0.676582	1.22451
3936.52	0.677018	1.2253
3941.28	0.677459	1.2261
3946.04	0.677883	1.22684
3950.8	0.678293	1.22759
3955.56	0.678705	1.22841
3960.32	0.679132	1.2292
3965.08	0.679558	1.23004
3969.84	0.679991	1.23082
3974.6	0.68041	1.23158
3979.36	0.680833	1.23235
3984.12	0.681252	1.23312
3988.88	0.681669	1.23383
3993.64	0.682088	1.23457
3998.4	0.682508	1.23533
4003.16	0.682929	1.23609
4007.92	0.683361	1.23687
4012.68	0.683775	1.2376
4017.44	0.684198	1.2384
4022.2	0.684616	1.2392
4026.96	0.685044	1.24004
4031.72	0.685464	1.24083
4036.48	0.685894	1.2416
4041.24	0.686306	1.2424
4046	0.686724	1.24323
4050.76	0.687129	1.24403
4055.52	0.687549	1.24481
4060.28	0.687965	1.24561
4065.04	0.688375	1.24643
4069.8	0.688786	1.24727
4074.56	0.689189	1.24815
4079.32	0.689604	1.24899
4084.08	0.690021	1.24981
4088.84	0.690445	1.25061
4093.6	0.690865	1.25141
4098.36	0.691278	1.2522
4103.12	0.691704	1.25305
4107.88	0.692126	1.25383
4112.64	0.692556	1.25465
4117.4	0.69297	1.25546
4122.16	0.693387	1.2563
4126.92	0.693815	1.25718
4131.68	0.694232	1.25804
4136.44	0.694651	1.25884
4141.2	0.695062	1.25966
4145.96	0.695469	1.26044
4150.72	0.695885	1.26125
4155.48	0.696306	1.26204
4160.24	0.696734	1.26282
4165	0.697155	1.26363
4169.76	0.697578	1.2644
4174.52	0.697992	1.26516
4179.28	0.698405	1.26591
4184.04	0.69882	1.26664
4188.8	0.699206	1.26744
4193.56	0.699618	1.26826
4198.32	0.700037	1.26912
4203.08	0.70045	1.26995
4207.84	0.70086	1.27086
4212.6	0.701274	1.27169
4217.36	0.701686	1.27249
4222.12	0.7021	1.27333
4226.88	0.702504	1.27415
4231.64	0.702923	1.27495
4236.4	0.703328	1.27576
4241.16	0.70373	1.27657
4245.92	0.704138	1.27744
4250.68	0.70454	1.27832
4255.44	0.704954	1.27918
4260.2	0.705357	1.27999
4264.96	0.70577	1.28081
4269.72	0.70617	1.28162
4274.48	0.70657	1.28239
4279.24	0.706978	1.28319
4284	0.707375	1.28398
4288.76	0.707768	1.28475
4293.52	0.708177	1.28556
4298.28	0.708566	1.28637
4303.04	0.708959	1.28718
4307.8	0.709366	1.28801
4312.56	0.70978	1.28885
4317.32	0.710185	1.28964
4322.08	0.710589	1.29044
4326.84	0.710986	1.29127
4331.6	0.711382	1.29205
4336.36	0.711785	1.29281
4341.12	0.712175	1.29356
4345.88	0.712552	1.2943
4350.64	0.712936	1.29508
4355.4	0.713308	1.29581
4360.16	0.71368	1.29655
4364.92	0.714062	1.2973
4369.68	0.714439	1.29805
4374.44	0.714824	1.29875
4379.2	0.7152	1.29949
4383.96	0.715576	1.30024
4388.72	0.715946	1.301
4393.48	0.716309	1.3018
4398.24	0.716671	1.30256
4403	0.717043	1.3033
4407.76	0.717421	1.30408
4412.52	0.717783	1.30484
4417.28	0.718163	1.30566
4422.04	0.718543	1.30647
4426.8	0.718928	1.30732
4431.56	0.719317	1.3081
4436.32	0.719696	1.30888
4441.08	0.720082	1.3096
4445.84	0.720465	1.31033
4450.6	0.720841	1.31108
4455.36	0.721228	1.31185
4460.12	0.721614	1.31269
4464.88	0.722004	1.31356
4469.64	0.722406	1.31444
4474.4	0.722803	1.31529
4479.16	0.723191	1.31615
4483.92	0.723585	1.31702
4488.68	0.723961	1.31786
4493.44	0.724352	1.31868
4498.2	0.724727	1.31956
4502.96	0.725115	1.32041
4507.72	0.725493	1.32122
4512.48	0.725893	1.32204
4517.24	0.72629	1.32289
4522	0.726679	1.32372
4526.76	0.727068	1.32455
4531.52	0.727465	1.32538
4536.28	0.727854	1.32623
4541.04	0.728248	1.32712
4545.8	0.728643	1.32791
4550.56	0.729044	1.32872
4555.32	0.729434	1.32958
4560.08	0.729839	1.33042
4564.84	0.730243	1.33126
4569.6	0.73064	1.332
4574.36	0.731037	1.33274
4579.12	0.731423	1.33352
4583.88	0.731826	1.33434
4588.64	0.732222	1.33512
4593.4	0.732629	1.33594
4598.16	0.733024	1.33672
4602.92	0.733417	1.33755
4607.68	0.733801	1.33831
4612.44	0.734188	1.33911
4617.2	0.734573	1.33992
4621.96	0.734956	1.34076
4626.72	0.73536	1.34155
4631.48	0.735761	1.34234
4636.24	0.736147	1.3431
4641	0.736535	1.3439
4645.76	0.736928	1.34466
4650.52	0.73732	1.34547
4655.28	0.737703	1.34628
4660.04	0.738109	1.34711
4664.8	0.73851	1.34794
4669.56	0.73891	1.34872
4674.32	0.739304	1.34952
4679.08	0.739688	1.35033
4683.84	0.740079	1.35111
4688.6	0.740475	1.35193
4693.36	0.740861	1.35271
4698.12	0.741242	1.35344
4702.88	0.741625	1.35419
4707.64	0.742016	1.35495
4712.4	0.742408	1.35576
4717.16	0.742795	1.35648
4721.92	0.743177	1.35723
4726.68	0.74359	1.35806
4731.44	0.743985	1.35885
4736.2	0.744371	1.35966
4740.96	0.744747	1.36042
4745.72	0.745137	1.36124
4750.48	0.745514	1.36207
4755.24	0.745891	1.3629

## Sheet: Figure2E
4.759999999999999787e+00 1.749414148139999750e-02 2.530950484100000578e-02
9.519999999999999574e+00 2.572902707599999950e-02 3.836780179950000785e-02
1.427999999999999936e+01 3.226851422749999615e-02 4.882414195700000153e-02
1.903999999999999915e+01 3.793836667699999887e-02 5.790601911999999907e-02
2.379999999999999716e+01 4.300067564750000015e-02 6.608950481900000007e-02
2.855999999999999872e+01 4.761894358749999695e-02 7.359576082049998358e-02
3.332000000000000028e+01 5.194557603399999751e-02 8.065369916750000923e-02
3.807999999999999829e+01 5.600183682100000337e-02 8.723533403899998151e-02
4.283999999999999631e+01 5.986554128700000144e-02 9.344615070749998087e-02
4.759999999999999432e+01 6.352219397400001022e-02 9.935482808750001338e-02
5.235999999999999943e+01 6.703036430799999557e-02 1.050278570790000171e-01
5.711999999999999744e+01 7.039909151699999534e-02 1.104986731059999922e-01
6.187999999999999545e+01 7.361721462850001618e-02 1.157462983999999889e-01
6.664000000000000057e+01 7.674591521099997926e-02 1.208058251349999890e-01
7.139999999999999147e+01 7.977771359049999622e-02 1.257522621149999853e-01
7.615999999999999659e+01 8.270772787699999518e-02 1.305401149850000109e-01
8.092000000000000171e+01 8.554058261199999624e-02 1.352515806350000072e-01
8.567999999999999261e+01 8.828541201049999732e-02 1.398295011899999829e-01
9.043999999999999773e+01 9.097852540549999922e-02 1.443393735000000067e-01
9.519999999999998863e+01 9.363040229300001460e-02 1.487135579849999945e-01
9.995999999999999375e+01 9.624228192200000309e-02 1.529779109899999934e-01
1.047199999999999989e+02 9.878058307450000852e-02 1.571779379149999822e-01
1.094799999999999898e+02 1.012816846669999937e-01 1.612828563449999753e-01
1.142399999999999949e+02 1.037030866440000060e-01 1.653228522649999865e-01
1.190000000000000000e+02 1.061430906100000043e-01 1.693193087950000120e-01
1.237599999999999909e+02 1.085252607470000019e-01 1.732045974000000210e-01
1.285199999999999818e+02 1.108334194434999892e-01 1.770604731700000101e-01
1.332800000000000011e+02 1.130893993510000001e-01 1.809039785399999822e-01
1.380399999999999920e+02 1.153026616164999907e-01 1.847036573499999945e-01
1.427999999999999829e+02 1.174861333080000070e-01 1.883948742600000392e-01
1.475600000000000023e+02 1.196536273024999958e-01 1.919517950150000096e-01
1.523199999999999932e+02 1.217348565334999966e-01 1.954833564499999787e-01
1.570799999999999841e+02 1.238245804740000233e-01 1.989794744800000292e-01
1.618400000000000034e+02 1.258943516219999947e-01 2.024511499249999624e-01
1.665999999999999943e+02 1.279617237959999876e-01 2.059331082650000533e-01
1.713599999999999852e+02 1.300097484434999950e-01 2.093486640650000230e-01
1.761200000000000045e+02 1.320297022235000228e-01 2.126968453649999979e-01
1.808799999999999955e+02 1.339812554229999897e-01 2.160186843399999890e-01
1.856399999999999864e+02 1.359494987219999618e-01 2.192712159399999861e-01
1.903999999999999773e+02 1.378667583010000086e-01 2.225360074899999929e-01
1.951599999999999966e+02 1.397412185050000144e-01 2.257403939350000333e-01
1.999199999999999875e+02 1.415916226989999971e-01 2.288448894000000289e-01
2.046799999999999784e+02 1.434210966179999824e-01 2.320317363849999925e-01
2.094399999999999977e+02 1.452606248005000045e-01 2.351286660249999882e-01
2.141999999999999886e+02 1.470841719725000385e-01 2.382367732050000575e-01
2.189599999999999795e+02 1.488743157510000192e-01 2.412714532249999877e-01
2.237199999999999989e+02 1.506322048160000093e-01 2.443564211299999456e-01
2.284799999999999898e+02 1.523591612539999807e-01 2.473160614200000107e-01
2.332399999999999807e+02 1.541048897739999701e-01 2.502206755199999910e-01
2.380000000000000000e+02 1.558453785460000018e-01 2.531856174100000079e-01
2.427599999999999909e+02 1.575579786930000059e-01 2.560717311350000358e-01
2.475199999999999818e+02 1.592414399210000109e-01 2.589709994550000172e-01
2.522800000000000011e+02 1.609193974254999604e-01 2.617729613249999976e-01
2.570399999999999636e+02 1.625836160545000297e-01 2.645277499999999504e-01
2.618000000000000114e+02 1.642145792929999848e-01 2.673031707350000397e-01
2.665600000000000023e+02 1.658682157075000441e-01 2.700579041849999751e-01
2.713199999999999932e+02 1.674926601869999865e-01 2.728167021950000382e-01
2.760799999999999841e+02 1.691228381259999858e-01 2.755327891900000159e-01
2.808399999999999750e+02 1.707224412960000326e-01 2.782272058949999960e-01
2.855999999999999659e+02 1.723217109070000197e-01 2.808696448300000426e-01
2.903600000000000136e+02 1.738786406149999963e-01 2.835360182800000239e-01
2.951200000000000045e+02 1.754490772535000076e-01 2.861952456150000379e-01
2.998799999999999955e+02 1.769774688905000060e-01 2.888646233050000123e-01
3.046399999999999864e+02 1.784692452479999525e-01 2.915228234550000241e-01
3.093999999999999773e+02 1.799510512840000187e-01 2.941400797899999531e-01
3.141599999999999682e+02 1.814294422059999912e-01 2.967650565799999640e-01
3.189199999999999591e+02 1.828796694825000069e-01 2.993764811550000404e-01
3.236800000000000068e+02 1.842787319009999980e-01 3.019372423150000206e-01
3.284399999999999977e+02 1.857060827734999808e-01 3.044694963299999779e-01
3.331999999999999886e+02 1.871063943814999797e-01 3.070271317550000711e-01
3.379599999999999795e+02 1.885199732435000053e-01 3.094936238399999540e-01
3.427199999999999704e+02 1.899173391500000030e-01 3.119628882200000120e-01
3.474799999999999613e+02 1.913170918810000176e-01 3.144253820150000323e-01
3.522400000000000091e+02 1.926810367220000153e-01 3.168960711999999624e-01
3.570000000000000000e+02 1.940591865375000391e-01 3.193470671499999969e-01
3.617599999999999909e+02 1.954328719639999712e-01 3.217735873800000590e-01
3.665199999999999818e+02 1.967691314079999809e-01 3.241492012050000149e-01
3.712799999999999727e+02 1.981224851985000091e-01 3.265175142849999768e-01
3.760399999999999636e+02 1.994817303920000118e-01 3.288573423099999116e-01
3.807999999999999545e+02 2.008227656940000105e-01 3.312200334850000094e-01
3.855600000000000023e+02 2.021829839519999894e-01 3.336119497299999681e-01
3.903199999999999932e+02 2.035482431479999910e-01 3.358985187650000426e-01
3.950799999999999841e+02 2.048814740530000567e-01 3.381690725500000050e-01
3.998399999999999750e+02 2.061978856320000053e-01 3.404720875900000276e-01
4.045999999999999659e+02 2.074936662555000033e-01 3.427950278099999859e-01
4.093599999999999568e+02 2.088018338464999735e-01 3.450703972150000465e-01
4.141200000000000045e+02 2.101355882844999912e-01 3.473152934650000079e-01
4.188799999999999955e+02 2.114546727534999948e-01 3.495573069699999813e-01
4.236399999999999864e+02 2.127687693005000102e-01 3.517870936599999943e-01
4.283999999999999773e+02 2.140744583934999778e-01 3.539861421149999576e-01
4.331599999999999682e+02 2.152937048984999713e-01 3.561707216200000192e-01
4.379199999999999591e+02 2.165255614800000172e-01 3.583588686599999407e-01
4.426800000000000068e+02 2.177558596120000300e-01 3.605082698400000618e-01
4.474399999999999977e+02 2.189859026044999879e-01 3.626961297099999815e-01
4.521999999999999886e+02 2.201906646965000047e-01 3.648015276100000093e-01
4.569599999999999795e+02 2.214432947140000107e-01 3.669270384549999098e-01
4.617199999999999704e+02 2.226863398805000172e-01 3.690270022149999551e-01
4.664799999999999613e+02 2.238860168544999918e-01 3.711603991899999899e-01
4.712399999999999523e+02 2.250709012600000114e-01 3.732938513900000421e-01
4.760000000000000000e+02 2.262488052255000048e-01 3.754177386200000521e-01
4.807599999999999909e+02 2.274289955060000146e-01 3.775324474550000309e-01
4.855199999999999818e+02 2.285769918204999807e-01 3.796617246450000316e-01
4.902799999999999727e+02 2.297394372040000299e-01 3.817718718949999479e-01
4.950399999999999636e+02 2.309244188055000202e-01 3.838476139700000012e-01
4.997999999999999545e+02 2.320983907510000277e-01 3.859151385650000377e-01
5.045600000000000023e+02 2.332486833209999888e-01 3.879849936549999989e-01
5.093199999999999932e+02 2.344053046759999870e-01 3.900734374800000070e-01
5.140799999999999272e+02 2.355461968464999944e-01 3.921221524399999270e-01
5.188400000000000318e+02 2.366742403685000162e-01 3.941684595900000199e-01
5.236000000000000227e+02 2.378131654245000115e-01 3.962010819849999255e-01
5.283600000000000136e+02 2.389644520445000087e-01 3.982291648850000421e-01
5.331200000000000045e+02 2.401003839055000089e-01 4.002446343950000207e-01
5.378799999999999955e+02 2.412119880495000035e-01 4.022201210049999309e-01
5.426399999999999864e+02 2.423247088430000307e-01 4.041961709099999855e-01
5.473999999999999773e+02 2.434159217079999993e-01 4.061467620899998909e-01
5.521599999999999682e+02 2.444932222910000397e-01 4.081004679599999907e-01
5.569199999999999591e+02 2.455989869434999640e-01 4.100219555649999847e-01
5.616799999999999500e+02 2.466853079779999791e-01 4.119902076999999441e-01
5.664399999999999409e+02 2.477913774724999629e-01 4.139216247600000509e-01
5.711999999999999318e+02 2.488511396999999736e-01 4.158758497449999703e-01
5.759599999999999227e+02 2.499253543099999864e-01 4.178028819400000371e-01
5.807200000000000273e+02 2.510163131399999470e-01 4.196544215599999905e-01
5.854800000000000182e+02 2.520873026100000081e-01 4.215108762049999402e-01
5.902400000000000091e+02 2.531209710249999745e-01 4.234015593050000081e-01
5.950000000000000000e+02 2.541759452450000345e-01 4.252542255149999728e-01
5.997599999999999909e+02 2.552254521899999795e-01 4.271257234500000499e-01
6.045199999999999818e+02 2.562699447050000301e-01 4.289594033050000421e-01
6.092799999999999727e+02 2.573265756750000022e-01 4.308704202500000524e-01
6.140399999999999636e+02 2.583467802350000730e-01 4.328161295400000386e-01
6.187999999999999545e+02 2.593623679850000086e-01 4.347476460049999325e-01
6.235599999999999454e+02 2.603746090999999874e-01 4.365999035500000014e-01
6.283199999999999363e+02 2.613933667649999681e-01 4.385072866899999977e-01
6.330799999999999272e+02 2.624139026750000325e-01 4.404088270250000048e-01
6.378399999999999181e+02 2.634110121399999560e-01 4.422628738600000164e-01
6.426000000000000227e+02 2.644516720399999743e-01 4.441022529349999970e-01
6.473600000000000136e+02 2.654962529150000083e-01 4.459495954549999586e-01
6.521200000000000045e+02 2.665033581050000322e-01 4.477723186700000024e-01
6.568799999999999955e+02 2.674835466299999576e-01 4.495962457899999598e-01
6.616399999999999864e+02 2.684899780750000242e-01 4.514321456899999530e-01
6.663999999999999773e+02 2.694842158399999854e-01 4.532723641849999430e-01
6.711599999999999682e+02 2.704859752500000103e-01 4.550840423999999995e-01
6.759199999999999591e+02 2.714933344750000144e-01 4.569346321500001307e-01
6.806799999999999500e+02 2.725177030000000000e-01 4.587878726999999324e-01
6.854399999999999409e+02 2.735217266349999621e-01 4.605861975100000172e-01
6.901999999999999318e+02 2.744791514150000111e-01 4.623788562349999687e-01
6.949599999999999227e+02 2.754388956450000148e-01 4.641562949500000479e-01
6.997199999999999136e+02 2.763871088950000665e-01 4.659352799649999488e-01
7.044800000000000182e+02 2.773637188400000508e-01 4.677278171950000618e-01
7.092400000000000091e+02 2.783016271049999490e-01 4.695175269049999822e-01
7.140000000000000000e+02 2.792421088550000596e-01 4.712690871849999907e-01
7.187599999999999909e+02 2.802068012449999701e-01 4.730745802000000388e-01
7.235199999999999818e+02 2.811256458399999936e-01 4.748489594499999411e-01
7.282799999999999727e+02 2.821041223900000450e-01 4.766071467299999864e-01
7.330399999999999636e+02 2.830007113100000415e-01 4.783755616799999499e-01
7.377999999999999545e+02 2.839371616349999350e-01 4.801357039249999348e-01
7.425599999999999454e+02 2.848657147849999460e-01 4.818736346749999955e-01
7.473199999999999363e+02 2.857949748149999913e-01 4.835635748999999595e-01
7.520799999999999272e+02 2.867428788049999899e-01 4.852808956800001017e-01
7.568399999999999181e+02 2.876397990750000355e-01 4.869391478000000273e-01
7.615999999999999091e+02 2.885635918300000213e-01 4.886669392399999867e-01
7.663600000000000136e+02 2.895041840300000002e-01 4.903426645499999736e-01
7.711200000000000045e+02 2.904413743700000050e-01 4.920281757299999614e-01
7.758799999999999955e+02 2.913473957199999576e-01 4.936776139399999819e-01
7.806399999999999864e+02 2.922930575750000703e-01 4.954193331249999721e-01
7.853999999999999773e+02 2.932243719749999533e-01 4.971122002749999713e-01
7.901599999999999682e+02 2.941670185449999364e-01 4.988416926449999456e-01
7.949199999999999591e+02 2.950759889099999755e-01 5.005540321299999373e-01
7.996799999999999500e+02 2.960067289700000215e-01 5.022764998799998937e-01
8.044399999999999409e+02 2.968936866499999327e-01 5.039686601499999696e-01
8.091999999999999318e+02 2.978065006750000854e-01 5.056764270050000398e-01
8.139599999999999227e+02 2.987396485450000139e-01 5.073822278499999783e-01
8.187199999999999136e+02 2.996407990499999618e-01 5.090278223999999963e-01
8.234800000000000182e+02 3.005588484050000231e-01 5.106976496800000875e-01
8.282400000000000091e+02 3.014433982749999963e-01 5.123698295449999884e-01
8.330000000000000000e+02 3.023078904250000032e-01 5.140002040849999121e-01
8.377599999999999909e+02 3.032397239399999833e-01 5.156543032850000596e-01
8.425199999999999818e+02 3.041337504200000152e-01 5.173694261100000302e-01
8.472799999999999727e+02 3.050019315999998870e-01 5.190072118450000938e-01
8.520399999999999636e+02 3.058653192499999895e-01 5.206896083349999982e-01
8.567999999999999545e+02 3.067349473250000624e-01 5.223587287349999997e-01
8.615599999999999454e+02 3.076128260150000071e-01 5.239764677949999561e-01
8.663199999999999363e+02 3.084658534549999942e-01 5.255924286099998843e-01
8.710799999999999272e+02 3.093336370149999959e-01 5.272456221200000348e-01
8.758399999999999181e+02 3.101820365999999884e-01 5.288541496500001049e-01
8.805999999999999091e+02 3.110712474600000332e-01 5.304609320700000019e-01
8.853600000000000136e+02 3.119685322149999274e-01 5.320979225649999922e-01
8.901200000000000045e+02 3.128035673499999225e-01 5.337178264449999876e-01
8.948799999999999955e+02 3.136745429150000208e-01 5.353094109450000637e-01
8.996399999999999864e+02 3.145459492349999553e-01 5.369030166800000670e-01
9.043999999999999773e+02 3.153685477000000570e-01 5.385038347999999697e-01
9.091599999999999682e+02 3.162221052999999449e-01 5.401392016800000695e-01
9.139199999999999591e+02 3.170573834250000611e-01 5.417383078250000983e-01
9.186799999999999500e+02 3.178893038700000284e-01 5.434018394549999798e-01
9.234399999999999409e+02 3.187434799900000226e-01 5.450267135850000999e-01
9.281999999999999318e+02 3.195879254650000889e-01 5.466855621349999694e-01
9.329599999999999227e+02 3.204300183549999570e-01 5.483083377150000937e-01
9.377199999999999136e+02 3.212625020950000132e-01 5.499240886749999779e-01
9.424799999999999045e+02 3.221004972899999541e-01 5.515151430150000422e-01
9.472400000000000091e+02 3.228873099549999792e-01 5.531513824500000620e-01
9.520000000000000000e+02 3.237264980100000855e-01 5.547309058099999524e-01
9.567599999999999909e+02 3.245419945399999895e-01 5.563157639049999270e-01
9.615199999999999818e+02 3.253656422799999226e-01 5.579002575150000531e-01
9.662799999999999727e+02 3.261733852200000006e-01 5.594979499000000134e-01
9.710399999999999636e+02 3.269372905550000374e-01 5.611380329950000911e-01
9.757999999999999545e+02 3.277383402250000355e-01 5.627819045249999874e-01
9.805599999999999454e+02 3.285516608900000413e-01 5.643597159100000038e-01
9.853199999999999363e+02 3.293626400149999855e-01 5.659374720699998917e-01
9.900799999999999272e+02 3.301693226350000399e-01 5.675048790650001340e-01
9.948399999999999181e+02 3.309556824549999554e-01 5.690504611400001300e-01
9.995999999999999091e+02 3.317281697550000241e-01 5.706039072549999869e-01
1.004359999999999900e+03 3.325311854349999319e-01 5.721370968400000256e-01
1.009120000000000005e+03 3.333038825900000446e-01 5.736769576049999264e-01
1.013879999999999995e+03 3.340680309149999805e-01 5.752390629999999394e-01
1.018639999999999986e+03 3.348455989149999312e-01 5.768583041799998368e-01
1.023399999999999977e+03 3.355912910449999620e-01 5.784496125549999368e-01
1.028159999999999854e+03 3.363704274350000079e-01 5.800355641050000122e-01
1.032919999999999845e+03 3.371337363400000453e-01 5.816469964699999551e-01
1.037680000000000064e+03 3.378769764800000353e-01 5.832258792200000208e-01
1.042440000000000055e+03 3.385990543999999880e-01 5.847783091949998457e-01
1.047200000000000045e+03 3.393281238050000481e-01 5.863351903049999203e-01
1.051960000000000036e+03 3.400606502949999888e-01 5.878856321799998952e-01
1.056720000000000027e+03 3.407907800200000170e-01 5.894755820200000551e-01
1.061480000000000018e+03 3.415079981399999909e-01 5.910981146100000583e-01
1.066240000000000009e+03 3.422165348900000348e-01 5.926884399800000924e-01
1.071000000000000000e+03 3.429481225550000123e-01 5.942571834199998904e-01
1.075759999999999991e+03 3.436775343550000361e-01 5.958207357099999379e-01
1.080519999999999982e+03 3.443884016000000048e-01 5.973860220650000219e-01
1.085279999999999973e+03 3.451282288349999949e-01 5.989189023900000075e-01
1.090039999999999964e+03 3.458605012899999553e-01 6.004340886250000286e-01
1.094799999999999955e+03 3.465902002599999809e-01 6.020031413249999908e-01
1.099559999999999945e+03 3.473099697750000048e-01 6.035555160750000203e-01
1.104319999999999936e+03 3.480020384300000491e-01 6.051054719699999751e-01
1.109079999999999927e+03 3.487330296649999717e-01 6.065981264049999933e-01
1.113839999999999918e+03 3.494556267000000216e-01 6.081166040500000092e-01
1.118599999999999909e+03 3.501727895950000335e-01 6.095703690400000596e-01
1.123359999999999900e+03 3.508797469099999566e-01 6.110572579849999908e-01
1.128119999999999891e+03 3.516040006950000296e-01 6.125800984049999398e-01
1.132879999999999882e+03 3.523225663049999734e-01 6.140993602450000033e-01
1.137639999999999873e+03 3.529968414649999331e-01 6.156208421300000122e-01
1.142399999999999864e+03 3.537348794099999805e-01 6.171996696549999495e-01
1.147159999999999854e+03 3.544438248250000312e-01 6.187366034950001481e-01
1.151919999999999845e+03 3.551535654800000441e-01 6.202985211250000575e-01
1.156679999999999836e+03 3.558950605100000275e-01 6.218417837499999878e-01
1.161440000000000055e+03 3.566154154099999696e-01 6.233747413900000423e-01
1.166200000000000045e+03 3.573320591899999954e-01 6.248992385599999588e-01
1.170960000000000036e+03 3.580451464800000205e-01 6.263685438649999604e-01
1.175720000000000027e+03 3.587444606550000414e-01 6.278338398350000737e-01
1.180480000000000018e+03 3.594289966200000519e-01 6.293518535900000099e-01
1.185240000000000009e+03 3.601132122799999835e-01 6.308564587149999570e-01
1.190000000000000000e+03 3.607809487999999454e-01 6.323303918750000641e-01
1.194759999999999991e+03 3.614642808600000423e-01 6.338169273800000614e-01
1.199519999999999982e+03 3.621333538249999484e-01 6.352578359899999638e-01
1.204279999999999973e+03 3.627803809699999826e-01 6.367211549050000308e-01
1.209039999999999964e+03 3.634412806350000302e-01 6.381644934149999226e-01
1.213799999999999955e+03 3.641035940599999798e-01 6.396159500000001552e-01
1.218559999999999945e+03 3.647451649749999802e-01 6.410048697950000429e-01
1.223319999999999936e+03 3.653722558949999977e-01 6.424043817450001415e-01
1.228079999999999927e+03 3.660364911499999208e-01 6.438153252699998497e-01
1.232839999999999918e+03 3.667370423649999878e-01 6.451693760000000166e-01
1.237599999999999909e+03 3.674331534899999974e-01 6.465417393400000323e-01
1.242359999999999900e+03 3.680998849150000640e-01 6.480059749900000110e-01
1.247119999999999891e+03 3.688166612350000650e-01 6.494748716300000613e-01
1.251879999999999882e+03 3.695181623200000098e-01 6.508959765550000887e-01
1.256639999999999873e+03 3.702048851950000552e-01 6.523003703949999954e-01
1.261399999999999864e+03 3.708904814799999228e-01 6.537106512200000497e-01
1.266159999999999854e+03 3.715557881000000062e-01 6.551405590100000120e-01
1.270919999999999845e+03 3.722494361900001159e-01 6.565734379050000014e-01
1.275679999999999836e+03 3.729689406249999672e-01 6.579895173549999976e-01
1.280440000000000055e+03 3.736838834750000338e-01 6.594205075550000350e-01
1.285200000000000045e+03 3.743643880149999936e-01 6.607900654650000760e-01
1.289960000000000036e+03 3.750453454000000075e-01 6.622296818099999705e-01
1.294720000000000027e+03 3.757356910349999857e-01 6.635963790650001304e-01
1.299480000000000018e+03 3.764473424750000019e-01 6.649671629699999142e-01
1.304240000000000009e+03 3.771336235500000189e-01 6.663664319300001138e-01
1.309000000000000000e+03 3.778509962999999638e-01 6.677764366299999699e-01
1.313759999999999991e+03 3.785966221600000070e-01 6.691798585099999475e-01
1.318519999999999982e+03 3.793092124249999864e-01 6.705430986800000603e-01
1.323279999999999973e+03 3.799913737150000803e-01 6.718889540200000399e-01
1.328039999999999964e+03 3.806653948400000598e-01 6.732119130749999458e-01
1.332799999999999955e+03 3.813503836500000133e-01 6.745666044149999374e-01
1.337559999999999945e+03 3.820490682599999577e-01 6.759339533250000587e-01
1.342319999999999936e+03 3.827243816500000562e-01 6.772785164000001412e-01
1.347079999999999927e+03 3.834233534300000024e-01 6.786029113049999451e-01
1.351839999999999918e+03 3.841547864650000088e-01 6.799509093749999122e-01
1.356599999999999909e+03 3.848566078549999769e-01 6.813279668400000766e-01
1.361359999999999900e+03 3.855340087499999902e-01 6.827020752899999323e-01
1.366119999999999891e+03 3.862104708200000958e-01 6.840209587400000180e-01
1.370879999999999882e+03 3.868841826849999666e-01 6.853084743899999776e-01
1.375639999999999873e+03 3.875559948100000263e-01 6.865872313550002159e-01
1.380399999999999864e+03 3.882269012450000889e-01 6.878470240550000891e-01
1.385159999999999854e+03 3.889044125899999704e-01 6.891076451300000016e-01
1.389919999999999845e+03 3.896083656650000115e-01 6.904069126599999828e-01
1.394679999999999836e+03 3.903035158750000622e-01 6.917389065250000302e-01
1.399439999999999827e+03 3.909783985099999915e-01 6.930032829000000172e-01
1.404200000000000045e+03 3.916777900000000256e-01 6.942913397550000143e-01
1.408960000000000036e+03 3.923608569799999501e-01 6.955336371749999413e-01
1.413720000000000027e+03 3.929813540349999523e-01 6.968082743549999236e-01
1.418480000000000018e+03 3.936144976149999475e-01 6.981468952200000633e-01
1.423240000000000009e+03 3.942649818449999732e-01 6.994128841650000261e-01
1.428000000000000000e+03 3.949019028149999833e-01 7.007187897400000143e-01
1.432759999999999991e+03 3.955092784099999981e-01 7.020087684250000404e-01
1.437519999999999982e+03 3.961284390200000005e-01 7.033686398700000897e-01
1.442279999999999973e+03 3.967674033149999890e-01 7.046710441800001501e-01
1.447039999999999964e+03 3.974044789150000256e-01 7.059982224249999883e-01
1.451799999999999955e+03 3.980371254699999750e-01 7.072848876099998572e-01
1.456559999999999945e+03 3.986802537300000449e-01 7.086507233550000118e-01
1.461319999999999936e+03 3.993451627299999807e-01 7.099917962100000812e-01
1.466079999999999927e+03 4.000026053100000367e-01 7.113140925650001112e-01
1.470839999999999918e+03 4.006661336850000921e-01 7.126457661249999687e-01
1.475599999999999909e+03 4.013385532850000104e-01 7.139063319749999748e-01
1.480359999999999900e+03 4.019694326400000128e-01 7.151821067900001605e-01
1.485119999999999891e+03 4.026016373949999894e-01 7.164177992999999356e-01
1.489879999999999882e+03 4.032659278749999299e-01 7.176673974649999677e-01
1.494639999999999873e+03 4.039124800850000252e-01 7.189555426800000593e-01
1.499399999999999864e+03 4.045436576549999996e-01 7.201805657199999988e-01
1.504159999999999854e+03 4.051608743450000327e-01 7.214187985800000202e-01
1.508919999999999845e+03 4.058092047999999896e-01 7.226239516650000416e-01
1.513679999999999836e+03 4.064249745949999881e-01 7.238287623550000438e-01
1.518439999999999827e+03 4.070446432749998955e-01 7.250743290950001363e-01
1.523199999999999818e+03 4.077193823249999904e-01 7.262840437649999981e-01
1.527960000000000036e+03 4.083713797199999829e-01 7.275447311099999537e-01
1.532720000000000027e+03 4.090291536500000324e-01 7.287618017500000489e-01
1.537480000000000018e+03 4.096828961549999759e-01 7.300291823650000289e-01
1.542240000000000009e+03 4.103052929500000112e-01 7.312951492199999404e-01
1.547000000000000000e+03 4.109349573550000745e-01 7.325492095650000257e-01
1.551759999999999991e+03 4.115650304249999225e-01 7.337587033349999288e-01
1.556519999999999982e+03 4.122662222499999807e-01 7.349853278999999295e-01
1.561279999999999973e+03 4.129281711900000262e-01 7.361768956349999948e-01
1.566039999999999964e+03 4.136126298400000234e-01 7.373296070600000585e-01
1.570799999999999955e+03 4.142505448600000140e-01 7.385420719349999885e-01
1.575559999999999945e+03 4.148734386799999840e-01 7.397797746349999981e-01
1.580319999999999936e+03 4.155027606899999726e-01 7.409035592050001728e-01
1.585079999999999927e+03 4.161297853400000579e-01 7.421423111799999583e-01
1.589839999999999918e+03 4.167368627199999898e-01 7.433522467500000008e-01
1.594599999999999909e+03 4.173773291350000303e-01 7.445588467299999458e-01
1.599359999999999900e+03 4.180104285349999782e-01 7.457758069199998952e-01
1.604119999999999891e+03 4.186355644899999451e-01 7.470065844049998960e-01
1.608879999999999882e+03 4.192736893650000352e-01 7.482598274200000787e-01
1.613639999999999873e+03 4.199320597250000286e-01 7.494771852300000647e-01
1.618399999999999864e+03 4.205451124500000359e-01 7.506330886600001140e-01
1.623159999999999854e+03 4.211747658099999625e-01 7.518046428549999272e-01
1.627919999999999845e+03 4.217638619299999836e-01 7.529768928850000265e-01
1.632679999999999836e+03 4.223778534800000095e-01 7.541665719250001398e-01
1.637439999999999827e+03 4.229589751100000794e-01 7.553956705700000107e-01
1.642199999999999818e+03 4.235672453500000101e-01 7.565699860149999179e-01
1.646960000000000036e+03 4.241847271199999936e-01 7.577524858049998757e-01
1.651720000000000027e+03 4.248031587599999659e-01 7.589709149800000221e-01
1.656480000000000018e+03 4.254211044200000846e-01 7.601630018300000735e-01
1.661240000000000009e+03 4.260475105500000081e-01 7.613848549549999678e-01
1.666000000000000000e+03 4.266887169799999380e-01 7.626246009800000669e-01
1.670759999999999991e+03 4.273119311050000424e-01 7.638609782799999914e-01
1.675519999999999982e+03 4.279050696950000288e-01 7.650587643499999757e-01
1.680279999999999973e+03 4.285407978049999289e-01 7.662592122650000448e-01
1.685039999999999964e+03 4.291302805000000165e-01 7.674957000150000042e-01
1.689799999999999955e+03 4.297382193899999536e-01 7.686465006550000645e-01
1.694559999999999945e+03 4.303105933799999949e-01 7.697986929650000310e-01
1.699319999999999936e+03 4.308948849249999991e-01 7.709697280450001911e-01
1.704079999999999927e+03 4.314435563450000344e-01 7.721355830199999604e-01
1.708839999999999918e+03 4.320159855600000376e-01 7.733252620599999627e-01
1.713599999999999909e+03 4.326259567299999831e-01 7.744737984750000859e-01
1.718359999999999900e+03 4.332144011950000428e-01 7.756041989999999942e-01
1.723119999999999891e+03 4.337844999150000658e-01 7.767864005749999246e-01
1.727879999999999882e+03 4.343424491350000305e-01 7.779428452100001223e-01
1.732639999999999873e+03 4.348873542100000766e-01 7.791013221249999399e-01
1.737399999999999864e+03 4.354630637899999934e-01 7.802464345899999820e-01
1.742159999999999854e+03 4.360088966449999770e-01 7.814433701950000977e-01
1.746919999999999845e+03 4.365734065950001019e-01 7.826111359549999813e-01
1.751679999999999836e+03 4.371430745600000112e-01 7.837760410599999839e-01
1.756439999999999827e+03 4.377261732450000165e-01 7.849716954450000062e-01
1.761199999999999818e+03 4.383071954700000217e-01 7.861605240199999178e-01
1.765959999999999809e+03 4.388816900999999437e-01 7.873538147749999938e-01
1.770720000000000027e+03 4.394054329550000082e-01 7.885491378100002446e-01
1.775480000000000018e+03 4.399584119250000147e-01 7.897690470149999475e-01
1.780240000000000009e+03 4.405142184149999918e-01 7.909642927349999075e-01
1.785000000000000000e+03 4.411131335399999798e-01 7.921254756749999126e-01
1.789759999999999991e+03 4.417045932900000582e-01 7.933137188649999061e-01
1.794519999999999982e+03 4.423075287950000156e-01 7.945007250149999090e-01
1.799279999999999973e+03 4.428842434700000497e-01 7.956700591650001098e-01
1.804039999999999964e+03 4.435087498599999956e-01 7.968490024650000114e-01
1.808799999999999955e+03 4.441112325200000654e-01 7.980052924700000716e-01
1.813559999999999945e+03 4.447429512950000774e-01 7.991898797649998887e-01
1.818319999999999936e+03 4.453582903349999622e-01 8.004012953650000428e-01
1.823079999999999927e+03 4.459867508350001120e-01 8.015774221899999441e-01
1.827839999999999918e+03 4.465970864900000170e-01 8.027308184050001572e-01
1.832599999999999909e+03 4.472101171250000284e-01 8.039152510700000587e-01
1.837359999999999900e+03 4.477960654200000001e-01 8.050752853300000567e-01
1.842119999999999891e+03 4.483909491199999930e-01 8.062239763749999844e-01
1.846879999999999882e+03 4.490025549500000768e-01 8.073604185150000667e-01
1.851639999999999873e+03 4.495894972949999735e-01 8.085104128700000281e-01
1.856399999999999864e+03 4.501612417200000493e-01 8.096728770300001266e-01
1.861159999999999854e+03 4.507714669250000306e-01 8.108261959300001598e-01
1.865919999999999845e+03 4.513583098650000291e-01 8.119469210350001021e-01
1.870679999999999836e+03 4.519399837449999957e-01 8.130428942949999849e-01
1.875439999999999827e+03 4.525329787500000367e-01 8.142136974300000496e-01
1.880199999999999818e+03 4.531163866950000396e-01 8.154103900450000442e-01
1.884959999999999809e+03 4.536835695349999975e-01 8.166428905499999447e-01
1.889720000000000027e+03 4.542404032100000322e-01 8.178328457149998121e-01
1.894480000000000018e+03 4.548065036400000261e-01 8.190238280649999592e-01
1.899240000000000009e+03 4.553595930599999564e-01 8.202149208649999190e-01
1.904000000000000000e+03 4.558687344250000328e-01 8.214225480299998106e-01
1.908759999999999991e+03 4.564511151850001447e-01 8.226003095149999611e-01
1.913519999999999982e+03 4.570156914050000352e-01 8.238103003100000210e-01
1.918279999999999973e+03 4.575631036949999730e-01 8.249892215200000933e-01
1.923039999999999964e+03 4.580821082449998971e-01 8.261133153500000992e-01
1.927799999999999955e+03 4.586502740900000874e-01 8.272448976900000917e-01
1.932559999999999945e+03 4.592068316399999794e-01 8.283905071800000686e-01
1.937319999999999936e+03 4.597529848000000974e-01 8.295742440099999060e-01
1.942079999999999927e+03 4.603549262549999632e-01 8.306627618950001013e-01
1.946839999999999918e+03 4.609668965699999510e-01 8.318041853300000010e-01
1.951599999999999909e+03 4.615932143400000021e-01 8.329152350150001993e-01
1.956359999999999900e+03 4.622025228100000716e-01 8.340494571100000032e-01
1.961119999999999891e+03 4.628062535549999912e-01 8.351283106200000361e-01
1.965879999999999882e+03 4.633843267650000763e-01 8.361801038799999697e-01
1.970639999999999873e+03 4.639496650900000185e-01 8.372688095299999356e-01
1.975399999999999864e+03 4.645323882450000386e-01 8.384019381699999718e-01
1.980159999999999854e+03 4.651277137450000598e-01 8.395925008099998088e-01
1.984919999999999845e+03 4.656983205350000987e-01 8.407251324250001323e-01
1.989679999999999836e+03 4.662763716550000770e-01 8.418051677500000274e-01
1.994439999999999827e+03 4.668395672500000315e-01 8.429114349499998715e-01
1.999199999999999818e+03 4.674120737799999925e-01 8.440372186650000330e-01
2.003959999999999809e+03 4.679756228149999919e-01 8.451753396449999123e-01
2.008719999999999800e+03 4.685579262599999795e-01 8.462748031249999192e-01
2.013480000000000018e+03 4.691510648499999658e-01 8.474026080750000078e-01
2.018240000000000009e+03 4.697020888549999218e-01 8.485249347050001223e-01
2.023000000000000000e+03 4.702916709549999630e-01 8.496280209450000065e-01
2.027759999999999991e+03 4.708686175750000369e-01 8.506941174799999006e-01
2.032519999999999982e+03 4.714281904100000586e-01 8.517484952699999612e-01
2.037279999999999973e+03 4.720327274399999662e-01 8.528002112149999370e-01
2.042039999999999964e+03 4.726229722400000499e-01 8.538588965549999132e-01
2.046799999999999955e+03 4.731453123800000160e-01 8.548741971350001245e-01
2.051559999999999945e+03 4.737172887500000207e-01 8.559043532400000265e-01
2.056319999999999709e+03 4.743212183049999031e-01 8.569410590300001740e-01
2.061079999999999927e+03 4.749031241299999095e-01 8.579532228299999730e-01
2.065839999999999691e+03 4.754721404399999685e-01 8.589808164950000213e-01
2.070599999999999909e+03 4.760082868300000714e-01 8.600085426999999338e-01
2.075360000000000127e+03 4.765521205399999016e-01 8.611039416199998131e-01
2.080119999999999891e+03 4.770827886100000303e-01 8.621992963600000337e-01
2.084880000000000109e+03 4.776130369699999600e-01 8.632713461500000074e-01
2.089639999999999873e+03 4.781440253449999456e-01 8.643596210449998596e-01
2.094400000000000091e+03 4.786740528050000276e-01 8.654571185149999568e-01
2.099159999999999854e+03 4.792395347149999152e-01 8.665815105599999901e-01
2.103920000000000073e+03 4.798110030149999594e-01 8.677142857600000925e-01
2.108679999999999836e+03 4.803971280299999536e-01 8.688030908150000675e-01
2.113440000000000055e+03 4.809673040650000453e-01 8.699091371149999530e-01
2.118199999999999818e+03 4.815581894750000091e-01 8.709809107799999506e-01
2.122960000000000036e+03 4.821300112150000428e-01 8.720741890600000046e-01
2.127719999999999800e+03 4.826844812600000201e-01 8.731437095449999797e-01
2.132480000000000018e+03 4.832378357600000118e-01 8.741861366450000004e-01
2.137239999999999782e+03 4.838259488749999671e-01 8.752812925749999806e-01
2.142000000000000000e+03 4.843782982799999526e-01 8.763724060349999956e-01
2.146759999999999764e+03 4.849104684699999668e-01 8.773833438400001627e-01
2.151519999999999982e+03 4.854278052249999531e-01 8.784303214799999981e-01
2.156279999999999745e+03 4.859977051349999577e-01 8.794751232550002129e-01
2.161039999999999964e+03 4.865698582250000404e-01 8.805254364849999238e-01
2.165799999999999727e+03 4.871304913799999192e-01 8.815954981750000474e-01
2.170559999999999945e+03 4.876987234949999861e-01 8.826307791599999897e-01
2.175319999999999709e+03 4.882393872900000487e-01 8.836239897400000043e-01
2.180079999999999927e+03 4.887745285849999788e-01 8.846686037499998934e-01
2.184839999999999691e+03 4.893147837150000901e-01 8.857036748800001247e-01
2.189599999999999909e+03 4.898681823950000735e-01 8.867791928000000601e-01
2.194360000000000127e+03 4.904313117199999850e-01 8.878462833850000457e-01
2.199119999999999891e+03 4.909813637649999563e-01 8.889174827100000398e-01
2.203880000000000109e+03 4.915471107549999608e-01 8.899537798350002360e-01
2.208639999999999873e+03 4.921174745549999896e-01 8.910388516799999659e-01
2.213400000000000091e+03 4.926829785549999841e-01 8.921286839200001095e-01
2.218159999999999854e+03 4.932473007400000053e-01 8.931974643900000288e-01
2.222920000000000073e+03 4.938433772999999416e-01 8.942618489500000489e-01
2.227679999999999836e+03 4.944389016099999812e-01 8.953238809250000374e-01
2.232440000000000055e+03 4.949931728450001067e-01 8.964340580549999826e-01
2.237199999999999818e+03 4.955865433800000219e-01 8.974848903999999017e-01
2.241960000000000036e+03 4.961738391650000191e-01 8.985661075399999920e-01
2.246719999999999800e+03 4.967177612350000548e-01 8.996968173250001755e-01
2.251480000000000018e+03 4.972655601000000036e-01 9.007721143450000412e-01
2.256239999999999782e+03 4.978044898299999743e-01 9.018672040050000893e-01
2.261000000000000000e+03 4.983762232100000245e-01 9.029615757400000220e-01
2.265759999999999764e+03 4.989066593350000023e-01 9.040283791550000059e-01
2.270519999999999982e+03 4.994461744500000577e-01 9.051143346000001255e-01
2.275279999999999745e+03 4.999915213250000212e-01 9.061962475750001689e-01
2.280039999999999964e+03 5.005421477099999406e-01 9.072634044299999756e-01
2.284799999999999727e+03 5.010855838000000118e-01 9.083055443599998835e-01
2.289559999999999945e+03 5.016092935200000547e-01 9.093500147850001047e-01
2.294319999999999709e+03 5.021354994100000191e-01 9.103981079700000922e-01
2.299079999999999927e+03 5.026539627549999611e-01 9.114804627449999419e-01
2.303839999999999691e+03 5.031793623600000487e-01 9.125111600549999924e-01
2.308599999999999909e+03 5.036360731099999155e-01 9.135657256100000456e-01
2.313359999999999673e+03 5.041580818999998881e-01 9.146498586299999234e-01
2.318119999999999891e+03 5.046704263149999203e-01 9.157013757649999919e-01
2.322880000000000109e+03 5.051821190749998802e-01 9.167290136100001430e-01
2.327639999999999873e+03 5.056866767650000094e-01 9.177272607100002144e-01
2.332400000000000091e+03 5.062395342400001219e-01 9.187814286450001200e-01
2.337159999999999854e+03 5.067455056900000976e-01 9.197904888000001389e-01
2.341920000000000073e+03 5.072345782900000710e-01 9.207702355250000359e-01
2.346679999999999836e+03 5.077478725750000921e-01 9.218147280400000865e-01
2.351440000000000055e+03 5.082255356899999521e-01 9.229191286350001411e-01
2.356199999999999818e+03 5.087474671649999669e-01 9.240349387150001981e-01
2.360960000000000036e+03 5.092552831300000138e-01 9.250800718399998512e-01
2.365719999999999800e+03 5.097474372849999380e-01 9.261565838099999892e-01
2.370480000000000018e+03 5.102525472250000194e-01 9.271970890800000920e-01
2.375239999999999782e+03 5.107507209049999553e-01 9.282157031600002384e-01
2.380000000000000000e+03 5.112472378350000346e-01 9.292617198850000593e-01
2.384759999999999764e+03 5.117337148599999663e-01 9.303292301799999109e-01
2.389519999999999982e+03 5.122116099200000328e-01 9.313912179750000186e-01
2.394279999999999745e+03 5.127222423600000800e-01 9.324608599550002763e-01
2.399039999999999964e+03 5.132060023150000205e-01 9.335134263650000097e-01
2.403799999999999727e+03 5.136890333000000419e-01 9.346212509100000343e-01
2.408559999999999945e+03 5.141701976800000518e-01 9.356411241200000006e-01
2.413319999999999709e+03 5.146597120799999425e-01 9.366854730499999393e-01
2.418079999999999927e+03 5.151575985900000987e-01 9.377183462250001655e-01
2.422839999999999691e+03 5.156409056999999851e-01 9.387966695749998536e-01
2.427599999999999909e+03 5.161541889400000915e-01 9.398147755850001506e-01
2.432359999999999673e+03 5.166214807999999215e-01 9.408725773250000701e-01
2.437119999999999891e+03 5.171297385649998857e-01 9.419073391950000262e-01
2.441880000000000109e+03 5.176575128450000562e-01 9.429493134499999929e-01
2.446639999999999873e+03 5.182027713599999252e-01 9.439812036200000422e-01
2.451400000000000091e+03 5.187297283099999712e-01 9.449539588599999984e-01
2.456159999999999854e+03 5.192481253850000922e-01 9.459645321800000950e-01
2.460920000000000073e+03 5.197786940499999897e-01 9.470059320950000581e-01
2.465679999999999836e+03 5.203413926200000095e-01 9.480829189999999684e-01
2.470440000000000055e+03 5.208532400099999959e-01 9.491568022600002097e-01
2.475199999999999818e+03 5.213883813050000926e-01 9.502069829499999454e-01
2.479960000000000036e+03 5.219165973849999585e-01 9.512480846500001030e-01
2.484719999999999800e+03 5.224147489749999540e-01 9.522718346549999824e-01
2.489480000000000018e+03 5.229298546399999692e-01 9.533163934399999651e-01
2.494239999999999782e+03 5.234257861850000193e-01 9.543797618599999533e-01
2.499000000000000000e+03 5.239499597950000309e-01 9.553359054200000200e-01
2.503759999999999764e+03 5.244740340000000334e-01 9.563720700050000190e-01
2.508519999999999982e+03 5.249920776349999985e-01 9.574758631249998819e-01
2.513279999999999745e+03 5.254784552549999210e-01 9.585870895300000472e-01
2.518039999999999964e+03 5.259706535900000590e-01 9.596829633850000318e-01
2.522799999999999727e+03 5.264647848000000296e-01 9.607400582450000837e-01
2.527559999999999945e+03 5.269657307749999742e-01 9.618221037600001022e-01
2.532319999999999709e+03 5.274660361400000941e-01 9.628944738549999327e-01
2.537079999999999927e+03 5.279720407250000358e-01 9.639249613100001612e-01
2.541839999999999691e+03 5.284664370149999568e-01 9.649182271149999712e-01
2.546599999999999909e+03 5.289966853750001086e-01 9.659223611999999681e-01
2.551359999999999673e+03 5.294937214199999520e-01 9.669014894049999809e-01
2.556119999999999891e+03 5.300261787800000235e-01 9.679166795349999353e-01
2.560880000000000109e+03 5.305424883499999522e-01 9.688877448899999578e-01
2.565639999999999873e+03 5.311009677300001508e-01 9.698798178350001020e-01
2.570400000000000091e+03 5.316201821349999523e-01 9.709141379050000298e-01
2.575159999999999854e+03 5.321067143850000125e-01 9.719319015200003076e-01
2.579920000000000073e+03 5.325861667900000374e-01 9.729741298099999769e-01
2.584679999999999836e+03 5.330877091950000368e-01 9.740003207599999824e-01
2.589440000000000055e+03 5.336052005800000497e-01 9.750527214949998855e-01
2.594199999999999818e+03 5.340987684950000425e-01 9.760951927749997870e-01
2.598960000000000036e+03 5.345658946800000422e-01 9.771217923899998548e-01
2.603719999999999800e+03 5.350593410999998634e-01 9.781332603550000337e-01
2.608480000000000018e+03 5.355467017250000739e-01 9.791362236700000832e-01
2.613239999999999782e+03 5.360188092050000019e-01 9.801785292750001544e-01
2.618000000000000000e+03 5.365046566650000237e-01 9.812065868300001714e-01
2.622759999999999764e+03 5.370193205299998995e-01 9.822418015450001816e-01
2.627519999999999982e+03 5.374985741250001281e-01 9.832675838299999027e-01
2.632279999999999745e+03 5.379895685550001305e-01 9.843058911449998893e-01
2.637039999999999964e+03 5.384538230400000014e-01 9.853459214800001087e-01
2.641799999999999727e+03 5.389400349850000937e-01 9.863299647100001177e-01
2.646559999999999945e+03 5.394233973199999976e-01 9.873471981650000506e-01
2.651319999999999709e+03 5.398917715900000136e-01 9.883543254450002369e-01
2.656079999999999927e+03 5.404110633099999950e-01 9.893624246849996862e-01
2.660839999999999691e+03 5.408932659199999771e-01 9.903456284950000743e-01
2.665599999999999909e+03 5.413902909200000169e-01 9.913656673800000929e-01
2.670359999999999673e+03 5.418515963900000232e-01 9.923713809000002106e-01
2.675119999999999891e+03 5.423569382749999779e-01 9.934252064399999860e-01
2.679879999999999654e+03 5.428705086850000860e-01 9.944571297449998903e-01
2.684639999999999873e+03 5.433513417149998803e-01 9.954651958500000397e-01
2.689400000000000091e+03 5.437771816899999999e-01 9.964663367400001803e-01
2.694159999999999854e+03 5.442101567349999502e-01 9.974440070050000218e-01
2.698920000000000073e+03 5.446612345350000384e-01 9.984263713950001229e-01
2.703679999999999836e+03 5.450946845149999831e-01 9.993694708100000490e-01
2.708440000000000055e+03 5.454930555749999410e-01 1.000337554015000130e+00
2.713199999999999818e+03 5.459193483949997816e-01 1.001291135135000010e+00
2.717960000000000036e+03 5.463214637100000104e-01 1.002271069624999900e+00
2.722719999999999800e+03 5.467179350300001017e-01 1.003262468825000253e+00
2.727480000000000018e+03 5.471414555550001557e-01 1.004222886800000047e+00
2.732239999999999782e+03 5.475976030100000447e-01 1.005190484025000108e+00
2.737000000000000000e+03 5.480659110100000175e-01 1.006131860420000024e+00
2.741759999999999764e+03 5.485020670149999278e-01 1.007140732810000161e+00
2.746519999999999982e+03 5.489353954999999230e-01 1.008094656324999949e+00
2.751279999999999745e+03 5.493739814050000447e-01 1.009039191589999884e+00
2.756039999999999964e+03 5.498226734850000241e-01 1.009970737935000029e+00
2.760799999999999727e+03 5.503141318049999953e-01 1.010912611355000212e+00
2.765559999999999945e+03 5.507585936500000168e-01 1.011880186490000222e+00
2.770319999999999709e+03 5.512171820499999209e-01 1.012842217034999992e+00
2.775079999999999927e+03 5.516963472849999439e-01 1.013829120920000104e+00
2.779839999999999691e+03 5.521706637650000138e-01 1.014832459765000028e+00
2.784599999999999909e+03 5.526563234600000429e-01 1.015823638064999868e+00
2.789359999999999673e+03 5.531390230949999598e-01 1.016811911530000057e+00
2.794119999999999891e+03 5.536098162199999395e-01 1.017762267509999985e+00
2.798879999999999654e+03 5.540634122800000005e-01 1.018693482505000025e+00
2.803639999999999873e+03 5.545181901550000347e-01 1.019655645590000104e+00
2.808400000000000091e+03 5.549892373150000502e-01 1.020639379560000171e+00
2.813159999999999854e+03 5.554369243000000234e-01 1.021578193514999899e+00
2.817920000000000073e+03 5.558942756599999369e-01 1.022491383069999982e+00
2.822679999999999836e+03 5.563392013949999271e-01 1.023400872549999896e+00
2.827440000000000055e+03 5.567699232600000769e-01 1.024349582825000216e+00
2.832199999999999818e+03 5.572248005399998982e-01 1.025257647500000147e+00
2.836960000000000036e+03 5.576854433100000286e-01 1.026175652674999883e+00
2.841719999999999800e+03 5.581441421600000785e-01 1.027121458114999886e+00
2.846480000000000018e+03 5.586199938949999444e-01 1.028066534585000191e+00
2.851239999999999782e+03 5.590849552600000161e-01 1.029070204779999997e+00
2.856000000000000000e+03 5.595156218999999265e-01 1.030004810590000153e+00
2.860759999999999764e+03 5.599781091850000170e-01 1.030940642395000051e+00
2.865519999999999982e+03 5.604015855300000792e-01 1.031889772380000014e+00
2.870279999999999745e+03 5.608595001850000816e-01 1.032829193810000268e+00
2.875039999999999964e+03 5.613248702149999936e-01 1.033780532795000040e+00
2.879799999999999727e+03 5.618260923149999142e-01 1.034727630500000162e+00
2.884559999999999945e+03 5.622977579950000360e-01 1.035682691650000153e+00
2.889319999999999709e+03 5.627782486299999221e-01 1.036625017914999836e+00
2.894079999999999927e+03 5.632521233099999636e-01 1.037520071580000147e+00
2.898839999999999691e+03 5.637517880650000368e-01 1.038420007135000045e+00
2.903599999999999909e+03 5.642606091249999789e-01 1.039350537340000047e+00
2.908359999999999673e+03 5.647231184999998987e-01 1.040240996285000108e+00
2.913119999999999891e+03 5.652165207400000613e-01 1.041164258879999860e+00
2.917879999999999654e+03 5.656996842650000579e-01 1.042099074545000059e+00
2.922639999999999873e+03 5.661807381950000329e-01 1.043058233390000034e+00
2.927400000000000091e+03 5.666855499200000867e-01 1.044003254634999989e+00
2.932159999999999854e+03 5.671797915799998702e-01 1.044903952294999883e+00
2.936920000000000073e+03 5.676996245050000001e-01 1.045812723850000125e+00
2.941679999999999836e+03 5.681866316899999436e-01 1.046675791195000205e+00
2.946440000000000055e+03 5.687153668850001287e-01 1.047659536210000075e+00
2.951199999999999818e+03 5.692049365100000369e-01 1.048594462324999865e+00
2.955960000000000036e+03 5.696863880599999375e-01 1.049558955904999813e+00
2.960719999999999800e+03 5.701769959150001510e-01 1.050559654995000036e+00
2.965480000000000018e+03 5.706634729400000827e-01 1.051571067735000087e+00
2.970239999999999782e+03 5.711087521149998958e-01 1.052525079610000081e+00
2.975000000000000000e+03 5.715869564350000154e-01 1.053479698960000155e+00
2.979759999999999764e+03 5.720437113649998739e-01 1.054429060889999992e+00
2.984519999999999982e+03 5.724914314850000352e-01 1.055356034604999937e+00
2.989279999999999745e+03 5.729368652900000969e-01 1.056270671055000054e+00
2.994039999999999964e+03 5.733715412650001175e-01 1.057155474960000063e+00
2.998799999999999727e+03 5.738297872700001134e-01 1.058074209104999941e+00
3.003559999999999945e+03 5.742778387399999351e-01 1.058991209185000004e+00
3.008319999999999709e+03 5.747178384050000144e-01 1.059860461729999814e+00
3.013079999999999927e+03 5.751289001699999570e-01 1.060781018300000156e+00
3.017839999999999691e+03 5.755145584349998789e-01 1.061701983534999894e+00
3.022599999999999909e+03 5.759365547500000515e-01 1.062574041510000011e+00
3.027359999999999673e+03 5.763393879900000627e-01 1.063473623624999975e+00
3.032119999999999891e+03 5.767606995149999749e-01 1.064425802029999923e+00
3.036879999999999654e+03 5.771921503499999329e-01 1.065358905720000138e+00
3.041639999999999873e+03 5.775945196999999753e-01 1.066283151319999956e+00
3.046399999999999636e+03 5.779822323350000124e-01 1.067228912580000078e+00
3.051159999999999854e+03 5.783893731250000503e-01 1.068132747020000162e+00
3.055920000000000073e+03 5.788202164849999276e-01 1.068990181415000018e+00
3.060679999999999836e+03 5.792361380500000712e-01 1.069877117004999656e+00
3.065440000000000055e+03 5.796600451500001361e-01 1.070805051635000060e+00
3.070199999999999818e+03 5.800941467850000421e-01 1.071753772954999961e+00
3.074960000000000036e+03 5.805548668700001302e-01 1.072719415214999916e+00
3.079719999999999800e+03 5.810158962149999384e-01 1.073626618380000064e+00
3.084480000000000018e+03 5.814408415450000867e-01 1.074576024490000004e+00
3.089239999999999782e+03 5.818517045000000110e-01 1.075521012600000104e+00
3.094000000000000000e+03 5.822915274450000123e-01 1.076461803609999768e+00
3.098759999999999764e+03 5.827241600950000544e-01 1.077374982120000269e+00
3.103519999999999982e+03 5.831577978399999918e-01 1.078313508904999996e+00
3.108279999999999745e+03 5.835936998100000883e-01 1.079237169120000006e+00
3.113039999999999964e+03 5.840367147599999642e-01 1.080196051840000004e+00
3.117799999999999727e+03 5.844563474450000795e-01 1.081067634879999906e+00
3.122559999999999945e+03 5.848435299200002158e-01 1.081987396209999952e+00
3.127319999999999709e+03 5.852783605250000409e-01 1.082930595029999887e+00
3.132079999999999927e+03 5.857023338949999269e-01 1.083838648660000015e+00
3.136839999999999691e+03 5.860842810400000991e-01 1.084765346249999984e+00
3.141599999999999909e+03 5.865009426199999654e-01 1.085696318254999904e+00
3.146359999999999673e+03 5.869174716599998565e-01 1.086627577430000047e+00
3.151119999999999891e+03 5.873153125600000246e-01 1.087520245375000139e+00
3.155879999999999654e+03 5.877341941850001694e-01 1.088400808000000053e+00
3.160639999999999873e+03 5.881638115500000819e-01 1.089261876200000145e+00
3.165399999999999636e+03 5.885996030699999215e-01 1.090197884725000010e+00
3.170159999999999854e+03 5.890047778499999387e-01 1.091128260299999875e+00
3.174920000000000073e+03 5.894369797449999782e-01 1.091999202730000063e+00
3.179679999999999836e+03 5.898640788500001397e-01 1.092916158630000023e+00
3.184440000000000055e+03 5.902616325800000840e-01 1.093732737569999891e+00
3.189199999999999818e+03 5.906682763449998541e-01 1.094579911159999863e+00
3.193960000000000036e+03 5.910694417900000941e-01 1.095426885940000261e+00
3.198719999999999800e+03 5.914685086850000051e-01 1.096282420594999918e+00
3.203480000000000018e+03 5.918631686250001023e-01 1.097083591760000143e+00
3.208239999999999782e+03 5.922629092650000260e-01 1.097906190225000023e+00
3.213000000000000000e+03 5.926856014150000407e-01 1.098711867749999849e+00
3.217759999999999764e+03 5.931303172949998759e-01 1.099578370089999924e+00
3.222519999999999982e+03 5.935735421000000178e-01 1.100458579274999682e+00
3.227279999999999745e+03 5.940188764999998483e-01 1.101336921854999984e+00
3.232039999999999964e+03 5.944793977749999181e-01 1.102182957809999753e+00
3.236799999999999727e+03 5.949168018650000667e-01 1.102991694800000255e+00
3.241559999999999945e+03 5.953393614749999951e-01 1.103847207364999861e+00
3.246319999999999709e+03 5.957726678699999390e-01 1.104676234019999814e+00
3.251079999999999927e+03 5.962382477550001170e-01 1.105479735679999909e+00
3.255839999999999691e+03 5.966984376800000822e-01 1.106329195584999869e+00
3.260599999999999909e+03 5.971388460100000017e-01 1.107152302120000043e+00
3.265359999999999673e+03 5.975765483149999557e-01 1.107966340710000219e+00
3.270119999999999891e+03 5.979711530299999245e-01 1.108741534034999976e+00
3.274879999999999654e+03 5.983842249850001016e-01 1.109606876649999796e+00
3.279639999999999873e+03 5.987925254999998392e-01 1.110439912640000193e+00
3.284399999999999636e+03 5.992142125549999587e-01 1.111236058330000054e+00
3.289159999999999854e+03 5.996755622049999568e-01 1.112065493650000070e+00
3.293920000000000073e+03 6.001178813199998796e-01 1.112946718974999971e+00
3.298679999999999836e+03 6.005242158250001516e-01 1.113805147420000141e+00
3.303440000000000055e+03 6.009290923899999193e-01 1.114632197019999937e+00
3.308199999999999818e+03 6.013668720100001641e-01 1.115490758004999750e+00
3.312960000000000036e+03 6.017864273799998776e-01 1.116360496530000024e+00
3.317719999999999800e+03 6.021983175199999705e-01 1.117217754204999913e+00
3.322480000000000018e+03 6.026401948350000870e-01 1.118123731375000096e+00
3.327239999999999782e+03 6.030786040200001308e-01 1.119036711074999912e+00
3.332000000000000000e+03 6.034977507250000039e-01 1.119924088464999912e+00
3.336759999999999764e+03 6.039241760849998197e-01 1.120837333244999900e+00
3.341519999999999982e+03 6.043427815850000995e-01 1.121781393575000063e+00
3.346279999999999745e+03 6.047914847099998825e-01 1.122649762520000039e+00
3.351039999999999964e+03 6.052186721749999165e-01 1.123517170549999999e+00
3.355799999999999727e+03 6.056337984999999868e-01 1.124339150494999995e+00
3.360559999999999945e+03 6.060589315950001277e-01 1.125189372504999730e+00
3.365319999999999709e+03 6.064963135950000028e-01 1.126079831450000013e+00
3.370079999999999927e+03 6.069352750299998878e-01 1.126988260609999903e+00
3.374839999999999691e+03 6.073858999849999218e-01 1.127882629484999955e+00
3.379599999999999909e+03 6.078148546500000693e-01 1.128708508315000136e+00
3.384359999999999673e+03 6.082355366099999605e-01 1.129543101649999937e+00
3.389119999999999891e+03 6.087063628699999063e-01 1.130386398444999774e+00
3.393879999999999654e+03 6.091309105800000179e-01 1.131270572785000095e+00
3.398639999999999873e+03 6.095653104299999514e-01 1.132154879665000280e+00
3.403399999999999636e+03 6.099986499600000833e-01 1.133023303834999940e+00
3.408159999999999854e+03 6.104228110950000730e-01 1.133893660880000098e+00
3.412920000000000073e+03 6.108588676950001961e-01 1.134767673820000100e+00
3.417679999999999836e+03 6.113274518200001451e-01 1.135632607770000080e+00
3.422440000000000055e+03 6.117636740950000984e-01 1.136464539260000128e+00
3.427199999999999818e+03 6.122256091299999037e-01 1.137316638920000234e+00
3.431960000000000036e+03 6.126721805699999468e-01 1.138156290865000031e+00
3.436719999999999800e+03 6.131342923250000521e-01 1.139008500974999727e+00
3.441480000000000018e+03 6.135985909900000257e-01 1.139829508959999904e+00
3.446239999999999782e+03 6.140580077650000801e-01 1.140695602634999917e+00
3.451000000000000000e+03 6.145077049400000657e-01 1.141511739775000089e+00
3.455759999999999764e+03 6.149391115950000319e-01 1.142321912614999935e+00
3.460519999999999982e+03 6.154113295250001059e-01 1.143169218744999993e+00
3.465279999999999745e+03 6.158991209050000970e-01 1.144016381290000162e+00
3.470039999999999964e+03 6.163505410999999823e-01 1.144816039289999976e+00
3.474799999999999727e+03 6.168007353000000137e-01 1.145626333624999882e+00
3.479559999999999945e+03 6.172863066349999484e-01 1.146480587060000111e+00
3.484319999999999709e+03 6.177603580350001788e-01 1.147313026620000231e+00
3.489079999999999927e+03 6.182270865999999199e-01 1.148165236730000149e+00
3.493839999999999691e+03 6.187193291150000496e-01 1.149027895410000166e+00
3.498599999999999909e+03 6.191828325400000610e-01 1.149884534565000171e+00
3.503359999999999673e+03 6.196479043550000565e-01 1.150677344665000046e+00
3.508119999999999891e+03 6.200733246200000881e-01 1.151472352720000147e+00
3.512879999999999654e+03 6.205614583949999874e-01 1.152331222965000013e+00
3.517639999999999873e+03 6.210452625300000307e-01 1.153205015004999723e+00
3.522399999999999636e+03 6.215119248249999506e-01 1.154047129984999698e+00
3.527159999999999854e+03 6.219603186900000136e-01 1.154914781005000002e+00
3.531919999999999618e+03 6.224077737300000024e-01 1.155763567164999728e+00
3.536679999999999836e+03 6.228742372150001261e-01 1.156604400925000276e+00
3.541440000000000055e+03 6.233021205150000021e-01 1.157485692519999887e+00
3.546199999999999818e+03 6.237323453549999952e-01 1.158277519615000140e+00
3.550960000000000036e+03 6.241579754749998488e-01 1.159113824925000147e+00
3.555719999999999800e+03 6.246015758100000870e-01 1.159998319570000103e+00
3.560480000000000018e+03 6.250300555399999070e-01 1.160821956264999955e+00
3.565239999999999782e+03 6.254572098700000859e-01 1.161692048229999941e+00
3.570000000000000000e+03 6.258999045150002161e-01 1.162587676235000034e+00
3.574759999999999764e+03 6.263483536050000744e-01 1.163402609469999849e+00
3.579519999999999982e+03 6.268247907250000805e-01 1.164204134075000008e+00
3.584279999999999745e+03 6.272653978650001294e-01 1.165024589810000011e+00
3.589039999999999964e+03 6.276781936949998864e-01 1.165843532380000047e+00
3.593799999999999727e+03 6.280926241850000036e-01 1.166640749434999957e+00
3.598559999999999945e+03 6.285025041349999730e-01 1.167442296129999946e+00
3.603319999999999709e+03 6.289248207550000025e-01 1.168242230254999958e+00
3.608079999999999927e+03 6.293546479750000699e-01 1.169017014914999875e+00
3.612839999999999691e+03 6.297780470049999524e-01 1.169823090060000181e+00
3.617599999999999909e+03 6.301949957549999315e-01 1.170656899199999934e+00
3.622359999999999673e+03 6.306370608350000406e-01 1.171515879895000056e+00
3.627119999999999891e+03 6.310405567750000388e-01 1.172322485199999820e+00
3.631879999999999654e+03 6.314387400699998931e-01 1.173131818620000155e+00
3.636639999999999873e+03 6.318348910850000166e-01 1.174008913115000219e+00
3.641399999999999636e+03 6.322285017499998938e-01 1.174819339989999989e+00
3.646159999999999854e+03 6.326169875350000638e-01 1.175634085459999811e+00
3.650919999999999618e+03 6.330102226700000667e-01 1.176427182729999910e+00
3.655679999999999836e+03 6.334115427450000002e-01 1.177204419379999978e+00
3.660440000000000055e+03 6.337984711850002117e-01 1.178054199590000017e+00
3.665199999999999818e+03 6.341871889150000330e-01 1.178841553459999858e+00
3.669960000000000036e+03 6.345766908400000128e-01 1.179623848720000145e+00
3.674719999999999800e+03 6.349501112450001150e-01 1.180412594260000336e+00
3.679480000000000018e+03 6.353057271099999959e-01 1.181248667625000248e+00
3.684239999999999782e+03 6.356781865999999726e-01 1.182084486954999791e+00
3.689000000000000000e+03 6.360669485100000076e-01 1.182928214505000186e+00
3.693759999999999764e+03 6.364306493149999300e-01 1.183786941164999718e+00
3.698519999999999982e+03 6.368277391550000166e-01 1.184676074710000027e+00
3.703279999999999745e+03 6.372173073500000395e-01 1.185533730004999953e+00
3.708039999999999964e+03 6.376106308450001370e-01 1.186325800090000104e+00
3.712799999999999727e+03 6.380079968099999776e-01 1.187167208189999990e+00
3.717559999999999945e+03 6.384177773549999380e-01 1.188019838009999996e+00
3.722319999999999709e+03 6.387895078749998845e-01 1.188848665854999931e+00
3.727079999999999927e+03 6.391725153400001913e-01 1.189630640810000362e+00
3.731839999999999691e+03 6.395689645700000092e-01 1.190443177279999931e+00
3.736599999999999909e+03 6.399733220199999018e-01 1.191265057820000139e+00
3.741359999999999673e+03 6.403853336550001663e-01 1.192098193215000101e+00
3.746119999999999891e+03 6.407914914400001383e-01 1.192955296260000075e+00
3.750879999999999654e+03 6.412224562950000761e-01 1.193749464895000223e+00
3.755639999999999873e+03 6.416293430500000783e-01 1.194538585964999955e+00
3.760399999999999636e+03 6.420423818700000673e-01 1.195302182040000050e+00
3.765159999999999854e+03 6.424364785149999646e-01 1.196100150155000152e+00
3.769919999999999618e+03 6.428611808549999918e-01 1.196892728310000376e+00
3.774679999999999836e+03 6.432881142849999900e-01 1.197724659799999980e+00
3.779440000000000055e+03 6.436887164350000301e-01 1.198550781619999839e+00
3.784199999999999818e+03 6.440541733949999292e-01 1.199380459929999754e+00
3.788960000000000036e+03 6.444324204650000443e-01 1.200144376310000149e+00
3.793719999999999800e+03 6.448323820050000377e-01 1.200899268924999985e+00
3.798480000000000018e+03 6.452109272899998471e-01 1.201682480919999740e+00
3.803239999999999782e+03 6.456178361350001227e-01 1.202442586775000155e+00
3.808000000000000000e+03 6.460339454649999258e-01 1.203165923824999872e+00
3.812759999999999764e+03 6.463708952800001351e-01 1.203946551290000055e+00
3.817519999999999982e+03 6.467442604600002198e-01 1.204727311295000103e+00
3.822279999999999745e+03 6.471000861800000337e-01 1.205514521580000054e+00
3.827039999999999964e+03 6.474514055399999135e-01 1.206319934024999929e+00
3.831799999999999727e+03 6.478035643200000804e-01 1.207161761835000124e+00
3.836559999999999945e+03 6.481545523299999667e-01 1.207982935495000021e+00
3.841319999999999709e+03 6.485542598349999244e-01 1.208833444674999980e+00
3.846079999999999927e+03 6.489566954549998989e-01 1.209620765409999743e+00
3.850839999999999691e+03 6.493119799700001193e-01 1.210392777774999873e+00
3.855599999999999909e+03 6.496909891450001195e-01 1.211228696509999869e+00
3.860359999999999673e+03 6.500624324950000643e-01 1.212061345925000033e+00
3.865119999999999891e+03 6.504400720900000987e-01 1.212887821185000270e+00
3.869879999999999654e+03 6.507861229849999374e-01 1.213773077934999778e+00
3.874639999999999873e+03 6.511679375899999123e-01 1.214606213329999962e+00
3.879399999999999636e+03 6.515704284350000153e-01 1.215454877995000071e+00
3.884159999999999854e+03 6.519555675850000620e-01 1.216280292934999840e+00
3.888919999999999618e+03 6.523567551200000203e-01 1.217126549790000123e+00
3.893679999999999836e+03 6.527490293400001198e-01 1.217949755729999861e+00
3.898439999999999600e+03 6.531758523200001942e-01 1.218733409525000200e+00
3.903199999999999818e+03 6.535871239400000698e-01 1.219551711484999856e+00
3.907960000000000036e+03 6.539986275050000408e-01 1.220431191700000140e+00
3.912719999999999800e+03 6.543941931349999130e-01 1.221270733195000124e+00
3.917480000000000018e+03 6.548317076750000965e-01 1.222068800715000236e+00
3.922239999999999782e+03 6.552447133600000084e-01 1.222885324429999976e+00
3.927000000000000000e+03 6.557005405100000406e-01 1.223675759855000100e+00
3.931759999999999764e+03 6.560902743800000048e-01 1.224509171375000260e+00
3.936519999999999982e+03 6.564773464050001062e-01 1.225302798805000037e+00
3.941279999999999745e+03 6.568357124750000553e-01 1.226098701505000221e+00
3.946039999999999964e+03 6.572197913050000784e-01 1.226839754735000065e+00
3.950799999999999727e+03 6.575888710249999658e-01 1.227585259099999826e+00
3.955559999999999945e+03 6.579669413750001139e-01 1.228405317215000014e+00
3.960319999999999709e+03 6.583601765099998948e-01 1.229201926794999844e+00
3.965079999999999927e+03 6.587373632600000972e-01 1.230038994210000070e+00
3.969839999999999691e+03 6.591377224200000162e-01 1.230818616580000135e+00
3.974599999999999909e+03 6.595355412300000220e-01 1.231584101350000182e+00
3.979359999999999673e+03 6.599202164899998779e-01 1.232354909809999954e+00
3.984119999999999891e+03 6.602898705500001020e-01 1.233123277324999822e+00
3.988879999999999654e+03 6.607049968749999502e-01 1.233826667105000219e+00
3.993639999999999873e+03 6.610741759999999578e-01 1.234567819740000072e+00
3.998399999999999636e+03 6.614482701499999617e-01 1.235333183014999836e+00
4.003159999999999854e+03 6.618182555599998462e-01 1.236091267634999991e+00
4.007919999999999618e+03 6.622095909549999826e-01 1.236869995359999752e+00
4.012679999999999836e+03 6.626312006949999223e-01 1.237602952605000084e+00
4.017439999999999600e+03 6.630393907599999581e-01 1.238395177319999707e+00
4.022199999999999818e+03 6.634692621599999063e-01 1.239198049415000114e+00
4.026960000000000036e+03 6.639012983800000045e-01 1.240037480460000063e+00
4.031719999999999800e+03 6.643361731649998214e-01 1.240830290560000160e+00
4.036480000000000018e+03 6.647867428949999491e-01 1.241604489835000047e+00
4.041239999999999782e+03 6.652018139950001130e-01 1.242404401869999786e+00
4.046000000000000000e+03 6.656189284199999223e-01 1.243234764969999961e+00
4.050759999999999764e+03 6.659892783149999884e-01 1.244029309135000094e+00
4.055519999999999982e+03 6.663886323800000122e-01 1.244806004580000014e+00
4.060279999999999745e+03 6.667779575850000251e-01 1.245608236065000263e+00
4.065039999999999964e+03 6.671845019450000080e-01 1.246427521029999763e+00
4.069799999999999727e+03 6.675860871000001140e-01 1.247273059959999930e+00
4.074559999999999945e+03 6.679652950849999105e-01 1.248148663379999856e+00
4.079319999999999709e+03 6.683405489599999472e-01 1.248990292380000255e+00
4.084079999999999927e+03 6.687504730900000194e-01 1.249810184820000059e+00
4.088839999999999691e+03 6.691315145450000834e-01 1.250606429915000373e+00
4.093599999999999909e+03 6.695159026349998266e-01 1.251410373375000162e+00
4.098359999999999673e+03 6.698999151949999176e-01 1.252204398424999976e+00
4.103119999999999891e+03 6.702326347749999469e-01 1.253047021475000022e+00
4.107880000000000109e+03 6.706142726599998438e-01 1.253830741540000071e+00
4.112639999999999418e+03 6.709764934349998766e-01 1.254647276299999836e+00
4.117399999999999636e+03 6.713557014199998951e-01 1.255457946164999949e+00
4.122159999999999854e+03 6.717621574200000056e-01 1.256300845340000194e+00
4.126920000000000073e+03 6.721704027099999479e-01 1.257183318749999668e+00
4.131679999999999382e+03 6.725616607899999044e-01 1.258039538195000251e+00
4.136439999999999600e+03 6.729543768100000323e-01 1.258842631190000061e+00
4.141199999999999818e+03 6.733531123550000608e-01 1.259662645124999703e+00
4.145960000000000036e+03 6.737413882849999647e-01 1.260444244549999926e+00
4.150720000000000255e+03 6.741881695799999408e-01 1.261253677375000271e+00
4.155479999999999563e+03 6.745700173200001037e-01 1.262037607294999919e+00
4.160239999999999782e+03 6.749897604550000318e-01 1.262823260235000022e+00
4.165000000000000000e+03 6.754292962300000314e-01 1.263634902060000176e+00
4.169760000000000218e+03 6.758324166399999333e-01 1.264402518515000073e+00
4.174519999999999527e+03 6.762269661300001067e-01 1.265157002465000069e+00
4.179279999999999745e+03 6.766305504299999773e-01 1.265909244279999957e+00
4.184039999999999964e+03 6.770284686449999922e-01 1.266637054554999864e+00
4.188800000000000182e+03 6.774141489999998544e-01 1.267436204485000273e+00
4.193559999999999491e+03 6.778185064499999690e-01 1.268256936345000030e+00
4.198319999999999709e+03 6.782165682499999848e-01 1.269123107334999778e+00
4.203079999999999927e+03 6.786026130900001396e-01 1.269954188360000069e+00
4.207840000000000146e+03 6.790010614650000553e-01 1.270863931874999908e+00
4.212599999999999454e+03 6.793962736549999937e-01 1.271688871879999905e+00
4.217359999999999673e+03 6.797993498850000149e-01 1.272488507790000112e+00
4.222119999999999891e+03 6.802167625249999627e-01 1.273332864904999973e+00
4.226880000000000109e+03 6.806317452650000321e-01 1.274153563629999875e+00
4.231639999999999418e+03 6.810095947149999995e-01 1.274954679569999971e+00
4.236399999999999636e+03 6.814253947849999715e-01 1.275759296774999996e+00
4.241159999999999854e+03 6.818556638050000673e-01 1.276566432240000104e+00
4.245920000000000073e+03 6.822899311150000257e-01 1.277444819000000065e+00
4.250679999999999382e+03 6.827440794250000389e-01 1.278323371434999745e+00
4.255439999999999600e+03 6.831731666299999395e-01 1.279183368270000232e+00
4.260199999999999818e+03 6.835788052999999254e-01 1.279994976959999864e+00
4.264960000000000036e+03 6.839591840550000024e-01 1.280805028305000315e+00
4.269720000000000255e+03 6.843798107900000982e-01 1.281616714309999905e+00
4.274479999999999563e+03 6.847673246150000059e-01 1.282385004510000037e+00
4.279239999999999782e+03 6.851892325699999731e-01 1.283193156115000066e+00
4.284000000000000000e+03 6.855956664799999212e-01 1.283980012959999861e+00
4.288760000000000218e+03 6.859927784099999482e-01 1.284751682929999861e+00
4.293519999999999527e+03 6.863788232499999920e-01 1.285558652720000250e+00
4.298279999999999745e+03 6.868035145449998824e-01 1.286373884169999871e+00
4.303039999999999964e+03 6.872560061049999280e-01 1.287182168315000208e+00
4.307800000000000182e+03 6.876759922300000882e-01 1.288013635914999844e+00
4.312559999999999491e+03 6.880822273300000180e-01 1.288853873245000115e+00
4.317319999999999709e+03 6.885009322349999739e-01 1.289641900859999746e+00
4.322079999999999927e+03 6.889096966400000133e-01 1.290441360049999986e+00
4.326840000000000146e+03 6.893423292900000554e-01 1.291266178560000144e+00
4.331599999999999454e+03 6.897588804200001089e-01 1.292049600409999943e+00
4.336359999999999673e+03 6.901837152999998892e-01 1.292813483655000040e+00
4.341119999999999891e+03 6.906260896400000515e-01 1.293557033055000138e+00
4.345880000000000109e+03 6.910619363849999086e-01 1.294299654675000300e+00
4.350639999999999418e+03 6.914753617799999086e-01 1.295082148744999717e+00
4.355399999999999636e+03 6.919054430350000118e-01 1.295807120455000128e+00
4.360159999999999854e+03 6.923104852749999427e-01 1.296545125264999765e+00
4.364920000000000073e+03 6.927573107499999105e-01 1.297297676339999928e+00
4.369679999999999382e+03 6.931902195250000398e-01 1.298050735485000162e+00
4.374439999999999600e+03 6.936447102300000722e-01 1.298750292649999638e+00
4.379199999999999818e+03 6.940808110100000761e-01 1.299487480130000039e+00
4.383960000000000036e+03 6.945164147649999231e-01 1.300235138269999924e+00
4.388720000000000255e+03 6.950005060700001902e-01 1.301002898310000155e+00
4.393479999999999563e+03 6.954760154100000369e-01 1.301799088180000119e+00
4.398239999999999782e+03 6.959312682200000655e-01 1.302564009654999966e+00
4.403000000000000000e+03 6.963847096500000999e-01 1.303302931199999959e+00
4.407760000000000218e+03 6.968152768850000012e-01 1.304080090535000069e+00
4.412519999999999527e+03 6.972877157150000338e-01 1.304838959350000049e+00
4.417279999999999745e+03 6.977345411900000016e-01 1.305662562910000046e+00
4.422039999999999964e+03 6.981631645050000445e-01 1.306466274424999963e+00
4.426800000000000182e+03 6.985897997200000153e-01 1.307322096250000287e+00
4.431559999999999491e+03 6.990183567650001262e-01 1.308098769605000156e+00
4.436319999999999709e+03 6.994967046700001356e-01 1.308876238199999875e+00
4.441079999999999927e+03 6.999403491850001435e-01 1.309599442710000172e+00
4.445840000000000146e+03 7.003646428599999973e-01 1.310332179054999990e+00
4.450599999999999454e+03 7.008074590000000770e-01 1.311078810009999929e+00
4.455359999999999673e+03 7.012253023950000275e-01 1.311852711069999566e+00
4.460119999999999891e+03 7.015973311300000015e-01 1.312685570339999774e+00
4.464880000000000109e+03 7.020220445150000543e-01 1.313559550144999921e+00
4.469639999999999418e+03 7.023935872700001193e-01 1.314441327720000219e+00
4.474399999999999636e+03 7.028046490349999509e-01 1.315292090935000324e+00
4.479159999999999854e+03 7.031598230999999144e-01 1.316148001119999966e+00
4.483920000000000073e+03 7.035735356649999162e-01 1.317016226479999830e+00
4.488679999999999382e+03 7.039767112999999465e-01 1.317856695754999974e+00
4.493439999999999600e+03 7.043802735099999879e-01 1.318680487079999741e+00
4.498199999999999818e+03 7.047399097550001157e-01 1.319557482169999796e+00
4.502960000000000036e+03 7.050839725499998822e-01 1.320406953120000004e+00
4.507719999999999345e+03 7.054617778199999689e-01 1.321220406325000152e+00
4.512479999999999563e+03 7.058580613749999566e-01 1.322040508619999999e+00
4.517239999999999782e+03 7.061970324250000930e-01 1.322888344909999958e+00
4.522000000000000000e+03 7.065682438299998314e-01 1.323723203325000375e+00
4.526760000000000218e+03 7.069448451950000045e-01 1.324553467020000097e+00
4.531519999999999527e+03 7.073157362950001081e-01 1.325376606689999903e+00
4.536279999999999745e+03 7.077223690149999635e-01 1.326231611184999881e+00
4.541039999999999964e+03 7.080788353449999351e-01 1.327115597760000210e+00
4.545800000000000182e+03 7.084607272649999787e-01 1.327906474984999807e+00
4.550559999999999491e+03 7.088243838899999094e-01 1.328722744665000066e+00
4.555319999999999709e+03 7.091830371299998603e-01 1.329577439900000213e+00
4.560079999999999927e+03 7.095160438799998914e-01 1.330420968640000146e+00
4.564840000000000146e+03 7.098556555399998524e-01 1.331257991874999824e+00
4.569599999999999454e+03 7.102530546399999922e-01 1.331996206539999950e+00
4.574359999999999673e+03 7.106005966100000792e-01 1.332735271669999833e+00
4.579119999999999891e+03 7.110058597499999689e-01 1.333515335839999816e+00
x	y1	y2		Notes:
4.76	0.0174941	0.0253095			y1: + Extruders +Barriers
9.52	0.025729	0.0383678			y2: -Extruders -Barriers
14.28	0.0322685	0.0488241
19.04	0.0379384	0.057906
23.8	0.0430007	0.0660895
28.56	0.0476189	0.0735958
33.32	0.0519456	0.0806537
38.08	0.0560018	0.0872353
42.84	0.0598655	0.0934462
47.6	0.0635222	0.0993548
52.36	0.0670304	0.105028
57.12	0.0703991	0.110499
61.88	0.0736172	0.115746
66.64	0.0767459	0.120806
71.4	0.0797777	0.125752
76.16	0.0827077	0.13054
80.92	0.0855406	0.135252
85.68	0.0882854	0.13983
90.44	0.0909785	0.144339
95.2	0.0936304	0.148714
99.96	0.0962423	0.152978
104.72	0.0987806	0.157178
109.48	0.101282	0.161283
114.24	0.103703	0.165323
119	0.106143	0.169319
123.76	0.108525	0.173205
128.52	0.110833	0.17706
133.28	0.113089	0.180904
138.04	0.115303	0.184704
142.8	0.117486	0.188395
147.56	0.119654	0.191952
152.32	0.121735	0.195483
157.08	0.123825	0.198979
161.84	0.125894	0.202451
166.6	0.127962	0.205933
171.36	0.13001	0.209349
176.12	0.13203	0.212697
180.88	0.133981	0.216019
185.64	0.135949	0.219271
190.4	0.137867	0.222536
195.16	0.139741	0.22574
199.92	0.141592	0.228845
204.68	0.143421	0.232032
209.44	0.145261	0.235129
214.2	0.147084	0.238237
218.96	0.148874	0.241271
223.72	0.150632	0.244356
228.48	0.152359	0.247316
233.24	0.154105	0.250221
238	0.155845	0.253186
242.76	0.157558	0.256072
247.52	0.159241	0.258971
252.28	0.160919	0.261773
257.04	0.162584	0.264528
261.8	0.164215	0.267303
266.56	0.165868	0.270058
271.32	0.167493	0.272817
276.08	0.169123	0.275533
280.84	0.170722	0.278227
285.6	0.172322	0.28087
290.36	0.173879	0.283536
295.12	0.175449	0.286195
299.88	0.176977	0.288865
304.64	0.178469	0.291523
309.4	0.179951	0.29414
314.16	0.181429	0.296765
318.92	0.18288	0.299376
323.68	0.184279	0.301937
328.44	0.185706	0.304469
333.2	0.187106	0.307027
337.96	0.18852	0.309494
342.72	0.189917	0.311963
347.48	0.191317	0.314425
352.24	0.192681	0.316896
357	0.194059	0.319347
361.76	0.195433	0.321774
366.52	0.196769	0.324149
371.28	0.198122	0.326518
376.04	0.199482	0.328857
380.8	0.200823	0.33122
385.56	0.202183	0.333612
390.32	0.203548	0.335899
395.08	0.204881	0.338169
399.84	0.206198	0.340472
404.6	0.207494	0.342795
409.36	0.208802	0.34507
414.12	0.210136	0.347315
418.88	0.211455	0.349557
423.64	0.212769	0.351787
428.4	0.214074	0.353986
433.16	0.215294	0.356171
437.92	0.216526	0.358359
442.68	0.217756	0.360508
447.44	0.218986	0.362696
452.2	0.220191	0.364802
456.96	0.221443	0.366927
461.72	0.222686	0.369027
466.48	0.223886	0.37116
471.24	0.225071	0.373294
476	0.226249	0.375418
480.76	0.227429	0.377532
485.52	0.228577	0.379662
490.28	0.229739	0.381772
495.04	0.230924	0.383848
499.8	0.232098	0.385915
504.56	0.233249	0.387985
509.32	0.234405	0.390073
514.08	0.235546	0.392122
518.84	0.236674	0.394168
523.6	0.237813	0.396201
528.36	0.238964	0.398229
533.12	0.2401	0.400245
537.88	0.241212	0.40222
542.64	0.242325	0.404196
547.4	0.243416	0.406147
552.16	0.244493	0.4081
556.92	0.245599	0.410022
561.68	0.246685	0.41199
566.44	0.247791	0.413922
571.2	0.248851	0.415876
575.96	0.249925	0.417803
580.72	0.251016	0.419654
585.48	0.252087	0.421511
590.24	0.253121	0.423402
595	0.254176	0.425254
599.76	0.255225	0.427126
604.52	0.25627	0.428959
609.28	0.257327	0.43087
614.04	0.258347	0.432816
618.8	0.259362	0.434748
623.56	0.260375	0.4366
628.32	0.261393	0.438507
633.08	0.262414	0.440409
637.84	0.263411	0.442263
642.6	0.264452	0.444102
647.36	0.265496	0.44595
652.12	0.266503	0.447772
656.88	0.267484	0.449596
661.64	0.26849	0.451432
666.4	0.269484	0.453272
671.16	0.270486	0.455084
675.92	0.271493	0.456935
680.68	0.272518	0.458788
685.44	0.273522	0.460586
690.2	0.274479	0.462379
694.96	0.275439	0.464156
699.72	0.276387	0.465935
704.48	0.277364	0.467728
709.24	0.278302	0.469518
714	0.279242	0.471269
718.76	0.280207	0.473075
723.52	0.281126	0.474849
728.28	0.282104	0.476607
733.04	0.283001	0.478376
737.8	0.283937	0.480136
742.56	0.284866	0.481874
747.32	0.285795	0.483564
752.08	0.286743	0.485281
756.84	0.28764	0.486939
761.6	0.288564	0.488667
766.36	0.289504	0.490343
771.12	0.290441	0.492028
775.88	0.291347	0.493678
780.64	0.292293	0.495419
785.4	0.293224	0.497112
790.16	0.294167	0.498842
794.92	0.295076	0.500554
799.68	0.296007	0.502276
804.44	0.296894	0.503969
809.2	0.297807	0.505676
813.96	0.29874	0.507382
818.72	0.299641	0.509028
823.48	0.300559	0.510698
828.24	0.301443	0.51237
833	0.302308	0.514
837.76	0.30324	0.515654
842.52	0.304134	0.517369
847.28	0.305002	0.519007
852.04	0.305865	0.52069
856.8	0.306735	0.522359
861.56	0.307613	0.523976
866.32	0.308466	0.525592
871.08	0.309334	0.527246
875.84	0.310182	0.528854
880.6	0.311071	0.530461
885.36	0.311969	0.532098
890.12	0.312804	0.533718
894.88	0.313675	0.535309
899.64	0.314546	0.536903
904.4	0.315369	0.538504
909.16	0.316222	0.540139
913.92	0.317057	0.541738
918.68	0.317889	0.543402
923.44	0.318743	0.545027
928.2	0.319588	0.546686
932.96	0.32043	0.548308
937.72	0.321263	0.549924
942.48	0.3221	0.551515
947.24	0.322887	0.553151
952	0.323726	0.554731
956.76	0.324542	0.556316
961.52	0.325366	0.5579
966.28	0.326173	0.559498
971.04	0.326937	0.561138
975.8	0.327738	0.562782
980.56	0.328552	0.56436
985.32	0.329363	0.565937
990.08	0.330169	0.567505
994.84	0.330956	0.56905
999.6	0.331728	0.570604
1004.36	0.332531	0.572137
1009.12	0.333304	0.573677
1013.88	0.334068	0.575239
1018.64	0.334846	0.576858
1023.4	0.335591	0.57845
1028.16	0.33637	0.580036
1032.92	0.337134	0.581647
1037.68	0.337877	0.583226
1042.44	0.338599	0.584778
1047.2	0.339328	0.586335
1051.96	0.340061	0.587886
1056.72	0.340791	0.589476
1061.48	0.341508	0.591098
1066.24	0.342217	0.592688
1071	0.342948	0.594257
1075.76	0.343678	0.595821
1080.52	0.344388	0.597386
1085.28	0.345128	0.598919
1090.04	0.345861	0.600434
1094.8	0.34659	0.602003
1099.56	0.34731	0.603556
1104.32	0.348002	0.605105
1109.08	0.348733	0.606598
1113.84	0.349456	0.608117
1118.6	0.350173	0.60957
1123.36	0.35088	0.611057
1128.12	0.351604	0.61258
1132.88	0.352323	0.614099
1137.64	0.352997	0.615621
1142.4	0.353735	0.6172
1147.16	0.354444	0.618737
1151.92	0.355154	0.620299
1156.68	0.355895	0.621842
1161.44	0.356615	0.623375
1166.2	0.357332	0.624899
1170.96	0.358045	0.626369
1175.72	0.358744	0.627834
1180.48	0.359429	0.629352
1185.24	0.360113	0.630856
1190	0.360781	0.63233
1194.76	0.361464	0.633817
1199.52	0.362133	0.635258
1204.28	0.36278	0.636721
1209.04	0.363441	0.638164
1213.8	0.364104	0.639616
1218.56	0.364745	0.641005
1223.32	0.365372	0.642404
1228.08	0.366036	0.643815
1232.84	0.366737	0.645169
1237.6	0.367433	0.646542
1242.36	0.3681	0.648006
1247.12	0.368817	0.649475
1251.88	0.369518	0.650896
1256.64	0.370205	0.6523
1261.4	0.37089	0.653711
1266.16	0.371556	0.655141
1270.92	0.372249	0.656573
1275.68	0.372969	0.65799
1280.44	0.373684	0.659421
1285.2	0.374364	0.66079
1289.96	0.375045	0.66223
1294.72	0.375736	0.663596
1299.48	0.376447	0.664967
1304.24	0.377134	0.666366
1309	0.377851	0.667776
1313.76	0.378597	0.66918
1318.52	0.379309	0.670543
1323.28	0.379991	0.671889
1328.04	0.380665	0.673212
1332.8	0.38135	0.674567
1337.56	0.382049	0.675934
1342.32	0.382724	0.677279
1347.08	0.383423	0.678603
1351.84	0.384155	0.679951
1356.6	0.384857	0.681328
1361.36	0.385534	0.682702
1366.12	0.38621	0.684021
1370.88	0.386884	0.685308
1375.64	0.387556	0.686587
1380.4	0.388227	0.687847
1385.16	0.388904	0.689108
1389.92	0.389608	0.690407
1394.68	0.390304	0.691739
1399.44	0.390978	0.693003
1404.2	0.391678	0.694291
1408.96	0.392361	0.695534
1413.72	0.392981	0.696808
1418.48	0.393614	0.698147
1423.24	0.394265	0.699413
1428	0.394902	0.700719
1432.76	0.395509	0.702009
1437.52	0.396128	0.703369
1442.28	0.396767	0.704671
1447.04	0.397404	0.705998
1451.8	0.398037	0.707285
1456.56	0.39868	0.708651
1461.32	0.399345	0.709992
1466.08	0.400003	0.711314
1470.84	0.400666	0.712646
1475.6	0.401339	0.713906
1480.36	0.401969	0.715182
1485.12	0.402602	0.716418
1489.88	0.403266	0.717667
1494.64	0.403912	0.718956
1499.4	0.404544	0.720181
1504.16	0.405161	0.721419
1508.92	0.405809	0.722624
1513.68	0.406425	0.723829
1518.44	0.407045	0.725074
1523.2	0.407719	0.726284
1527.96	0.408371	0.727545
1532.72	0.409029	0.728762
1537.48	0.409683	0.730029
1542.24	0.410305	0.731295
1547	0.410935	0.732549
1551.76	0.411565	0.733759
1556.52	0.412266	0.734985
1561.28	0.412928	0.736177
1566.04	0.413613	0.73733
1570.8	0.414251	0.738542
1575.56	0.414873	0.73978
1580.32	0.415503	0.740904
1585.08	0.41613	0.742142
1589.84	0.416737	0.743352
1594.6	0.417377	0.744559
1599.36	0.41801	0.745776
1604.12	0.418636	0.747007
1608.88	0.419274	0.74826
1613.64	0.419932	0.749477
1618.4	0.420545	0.750633
1623.16	0.421175	0.751805
1627.92	0.421764	0.752977
1632.68	0.422378	0.754167
1637.44	0.422959	0.755396
1642.2	0.423567	0.75657
1646.96	0.424185	0.757752
1651.72	0.424803	0.758971
1656.48	0.425421	0.760163
1661.24	0.426048	0.761385
1666	0.426689	0.762625
1670.76	0.427312	0.763861
1675.52	0.427905	0.765059
1680.28	0.428541	0.766259
1685.04	0.42913	0.767496
1689.8	0.429738	0.768647
1694.56	0.430311	0.769799
1699.32	0.430895	0.77097
1704.08	0.431444	0.772136
1708.84	0.432016	0.773325
1713.6	0.432626	0.774474
1718.36	0.433214	0.775604
1723.12	0.433784	0.776786
1727.88	0.434342	0.777943
1732.64	0.434887	0.779101
1737.4	0.435463	0.780246
1742.16	0.436009	0.781443
1746.92	0.436573	0.782611
1751.68	0.437143	0.783776
1756.44	0.437726	0.784972
1761.2	0.438307	0.786161
1765.96	0.438882	0.787354
1770.72	0.439405	0.788549
1775.48	0.439958	0.789769
1780.24	0.440514	0.790964
1785	0.441113	0.792125
1789.76	0.441705	0.793314
1794.52	0.442308	0.794501
1799.28	0.442884	0.79567
1804.04	0.443509	0.796849
1808.8	0.444111	0.798005
1813.56	0.444743	0.79919
1818.32	0.445358	0.800401
1823.08	0.445987	0.801577
1827.84	0.446597	0.802731
1832.6	0.44721	0.803915
1837.36	0.447796	0.805075
1842.12	0.448391	0.806224
1846.88	0.449003	0.80736
1851.64	0.449589	0.80851
1856.4	0.450161	0.809673
1861.16	0.450771	0.810826
1865.92	0.451358	0.811947
1870.68	0.45194	0.813043
1875.44	0.452533	0.814214
1880.2	0.453116	0.81541
1884.96	0.453684	0.816643
1889.72	0.45424	0.817833
1894.48	0.454807	0.819024
1899.24	0.45536	0.820215
1904	0.455869	0.821423
1908.76	0.456451	0.8226
1913.52	0.457016	0.82381
1918.28	0.457563	0.824989
1923.04	0.458082	0.826113
1927.8	0.45865	0.827245
1932.56	0.459207	0.828391
1937.32	0.459753	0.829574
1942.08	0.460355	0.830663
1946.84	0.460967	0.831804
1951.6	0.461593	0.832915
1956.36	0.462203	0.834049
1961.12	0.462806	0.835128
1965.88	0.463384	0.83618
1970.64	0.46395	0.837269
1975.4	0.464532	0.838402
1980.16	0.465128	0.839593
1984.92	0.465698	0.840725
1989.68	0.466276	0.841805
1994.44	0.46684	0.842911
1999.2	0.467412	0.844037
2003.96	0.467976	0.845175
2008.72	0.468558	0.846275
2013.48	0.469151	0.847403
2018.24	0.469702	0.848525
2023	0.470292	0.849628
2027.76	0.470869	0.850694
2032.52	0.471428	0.851748
2037.28	0.472033	0.8528
2042.04	0.472623	0.853859
2046.8	0.473145	0.854874
2051.56	0.473717	0.855904
2056.32	0.474321	0.856941
2061.08	0.474903	0.857953
2065.84	0.475472	0.858981
2070.6	0.476008	0.860009
2075.36	0.476552	0.861104
2080.12	0.477083	0.862199
2084.88	0.477613	0.863271
2089.64	0.478144	0.86436
2094.4	0.478674	0.865457
2099.16	0.47924	0.866582
2103.92	0.479811	0.867714
2108.68	0.480397	0.868803
2113.44	0.480967	0.869909
2118.2	0.481558	0.870981
2122.96	0.48213	0.872074
2127.72	0.482684	0.873144
2132.48	0.483238	0.874186
2137.24	0.483826	0.875281
2142	0.484378	0.876372
2146.76	0.48491	0.877383
2151.52	0.485428	0.87843
2156.28	0.485998	0.879475
2161.04	0.48657	0.880525
2165.8	0.48713	0.881595
2170.56	0.487699	0.882631
2175.32	0.488239	0.883624
2180.08	0.488775	0.884669
2184.84	0.489315	0.885704
2189.6	0.489868	0.886779
2194.36	0.490431	0.887846
2199.12	0.490981	0.888917
2203.88	0.491547	0.889954
2208.64	0.492117	0.891039
2213.4	0.492683	0.892129
2218.16	0.493247	0.893197
2222.92	0.493843	0.894262
2227.68	0.494439	0.895324
2232.44	0.494993	0.896434
2237.2	0.495587	0.897485
2241.96	0.496174	0.898566
2246.72	0.496718	0.899697
2251.48	0.497266	0.900772
2256.24	0.497804	0.901867
2261	0.498376	0.902962
2265.76	0.498907	0.904028
2270.52	0.499446	0.905114
2275.28	0.499992	0.906196
2280.04	0.500542	0.907263
2284.8	0.501086	0.908306
2289.56	0.501609	0.90935
2294.32	0.502135	0.910398
2299.08	0.502654	0.91148
2303.84	0.503179	0.912511
2308.6	0.503636	0.913566
2313.36	0.504158	0.91465
2318.12	0.50467	0.915701
2322.88	0.505182	0.916729
2327.64	0.505687	0.917727
2332.4	0.50624	0.918781
2337.16	0.506746	0.91979
2341.92	0.507235	0.92077
2346.68	0.507748	0.921815
2351.44	0.508226	0.922919
2356.2	0.508747	0.924035
2360.96	0.509255	0.92508
2365.72	0.509747	0.926157
2370.48	0.510253	0.927197
2375.24	0.510751	0.928216
2380	0.511247	0.929262
2384.76	0.511734	0.930329
2389.52	0.512212	0.931391
2394.28	0.512722	0.932461
2399.04	0.513206	0.933513
2403.8	0.513689	0.934621
2408.56	0.51417	0.935641
2413.32	0.51466	0.936685
2418.08	0.515158	0.937718
2422.84	0.515641	0.938797
2427.6	0.516154	0.939815
2432.36	0.516621	0.940873
2437.12	0.51713	0.941907
2441.88	0.517658	0.942949
2446.64	0.518203	0.943981
2451.4	0.51873	0.944954
2456.16	0.519248	0.945965
2460.92	0.519779	0.947006
2465.68	0.520341	0.948083
2470.44	0.520853	0.949157
2475.2	0.521388	0.950207
2479.96	0.521917	0.951248
2484.72	0.522415	0.952272
2489.48	0.52293	0.953316
2494.24	0.523426	0.95438
2499	0.52395	0.955336
2503.76	0.524474	0.956372
2508.52	0.524992	0.957476
2513.28	0.525478	0.958587
2518.04	0.525971	0.959683
2522.8	0.526465	0.96074
2527.56	0.526966	0.961822
2532.32	0.527466	0.962894
2537.08	0.527972	0.963925
2541.84	0.528466	0.964918
2546.6	0.528997	0.965922
2551.36	0.529494	0.966901
2556.12	0.530026	0.967917
2560.88	0.530542	0.968888
2565.64	0.531101	0.96988
2570.4	0.53162	0.970914
2575.16	0.532107	0.971932
2579.92	0.532586	0.972974
2584.68	0.533088	0.974
2589.44	0.533605	0.975053
2594.2	0.534099	0.976095
2598.96	0.534566	0.977122
2603.72	0.535059	0.978133
2608.48	0.535547	0.979136
2613.24	0.536019	0.980179
2618	0.536505	0.981207
2622.76	0.537019	0.982242
2627.52	0.537499	0.983268
2632.28	0.53799	0.984306
2637.04	0.538454	0.985346
2641.8	0.53894	0.98633
2646.56	0.539423	0.987347
2651.32	0.539892	0.988354
2656.08	0.540411	0.989362
2660.84	0.540893	0.990346
2665.6	0.54139	0.991366
2670.36	0.541852	0.992371
2675.12	0.542357	0.993425
2679.88	0.542871	0.994457
2684.64	0.543351	0.995465
2689.4	0.543777	0.996466
2694.16	0.54421	0.997444
2698.92	0.544661	0.998426
2703.68	0.545095	0.999369
2708.44	0.545493	1.00034
2713.2	0.545919	1.00129
2717.96	0.546321	1.00227
2722.72	0.546718	1.00326
2727.48	0.547141	1.00422
2732.24	0.547598	1.00519
2737	0.548066	1.00613
2741.76	0.548502	1.00714
2746.52	0.548935	1.00809
2751.28	0.549374	1.00904
2756.04	0.549823	1.00997
2760.8	0.550314	1.01091
2765.56	0.550759	1.01188
2770.32	0.551217	1.01284
2775.08	0.551696	1.01383
2779.84	0.552171	1.01483
2784.6	0.552656	1.01582
2789.36	0.553139	1.01681
2794.12	0.55361	1.01776
2798.88	0.554063	1.01869
2803.64	0.554518	1.01966
2808.4	0.554989	1.02064
2813.16	0.555437	1.02158
2817.92	0.555894	1.02249
2822.68	0.556339	1.0234
2827.44	0.55677	1.02435
2832.2	0.557225	1.02526
2836.96	0.557685	1.02618
2841.72	0.558144	1.02712
2846.48	0.55862	1.02807
2851.24	0.559085	1.02907
2856	0.559516	1.03
2860.76	0.559978	1.03094
2865.52	0.560402	1.03189
2870.28	0.56086	1.03283
2875.04	0.561325	1.03378
2879.8	0.561826	1.03473
2884.56	0.562298	1.03568
2889.32	0.562778	1.03663
2894.08	0.563252	1.03752
2898.84	0.563752	1.03842
2903.6	0.564261	1.03935
2908.36	0.564723	1.04024
2913.12	0.565217	1.04116
2917.88	0.5657	1.0421
2922.64	0.566181	1.04306
2927.4	0.566686	1.044
2932.16	0.56718	1.0449
2936.92	0.5677	1.04581
2941.68	0.568187	1.04668
2946.44	0.568715	1.04766
2951.2	0.569205	1.04859
2955.96	0.569686	1.04956
2960.72	0.570177	1.05056
2965.48	0.570663	1.05157
2970.24	0.571109	1.05253
2975	0.571587	1.05348
2979.76	0.572044	1.05443
2984.52	0.572491	1.05536
2989.28	0.572937	1.05627
2994.04	0.573372	1.05716
2998.8	0.57383	1.05807
3003.56	0.574278	1.05899
3008.32	0.574718	1.05986
3013.08	0.575129	1.06078
3017.84	0.575515	1.0617
3022.6	0.575937	1.06257
3027.36	0.576339	1.06347
3032.12	0.576761	1.06443
3036.88	0.577192	1.06536
3041.64	0.577595	1.06628
3046.4	0.577982	1.06723
3051.16	0.578389	1.06813
3055.92	0.57882	1.06899
3060.68	0.579236	1.06988
3065.44	0.57966	1.07081
3070.2	0.580094	1.07175
3074.96	0.580555	1.07272
3079.72	0.581016	1.07363
3084.48	0.581441	1.07458
3089.24	0.581852	1.07552
3094	0.582292	1.07646
3098.76	0.582724	1.07737
3103.52	0.583158	1.07831
3108.28	0.583594	1.07924
3113.04	0.584037	1.0802
3117.8	0.584456	1.08107
3122.56	0.584844	1.08199
3127.32	0.585278	1.08293
3132.08	0.585702	1.08384
3136.84	0.586084	1.08477
3141.6	0.586501	1.0857
3146.36	0.586917	1.08663
3151.12	0.587315	1.08752
3155.88	0.587734	1.0884
3160.64	0.588164	1.08926
3165.4	0.5886	1.0902
3170.16	0.589005	1.09113
3174.92	0.589437	1.092
3179.68	0.589864	1.09292
3184.44	0.590262	1.09373
3189.2	0.590668	1.09458
3193.96	0.591069	1.09543
3198.72	0.591469	1.09628
3203.48	0.591863	1.09708
3208.24	0.592263	1.09791
3213	0.592686	1.09871
3217.76	0.59313	1.09958
3222.52	0.593574	1.10046
3227.28	0.594019	1.10134
3232.04	0.594479	1.10218
3236.8	0.594917	1.10299
3241.56	0.595339	1.10385
3246.32	0.595773	1.10468
3251.08	0.596238	1.10548
3255.84	0.596698	1.10633
3260.6	0.597139	1.10715
3265.36	0.597577	1.10797
3270.12	0.597971	1.10874
3274.88	0.598384	1.10961
3279.64	0.598793	1.11044
3284.4	0.599214	1.11124
3289.16	0.599676	1.11207
3293.92	0.600118	1.11295
3298.68	0.600524	1.11381
3303.44	0.600929	1.11463
3308.2	0.601367	1.11549
3312.96	0.601786	1.11636
3317.72	0.602198	1.11722
3322.48	0.60264	1.11812
3327.24	0.603079	1.11904
3332	0.603498	1.11992
3336.76	0.603924	1.12084
3341.52	0.604343	1.12178
3346.28	0.604791	1.12265
3351.04	0.605219	1.12352
3355.8	0.605634	1.12434
3360.56	0.606059	1.12519
3365.32	0.606496	1.12608
3370.08	0.606935	1.12699
3374.84	0.607386	1.12788
3379.6	0.607815	1.12871
3384.36	0.608236	1.12954
3389.12	0.608706	1.13039
3393.88	0.609131	1.13127
3398.64	0.609565	1.13215
3403.4	0.609999	1.13302
3408.16	0.610423	1.13389
3412.92	0.610859	1.13477
3417.68	0.611327	1.13563
3422.44	0.611764	1.13646
3427.2	0.612226	1.13732
3431.96	0.612672	1.13816
3436.72	0.613134	1.13901
3441.48	0.613599	1.13983
3446.24	0.614058	1.1407
3451	0.614508	1.14151
3455.76	0.614939	1.14232
3460.52	0.615411	1.14317
3465.28	0.615899	1.14402
3470.04	0.616351	1.14482
3474.8	0.616801	1.14563
3479.56	0.617286	1.14648
3484.32	0.61776	1.14731
3489.08	0.618227	1.14817
3493.84	0.618719	1.14903
3498.6	0.619183	1.14988
3503.36	0.619648	1.15068
3508.12	0.620073	1.15147
3512.88	0.620561	1.15233
3517.64	0.621045	1.15321
3522.4	0.621512	1.15405
3527.16	0.62196	1.15491
3531.92	0.622408	1.15576
3536.68	0.622874	1.1566
3541.44	0.623302	1.15749
3546.2	0.623732	1.15828
3550.96	0.624158	1.15911
3555.72	0.624602	1.16
3560.48	0.62503	1.16082
3565.24	0.625457	1.16169
3570	0.6259	1.16259
3574.76	0.626348	1.1634
3579.52	0.626825	1.1642
3584.28	0.627265	1.16502
3589.04	0.627678	1.16584
3593.8	0.628093	1.16664
3598.56	0.628503	1.16744
3603.32	0.628925	1.16824
3608.08	0.629355	1.16902
3612.84	0.629778	1.16982
3617.6	0.630195	1.17066
3622.36	0.630637	1.17152
3627.12	0.631041	1.17232
3631.88	0.631439	1.17313
3636.64	0.631835	1.17401
3641.4	0.632229	1.17482
3646.16	0.632617	1.17563
3650.92	0.63301	1.17643
3655.68	0.633412	1.1772
3660.44	0.633798	1.17805
3665.2	0.634187	1.17884
3669.96	0.634577	1.17962
3674.72	0.63495	1.18041
3679.48	0.635306	1.18125
3684.24	0.635678	1.18208
3689	0.636067	1.18293
3693.76	0.636431	1.18379
3698.52	0.636828	1.18468
3703.28	0.637217	1.18553
3708.04	0.637611	1.18633
3712.8	0.638008	1.18717
3717.56	0.638418	1.18802
3722.32	0.63879	1.18885
3727.08	0.639173	1.18963
3731.84	0.639569	1.19044
3736.6	0.639973	1.19127
3741.36	0.640385	1.1921
3746.12	0.640791	1.19296
3750.88	0.641222	1.19375
3755.64	0.641629	1.19454
3760.4	0.642042	1.1953
3765.16	0.642436	1.1961
3769.92	0.642861	1.19689
3774.68	0.643288	1.19772
3779.44	0.643689	1.19855
3784.2	0.644054	1.19938
3788.96	0.644432	1.20014
3793.72	0.644832	1.2009
3798.48	0.645211	1.20168
3803.24	0.645618	1.20244
3808	0.646034	1.20317
3812.76	0.646371	1.20395
3817.52	0.646744	1.20473
3822.28	0.6471	1.20551
3827.04	0.647451	1.20632
3831.8	0.647804	1.20716
3836.56	0.648155	1.20798
3841.32	0.648554	1.20883
3846.08	0.648957	1.20962
3850.84	0.649312	1.21039
3855.6	0.649691	1.21123
3860.36	0.650062	1.21206
3865.12	0.65044	1.21289
3869.88	0.650786	1.21377
3874.64	0.651168	1.21461
3879.4	0.65157	1.21545
3884.16	0.651956	1.21628
3888.92	0.652357	1.21713
3893.68	0.652749	1.21795
3898.44	0.653176	1.21873
3903.2	0.653587	1.21955
3907.96	0.653999	1.22043
3912.72	0.654394	1.22127
3917.48	0.654832	1.22207
3922.24	0.655245	1.22289
3927	0.655701	1.22368
3931.76	0.65609	1.22451
3936.52	0.656477	1.2253
3941.28	0.656836	1.2261
3946.04	0.65722	1.22684
3950.8	0.657589	1.22759
3955.56	0.657967	1.22841
3960.32	0.65836	1.2292
3965.08	0.658737	1.23004
3969.84	0.659138	1.23082
3974.6	0.659536	1.23158
3979.36	0.65992	1.23235
3984.12	0.66029	1.23312
3988.88	0.660705	1.23383
3993.64	0.661074	1.23457
3998.4	0.661448	1.23533
4003.16	0.661818	1.23609
4007.92	0.66221	1.23687
4012.68	0.662631	1.2376
4017.44	0.663039	1.2384
4022.2	0.663469	1.2392
4026.96	0.663901	1.24004
4031.72	0.664336	1.24083
4036.48	0.664787	1.2416
4041.24	0.665202	1.2424
4046	0.665619	1.24323
4050.76	0.665989	1.24403
4055.52	0.666389	1.24481
4060.28	0.666778	1.24561
4065.04	0.667185	1.24643
4069.8	0.667586	1.24727
4074.56	0.667965	1.24815
4079.32	0.668341	1.24899
4084.08	0.66875	1.24981
4088.84	0.669132	1.25061
4093.6	0.669516	1.25141
4098.36	0.6699	1.2522
4103.12	0.670233	1.25305
4107.88	0.670614	1.25383
4112.64	0.670976	1.25465
4117.4	0.671356	1.25546
4122.16	0.671762	1.2563
4126.92	0.67217	1.25718
4131.68	0.672562	1.25804
4136.44	0.672954	1.25884
4141.2	0.673353	1.25966
4145.96	0.673741	1.26044
4150.72	0.674188	1.26125
4155.48	0.67457	1.26204
4160.24	0.67499	1.26282
4165	0.675429	1.26363
4169.76	0.675832	1.2644
4174.52	0.676227	1.26516
4179.28	0.676631	1.26591
4184.04	0.677028	1.26664
4188.8	0.677414	1.26744
4193.56	0.677819	1.26826
4198.32	0.678217	1.26912
4203.08	0.678603	1.26995
4207.84	0.679001	1.27086
4212.6	0.679396	1.27169
4217.36	0.679799	1.27249
4222.12	0.680217	1.27333
4226.88	0.680632	1.27415
4231.64	0.68101	1.27495
4236.4	0.681425	1.27576
4241.16	0.681856	1.27657
4245.92	0.68229	1.27744
4250.68	0.682744	1.27832
4255.44	0.683173	1.27918
4260.2	0.683579	1.27999
4264.96	0.683959	1.28081
4269.72	0.68438	1.28162
4274.48	0.684767	1.28239
4279.24	0.685189	1.28319
4284	0.685596	1.28398
4288.76	0.685993	1.28475
4293.52	0.686379	1.28556
4298.28	0.686804	1.28637
4303.04	0.687256	1.28718
4307.8	0.687676	1.28801
4312.56	0.688082	1.28885
4317.32	0.688501	1.28964
4322.08	0.68891	1.29044
4326.84	0.689342	1.29127
4331.6	0.689759	1.29205
4336.36	0.690184	1.29281
4341.12	0.690626	1.29356
4345.88	0.691062	1.2943
4350.64	0.691475	1.29508
4355.4	0.691905	1.29581
4360.16	0.69231	1.29655
4364.92	0.692757	1.2973
4369.68	0.69319	1.29805
4374.44	0.693645	1.29875
4379.2	0.694081	1.29949
4383.96	0.694516	1.30024
4388.72	0.695001	1.301
4393.48	0.695476	1.3018
4398.24	0.695931	1.30256
4403	0.696385	1.3033
4407.76	0.696815	1.30408
4412.52	0.697288	1.30484
4417.28	0.697735	1.30566
4422.04	0.698163	1.30647
4426.8	0.69859	1.30732
4431.56	0.699018	1.3081
4436.32	0.699497	1.30888
4441.08	0.69994	1.3096
4445.84	0.700365	1.31033
4450.6	0.700807	1.31108
4455.36	0.701225	1.31185
4460.12	0.701597	1.31269
4464.88	0.702022	1.31356
4469.64	0.702394	1.31444
4474.4	0.702805	1.31529
4479.16	0.70316	1.31615
4483.92	0.703574	1.31702
4488.68	0.703977	1.31786
4493.44	0.70438	1.31868
4498.2	0.70474	1.31956
4502.96	0.705084	1.32041
4507.72	0.705462	1.32122
4512.48	0.705858	1.32204
4517.24	0.706197	1.32289
4522	0.706568	1.32372
4526.76	0.706945	1.32455
4531.52	0.707316	1.32538
4536.28	0.707722	1.32623
4541.04	0.708079	1.32712
4545.8	0.708461	1.32791
4550.56	0.708824	1.32872
4555.32	0.709183	1.32958
4560.08	0.709516	1.33042
4564.84	0.709856	1.33126
4569.6	0.710253	1.332
4574.36	0.710601	1.33274
4579.12	0.711006	1.33352
4583.88	0.711408	1.33434
4588.64	0.711813	1.33512
4593.4	0.712183	1.33594
4598.16	0.712578	1.33672
4602.92	0.712983	1.33755
4607.68	0.713398	1.33831
4612.44	0.713812	1.33911
4617.2	0.714227	1.33992
4621.96	0.714647	1.34076
4626.72	0.715069	1.34155
4631.48	0.715473	1.34234
4636.24	0.715872	1.3431
4641	0.716257	1.3439
4645.76	0.71665	1.34466
4650.52	0.717016	1.34547
4655.28	0.717391	1.34628
4660.04	0.717743	1.34711
4664.8	0.718145	1.34794
4669.56	0.718525	1.34872
4674.32	0.718916	1.34952
4679.08	0.719301	1.35033
4683.84	0.719616	1.35111
4688.6	0.719984	1.35193
4693.36	0.72037	1.35271
4698.12	0.720733	1.35344
4702.88	0.721102	1.35419
4707.64	0.721471	1.35495
4712.4	0.72182	1.35576
4717.16	0.722177	1.35648
4721.92	0.722524	1.35723
4726.68	0.722899	1.35806
4731.44	0.723255	1.35885
4736.2	0.723628	1.35966
4740.96	0.723987	1.36042
4745.72	0.724338	1.36124
4750.48	0.724694	1.36207
4755.24	0.725036	1.3629

## Sheet: Figure2G
x	y1	y2		Notes:
4.76	0.0174941	0.0187436			y1: + Extruders +Barriers
9.52	0.025729	0.0275249			y2: +Extruders -Barriers
14.28	0.0322685	0.0345197
19.04	0.0379384	0.0405665
23.8	0.0430007	0.0460025
28.56	0.0476189	0.0509817
33.32	0.0519456	0.0556187
38.08	0.0560018	0.0599697
42.84	0.0598655	0.0640758
47.6	0.0635222	0.0679909
52.36	0.0670304	0.0717347
57.12	0.0703991	0.0753182
61.88	0.0736172	0.0787679
66.64	0.0767459	0.0820867
71.4	0.0797777	0.0852999
76.16	0.0827077	0.0884142
80.92	0.0855406	0.0914465
85.68	0.0882854	0.0943964
90.44	0.0909785	0.0972763
95.2	0.0936304	0.100086
99.96	0.0962423	0.102841
104.72	0.0987806	0.105523
109.48	0.101282	0.10815
114.24	0.103703	0.110728
119	0.106143	0.113263
123.76	0.108525	0.115743
128.52	0.110833	0.118185
133.28	0.113089	0.120602
138.04	0.115303	0.122972
142.8	0.117486	0.125298
147.56	0.119654	0.12759
152.32	0.121735	0.129857
157.08	0.123825	0.132078
161.84	0.125894	0.134266
166.6	0.127962	0.136424
171.36	0.13001	0.138558
176.12	0.13203	0.140659
180.88	0.133981	0.142727
185.64	0.135949	0.14479
190.4	0.137867	0.146811
195.16	0.139741	0.148805
199.92	0.141592	0.150777
204.68	0.143421	0.152744
209.44	0.145261	0.154672
214.2	0.147084	0.156572
218.96	0.148874	0.158463
223.72	0.150632	0.160331
228.48	0.152359	0.162168
233.24	0.154105	0.163988
238	0.155845	0.165781
242.76	0.157558	0.167557
247.52	0.159241	0.169328
252.28	0.160919	0.171065
257.04	0.162584	0.172786
261.8	0.164215	0.174495
266.56	0.165868	0.176181
271.32	0.167493	0.177862
276.08	0.169123	0.179541
280.84	0.170722	0.181205
285.6	0.172322	0.182851
290.36	0.173879	0.184497
295.12	0.175449	0.186116
299.88	0.176977	0.18772
304.64	0.178469	0.189309
309.4	0.179951	0.190895
314.16	0.181429	0.192463
318.92	0.18288	0.194029
323.68	0.184279	0.195607
328.44	0.185706	0.197156
333.2	0.187106	0.198693
337.96	0.18852	0.200216
342.72	0.189917	0.201723
347.48	0.191317	0.203222
352.24	0.192681	0.204709
357	0.194059	0.206183
361.76	0.195433	0.207647
366.52	0.196769	0.209116
371.28	0.198122	0.210565
376.04	0.199482	0.212011
380.8	0.200823	0.213453
385.56	0.202183	0.214892
390.32	0.203548	0.216306
395.08	0.204881	0.217708
399.84	0.206198	0.219107
404.6	0.207494	0.220492
409.36	0.208802	0.221872
414.12	0.210136	0.223255
418.88	0.211455	0.224606
423.64	0.212769	0.225966
428.4	0.214074	0.227298
433.16	0.215294	0.228628
437.92	0.216526	0.229954
442.68	0.217756	0.23127
447.44	0.218986	0.232576
452.2	0.220191	0.233878
456.96	0.221443	0.235178
461.72	0.222686	0.236466
466.48	0.223886	0.237745
471.24	0.225071	0.239023
476	0.226249	0.240277
480.76	0.227429	0.241527
485.52	0.228577	0.242775
490.28	0.229739	0.244015
495.04	0.230924	0.245256
499.8	0.232098	0.246493
504.56	0.233249	0.247723
509.32	0.234405	0.248943
514.08	0.235546	0.250157
518.84	0.236674	0.251365
523.6	0.237813	0.252565
528.36	0.238964	0.253763
533.12	0.2401	0.254959
537.88	0.241212	0.25614
542.64	0.242325	0.257317
547.4	0.243416	0.25848
552.16	0.244493	0.259637
556.92	0.245599	0.260784
561.68	0.246685	0.261919
566.44	0.247791	0.263054
571.2	0.248851	0.264184
575.96	0.249925	0.265322
580.72	0.251016	0.266454
585.48	0.252087	0.267581
590.24	0.253121	0.268705
595	0.254176	0.269821
599.76	0.255225	0.270927
604.52	0.25627	0.272039
609.28	0.257327	0.273153
614.04	0.258347	0.274262
618.8	0.259362	0.27536
623.56	0.260375	0.276452
628.32	0.261393	0.277539
633.08	0.262414	0.278615
637.84	0.263411	0.279691
642.6	0.264452	0.280766
647.36	0.265496	0.28184
652.12	0.266503	0.282909
656.88	0.267484	0.283971
661.64	0.26849	0.285037
666.4	0.269484	0.286108
671.16	0.270486	0.287183
675.92	0.271493	0.288233
680.68	0.272518	0.289277
685.44	0.273522	0.290312
690.2	0.274479	0.291333
694.96	0.275439	0.292371
699.72	0.276387	0.293401
704.48	0.277364	0.294429
709.24	0.278302	0.295445
714	0.279242	0.296469
718.76	0.280207	0.297472
723.52	0.281126	0.298469
728.28	0.282104	0.299462
733.04	0.283001	0.300446
737.8	0.283937	0.301434
742.56	0.284866	0.30242
747.32	0.285795	0.303393
752.08	0.286743	0.304366
756.84	0.28764	0.305332
761.6	0.288564	0.306287
766.36	0.289504	0.307245
771.12	0.290441	0.308207
775.88	0.291347	0.309169
780.64	0.292293	0.310136
785.4	0.293224	0.311093
790.16	0.294167	0.312045
794.92	0.295076	0.312993
799.68	0.296007	0.313933
804.44	0.296894	0.314863
809.2	0.297807	0.315782
813.96	0.29874	0.316711
818.72	0.299641	0.317635
823.48	0.300559	0.318562
828.24	0.301443	0.319486
833	0.302308	0.320405
837.76	0.30324	0.321316
842.52	0.304134	0.322225
847.28	0.305002	0.323141
852.04	0.305865	0.324062
856.8	0.306735	0.324967
861.56	0.307613	0.325863
866.32	0.308466	0.326758
871.08	0.309334	0.32766
875.84	0.310182	0.32855
880.6	0.311071	0.329446
885.36	0.311969	0.330335
890.12	0.312804	0.33122
894.88	0.313675	0.332095
899.64	0.314546	0.332978
904.4	0.315369	0.333861
909.16	0.316222	0.334741
913.92	0.317057	0.335615
918.68	0.317889	0.336495
923.44	0.318743	0.337367
928.2	0.319588	0.338241
932.96	0.32043	0.339107
937.72	0.321263	0.339973
942.48	0.3221	0.34083
947.24	0.322887	0.341686
952	0.323726	0.342533
956.76	0.324542	0.343387
961.52	0.325366	0.344251
966.28	0.326173	0.34511
971.04	0.326937	0.34596
975.8	0.327738	0.346809
980.56	0.328552	0.347658
985.32	0.329363	0.348492
990.08	0.330169	0.349341
994.84	0.330956	0.350175
999.6	0.331728	0.351012
1004.36	0.332531	0.351846
1009.12	0.333304	0.352674
1013.88	0.334068	0.353498
1018.64	0.334846	0.354329
1023.4	0.335591	0.35515
1028.16	0.33637	0.355966
1032.92	0.337134	0.356778
1037.68	0.337877	0.357604
1042.44	0.338599	0.358416
1047.2	0.339328	0.359232
1051.96	0.340061	0.360042
1056.72	0.340791	0.360868
1061.48	0.341508	0.361676
1066.24	0.342217	0.362478
1071	0.342948	0.363296
1075.76	0.343678	0.364098
1080.52	0.344388	0.364903
1085.28	0.345128	0.365697
1090.04	0.345861	0.366474
1094.8	0.34659	0.367265
1099.56	0.34731	0.36805
1104.32	0.348002	0.368847
1109.08	0.348733	0.36964
1113.84	0.349456	0.370434
1118.6	0.350173	0.371223
1123.36	0.35088	0.372013
1128.12	0.351604	0.372792
1132.88	0.352323	0.373573
1137.64	0.352997	0.37434
1142.4	0.353735	0.375112
1147.16	0.354444	0.37588
1151.92	0.355154	0.376653
1156.68	0.355895	0.377412
1161.44	0.356615	0.378171
1166.2	0.357332	0.378931
1170.96	0.358045	0.379689
1175.72	0.358744	0.380442
1180.48	0.359429	0.3812
1185.24	0.360113	0.381965
1190	0.360781	0.382718
1194.76	0.361464	0.383481
1199.52	0.362133	0.384242
1204.28	0.36278	0.384999
1209.04	0.363441	0.385752
1213.8	0.364104	0.386498
1218.56	0.364745	0.387243
1223.32	0.365372	0.388007
1228.08	0.366036	0.38875
1232.84	0.366737	0.38949
1237.6	0.367433	0.390241
1242.36	0.3681	0.390975
1247.12	0.368817	0.39172
1251.88	0.369518	0.392449
1256.64	0.370205	0.39317
1261.4	0.37089	0.393884
1266.16	0.371556	0.394592
1270.92	0.372249	0.395293
1275.68	0.372969	0.395997
1280.44	0.373684	0.39671
1285.2	0.374364	0.39742
1289.96	0.375045	0.398133
1294.72	0.375736	0.398842
1299.48	0.376447	0.399537
1304.24	0.377134	0.400226
1309	0.377851	0.40092
1313.76	0.378597	0.401626
1318.52	0.379309	0.402321
1323.28	0.379991	0.40301
1328.04	0.380665	0.403705
1332.8	0.38135	0.404397
1337.56	0.382049	0.405087
1342.32	0.382724	0.405781
1347.08	0.383423	0.406479
1351.84	0.384155	0.407172
1356.6	0.384857	0.407852
1361.36	0.385534	0.408527
1366.12	0.38621	0.409215
1370.88	0.386884	0.409898
1375.64	0.387556	0.410571
1380.4	0.388227	0.411257
1385.16	0.388904	0.411934
1389.92	0.389608	0.412618
1394.68	0.390304	0.413302
1399.44	0.390978	0.413984
1404.2	0.391678	0.414653
1408.96	0.392361	0.415319
1413.72	0.392981	0.415981
1418.48	0.393614	0.416652
1423.24	0.394265	0.417328
1428	0.394902	0.417985
1432.76	0.395509	0.418651
1437.52	0.396128	0.419298
1442.28	0.396767	0.419948
1447.04	0.397404	0.4206
1451.8	0.398037	0.421247
1456.56	0.39868	0.421896
1461.32	0.399345	0.422552
1466.08	0.400003	0.423208
1470.84	0.400666	0.423871
1475.6	0.401339	0.42453
1480.36	0.401969	0.425195
1485.12	0.402602	0.425857
1489.88	0.403266	0.426524
1494.64	0.403912	0.427182
1499.4	0.404544	0.42783
1504.16	0.405161	0.428474
1508.92	0.405809	0.429112
1513.68	0.406425	0.429747
1518.44	0.407045	0.430382
1523.2	0.407719	0.431029
1527.96	0.408371	0.431686
1532.72	0.409029	0.432338
1537.48	0.409683	0.432979
1542.24	0.410305	0.43363
1547	0.410935	0.434267
1551.76	0.411565	0.434904
1556.52	0.412266	0.435547
1561.28	0.412928	0.436185
1566.04	0.413613	0.436822
1570.8	0.414251	0.437441
1575.56	0.414873	0.438069
1580.32	0.415503	0.43869
1585.08	0.41613	0.439309
1589.84	0.416737	0.439928
1594.6	0.417377	0.44054
1599.36	0.41801	0.441151
1604.12	0.418636	0.441755
1608.88	0.419274	0.442376
1613.64	0.419932	0.442992
1618.4	0.420545	0.443608
1623.16	0.421175	0.444227
1627.92	0.421764	0.444842
1632.68	0.422378	0.445458
1637.44	0.422959	0.446059
1642.2	0.423567	0.446669
1646.96	0.424185	0.447267
1651.72	0.424803	0.447879
1656.48	0.425421	0.448485
1661.24	0.426048	0.449086
1666	0.426689	0.449688
1670.76	0.427312	0.450286
1675.52	0.427905	0.450885
1680.28	0.428541	0.451497
1685.04	0.42913	0.452102
1689.8	0.429738	0.452703
1694.56	0.430311	0.453307
1699.32	0.430895	0.453914
1704.08	0.431444	0.454507
1708.84	0.432016	0.455109
1713.6	0.432626	0.455695
1718.36	0.433214	0.45628
1723.12	0.433784	0.456864
1727.88	0.434342	0.457443
1732.64	0.434887	0.458024
1737.4	0.435463	0.45862
1742.16	0.436009	0.459204
1746.92	0.436573	0.459786
1751.68	0.437143	0.460377
1756.44	0.437726	0.460962
1761.2	0.438307	0.461539
1765.96	0.438882	0.462131
1770.72	0.439405	0.462711
1775.48	0.439958	0.463298
1780.24	0.440514	0.463881
1785	0.441113	0.46446
1789.76	0.441705	0.465035
1794.52	0.442308	0.465601
1799.28	0.442884	0.466179
1804.04	0.443509	0.466756
1808.8	0.444111	0.467331
1813.56	0.444743	0.467905
1818.32	0.445358	0.468477
1823.08	0.445987	0.469046
1827.84	0.446597	0.469615
1832.6	0.44721	0.470194
1837.36	0.447796	0.47078
1842.12	0.448391	0.471367
1846.88	0.449003	0.471945
1851.64	0.449589	0.47252
1856.4	0.450161	0.473095
1861.16	0.450771	0.473675
1865.92	0.451358	0.474243
1870.68	0.45194	0.474808
1875.44	0.452533	0.475377
1880.2	0.453116	0.475935
1884.96	0.453684	0.476509
1889.72	0.45424	0.477085
1894.48	0.454807	0.477666
1899.24	0.45536	0.478233
1904	0.455869	0.478789
1908.76	0.456451	0.479357
1913.52	0.457016	0.479927
1918.28	0.457563	0.480488
1923.04	0.458082	0.481039
1927.8	0.45865	0.481599
1932.56	0.459207	0.482164
1937.32	0.459753	0.482728
1942.08	0.460355	0.48328
1946.84	0.460967	0.483831
1951.6	0.461593	0.484383
1956.36	0.462203	0.484928
1961.12	0.462806	0.485485
1965.88	0.463384	0.486037
1970.64	0.46395	0.486572
1975.4	0.464532	0.487124
1980.16	0.465128	0.487669
1984.92	0.465698	0.488214
1989.68	0.466276	0.48874
1994.44	0.46684	0.489287
1999.2	0.467412	0.489822
2003.96	0.467976	0.490364
2008.72	0.468558	0.490911
2013.48	0.469151	0.49145
2018.24	0.469702	0.491991
2023	0.470292	0.492531
2027.76	0.470869	0.493084
2032.52	0.471428	0.49363
2037.28	0.472033	0.494166
2042.04	0.472623	0.494709
2046.8	0.473145	0.495254
2051.56	0.473717	0.495781
2056.32	0.474321	0.496308
2061.08	0.474903	0.496832
2065.84	0.475472	0.497364
2070.6	0.476008	0.497904
2075.36	0.476552	0.498438
2080.12	0.477083	0.49898
2084.88	0.477613	0.499527
2089.64	0.478144	0.50008
2094.4	0.478674	0.500625
2099.16	0.47924	0.501168
2103.92	0.479811	0.501714
2108.68	0.480397	0.502253
2113.44	0.480967	0.502793
2118.2	0.481558	0.503342
2122.96	0.48213	0.503906
2127.72	0.482684	0.504446
2132.48	0.483238	0.504983
2137.24	0.483826	0.505519
2142	0.484378	0.506055
2146.76	0.48491	0.506588
2151.52	0.485428	0.507116
2156.28	0.485998	0.507639
2161.04	0.48657	0.508167
2165.8	0.48713	0.508703
2170.56	0.487699	0.509233
2175.32	0.488239	0.509769
2180.08	0.488775	0.510294
2184.84	0.489315	0.510826
2189.6	0.489868	0.511366
2194.36	0.490431	0.511896
2199.12	0.490981	0.512429
2203.88	0.491547	0.512963
2208.64	0.492117	0.513482
2213.4	0.492683	0.514017
2218.16	0.493247	0.514552
2222.92	0.493843	0.515074
2227.68	0.494439	0.515595
2232.44	0.494993	0.516121
2237.2	0.495587	0.516655
2241.96	0.496174	0.517183
2246.72	0.496718	0.517729
2251.48	0.497266	0.518256
2256.24	0.497804	0.518792
2261	0.498376	0.519316
2265.76	0.498907	0.519842
2270.52	0.499446	0.52037
2275.28	0.499992	0.520899
2280.04	0.500542	0.52143
2284.8	0.501086	0.521954
2289.56	0.501609	0.522476
2294.32	0.502135	0.522992
2299.08	0.502654	0.523509
2303.84	0.503179	0.524011
2308.6	0.503636	0.524519
2313.36	0.504158	0.525017
2318.12	0.50467	0.525523
2322.88	0.505182	0.526033
2327.64	0.505687	0.526553
2332.4	0.50624	0.527061
2337.16	0.506746	0.527575
2341.92	0.507235	0.528092
2346.68	0.507748	0.528593
2351.44	0.508226	0.529105
2356.2	0.508747	0.529621
2360.96	0.509255	0.530134
2365.72	0.509747	0.530656
2370.48	0.510253	0.531155
2375.24	0.510751	0.53166
2380	0.511247	0.532164
2384.76	0.511734	0.53267
2389.52	0.512212	0.533165
2394.28	0.512722	0.533665
2399.04	0.513206	0.534156
2403.8	0.513689	0.534649
2408.56	0.51417	0.535148
2413.32	0.51466	0.535647
2418.08	0.515158	0.536134
2422.84	0.515641	0.536622
2427.6	0.516154	0.537113
2432.36	0.516621	0.537621
2437.12	0.51713	0.538114
2441.88	0.517658	0.538611
2446.64	0.518203	0.539117
2451.4	0.51873	0.539607
2456.16	0.519248	0.540106
2460.92	0.519779	0.54059
2465.68	0.520341	0.541094
2470.44	0.520853	0.541599
2475.2	0.521388	0.542106
2479.96	0.521917	0.542597
2484.72	0.522415	0.543093
2489.48	0.52293	0.543583
2494.24	0.523426	0.544073
2499	0.52395	0.544556
2503.76	0.524474	0.545039
2508.52	0.524992	0.545526
2513.28	0.525478	0.546026
2518.04	0.525971	0.54653
2522.8	0.526465	0.547044
2527.56	0.526966	0.547557
2532.32	0.527466	0.548068
2537.08	0.527972	0.548575
2541.84	0.528466	0.549076
2546.6	0.528997	0.54957
2551.36	0.529494	0.550069
2556.12	0.530026	0.550562
2560.88	0.530542	0.551058
2565.64	0.531101	0.551535
2570.4	0.53162	0.552025
2575.16	0.532107	0.552518
2579.92	0.532586	0.553006
2584.68	0.533088	0.553496
2589.44	0.533605	0.553998
2594.2	0.534099	0.554477
2598.96	0.534566	0.554961
2603.72	0.535059	0.55545
2608.48	0.535547	0.555939
2613.24	0.536019	0.556426
2618	0.536505	0.556896
2622.76	0.537019	0.557376
2627.52	0.537499	0.557853
2632.28	0.53799	0.558344
2637.04	0.538454	0.558829
2641.8	0.53894	0.55932
2646.56	0.539423	0.559808
2651.32	0.539892	0.560283
2656.08	0.540411	0.560767
2660.84	0.540893	0.561239
2665.6	0.54139	0.561715
2670.36	0.541852	0.562187
2675.12	0.542357	0.56265
2679.88	0.542871	0.563127
2684.64	0.543351	0.563589
2689.4	0.543777	0.564055
2694.16	0.54421	0.564526
2698.92	0.544661	0.564996
2703.68	0.545095	0.565472
2708.44	0.545493	0.565959
2713.2	0.545919	0.566437
2717.96	0.546321	0.566916
2722.72	0.546718	0.567399
2727.48	0.547141	0.567869
2732.24	0.547598	0.568349
2737	0.548066	0.568826
2741.76	0.548502	0.569309
2746.52	0.548935	0.569796
2751.28	0.549374	0.570282
2756.04	0.549823	0.570759
2760.8	0.550314	0.571225
2765.56	0.550759	0.571697
2770.32	0.551217	0.572171
2775.08	0.551696	0.572651
2779.84	0.552171	0.573119
2784.6	0.552656	0.573601
2789.36	0.553139	0.574081
2794.12	0.55361	0.574553
2798.88	0.554063	0.575019
2803.64	0.554518	0.575481
2808.4	0.554989	0.57594
2813.16	0.555437	0.576391
2817.92	0.555894	0.576847
2822.68	0.556339	0.577299
2827.44	0.55677	0.577748
2832.2	0.557225	0.578211
2836.96	0.557685	0.578665
2841.72	0.558144	0.57913
2846.48	0.55862	0.579578
2851.24	0.559085	0.580042
2856	0.559516	0.580512
2860.76	0.559978	0.580975
2865.52	0.560402	0.58145
2870.28	0.56086	0.581915
2875.04	0.561325	0.582375
2879.8	0.561826	0.582843
2884.56	0.562298	0.583295
2889.32	0.562778	0.58376
2894.08	0.563252	0.584209
2898.84	0.563752	0.584666
2903.6	0.564261	0.585116
2908.36	0.564723	0.585579
2913.12	0.565217	0.586026
2917.88	0.5657	0.586474
2922.64	0.566181	0.586918
2927.4	0.566686	0.58736
2932.16	0.56718	0.587805
2936.92	0.5677	0.588256
2941.68	0.568187	0.588711
2946.44	0.568715	0.589158
2951.2	0.569205	0.589609
2955.96	0.569686	0.590069
2960.72	0.570177	0.590512
2965.48	0.570663	0.590943
2970.24	0.571109	0.591387
2975	0.571587	0.591827
2979.76	0.572044	0.592265
2984.52	0.572491	0.592696
2989.28	0.572937	0.59312
2994.04	0.573372	0.593544
2998.8	0.57383	0.593973
3003.56	0.574278	0.594398
3008.32	0.574718	0.59482
3013.08	0.575129	0.595256
3017.84	0.575515	0.5957
3022.6	0.575937	0.596144
3027.36	0.576339	0.596581
3032.12	0.576761	0.597026
3036.88	0.577192	0.59746
3041.64	0.577595	0.597899
3046.4	0.577982	0.598349
3051.16	0.578389	0.598794
3055.92	0.57882	0.599225
3060.68	0.579236	0.599658
3065.44	0.57966	0.600098
3070.2	0.580094	0.60053
3074.96	0.580555	0.600964
3079.72	0.581016	0.601405
3084.48	0.581441	0.601853
3089.24	0.581852	0.602291
3094	0.582292	0.602736
3098.76	0.582724	0.603167
3103.52	0.583158	0.603596
3108.28	0.583594	0.604017
3113.04	0.584037	0.604445
3117.8	0.584456	0.604869
3122.56	0.584844	0.605288
3127.32	0.585278	0.605707
3132.08	0.585702	0.606134
3136.84	0.586084	0.606558
3141.6	0.586501	0.606991
3146.36	0.586917	0.60742
3151.12	0.587315	0.607842
3155.88	0.587734	0.608287
3160.64	0.588164	0.608733
3165.4	0.5886	0.609172
3170.16	0.589005	0.60961
3174.92	0.589437	0.61005
3179.68	0.589864	0.610484
3184.44	0.590262	0.610921
3189.2	0.590668	0.611341
3193.96	0.591069	0.61176
3198.72	0.591469	0.612199
3203.48	0.591863	0.61262
3208.24	0.592263	0.613047
3213	0.592686	0.613458
3217.76	0.59313	0.61388
3222.52	0.593574	0.614296
3227.28	0.594019	0.614715
3232.04	0.594479	0.615133
3236.8	0.594917	0.615548
3241.56	0.595339	0.615963
3246.32	0.595773	0.616375
3251.08	0.596238	0.616771
3255.84	0.596698	0.617171
3260.6	0.597139	0.61758
3265.36	0.597577	0.617987
3270.12	0.597971	0.618392
3274.88	0.598384	0.618811
3279.64	0.598793	0.619226
3284.4	0.599214	0.619648
3289.16	0.599676	0.620061
3293.92	0.600118	0.620478
3298.68	0.600524	0.620906
3303.44	0.600929	0.62132
3308.2	0.601367	0.621731
3312.96	0.601786	0.622141
3317.72	0.602198	0.622541
3322.48	0.60264	0.622938
3327.24	0.603079	0.623346
3332	0.603498	0.623755
3336.76	0.603924	0.624178
3341.52	0.604343	0.624589
3346.28	0.604791	0.624997
3351.04	0.605219	0.625416
3355.8	0.605634	0.625824
3360.56	0.606059	0.626245
3365.32	0.606496	0.626662
3370.08	0.606935	0.627074
3374.84	0.607386	0.627492
3379.6	0.607815	0.627899
3384.36	0.608236	0.628298
3389.12	0.608706	0.628704
3393.88	0.609131	0.629106
3398.64	0.609565	0.629505
3403.4	0.609999	0.629893
3408.16	0.610423	0.630285
3412.92	0.610859	0.630691
3417.68	0.611327	0.631103
3422.44	0.611764	0.631514
3427.2	0.612226	0.631929
3431.96	0.612672	0.632333
3436.72	0.613134	0.632734
3441.48	0.613599	0.633144
3446.24	0.614058	0.633546
3451	0.614508	0.633948
3455.76	0.614939	0.634368
3460.52	0.615411	0.634786
3465.28	0.615899	0.635203
3470.04	0.616351	0.635613
3474.8	0.616801	0.636044
3479.56	0.617286	0.636444
3484.32	0.61776	0.636851
3489.08	0.618227	0.637265
3493.84	0.618719	0.637674
3498.6	0.619183	0.638091
3503.36	0.619648	0.6385
3508.12	0.620073	0.638926
3512.88	0.620561	0.639351
3517.64	0.621045	0.639772
3522.4	0.621512	0.640207
3527.16	0.62196	0.640628
3531.92	0.622408	0.641043
3536.68	0.622874	0.641475
3541.44	0.623302	0.641901
3546.2	0.623732	0.642324
3550.96	0.624158	0.642748
3555.72	0.624602	0.643185
3560.48	0.62503	0.643615
3565.24	0.625457	0.64405
3570	0.6259	0.644479
3574.76	0.626348	0.644913
3579.52	0.626825	0.645346
3584.28	0.627265	0.645769
3589.04	0.627678	0.646209
3593.8	0.628093	0.646635
3598.56	0.628503	0.647069
3603.32	0.628925	0.647503
3608.08	0.629355	0.647939
3612.84	0.629778	0.648381
3617.6	0.630195	0.648807
3622.36	0.630637	0.649223
3627.12	0.631041	0.649665
3631.88	0.631439	0.650082
3636.64	0.631835	0.650507
3641.4	0.632229	0.650926
3646.16	0.632617	0.651335
3650.92	0.63301	0.651736
3655.68	0.633412	0.652159
3660.44	0.633798	0.652573
3665.2	0.634187	0.652984
3669.96	0.634577	0.653409
3674.72	0.63495	0.653825
3679.48	0.635306	0.654238
3684.24	0.635678	0.65466
3689	0.636067	0.655086
3693.76	0.636431	0.655505
3698.52	0.636828	0.655931
3703.28	0.637217	0.656366
3708.04	0.637611	0.656797
3712.8	0.638008	0.657211
3717.56	0.638418	0.657635
3722.32	0.63879	0.658054
3727.08	0.639173	0.658466
3731.84	0.639569	0.658887
3736.6	0.639973	0.659298
3741.36	0.640385	0.659698
3746.12	0.640791	0.660113
3750.88	0.641222	0.660528
3755.64	0.641629	0.660936
3760.4	0.642042	0.661345
3765.16	0.642436	0.661755
3769.92	0.642861	0.662171
3774.68	0.643288	0.662575
3779.44	0.643689	0.662979
3784.2	0.644054	0.663381
3788.96	0.644432	0.663799
3793.72	0.644832	0.664219
3798.48	0.645211	0.664627
3803.24	0.645618	0.665038
3808	0.646034	0.665454
3812.76	0.646371	0.665874
3817.52	0.646744	0.666287
3822.28	0.6471	0.666702
3827.04	0.647451	0.667119
3831.8	0.647804	0.66756
3836.56	0.648155	0.66799
3841.32	0.648554	0.66841
3846.08	0.648957	0.668828
3850.84	0.649312	0.669255
3855.6	0.649691	0.669684
3860.36	0.650062	0.670105
3865.12	0.65044	0.670516
3869.88	0.650786	0.670953
3874.64	0.651168	0.671402
3879.4	0.65157	0.671818
3884.16	0.651956	0.672244
3888.92	0.652357	0.672675
3893.68	0.652749	0.67311
3898.44	0.653176	0.673542
3903.2	0.653587	0.67397
3907.96	0.653999	0.674406
3912.72	0.654394	0.674839
3917.48	0.654832	0.675276
3922.24	0.655245	0.675708
3927	0.655701	0.676144
3931.76	0.65609	0.676582
3936.52	0.656477	0.677018
3941.28	0.656836	0.677459
3946.04	0.65722	0.677883
3950.8	0.657589	0.678293
3955.56	0.657967	0.678705
3960.32	0.65836	0.679132
3965.08	0.658737	0.679558
3969.84	0.659138	0.679991
3974.6	0.659536	0.68041
3979.36	0.65992	0.680833
3984.12	0.66029	0.681252
3988.88	0.660705	0.681669
3993.64	0.661074	0.682088
3998.4	0.661448	0.682508
4003.16	0.661818	0.682929
4007.92	0.66221	0.683361
4012.68	0.662631	0.683775
4017.44	0.663039	0.684198
4022.2	0.663469	0.684616
4026.96	0.663901	0.685044
4031.72	0.664336	0.685464
4036.48	0.664787	0.685894
4041.24	0.665202	0.686306
4046	0.665619	0.686724
4050.76	0.665989	0.687129
4055.52	0.666389	0.687549
4060.28	0.666778	0.687965
4065.04	0.667185	0.688375
4069.8	0.667586	0.688786
4074.56	0.667965	0.689189
4079.32	0.668341	0.689604
4084.08	0.66875	0.690021
4088.84	0.669132	0.690445
4093.6	0.669516	0.690865
4098.36	0.6699	0.691278
4103.12	0.670233	0.691704
4107.88	0.670614	0.692126
4112.64	0.670976	0.692556
4117.4	0.671356	0.69297
4122.16	0.671762	0.693387
4126.92	0.67217	0.693815
4131.68	0.672562	0.694232
4136.44	0.672954	0.694651
4141.2	0.673353	0.695062
4145.96	0.673741	0.695469
4150.72	0.674188	0.695885
4155.48	0.67457	0.696306
4160.24	0.67499	0.696734
4165	0.675429	0.697155
4169.76	0.675832	0.697578
4174.52	0.676227	0.697992
4179.28	0.676631	0.698405
4184.04	0.677028	0.69882
4188.8	0.677414	0.699206
4193.56	0.677819	0.699618
4198.32	0.678217	0.700037
4203.08	0.678603	0.70045
4207.84	0.679001	0.70086
4212.6	0.679396	0.701274
4217.36	0.679799	0.701686
4222.12	0.680217	0.7021
4226.88	0.680632	0.702504
4231.64	0.68101	0.702923
4236.4	0.681425	0.703328
4241.16	0.681856	0.70373
4245.92	0.68229	0.704138
4250.68	0.682744	0.70454
4255.44	0.683173	0.704954
4260.2	0.683579	0.705357
4264.96	0.683959	0.70577
4269.72	0.68438	0.70617
4274.48	0.684767	0.70657
4279.24	0.685189	0.706978
4284	0.685596	0.707375
4288.76	0.685993	0.707768
4293.52	0.686379	0.708177
4298.28	0.686804	0.708566
4303.04	0.687256	0.708959
4307.8	0.687676	0.709366
4312.56	0.688082	0.70978
4317.32	0.688501	0.710185
4322.08	0.68891	0.710589
4326.84	0.689342	0.710986
4331.6	0.689759	0.711382
4336.36	0.690184	0.711785
4341.12	0.690626	0.712175
4345.88	0.691062	0.712552
4350.64	0.691475	0.712936
4355.4	0.691905	0.713308
4360.16	0.69231	0.71368
4364.92	0.692757	0.714062
4369.68	0.69319	0.714439
4374.44	0.693645	0.714824
4379.2	0.694081	0.7152
4383.96	0.694516	0.715576
4388.72	0.695001	0.715946
4393.48	0.695476	0.716309
4398.24	0.695931	0.716671
4403	0.696385	0.717043
4407.76	0.696815	0.717421
4412.52	0.697288	0.717783
4417.28	0.697735	0.718163
4422.04	0.698163	0.718543
4426.8	0.69859	0.718928
4431.56	0.699018	0.719317
4436.32	0.699497	0.719696
4441.08	0.69994	0.720082
4445.84	0.700365	0.720465
4450.6	0.700807	0.720841
4455.36	0.701225	0.721228
4460.12	0.701597	0.721614
4464.88	0.702022	0.722004
4469.64	0.702394	0.722406
4474.4	0.702805	0.722803
4479.16	0.70316	0.723191
4483.92	0.703574	0.723585
4488.68	0.703977	0.723961
4493.44	0.70438	0.724352
4498.2	0.70474	0.724727
4502.96	0.705084	0.725115
4507.72	0.705462	0.725493
4512.48	0.705858	0.725893
4517.24	0.706197	0.72629
4522	0.706568	0.726679
4526.76	0.706945	0.727068
4531.52	0.707316	0.727465
4536.28	0.707722	0.727854
4541.04	0.708079	0.728248
4545.8	0.708461	0.728643
4550.56	0.708824	0.729044
4555.32	0.709183	0.729434
4560.08	0.709516	0.729839
4564.84	0.709856	0.730243
4569.6	0.710253	0.73064
4574.36	0.710601	0.731037
4579.12	0.711006	0.731423
4583.88	0.711408	0.731826
4588.64	0.711813	0.732222
4593.4	0.712183	0.732629
4598.16	0.712578	0.733024
4602.92	0.712983	0.733417
4607.68	0.713398	0.733801
4612.44	0.713812	0.734188
4617.2	0.714227	0.734573
4621.96	0.714647	0.734956
4626.72	0.715069	0.73536
4631.48	0.715473	0.735761
4636.24	0.715872	0.736147
4641	0.716257	0.736535
4645.76	0.71665	0.736928
4650.52	0.717016	0.73732
4655.28	0.717391	0.737703
4660.04	0.717743	0.738109
4664.8	0.718145	0.73851
4669.56	0.718525	0.73891
4674.32	0.718916	0.739304
4679.08	0.719301	0.739688
4683.84	0.719616	0.740079
4688.6	0.719984	0.740475
4693.36	0.72037	0.740861
4698.12	0.720733	0.741242
4702.88	0.721102	0.741625
4707.64	0.721471	0.742016
4712.4	0.72182	0.742408
4717.16	0.722177	0.742795
4721.92	0.722524	0.743177
4726.68	0.722899	0.74359
4731.44	0.723255	0.743985
4736.2	0.723628	0.744371
4740.96	0.723987	0.744747
4745.72	0.724338	0.745137
4750.48	0.724694	0.745514
4755.24	0.725036	0.745891

## Sheet: Figure2I
x	y1	y2		Notes:
4.76	0.0161132	0.0174941			y1: + additional Barriers
9.52	0.0230695	0.025729			y2: - additional Barriers
14.28	0.0285284	0.0322685
19.04	0.0332274	0.0379384
23.8	0.0373826	0.0430007
28.56	0.0412012	0.0476189
33.32	0.0447372	0.0519456
38.08	0.0480669	0.0560018
42.84	0.0512242	0.0598655
47.6	0.0542482	0.0635222
52.36	0.0571177	0.0670304
57.12	0.0598543	0.0703991
61.88	0.0625001	0.0736172
66.64	0.0650947	0.0767459
71.4	0.0676441	0.0797777
76.16	0.0700561	0.0827077
80.92	0.0724311	0.0855406
85.68	0.07472	0.0882854
90.44	0.0769403	0.0909785
95.2	0.0791276	0.0936304
99.96	0.0812789	0.0962423
104.72	0.0833731	0.0987806
109.48	0.0854365	0.101282
114.24	0.0874404	0.103703
119	0.0894511	0.106143
123.76	0.0913782	0.108525
128.52	0.0932846	0.110833
133.28	0.0951335	0.113089
138.04	0.0969449	0.115303
142.8	0.0987407	0.117486
147.56	0.100522	0.119654
152.32	0.102262	0.121735
157.08	0.103995	0.123825
161.84	0.105705	0.125894
166.6	0.107416	0.127962
171.36	0.109065	0.13001
176.12	0.110735	0.13203
180.88	0.112362	0.133981
185.64	0.113981	0.135949
190.4	0.115563	0.137867
195.16	0.117114	0.139741
199.92	0.11867	0.141592
204.68	0.120233	0.143421
209.44	0.121762	0.145261
214.2	0.123268	0.147084
218.96	0.124775	0.148874
223.72	0.126254	0.150632
228.48	0.127703	0.152359
233.24	0.12918	0.154105
238	0.130655	0.155845
242.76	0.132098	0.157558
247.52	0.13352	0.159241
252.28	0.134903	0.160919
257.04	0.136331	0.162584
261.8	0.137719	0.164215
266.56	0.139113	0.165868
271.32	0.140458	0.167493
276.08	0.141762	0.169123
280.84	0.143063	0.170722
285.6	0.144347	0.172322
290.36	0.145654	0.173879
295.12	0.146934	0.175449
299.88	0.148217	0.176977
304.64	0.149494	0.178469
309.4	0.150741	0.179951
314.16	0.151986	0.181429
318.92	0.153186	0.18288
323.68	0.154414	0.184279
328.44	0.155617	0.185706
333.2	0.156823	0.187106
337.96	0.15801	0.18852
342.72	0.159192	0.189917
347.48	0.160361	0.191317
352.24	0.161511	0.192681
357	0.162675	0.194059
361.76	0.163842	0.195433
366.52	0.164983	0.196769
371.28	0.166087	0.198122
376.04	0.167217	0.199482
380.8	0.16835	0.200823
385.56	0.169477	0.202183
390.32	0.17062	0.203548
395.08	0.171753	0.204881
399.84	0.172886	0.206198
404.6	0.173993	0.207494
409.36	0.175099	0.208802
414.12	0.176206	0.210136
418.88	0.177291	0.211455
423.64	0.178366	0.212769
428.4	0.17945	0.214074
433.16	0.180507	0.215294
437.92	0.181581	0.216526
442.68	0.182635	0.217756
447.44	0.183716	0.218986
452.2	0.184781	0.220191
456.96	0.185841	0.221443
461.72	0.186909	0.222686
466.48	0.187976	0.223886
471.24	0.189023	0.225071
476	0.190029	0.226249
480.76	0.191043	0.227429
485.52	0.192074	0.228577
490.28	0.193117	0.229739
495.04	0.194108	0.230924
499.8	0.195093	0.232098
504.56	0.196084	0.233249
509.32	0.197059	0.234405
514.08	0.198047	0.235546
518.84	0.199041	0.236674
523.6	0.200038	0.237813
528.36	0.201037	0.238964
533.12	0.202013	0.2401
537.88	0.20299	0.241212
542.64	0.203901	0.242325
547.4	0.204815	0.243416
552.16	0.205738	0.244493
556.92	0.206657	0.245599
561.68	0.20754	0.246685
566.44	0.208444	0.247791
571.2	0.209359	0.248851
575.96	0.210279	0.249925
580.72	0.211194	0.251016
585.48	0.212095	0.252087
590.24	0.213002	0.253121
595	0.213943	0.254176
599.76	0.214877	0.255225
604.52	0.215791	0.25627
609.28	0.21667	0.257327
614.04	0.217566	0.258347
618.8	0.218441	0.259362
623.56	0.219321	0.260375
628.32	0.220211	0.261393
633.08	0.221073	0.262414
637.84	0.22193	0.263411
642.6	0.2228	0.264452
647.36	0.223666	0.265496
652.12	0.224522	0.266503
656.88	0.225372	0.267484
661.64	0.22625	0.26849
666.4	0.227105	0.269484
671.16	0.227958	0.270486
675.92	0.228808	0.271493
680.68	0.229667	0.272518
685.44	0.230525	0.273522
690.2	0.231411	0.274479
694.96	0.232275	0.275439
699.72	0.233139	0.276387
704.48	0.234002	0.277364
709.24	0.234873	0.278302
714	0.235721	0.279242
718.76	0.236563	0.280207
723.52	0.2374	0.281126
728.28	0.23825	0.282104
733.04	0.23907	0.283001
737.8	0.239886	0.283937
742.56	0.240713	0.284866
747.32	0.241545	0.285795
752.08	0.242378	0.286743
756.84	0.243184	0.28764
761.6	0.244009	0.288564
766.36	0.244803	0.289504
771.12	0.245619	0.290441
775.88	0.246446	0.291347
780.64	0.24725	0.292293
785.4	0.248049	0.293224
790.16	0.248869	0.294167
794.92	0.249669	0.295076
799.68	0.250437	0.296007
804.44	0.251234	0.296894
809.2	0.252004	0.297807
813.96	0.252771	0.29874
818.72	0.253525	0.299641
823.48	0.254261	0.300559
828.24	0.255014	0.301443
833	0.255754	0.302308
837.76	0.256519	0.30324
842.52	0.257256	0.304134
847.28	0.257968	0.305002
852.04	0.258707	0.305865
856.8	0.259425	0.306735
861.56	0.260112	0.307613
866.32	0.260818	0.308466
871.08	0.261559	0.309334
875.84	0.262256	0.310182
880.6	0.262941	0.311071
885.36	0.263648	0.311969
890.12	0.264334	0.312804
894.88	0.265015	0.313675
899.64	0.265731	0.314546
904.4	0.266479	0.315369
909.16	0.26721	0.316222
913.92	0.267914	0.317057
918.68	0.268599	0.317889
923.44	0.269315	0.318743
928.2	0.270043	0.319588
932.96	0.270737	0.32043
937.72	0.271443	0.321263
942.48	0.272167	0.3221
947.24	0.272887	0.322887
952	0.273569	0.323726
956.76	0.274284	0.324542
961.52	0.27495	0.325366
966.28	0.275634	0.326173
971.04	0.276364	0.326937
975.8	0.277091	0.327738
980.56	0.277785	0.328552
985.32	0.278516	0.329363
990.08	0.279257	0.330169
994.84	0.279973	0.330956
999.6	0.280665	0.331728
1004.36	0.28138	0.332531
1009.12	0.282077	0.333304
1013.88	0.282797	0.334068
1018.64	0.283478	0.334846
1023.4	0.284154	0.335591
1028.16	0.28487	0.33637
1032.92	0.285592	0.337134
1037.68	0.286292	0.337877
1042.44	0.286995	0.338599
1047.2	0.287678	0.339328
1051.96	0.288318	0.340061
1056.72	0.288973	0.340791
1061.48	0.28965	0.341508
1066.24	0.290337	0.342217
1071	0.291009	0.342948
1075.76	0.291692	0.343678
1080.52	0.292365	0.344388
1085.28	0.293068	0.345128
1090.04	0.29372	0.345861
1094.8	0.294401	0.34659
1099.56	0.295102	0.34731
1104.32	0.295781	0.348002
1109.08	0.29646	0.348733
1113.84	0.297141	0.349456
1118.6	0.297811	0.350173
1123.36	0.298506	0.35088
1128.12	0.299175	0.351604
1132.88	0.299829	0.352323
1137.64	0.300521	0.352997
1142.4	0.301187	0.353735
1147.16	0.301902	0.354444
1151.92	0.30258	0.355154
1156.68	0.303221	0.355895
1161.44	0.303881	0.356615
1166.2	0.304528	0.357332
1170.96	0.305203	0.358045
1175.72	0.305876	0.358744
1180.48	0.306533	0.359429
1185.24	0.307215	0.360113
1190	0.307898	0.360781
1194.76	0.308592	0.361464
1199.52	0.309255	0.362133
1204.28	0.309923	0.36278
1209.04	0.310588	0.363441
1213.8	0.311264	0.364104
1218.56	0.311905	0.364745
1223.32	0.312569	0.365372
1228.08	0.3132	0.366036
1232.84	0.313864	0.366737
1237.6	0.314522	0.367433
1242.36	0.315227	0.3681
1247.12	0.315881	0.368817
1251.88	0.316547	0.369518
1256.64	0.317215	0.370205
1261.4	0.317892	0.37089
1266.16	0.318528	0.371556
1270.92	0.319184	0.372249
1275.68	0.319854	0.372969
1280.44	0.320519	0.373684
1285.2	0.321147	0.374364
1289.96	0.321798	0.375045
1294.72	0.322437	0.375736
1299.48	0.323078	0.376447
1304.24	0.323693	0.377134
1309	0.324327	0.377851
1313.76	0.324927	0.378597
1318.52	0.325523	0.379309
1323.28	0.326141	0.379991
1328.04	0.326773	0.380665
1332.8	0.327394	0.38135
1337.56	0.328003	0.382049
1342.32	0.328605	0.382724
1347.08	0.32924	0.383423
1351.84	0.329872	0.384155
1356.6	0.330488	0.384857
1361.36	0.331093	0.385534
1366.12	0.331725	0.38621
1370.88	0.332337	0.386884
1375.64	0.332983	0.387556
1380.4	0.333634	0.388227
1385.16	0.334274	0.388904
1389.92	0.334914	0.389608
1394.68	0.335575	0.390304
1399.44	0.336212	0.390978
1404.2	0.336855	0.391678
1408.96	0.337505	0.392361
1413.72	0.338119	0.392981
1418.48	0.338742	0.393614
1423.24	0.339336	0.394265
1428	0.339934	0.394902
1432.76	0.340561	0.395509
1437.52	0.341174	0.396128
1442.28	0.341793	0.396767
1447.04	0.342415	0.397404
1451.8	0.343018	0.398037
1456.56	0.343577	0.39868
1461.32	0.34417	0.399345
1466.08	0.34475	0.400003
1470.84	0.345341	0.400666
1475.6	0.345946	0.401339
1480.36	0.346561	0.401969
1485.12	0.347161	0.402602
1489.88	0.347788	0.403266
1494.64	0.34843	0.403912
1499.4	0.34906	0.404544
1504.16	0.349684	0.405161
1508.92	0.350299	0.405809
1513.68	0.350944	0.406425
1518.44	0.351565	0.407045
1523.2	0.352208	0.407719
1527.96	0.35282	0.408371
1532.72	0.353441	0.409029
1537.48	0.354042	0.409683
1542.24	0.354651	0.410305
1547	0.355244	0.410935
1551.76	0.355851	0.411565
1556.52	0.356441	0.412266
1561.28	0.357081	0.412928
1566.04	0.357695	0.413613
1570.8	0.358261	0.414251
1575.56	0.358824	0.414873
1580.32	0.359392	0.415503
1585.08	0.359964	0.41613
1589.84	0.360546	0.416737
1594.6	0.361138	0.417377
1599.36	0.361693	0.41801
1604.12	0.362261	0.418636
1608.88	0.36281	0.419274
1613.64	0.363392	0.419932
1618.4	0.363971	0.420545
1623.16	0.364523	0.421175
1627.92	0.365091	0.421764
1632.68	0.36568	0.422378
1637.44	0.366247	0.422959
1642.2	0.366831	0.423567
1646.96	0.36742	0.424185
1651.72	0.368029	0.424803
1656.48	0.368613	0.425421
1661.24	0.369193	0.426048
1666	0.36978	0.426689
1670.76	0.370373	0.427312
1675.52	0.37097	0.427905
1680.28	0.371557	0.428541
1685.04	0.372168	0.42913
1689.8	0.372769	0.429738
1694.56	0.373367	0.430311
1699.32	0.373943	0.430895
1704.08	0.374555	0.431444
1708.84	0.375144	0.432016
1713.6	0.375738	0.432626
1718.36	0.376336	0.433214
1723.12	0.376967	0.433784
1727.88	0.377607	0.434342
1732.64	0.37821	0.434887
1737.4	0.378799	0.435463
1742.16	0.379392	0.436009
1746.92	0.379982	0.436573
1751.68	0.38057	0.437143
1756.44	0.381149	0.437726
1761.2	0.381714	0.438307
1765.96	0.382333	0.438882
1770.72	0.382924	0.439405
1775.48	0.383523	0.439958
1780.24	0.384068	0.440514
1785	0.384636	0.441113
1789.76	0.385189	0.441705
1794.52	0.385771	0.442308
1799.28	0.386348	0.442884
1804.04	0.386937	0.443509
1808.8	0.38751	0.444111
1813.56	0.388076	0.444743
1818.32	0.388666	0.445358
1823.08	0.389248	0.445987
1827.84	0.389838	0.446597
1832.6	0.39043	0.44721
1837.36	0.391016	0.447796
1842.12	0.39162	0.448391
1846.88	0.392216	0.449003
1851.64	0.392824	0.449589
1856.4	0.393394	0.450161
1861.16	0.393935	0.450771
1865.92	0.394506	0.451358
1870.68	0.395074	0.45194
1875.44	0.395664	0.452533
1880.2	0.396236	0.453116
1884.96	0.396816	0.453684
1889.72	0.397391	0.45424
1894.48	0.397945	0.454807
1899.24	0.398492	0.45536
1904	0.399059	0.455869
1908.76	0.399663	0.456451
1913.52	0.400243	0.457016
1918.28	0.400806	0.457563
1923.04	0.401361	0.458082
1927.8	0.401891	0.45865
1932.56	0.402434	0.459207
1937.32	0.402974	0.459753
1942.08	0.403515	0.460355
1946.84	0.404056	0.460967
1951.6	0.404613	0.461593
1956.36	0.405133	0.462203
1961.12	0.40564	0.462806
1965.88	0.406161	0.463384
1970.64	0.406697	0.46395
1975.4	0.40725	0.464532
1980.16	0.407766	0.465128
1984.92	0.408318	0.465698
1989.68	0.40886	0.466276
1994.44	0.409412	0.46684
1999.2	0.409964	0.467412
2003.96	0.410489	0.467976
2008.72	0.411061	0.468558
2013.48	0.411578	0.469151
2018.24	0.412114	0.469702
2023	0.412666	0.470292
2027.76	0.413206	0.470869
2032.52	0.413752	0.471428
2037.28	0.414315	0.472033
2042.04	0.414875	0.472623
2046.8	0.415465	0.473145
2051.56	0.416041	0.473717
2056.32	0.416571	0.474321
2061.08	0.417102	0.474903
2065.84	0.417618	0.475472
2070.6	0.41815	0.476008
2075.36	0.418689	0.476552
2080.12	0.419254	0.477083
2084.88	0.4198	0.477613
2089.64	0.42031	0.478144
2094.4	0.420845	0.478674
2099.16	0.421353	0.47924
2103.92	0.421872	0.479811
2108.68	0.422373	0.480397
2113.44	0.422855	0.480967
2118.2	0.423374	0.481558
2122.96	0.423921	0.48213
2127.72	0.424436	0.482684
2132.48	0.424975	0.483238
2137.24	0.425504	0.483826
2142	0.426024	0.484378
2146.76	0.426549	0.48491
2151.52	0.427087	0.485428
2156.28	0.427629	0.485998
2161.04	0.42815	0.48657
2165.8	0.428678	0.48713
2170.56	0.429205	0.487699
2175.32	0.429698	0.488239
2180.08	0.430228	0.488775
2184.84	0.430727	0.489315
2189.6	0.431221	0.489868
2194.36	0.431745	0.490431
2199.12	0.432267	0.490981
2203.88	0.432788	0.491547
2208.64	0.433313	0.492117
2213.4	0.433825	0.492683
2218.16	0.434366	0.493247
2222.92	0.434907	0.493843
2227.68	0.435435	0.494439
2232.44	0.435968	0.494993
2237.2	0.436528	0.495587
2241.96	0.437065	0.496174
2246.72	0.437591	0.496718
2251.48	0.438135	0.497266
2256.24	0.438646	0.497804
2261	0.439145	0.498376
2265.76	0.43965	0.498907
2270.52	0.440152	0.499446
2275.28	0.44065	0.499992
2280.04	0.441113	0.500542
2284.8	0.441609	0.501086
2289.56	0.442086	0.501609
2294.32	0.442559	0.502135
2299.08	0.443016	0.502654
2303.84	0.443463	0.503179
2308.6	0.443948	0.503636
2313.36	0.444409	0.504158
2318.12	0.444885	0.50467
2322.88	0.445383	0.505182
2327.64	0.445844	0.505687
2332.4	0.446352	0.50624
2337.16	0.446833	0.506746
2341.92	0.447328	0.507235
2346.68	0.44782	0.507748
2351.44	0.448286	0.508226
2356.2	0.448777	0.508747
2360.96	0.449335	0.509255
2365.72	0.449841	0.509747
2370.48	0.450341	0.510253
2375.24	0.450838	0.510751
2380	0.451325	0.511247
2384.76	0.451793	0.511734
2389.52	0.452268	0.512212
2394.28	0.452756	0.512722
2399.04	0.453267	0.513206
2403.8	0.453708	0.513689
2408.56	0.454169	0.51417
2413.32	0.454655	0.51466
2418.08	0.45517	0.515158
2422.84	0.455658	0.515641
2427.6	0.456116	0.516154
2432.36	0.456576	0.516621
2437.12	0.457079	0.51713
2441.88	0.457587	0.517658
2446.64	0.458053	0.518203
2451.4	0.458521	0.51873
2456.16	0.458991	0.519248
2460.92	0.459461	0.519779
2465.68	0.459948	0.520341
2470.44	0.460439	0.520853
2475.2	0.460922	0.521388
2479.96	0.461439	0.521917
2484.72	0.461937	0.522415
2489.48	0.462432	0.52293
2494.24	0.462917	0.523426
2499	0.463406	0.52395
2503.76	0.463887	0.524474
2508.52	0.464374	0.524992
2513.28	0.464877	0.525478
2518.04	0.465377	0.525971
2522.8	0.465863	0.526465
2527.56	0.466377	0.526966
2532.32	0.466857	0.527466
2537.08	0.467348	0.527972
2541.84	0.467838	0.528466
2546.6	0.46829	0.528997
2551.36	0.468768	0.529494
2556.12	0.469259	0.530026
2560.88	0.469711	0.530542
2565.64	0.470173	0.531101
2570.4	0.470644	0.53162
2575.16	0.471107	0.532107
2579.92	0.471602	0.532586
2584.68	0.472068	0.533088
2589.44	0.472507	0.533605
2594.2	0.472959	0.534099
2598.96	0.473404	0.534566
2603.72	0.473859	0.535059
2608.48	0.474286	0.535547
2613.24	0.474735	0.536019
2618	0.475209	0.536505
2622.76	0.475669	0.537019
2627.52	0.476127	0.537499
2632.28	0.476586	0.53799
2637.04	0.477032	0.538454
2641.8	0.477495	0.53894
2646.56	0.477941	0.539423
2651.32	0.478423	0.539892
2656.08	0.47889	0.540411
2660.84	0.479352	0.540893
2665.6	0.479857	0.54139
2670.36	0.48035	0.541852
2675.12	0.480829	0.542357
2679.88	0.481308	0.542871
2684.64	0.481779	0.543351
2689.4	0.482246	0.543777
2694.16	0.482694	0.54421
2698.92	0.48316	0.544661
2703.68	0.483619	0.545095
2708.44	0.484086	0.545493
2713.2	0.484557	0.545919
2717.96	0.485034	0.546321
2722.72	0.485524	0.546718
2727.48	0.486012	0.547141
2732.24	0.486485	0.547598
2737	0.486969	0.548066
2741.76	0.487481	0.548502
2746.52	0.487948	0.548935
2751.28	0.488406	0.549374
2756.04	0.488873	0.549823
2760.8	0.489334	0.550314
2765.56	0.489796	0.550759
2770.32	0.490262	0.551217
2775.08	0.490716	0.551696
2779.84	0.491177	0.552171
2784.6	0.491631	0.552656
2789.36	0.492076	0.553139
2794.12	0.492539	0.55361
2798.88	0.493008	0.554063
2803.64	0.493477	0.554518
2808.4	0.493921	0.554989
2813.16	0.494396	0.555437
2817.92	0.494866	0.555894
2822.68	0.495341	0.556339
2827.44	0.495821	0.55677
2832.2	0.49628	0.557225
2836.96	0.49678	0.557685
2841.72	0.497274	0.558144
2846.48	0.497768	0.55862
2851.24	0.498255	0.559085
2856	0.498735	0.559516
2860.76	0.499232	0.559978
2865.52	0.499734	0.560402
2870.28	0.500266	0.56086
2875.04	0.500786	0.561325
2879.8	0.501301	0.561826
2884.56	0.501805	0.562298
2889.32	0.502306	0.562778
2894.08	0.502792	0.563252
2898.84	0.503288	0.563752
2903.6	0.503782	0.564261
2908.36	0.504263	0.564723
2913.12	0.504731	0.565217
2917.88	0.505226	0.5657
2922.64	0.505691	0.566181
2927.4	0.50618	0.566686
2932.16	0.506681	0.56718
2936.92	0.507154	0.5677
2941.68	0.507601	0.568187
2946.44	0.508068	0.568715
2951.2	0.508522	0.569205
2955.96	0.508991	0.569686
2960.72	0.509484	0.570177
2965.48	0.509932	0.570663
2970.24	0.510404	0.571109
2975	0.510877	0.571587
2979.76	0.511357	0.572044
2984.52	0.511824	0.572491
2989.28	0.512283	0.572937
2994.04	0.512764	0.573372
2998.8	0.513216	0.57383
3003.56	0.513667	0.574278
3008.32	0.514125	0.574718
3013.08	0.514592	0.575129
3017.84	0.515026	0.575515
3022.6	0.515496	0.575937
3027.36	0.515937	0.576339
3032.12	0.516408	0.576761
3036.88	0.516881	0.577192
3041.64	0.517335	0.577595
3046.4	0.517785	0.577982
3051.16	0.518211	0.578389
3055.92	0.518669	0.57882
3060.68	0.519139	0.579236
3065.44	0.519593	0.57966
3070.2	0.520087	0.580094
3074.96	0.520544	0.580555
3079.72	0.521007	0.581016
3084.48	0.521447	0.581441
3089.24	0.521922	0.581852
3094	0.522385	0.582292
3098.76	0.522823	0.582724
3103.52	0.523276	0.583158
3108.28	0.523758	0.583594
3113.04	0.524213	0.584037
3117.8	0.524687	0.584456
3122.56	0.525122	0.584844
3127.32	0.525529	0.585278
3132.08	0.525952	0.585702
3136.84	0.526369	0.586084
3141.6	0.526823	0.586501
3146.36	0.527308	0.586917
3151.12	0.527754	0.587315
3155.88	0.528164	0.587734
3160.64	0.528627	0.588164
3165.4	0.529065	0.5886
3170.16	0.529488	0.589005
3174.92	0.529944	0.589437
3179.68	0.53036	0.589864
3184.44	0.530791	0.590262
3189.2	0.531245	0.590668
3193.96	0.531673	0.591069
3198.72	0.532076	0.591469
3203.48	0.532522	0.591863
3208.24	0.532984	0.592263
3213	0.533439	0.592686
3217.76	0.533885	0.59313
3222.52	0.534334	0.593574
3227.28	0.534762	0.594019
3232.04	0.535212	0.594479
3236.8	0.535637	0.594917
3241.56	0.536093	0.595339
3246.32	0.53654	0.595773
3251.08	0.53697	0.596238
3255.84	0.537414	0.596698
3260.6	0.537882	0.597139
3265.36	0.538302	0.597577
3270.12	0.538758	0.597971
3274.88	0.539178	0.598384
3279.64	0.539627	0.598793
3284.4	0.540075	0.599214
3289.16	0.54049	0.599676
3293.92	0.540946	0.600118
3298.68	0.541364	0.600524
3303.44	0.541782	0.600929
3308.2	0.54217	0.601367
3312.96	0.542605	0.601786
3317.72	0.54303	0.602198
3322.48	0.543451	0.60264
3327.24	0.543858	0.603079
3332	0.54426	0.603498
3336.76	0.544702	0.603924
3341.52	0.545116	0.604343
3346.28	0.54559	0.604791
3351.04	0.546028	0.605219
3355.8	0.546511	0.605634
3360.56	0.547025	0.606059
3365.32	0.5475	0.606496
3370.08	0.548005	0.606935
3374.84	0.548469	0.607386
3379.6	0.548952	0.607815
3384.36	0.549431	0.608236
3389.12	0.549895	0.608706
3393.88	0.550351	0.609131
3398.64	0.550798	0.609565
3403.4	0.551304	0.609999
3408.16	0.551789	0.610423
3412.92	0.552273	0.610859
3417.68	0.552734	0.611327
3422.44	0.553207	0.611764
3427.2	0.553674	0.612226
3431.96	0.554163	0.612672
3436.72	0.554627	0.613134
3441.48	0.555066	0.613599
3446.24	0.555525	0.614058
3451	0.555956	0.614508
3455.76	0.556381	0.614939
3460.52	0.556841	0.615411
3465.28	0.55726	0.615899
3470.04	0.557717	0.616351
3474.8	0.558186	0.616801
3479.56	0.558649	0.617286
3484.32	0.559104	0.61776
3489.08	0.559578	0.618227
3493.84	0.560014	0.618719
3498.6	0.560439	0.619183
3503.36	0.560869	0.619648
3508.12	0.561322	0.620073
3512.88	0.56176	0.620561
3517.64	0.562233	0.621045
3522.4	0.562711	0.621512
3527.16	0.563176	0.62196
3531.92	0.563626	0.622408
3536.68	0.564079	0.622874
3541.44	0.564522	0.623302
3546.2	0.564945	0.623732
3550.96	0.565359	0.624158
3555.72	0.56582	0.624602
3560.48	0.566254	0.62503
3565.24	0.566698	0.625457
3570	0.567133	0.6259
3574.76	0.567564	0.626348
3579.52	0.56802	0.626825
3584.28	0.568463	0.627265
3589.04	0.56892	0.627678
3593.8	0.569363	0.628093
3598.56	0.569832	0.628503
3603.32	0.570248	0.628925
3608.08	0.570675	0.629355
3612.84	0.571115	0.629778
3617.6	0.57155	0.630195
3622.36	0.571959	0.630637
3627.12	0.572391	0.631041
3631.88	0.572833	0.631439
3636.64	0.57324	0.631835
3641.4	0.573665	0.632229
3646.16	0.574091	0.632617
3650.92	0.574558	0.63301
3655.68	0.574968	0.633412
3660.44	0.575397	0.633798
3665.2	0.575816	0.634187
3669.96	0.576279	0.634577
3674.72	0.576695	0.63495
3679.48	0.577121	0.635306
3684.24	0.577572	0.635678
3689	0.578012	0.636067
3693.76	0.578421	0.636431
3698.52	0.578834	0.636828
3703.28	0.579274	0.637217
3708.04	0.579702	0.637611
3712.8	0.580135	0.638008
3717.56	0.580564	0.638418
3722.32	0.580984	0.63879
3727.08	0.581408	0.639173
3731.84	0.581825	0.639569
3736.6	0.582245	0.639973
3741.36	0.582665	0.640385
3746.12	0.583096	0.640791
3750.88	0.583513	0.641222
3755.64	0.583929	0.641629
3760.4	0.584347	0.642042
3765.16	0.584759	0.642436
3769.92	0.585174	0.642861
3774.68	0.585609	0.643288
3779.44	0.586011	0.643689
3784.2	0.586462	0.644054
3788.96	0.586905	0.644432
3793.72	0.587298	0.644832
3798.48	0.587709	0.645211
3803.24	0.588142	0.645618
3808	0.588566	0.646034
3812.76	0.589003	0.646371
3817.52	0.589469	0.646744
3822.28	0.589944	0.6471
3827.04	0.59036	0.647451
3831.8	0.590832	0.647804
3836.56	0.591266	0.648155
3841.32	0.591669	0.648554
3846.08	0.5921	0.648957
3850.84	0.592509	0.649312
3855.6	0.59296	0.649691
3860.36	0.593431	0.650062
3865.12	0.59383	0.65044
3869.88	0.594222	0.650786
3874.64	0.594586	0.651168
3879.4	0.594962	0.65157
3884.16	0.595394	0.651956
3888.92	0.595801	0.652357
3893.68	0.596174	0.652749
3898.44	0.596596	0.653176
3903.2	0.597012	0.653587
3907.96	0.597446	0.653999
3912.72	0.597833	0.654394
3917.48	0.598231	0.654832
3922.24	0.598651	0.655245
3927	0.599043	0.655701
3931.76	0.599426	0.65609
3936.52	0.599849	0.656477
3941.28	0.600251	0.656836
3946.04	0.600677	0.65722
3950.8	0.601063	0.657589
3955.56	0.601475	0.657967
3960.32	0.601904	0.65836
3965.08	0.602326	0.658737
3969.84	0.602719	0.659138
3974.6	0.603129	0.659536
3979.36	0.603532	0.65992
3984.12	0.603927	0.66029
3988.88	0.604335	0.660705
3993.64	0.604737	0.661074
3998.4	0.605122	0.661448
4003.16	0.605507	0.661818
4007.92	0.605913	0.66221
4012.68	0.606311	0.662631
4017.44	0.606725	0.663039
4022.2	0.607141	0.663469
4026.96	0.607529	0.663901
4031.72	0.607954	0.664336
4036.48	0.608398	0.664787
4041.24	0.608816	0.665202
4046	0.609237	0.665619
4050.76	0.60963	0.665989
4055.52	0.610016	0.666389
4060.28	0.610362	0.666778
4065.04	0.610753	0.667185
4069.8	0.611144	0.667586
4074.56	0.611529	0.667965
4079.32	0.611944	0.668341
4084.08	0.612316	0.66875
4088.84	0.612719	0.669132
4093.6	0.613105	0.669516
4098.36	0.613475	0.6699
4103.12	0.613853	0.670233
4107.88	0.614258	0.670614
4112.64	0.614649	0.670976
4117.4	0.615038	0.671356
4122.16	0.615451	0.671762
4126.92	0.615854	0.67217
4131.68	0.616247	0.672562
4136.44	0.616628	0.672954
4141.2	0.617018	0.673353
4145.96	0.617443	0.673741
4150.72	0.617811	0.674188
4155.48	0.618207	0.67457
4160.24	0.618594	0.67499
4165	0.619005	0.675429
4169.76	0.61941	0.675832
4174.52	0.619842	0.676227
4179.28	0.620228	0.676631
4184.04	0.62063	0.677028
4188.8	0.621054	0.677414
4193.56	0.62144	0.677819
4198.32	0.621841	0.678217
4203.08	0.622252	0.678603
4207.84	0.62267	0.679001
4212.6	0.623082	0.679396
4217.36	0.623467	0.679799
4222.12	0.62385	0.680217
4226.88	0.62428	0.680632
4231.64	0.624703	0.68101
4236.4	0.625131	0.681425
4241.16	0.625572	0.681856
4245.92	0.625991	0.68229
4250.68	0.626403	0.682744
4255.44	0.626804	0.683173
4260.2	0.627228	0.683579
4264.96	0.627636	0.683959
4269.72	0.628049	0.68438
4274.48	0.628454	0.684767
4279.24	0.62884	0.685189
4284	0.629258	0.685596
4288.76	0.629639	0.685993
4293.52	0.630053	0.686379
4298.28	0.630487	0.686804
4303.04	0.6309	0.687256
4307.8	0.631285	0.687676
4312.56	0.631672	0.688082
4317.32	0.632049	0.688501
4322.08	0.63241	0.68891
4326.84	0.632775	0.689342
4331.6	0.633175	0.689759
4336.36	0.633574	0.690184
4341.12	0.633965	0.690626
4345.88	0.634389	0.691062
4350.64	0.634815	0.691475
4355.4	0.635217	0.691905
4360.16	0.635609	0.69231
4364.92	0.636053	0.692757
4369.68	0.636471	0.69319
4374.44	0.6369	0.693645
4379.2	0.637284	0.694081
4383.96	0.637668	0.694516
4388.72	0.638047	0.695001
4393.48	0.638413	0.695476
4398.24	0.638828	0.695931
4403	0.639236	0.696385
4407.76	0.639622	0.696815
4412.52	0.640033	0.697288
4417.28	0.640457	0.697735
4422.04	0.64088	0.698163
4426.8	0.641298	0.69859
4431.56	0.641725	0.699018
4436.32	0.642158	0.699497
4441.08	0.642572	0.69994
4445.84	0.642969	0.700365
4450.6	0.643416	0.700807
4455.36	0.643815	0.701225
4460.12	0.644213	0.701597
4464.88	0.644655	0.702022
4469.64	0.645067	0.702394
4474.4	0.645464	0.702805
4479.16	0.645847	0.70316
4483.92	0.646241	0.703574
4488.68	0.646621	0.703977
4493.44	0.647025	0.70438
4498.2	0.647425	0.70474
4502.96	0.647803	0.705084
4507.72	0.648178	0.705462
4512.48	0.64854	0.705858
4517.24	0.648893	0.706197
4522	0.649215	0.706568
4526.76	0.64955	0.706945
4531.52	0.649918	0.707316
4536.28	0.650287	0.707722
4541.04	0.650641	0.708079
4545.8	0.651019	0.708461
4550.56	0.651366	0.708824
4555.32	0.651748	0.709183
4560.08	0.652118	0.709516
4564.84	0.652473	0.709856
4569.6	0.652846	0.710253
4574.36	0.653206	0.710601
4579.12	0.653569	0.711006
4583.88	0.653931	0.711408
4588.64	0.654306	0.711813
4593.4	0.654664	0.712183
4598.16	0.655028	0.712578
4602.92	0.655394	0.712983
4607.68	0.655742	0.713398
4612.44	0.656098	0.713812
4617.2	0.656516	0.714227
4621.96	0.656923	0.714647
4626.72	0.657327	0.715069
4631.48	0.657712	0.715473
4636.24	0.658061	0.715872
4641	0.658449	0.716257
4645.76	0.65879	0.71665
4650.52	0.659204	0.717016
4655.28	0.659564	0.717391
4660.04	0.659958	0.717743
4664.8	0.660335	0.718145
4669.56	0.660735	0.718525
4674.32	0.661132	0.718916
4679.08	0.661495	0.719301
4683.84	0.661871	0.719616
4688.6	0.662231	0.719984
4693.36	0.662607	0.72037
4698.12	0.662994	0.720733
4702.88	0.663374	0.721102
4707.64	0.663739	0.721471
4712.4	0.664134	0.72182
4717.16	0.664508	0.722177
4721.92	0.664895	0.722524
4726.68	0.665259	0.722899
4731.44	0.66566	0.723255
4736.2	0.666015	0.723628
4740.96	0.666392	0.723987
4745.72	0.666808	0.724338
4750.48	0.667193	0.724694
4755.24	0.667597	0.725036
