# Supplementary material for: Cohesin and CTCF control the dynamics of chromosome folding
Source: Nat Genet. 2022 Dec 5;54(12):1907–18. doi: 10.1038/s41588-022-01232-7 (PMC9729113; doi:10.1038/s41588-022-01232-7)
Supplement: Source Data Fig. 3 — Statistical source data. [file 41588_2022_1232_MOESM10_ESM.xlsx]

## Sheet: Figure3B
x	y1	y2	y3		Notes:
5	0.00644547	0.0100734	0.0164983			x: dt
6	0.00690636	0.0108899	0.0182641			y1: + Extruders + Barriers
7	0.00731758	0.0116072	0.0198864			y2: + Extruders - Barriers
8	0.00768743	0.0122622	0.0213906			y3: - Extruders - Barriers
9	0.00802273	0.0128581	0.0227931
10	0.00833968	0.0133997	0.0241093
11	0.00863194	0.0139016	0.025341
12	0.00890481	0.0143664	0.0265136
13	0.00916637	0.0148059	0.0276308
14	0.00941382	0.0152129	0.0286857
15	0.00964608	0.0156011	0.0296792
16	0.00986337	0.0159713	0.0306224
17	0.0100747	0.016325	0.0315247
18	0.0102845	0.0166647	0.0323984
19	0.0104787	0.0169877	0.0332382
20	0.0106677	0.0172967	0.0340356
21	0.0108504	0.0175965	0.0348026
22	0.0110279	0.0178871	0.0355474
23	0.0111975	0.0181603	0.0362551
24	0.0113642	0.0184259	0.0369502
25	0.0115306	0.0186834	0.0376177
26	0.0116937	0.0189313	0.0382546
27	0.0118485	0.0191668	0.0388683
28	0.0119985	0.0193919	0.0394619
29	0.0121513	0.0196178	0.0400429
30	0.0122965	0.0198363	0.0406078
31	0.0124367	0.0200486	0.0411514
32	0.0125831	0.0202542	0.0416783
33	0.0127264	0.0204525	0.0421941
34	0.0128596	0.0206459	0.0426824
35	0.0129919	0.0208357	0.0431654
36	0.0131183	0.0210196	0.0436255
37	0.0132421	0.02119	0.0440743
38	0.013367	0.0213574	0.0445084
39	0.0134895	0.0215217	0.0449301
40	0.0136094	0.0216872	0.0453357
41	0.0137256	0.0218468	0.0457371
42	0.0138395	0.0220045	0.0461184
43	0.0139508	0.0221612	0.0464889
44	0.0140572	0.0223107	0.0468567
45	0.0141694	0.0224589	0.0472159
46	0.0142789	0.0226049	0.0475702
47	0.0143911	0.0227456	0.0479089
48	0.0144974	0.0228798	0.0482428
49	0.014602	0.0230132	0.0485733
50	0.0147033	0.023145	0.0488957
51	0.0148043	0.023272	0.0492072
52	0.0149077	0.0233994	0.0495142
53	0.0150094	0.0235204	0.0498067
54	0.0151086	0.023643	0.0500885
55	0.0152065	0.0237619	0.0503589
56	0.0153064	0.0238762	0.0506373
57	0.0153942	0.0239882	0.0509118
58	0.0154893	0.0240958	0.0511797
59	0.0155775	0.0242026	0.0514342
60	0.0156679	0.0243055	0.0516893
61	0.0157592	0.0244112	0.0519329
62	0.0158508	0.0245182	0.0521756
63	0.0159389	0.0246267	0.0524091
64	0.0160255	0.0247322	0.0526414
65	0.016111	0.0248351	0.0528606
66	0.0161967	0.0249397	0.0530812
67	0.016282	0.0250352	0.0533003
68	0.0163682	0.0251373	0.0535111
69	0.0164542	0.0252292	0.0537308
70	0.0165454	0.0253218	0.0539323
71	0.0166262	0.0254109	0.0541299
72	0.0167143	0.0255071	0.0543194
73	0.0167991	0.0255957	0.0545074
74	0.0168806	0.0256815	0.0546923
75	0.0169604	0.0257663	0.0548721
76	0.0170446	0.025856	0.0550574
77	0.0171274	0.0259375	0.0552341
78	0.0172111	0.0260185	0.0554117
79	0.0172892	0.0260976	0.0555841
80	0.0173688	0.0261739	0.0557554
81	0.0174491	0.0262509	0.0559251
82	0.0175281	0.0263338	0.0561018
83	0.0176058	0.0264142	0.0562717
84	0.0176818	0.0264942	0.056436
85	0.0177597	0.026572	0.0565934
86	0.0178351	0.0266434	0.0567545
87	0.0179151	0.0267158	0.056914
88	0.0179891	0.026797	0.0570604
89	0.0180652	0.0268766	0.0572057
90	0.0181392	0.0269518	0.0573506
91	0.0182151	0.0270295	0.0574969
92	0.0182847	0.0271051	0.0576443
93	0.0183571	0.0271873	0.0577825
94	0.0184317	0.0272612	0.0579124
95	0.018505	0.027333	0.0580422
96	0.0185722	0.0274029	0.0581749
97	0.0186439	0.0274721	0.058312
98	0.0187151	0.0275391	0.0584464
99	0.0187827	0.0276065	0.058584
100	0.0188479	0.0276705	0.0587057
101	0.0189182	0.0277357	0.0588258
102	0.0189882	0.0277958	0.0589434
103	0.0190545	0.0278574	0.0590563
104	0.0191194	0.0279174	0.0591721
105	0.0191898	0.027985	0.0592854
106	0.0192576	0.0280513	0.059399
107	0.019325	0.0281065	0.0595189
108	0.0193867	0.0281638	0.0596196
109	0.019447	0.0282207	0.0597253
110	0.019513	0.0282838	0.0598364
111	0.0195763	0.0283436	0.0599422
112	0.0196403	0.0284023	0.0600462
113	0.0197029	0.028456	0.0601486
114	0.0197671	0.0285164	0.0602446
115	0.0198291	0.0285783	0.0603296
116	0.0198918	0.0286351	0.0604216
117	0.0199538	0.0286975	0.0605186
118	0.0200173	0.0287538	0.0606173
119	0.0200814	0.0288138	0.0607157
120	0.0201433	0.0288718	0.0608143
121	0.0202051	0.0289294	0.0609098
122	0.0202658	0.0289905	0.0609985
123	0.0203257	0.0290439	0.0610907
124	0.0203822	0.0290997	0.0611758
125	0.0204386	0.0291537	0.0612651
126	0.0204958	0.0292137	0.0613512
127	0.020559	0.029275	0.0614399
128	0.0206183	0.0293297	0.0615244
129	0.0206758	0.0293845	0.0616098
130	0.0207302	0.0294336	0.0616891
131	0.0207823	0.0294839	0.0617739
132	0.0208383	0.0295407	0.0618569
133	0.0208932	0.0295956	0.0619398
134	0.0209522	0.0296545	0.0620151
135	0.0210075	0.0297098	0.0620877
136	0.0210656	0.0297623	0.0621613
137	0.021126	0.0298126	0.0622379
138	0.0211837	0.0298666	0.0623094
139	0.0212424	0.0299155	0.0623813
140	0.0212985	0.0299651	0.0624512
141	0.0213512	0.0300157	0.0625233
142	0.0214083	0.0300686	0.0625913
143	0.0214649	0.0301187	0.0626678
144	0.0215203	0.0301678	0.0627403
145	0.0215787	0.0302214	0.0628022
146	0.021637	0.0302696	0.062865
147	0.0216945	0.0303136	0.0629259
148	0.0217503	0.0303641	0.0629831
149	0.0218045	0.0304144	0.0630453
150	0.0218604	0.0304586	0.0630996
151	0.0219199	0.0305079	0.0631521
152	0.0219738	0.0305559	0.0632045
153	0.0220266	0.0306034	0.0632589
154	0.02208	0.0306588	0.0633148
155	0.0221336	0.0307068	0.0633699
156	0.0221878	0.0307556	0.0634159
157	0.022246	0.0308012	0.0634755
158	0.0223032	0.0308489	0.0635272
159	0.0223584	0.0308991	0.063576
160	0.0224137	0.0309494	0.0636321
161	0.0224655	0.0309946	0.0636913
162	0.0225216	0.0310409	0.0637446
163	0.0225782	0.0310829	0.0637996
164	0.0226346	0.0311308	0.0638407
165	0.0226835	0.0311699	0.0638849
166	0.0227392	0.0312177	0.0639282
167	0.0227898	0.0312635	0.0639807
168	0.0228396	0.0313095	0.0640281
169	0.0228936	0.0313505	0.0640729
170	0.0229478	0.0313941	0.0641205
171	0.0230012	0.0314318	0.0641748
172	0.0230528	0.0314736	0.0642267
173	0.0231025	0.0315161	0.0642597
174	0.0231537	0.0315561	0.0642946
175	0.0232036	0.0315999	0.0643299
176	0.0232514	0.031642	0.0643744
177	0.0233057	0.0316838	0.0644161
178	0.0233574	0.0317221	0.0644581
179	0.0234093	0.0317638	0.064502
180	0.0234623	0.0318053	0.064549
181	0.0235174	0.0318552	0.0645887
182	0.0235719	0.0319005	0.0646297
183	0.0236274	0.0319345	0.0646754
184	0.0236785	0.0319726	0.0647214
185	0.0237264	0.0320155	0.0647758
186	0.0237861	0.0320604	0.064832
187	0.0238371	0.0321073	0.0648773
188	0.0238912	0.0321542	0.0649318
189	0.0239437	0.0321953	0.0649828
190	0.0239945	0.0322369	0.0650213
191	0.0240446	0.0322763	0.0650566
192	0.0240941	0.0323122	0.0650891
193	0.0241451	0.0323612	0.0651201
194	0.0241917	0.0324037	0.0651476
195	0.0242365	0.0324403	0.0651842
196	0.024286	0.0324826	0.0652178
197	0.0243322	0.032517	0.0652543
198	0.0243795	0.0325566	0.0652888
199	0.0244321	0.0325924	0.0653288
200	0.024483	0.0326272	0.0653615
201	0.0245336	0.0326644	0.0654012
202	0.0245819	0.0327076	0.0654302
203	0.0246308	0.0327508	0.0654638
204	0.0246805	0.032792	0.0654972
205	0.02473	0.0328327	0.0655312
206	0.0247777	0.0328724	0.0655646
207	0.0248268	0.0329122	0.0656001
208	0.0248776	0.0329553	0.0656318
209	0.0249248	0.032998	0.0656645
210	0.0249705	0.0330333	0.0656931
211	0.0250189	0.0330728	0.0657281
212	0.0250694	0.0331134	0.0657611
213	0.0251176	0.0331506	0.0657927
214	0.0251653	0.033198	0.0658291
215	0.0252124	0.0332472	0.0658687
216	0.0252587	0.0332877	0.065901
217	0.0253036	0.0333316	0.0659377
218	0.0253496	0.0333738	0.0659743
219	0.0253962	0.0334117	0.0660084
220	0.0254385	0.0334415	0.0660433
221	0.0254819	0.0334814	0.0660735
222	0.0255231	0.0335159	0.0660977
223	0.0255693	0.0335542	0.0661276
224	0.025612	0.033586	0.0661585
225	0.0256591	0.0336229	0.0661843
226	0.0257032	0.0336631	0.0662104
227	0.0257472	0.0337017	0.0662429
228	0.025793	0.0337402	0.0662735
229	0.0258383	0.0337808	0.066298
230	0.0258848	0.0338177	0.0663186
231	0.0259321	0.0338524	0.0663434
232	0.0259739	0.0338842	0.0663741
233	0.0260179	0.0339252	0.0664034
234	0.0260619	0.0339622	0.0664361
235	0.0261065	0.0339965	0.0664539
236	0.0261503	0.0340351	0.0664838
237	0.0261911	0.0340751	0.066509
238	0.0262328	0.0341118	0.0665357
239	0.026279	0.0341473	0.0665575
240	0.0263239	0.0341727	0.0665962
241	0.026372	0.0342064	0.0666285
242	0.0264185	0.0342423	0.0666658
243	0.0264631	0.0342772	0.0666994
244	0.0265091	0.0343191	0.0667356
245	0.02655	0.034355	0.0667765
246	0.0265955	0.0343911	0.0668188
247	0.026641	0.0344295	0.0668519
248	0.0266857	0.0344665	0.0668766
249	0.0267293	0.0345064	0.0669021
250	0.0267741	0.0345433	0.0669272
251	0.0268179	0.0345798	0.0669622
252	0.0268586	0.034613	0.0669964
253	0.0269068	0.0346537	0.067023
254	0.0269525	0.034686	0.0670447
255	0.0269923	0.0347145	0.0670766
256	0.0270336	0.0347455	0.0670966
257	0.0270772	0.0347804	0.067125
258	0.0271239	0.0348095	0.0671526
259	0.0271707	0.034836	0.0671814
260	0.0272197	0.0348662	0.067205
261	0.0272672	0.0348986	0.0672276
262	0.0273111	0.034936	0.0672551
263	0.0273536	0.0349723	0.0672789
264	0.0273986	0.0350048	0.0673072
265	0.0274392	0.0350405	0.0673287
266	0.0274824	0.0350802	0.0673475
267	0.0275252	0.0351146	0.0673692
268	0.0275681	0.0351542	0.0673949
269	0.0276141	0.0351898	0.0674242
270	0.0276607	0.0352208	0.0674486
271	0.0276998	0.0352535	0.0674812
272	0.0277453	0.0352853	0.06751
273	0.0277889	0.0353146	0.0675435
274	0.0278307	0.0353424	0.0675731
275	0.0278731	0.0353714	0.0675989
276	0.0279121	0.0354019	0.0676251
277	0.0279537	0.0354324	0.0676423
278	0.0280006	0.035465	0.067661
279	0.0280442	0.0354965	0.0676825
280	0.0280849	0.0355279	0.0676967
281	0.0281303	0.0355642	0.0677109
282	0.0281683	0.0355975	0.0677314
283	0.0282074	0.0356282	0.0677547
284	0.0282511	0.0356612	0.0677727
285	0.0282898	0.0356961	0.0677965
286	0.0283367	0.035725	0.0678133
287	0.0283832	0.0357592	0.0678265
288	0.0284224	0.0357937	0.0678395
289	0.0284626	0.0358257	0.067862
290	0.0285048	0.0358523	0.0678779
291	0.0285463	0.0358855	0.0678952
292	0.0285896	0.0359162	0.0679168
293	0.0286297	0.0359507	0.0679395
294	0.0286752	0.0359833	0.0679507
295	0.0287158	0.0360058	0.06797
296	0.0287571	0.0360437	0.0679836
297	0.0288009	0.0360781	0.0680002
298	0.0288403	0.0361093	0.0680154
299	0.0288792	0.0361444	0.0680333
300	0.0289162	0.0361728	0.0680589
301	0.028959	0.0362019	0.0680821
302	0.0289949	0.0362257	0.0680964
303	0.0290316	0.0362548	0.0681221
304	0.0290749	0.0362824	0.0681379
305	0.0291157	0.0363099	0.0681614
306	0.0291533	0.0363377	0.0681797
307	0.0291928	0.0363677	0.068195
308	0.029232	0.0363951	0.0682035
309	0.0292771	0.0364263	0.0682196
310	0.0293136	0.0364595	0.0682342
311	0.0293566	0.0364864	0.0682494
312	0.0293951	0.0365201	0.0682624
313	0.0294324	0.0365506	0.0682754
314	0.0294685	0.0365848	0.068295
315	0.0295074	0.0366201	0.0683138
316	0.029543	0.0366455	0.0683189
317	0.0295788	0.0366775	0.0683303
318	0.0296192	0.0367084	0.0683486
319	0.029661	0.036739	0.0683657
320	0.0297013	0.0367698	0.0683809
321	0.0297405	0.0368012	0.0683922
322	0.029779	0.0368338	0.0684005
323	0.0298162	0.0368621	0.0684132
324	0.0298559	0.0368941	0.0684248
325	0.0298931	0.0369263	0.0684268
326	0.0299302	0.0369588	0.0684413
327	0.0299685	0.0369875	0.0684625
328	0.0300042	0.0370131	0.0684793
329	0.0300379	0.0370418	0.0684957
330	0.0300713	0.0370663	0.0685164
331	0.0301083	0.0370958	0.0685488
332	0.0301451	0.037123	0.068575
333	0.03018	0.0371497	0.068595
334	0.0302171	0.0371699	0.0686123
335	0.0302506	0.0371962	0.0686331
336	0.0302836	0.0372152	0.06866
337	0.0303175	0.0372404	0.0686742
338	0.0303513	0.0372667	0.0686941
339	0.0303878	0.037291	0.0687119
340	0.0304227	0.0373131	0.0687226
341	0.0304572	0.0373375	0.0687338
342	0.0304881	0.0373648	0.0687561
343	0.0305252	0.0373949	0.0687783
344	0.0305583	0.0374168	0.0688075
345	0.0305928	0.0374501	0.0688296
346	0.0306254	0.0374801	0.0688617
347	0.0306573	0.0374983	0.0688858
348	0.0306925	0.0375153	0.0688995
349	0.0307236	0.0375389	0.0689153
350	0.0307531	0.0375631	0.0689368
351	0.030785	0.037591	0.0689592
352	0.0308186	0.0376226	0.0689766
353	0.0308541	0.0376479	0.0689929
354	0.0308855	0.0376774	0.0690117
355	0.0309151	0.0376993	0.0690347
356	0.0309486	0.0377279	0.0690546
357	0.0309796	0.0377553	0.0690685
358	0.0310094	0.03778	0.069082
359	0.0310401	0.037807	0.0691058
360	0.0310757	0.0378313	0.0691317
361	0.0311108	0.0378557	0.0691501
362	0.0311475	0.0378814	0.0691703
363	0.031178	0.0379045	0.0691914
364	0.0312104	0.0379278	0.069207
365	0.0312438	0.0379468	0.0692289
366	0.0312767	0.0379757	0.0692491
367	0.0313089	0.0380026	0.0692628
368	0.0313368	0.0380271	0.0692824
369	0.0313723	0.0380507	0.0693122
370	0.0314063	0.0380756	0.0693362
371	0.031441	0.0381019	0.0693597
372	0.0314765	0.0381202	0.0693741
373	0.0315119	0.0381437	0.06939
374	0.031542	0.0381663	0.0693981
375	0.0315789	0.0381892	0.0694082
376	0.0316151	0.0382056	0.0694198
377	0.0316492	0.0382277	0.0694332
378	0.0316847	0.0382468	0.0694429
379	0.0317193	0.0382676	0.069453
380	0.0317516	0.0382869	0.0694648
381	0.0317839	0.0383125	0.0694757
382	0.0318167	0.0383405	0.0694877
383	0.0318504	0.0383674	0.0694928
384	0.0318824	0.0383907	0.0695041
385	0.0319147	0.0384185	0.0695107
386	0.0319503	0.0384425	0.069527
387	0.0319813	0.038474	0.0695454
388	0.0320098	0.038503	0.0695644
389	0.0320453	0.0385259	0.0695814
390	0.0320787	0.0385503	0.0695897
391	0.032111	0.0385745	0.0695953
392	0.032148	0.0385972	0.0696025
393	0.032184	0.0386157	0.0696138
394	0.0322207	0.0386386	0.0696293
395	0.032254	0.0386636	0.0696316
396	0.0322887	0.0386867	0.0696378
397	0.0323175	0.0387154	0.0696472
398	0.0323486	0.0387424	0.0696513
399	0.0323831	0.0387616	0.0696538
400	0.0324128	0.0387893	0.0696609
401	0.0324483	0.0388183	0.0696691
402	0.0324807	0.0388417	0.0696802
403	0.0325155	0.03887	0.0696821
404	0.0325479	0.0389044	0.0696865
405	0.0325824	0.0389332	0.0696995
406	0.0326128	0.0389646	0.0697038
407	0.0326426	0.0389971	0.0697036
408	0.0326721	0.0390314	0.0697052
409	0.0327052	0.0390664	0.0697063
410	0.0327381	0.0390975	0.0697082
411	0.0327666	0.039119	0.0697097
412	0.0328013	0.0391432	0.0697182
413	0.0328299	0.0391665	0.069736
414	0.0328575	0.0391918	0.0697537
415	0.0328892	0.039217	0.0697711
416	0.0329238	0.0392383	0.0697741
417	0.032957	0.0392651	0.0697767
418	0.0329912	0.0392921	0.0697868
419	0.0330236	0.0393134	0.0697923
420	0.0330555	0.0393302	0.0697933
421	0.0330901	0.0393597	0.069798
422	0.033122	0.0393839	0.069797
423	0.0331604	0.0394055	0.0698076
424	0.0331937	0.0394275	0.069809
425	0.033224	0.0394485	0.0698133
426	0.0332557	0.0394672	0.0698149
427	0.0332884	0.0394907	0.0698225
428	0.0333228	0.0395128	0.0698357
429	0.0333578	0.0395358	0.0698443
430	0.0333883	0.0395554	0.0698489
431	0.0334201	0.0395824	0.0698553
432	0.0334515	0.0396074	0.0698591
433	0.0334849	0.0396334	0.0698681
434	0.0335133	0.0396474	0.0698734
435	0.0335408	0.0396655	0.0698714
436	0.033568	0.0396836	0.0698775
437	0.0335999	0.0397026	0.0698838
438	0.0336315	0.0397176	0.0698943
439	0.0336649	0.0397345	0.0699068
440	0.033692	0.0397493	0.0699059
441	0.0337219	0.0397657	0.06991
442	0.0337534	0.0397847	0.0699155
443	0.0337828	0.0398025	0.0699287
444	0.0338124	0.0398194	0.0699426
445	0.0338432	0.0398456	0.0699486
446	0.0338748	0.0398663	0.0699651
447	0.033905	0.0398844	0.0699772
448	0.0339358	0.039904	0.0699875
449	0.0339601	0.0399207	0.0699908
450	0.0339938	0.0399366	0.0700016
451	0.0340243	0.0399573	0.0700115
452	0.0340553	0.0399798	0.0700148
453	0.0340843	0.0400002	0.0700258
454	0.0341199	0.0400197	0.0700398
455	0.0341503	0.0400366	0.0700532
456	0.0341803	0.0400591	0.0700648
457	0.0342112	0.0400781	0.0700749
458	0.0342431	0.0401022	0.0700847
459	0.0342722	0.0401185	0.0700938
460	0.0343006	0.0401392	0.0701055
461	0.0343308	0.0401598	0.0701185
462	0.0343567	0.0401803	0.0701345
463	0.0343848	0.040191	0.0701551
464	0.03441	0.0402106	0.0701648
465	0.0344394	0.0402317	0.0701797
466	0.0344662	0.040259	0.0701924
467	0.0344891	0.0402812	0.0702101
468	0.034514	0.0403001	0.0702222
469	0.0345433	0.0403196	0.0702269
470	0.034568	0.0403422	0.0702478
471	0.0345956	0.040366	0.0702649
472	0.0346208	0.0403855	0.0702888
473	0.0346465	0.0404037	0.0703035
474	0.0346715	0.0404221	0.0703165
475	0.0346951	0.0404448	0.0703271
476	0.0347238	0.0404681	0.0703393
477	0.0347493	0.0404888	0.0703524
478	0.0347764	0.0405069	0.0703532
479	0.0348018	0.0405334	0.0703598
480	0.0348288	0.0405529	0.0703694
481	0.0348535	0.0405699	0.0703674
482	0.034877	0.0405903	0.0703731
483	0.0348997	0.0406085	0.0703725
484	0.0349276	0.04063	0.0703772
485	0.0349503	0.0406477	0.0703813
486	0.034979	0.0406673	0.0703923
487	0.035001	0.0406857	0.0703955
488	0.035026	0.0406995	0.0703987
489	0.0350547	0.0407187	0.0704037
490	0.0350806	0.0407373	0.0704126
491	0.0351042	0.0407633	0.0704189
492	0.035129	0.040789	0.0704243
493	0.0351522	0.0408103	0.0704279
494	0.0351761	0.0408328	0.0704288
495	0.0352033	0.0408438	0.0704319
496	0.0352306	0.0408687	0.0704418
497	0.0352539	0.040887	0.0704464
498	0.0352784	0.0409073	0.070449
499	0.0353014	0.0409271	0.0704479
500	0.0353261	0.0409458	0.070446
501	0.0353542	0.0409606	0.0704453
502	0.0353805	0.0409853	0.0704432
503	0.0354071	0.0410091	0.0704481
504	0.0354319	0.0410291	0.0704536
505	0.0354611	0.0410397	0.0704563
506	0.035487	0.0410536	0.0704603
507	0.0355078	0.041072	0.0704681
508	0.0355289	0.0410871	0.0704759
509	0.0355522	0.0411046	0.0704883
510	0.0355802	0.0411231	0.0705036
511	0.035606	0.0411356	0.0705149
512	0.035627	0.0411453	0.0705259
513	0.0356553	0.0411652	0.0705369
514	0.0356847	0.0411839	0.0705447
515	0.0357098	0.0412023	0.0705504
516	0.0357381	0.0412227	0.0705566
517	0.035764	0.0412411	0.0705591
518	0.0357905	0.0412567	0.0705696
519	0.0358145	0.0412782	0.0705808
520	0.0358398	0.0413046	0.0705904
521	0.0358644	0.0413154	0.0706103
522	0.0358916	0.0413396	0.0706083
523	0.0359148	0.0413581	0.0706118
524	0.0359396	0.0413766	0.0706137
525	0.0359643	0.0413914	0.0706149
526	0.0359902	0.0414073	0.0706214
527	0.0360175	0.0414258	0.0706238
528	0.0360401	0.0414403	0.0706276
529	0.0360685	0.0414509	0.0706291
530	0.0360961	0.0414671	0.0706329
531	0.0361221	0.0414805	0.070636
532	0.036151	0.0414895	0.0706452
533	0.0361742	0.0415042	0.0706473
534	0.036198	0.0415183	0.0706409
535	0.0362278	0.0415325	0.0706351
536	0.0362543	0.0415456	0.0706272
537	0.036286	0.0415639	0.0706304
538	0.0363167	0.0415886	0.0706347
539	0.0363413	0.0416021	0.0706431
540	0.0363684	0.0416194	0.070653
541	0.0363991	0.0416341	0.0706594
542	0.0364279	0.0416501	0.0706741
543	0.0364569	0.0416583	0.0706784
544	0.0364822	0.0416714	0.0706797
545	0.0365068	0.0416878	0.0706779
546	0.0365285	0.0417053	0.070681
547	0.0365529	0.0417246	0.0706918
548	0.0365772	0.041742	0.0706908
549	0.0365987	0.0417663	0.0706978
550	0.036621	0.0417828	0.0706992
551	0.0366482	0.0418039	0.0706944
552	0.0366733	0.0418214	0.0706954
553	0.0367013	0.0418378	0.0706986
554	0.0367255	0.0418586	0.0707056
555	0.0367469	0.0418792	0.0707146
556	0.0367709	0.0419018	0.070728
557	0.0367974	0.041922	0.070738
558	0.0368234	0.0419379	0.0707499
559	0.0368435	0.0419566	0.0707553
560	0.0368651	0.0419783	0.0707655
561	0.0368888	0.0419973	0.0707677
562	0.0369167	0.0420159	0.0707688
563	0.036941	0.0420407	0.0707749
564	0.0369644	0.0420609	0.0707699
565	0.0369895	0.0420793	0.0707673
566	0.0370147	0.0420988	0.070765
567	0.0370326	0.0421263	0.0707671
568	0.0370563	0.0421492	0.0707671
569	0.0370805	0.0421701	0.0707605
570	0.0371038	0.0421881	0.0707593
571	0.0371254	0.0422069	0.0707525
572	0.0371471	0.0422246	0.0707528
573	0.0371691	0.0422425	0.0707519
574	0.0371891	0.0422673	0.0707594
575	0.0372142	0.0422878	0.0707667
576	0.0372374	0.0423127	0.0707727
577	0.0372596	0.0423284	0.0707776
578	0.0372834	0.0423424	0.0707804
579	0.0373037	0.0423655	0.0707914
580	0.0373252	0.0423851	0.0707936
581	0.0373471	0.0424053	0.0708004
582	0.0373704	0.0424294	0.0708093
583	0.0373894	0.0424519	0.0708091
584	0.0374127	0.0424731	0.0708136
585	0.0374361	0.0424897	0.0708242
586	0.0374608	0.0425131	0.0708293
587	0.0374818	0.0425322	0.0708387
588	0.0375037	0.0425483	0.0708543
589	0.0375211	0.0425661	0.0708659
590	0.0375405	0.0425815	0.0708826
591	0.0375629	0.0426004	0.0708942
592	0.0375821	0.0426211	0.0709041
593	0.0376037	0.042642	0.0709181
594	0.0376237	0.0426562	0.0709299
595	0.0376454	0.0426739	0.0709382
596	0.0376688	0.0426912	0.0709454
597	0.0376877	0.0427076	0.0709504
598	0.0377092	0.0427236	0.0709567
599	0.0377292	0.0427399	0.0709548
600	0.0377493	0.0427512	0.0709539
601	0.0377693	0.0427715	0.0709575
602	0.037792	0.0427892	0.0709682
603	0.0378107	0.0428058	0.0709742
604	0.0378314	0.0428217	0.0709771
605	0.0378549	0.0428401	0.0709804
606	0.0378801	0.0428532	0.0709856
607	0.0379062	0.0428682	0.0709932
608	0.037925	0.0428835	0.0710009
609	0.0379453	0.0428977	0.071011
610	0.0379673	0.0429159	0.0710138
611	0.0379863	0.0429334	0.0710255
612	0.0380072	0.0429426	0.0710322
613	0.0380246	0.0429554	0.0710367
614	0.0380444	0.0429683	0.0710361
615	0.0380639	0.0429787	0.0710403
616	0.0380826	0.0429933	0.0710462
617	0.0381061	0.043009	0.0710533
618	0.0381249	0.0430213	0.0710585
619	0.0381464	0.0430351	0.0710647
620	0.0381693	0.0430478	0.0710701
621	0.0381847	0.0430584	0.0710801
622	0.0382079	0.0430667	0.0710901
623	0.0382248	0.0430756	0.0710992
624	0.0382446	0.0430846	0.0711035
625	0.0382673	0.0430973	0.0711165
626	0.0382906	0.0431208	0.0711276
627	0.0383165	0.0431371	0.0711325
628	0.0383382	0.0431524	0.0711351
629	0.0383607	0.0431722	0.0711317
630	0.0383848	0.0431914	0.0711296
631	0.0384112	0.0432058	0.0711252
632	0.0384352	0.0432209	0.071117
633	0.0384567	0.0432327	0.0711147
634	0.0384755	0.0432449	0.0711048
635	0.0384937	0.0432694	0.0710992
636	0.0385146	0.0432924	0.0710928
637	0.0385343	0.0433091	0.0710914
638	0.0385527	0.0433256	0.0710932
639	0.0385739	0.0433401	0.071092
640	0.0385936	0.0433579	0.0710888
641	0.0386107	0.0433716	0.0710853
642	0.0386289	0.0433881	0.0710819
643	0.0386451	0.0434032	0.0710841
644	0.0386661	0.0434224	0.0710804
645	0.0386886	0.043444	0.0710778
646	0.0387052	0.0434621	0.0710746
647	0.0387279	0.0434766	0.071079
648	0.0387501	0.0434935	0.071082
649	0.0387718	0.0435062	0.0710842
650	0.0387937	0.0435227	0.071086
651	0.038816	0.0435402	0.0710918
652	0.038842	0.043556	0.0710919
653	0.0388635	0.0435756	0.0710977
654	0.0388823	0.0435919	0.0711002
655	0.0389035	0.0436039	0.0711135
656	0.0389257	0.0436278	0.0711228
657	0.038947	0.043641	0.0711215
658	0.0389697	0.0436578	0.0711242
659	0.0389927	0.0436732	0.0711203
660	0.0390155	0.0436879	0.0711166
661	0.0390369	0.0437044	0.0711122
662	0.0390585	0.0437184	0.0711155
663	0.03908	0.0437338	0.0711106
664	0.0391005	0.0437496	0.0711162
665	0.0391249	0.0437658	0.0711229
666	0.0391442	0.0437766	0.0711231
667	0.0391676	0.0437926	0.0711251
668	0.0391868	0.0438065	0.0711249
669	0.0392042	0.0438264	0.0711241
670	0.0392205	0.0438357	0.0711311
671	0.0392381	0.0438498	0.0711332
672	0.0392569	0.0438609	0.0711338
673	0.0392734	0.043871	0.0711391
674	0.0392929	0.0438836	0.0711418
675	0.0393117	0.0439023	0.0711471
676	0.0393323	0.0439158	0.0711623
677	0.0393563	0.043923	0.0711738
678	0.0393778	0.0439371	0.0711718
679	0.039401	0.0439588	0.0711682
680	0.0394249	0.0439749	0.0711595
681	0.0394463	0.0439863	0.0711621
682	0.0394647	0.0440033	0.0711607
683	0.0394885	0.0440122	0.0711516
684	0.0395102	0.0440241	0.071161
685	0.0395323	0.0440403	0.0711667
686	0.0395519	0.0440601	0.0711757
687	0.0395726	0.0440728	0.0711731
688	0.0395884	0.0440916	0.0711678
689	0.0396149	0.0441058	0.0711778
690	0.0396343	0.0441203	0.071183
691	0.0396557	0.0441375	0.071191
692	0.0396752	0.0441536	0.071192
693	0.0396938	0.0441669	0.0711952
694	0.0397126	0.044177	0.0711914
695	0.0397321	0.0441923	0.0711896
696	0.0397529	0.0442062	0.0711968
697	0.0397722	0.0442167	0.0711881
698	0.0397915	0.0442265	0.0711824
699	0.0398138	0.0442354	0.0711841
700	0.0398257	0.044248	0.0711891
701	0.0398415	0.0442613	0.0711953
702	0.0398577	0.0442726	0.0712055
703	0.0398781	0.04429	0.0712145
704	0.0398991	0.0443066	0.0712158
705	0.0399191	0.044317	0.071222
706	0.0399349	0.0443355	0.0712202
707	0.0399516	0.0443516	0.0712213
708	0.0399652	0.0443659	0.0712223
709	0.0399861	0.0443745	0.0712244
710	0.040008	0.0443839	0.071229
711	0.040025	0.0443971	0.0712284
712	0.0400465	0.0444128	0.0712366
713	0.0400658	0.0444258	0.0712472
714	0.0400843	0.0444449	0.0712663
715	0.0401053	0.0444555	0.071276
716	0.0401215	0.0444714	0.0712839
717	0.0401385	0.0444901	0.0712917
718	0.0401573	0.0444985	0.0713026
719	0.0401723	0.0445116	0.0713157
720	0.0401849	0.0445213	0.0713214
721	0.0402036	0.0445301	0.0713272
722	0.0402169	0.0445326	0.0713441
723	0.0402338	0.0445442	0.0713519
724	0.0402496	0.044554	0.0713588
725	0.040264	0.0445664	0.0713725
726	0.0402802	0.0445757	0.0713793
727	0.0403013	0.0445877	0.0713917
728	0.0403189	0.0446003	0.071395
729	0.0403379	0.0446071	0.0713906
730	0.040356	0.0446236	0.0713888
731	0.0403718	0.0446368	0.0713899
732	0.0403893	0.0446511	0.0713923
733	0.0404112	0.0446637	0.0714007
734	0.0404287	0.0446804	0.0714041
735	0.0404499	0.0446909	0.0714025
736	0.0404725	0.0446998	0.0713973
737	0.0404929	0.0447142	0.071389
738	0.0405104	0.0447219	0.0713877
739	0.0405319	0.0447331	0.0713939
740	0.0405528	0.0447413	0.0713884
741	0.0405721	0.0447541	0.0713848
742	0.0405867	0.0447663	0.0713845
743	0.0406069	0.044778	0.0713746
744	0.0406309	0.0447972	0.0713657
745	0.0406474	0.0448122	0.0713448
746	0.0406671	0.0448327	0.071344
747	0.0406879	0.0448453	0.0713466
748	0.0407052	0.0448607	0.0713466
749	0.0407237	0.0448731	0.0713427
750	0.0407392	0.0448935	0.0713397
751	0.0407681	0.0449165	0.0713304
752	0.0407885	0.0449296	0.0713159
753	0.0408059	0.0449483	0.0713179
754	0.0408255	0.0449621	0.0713155
755	0.0408442	0.0449817	0.0713113
756	0.0408603	0.0449976	0.0713083
757	0.0408803	0.0450147	0.0713054
758	0.0408964	0.045031	0.0713063
759	0.040915	0.0450428	0.0712993
760	0.0409348	0.0450526	0.0713
761	0.0409518	0.0450613	0.0712915
762	0.0409689	0.0450745	0.0712854
763	0.0409869	0.0450812	0.0712836
764	0.0410026	0.0451005	0.0712802
765	0.041018	0.0451128	0.0712777
766	0.0410331	0.0451275	0.0712716
767	0.0410532	0.0451461	0.0712688
768	0.0410726	0.0451614	0.0712597
769	0.0410902	0.045171	0.0712494
770	0.0411042	0.0451847	0.0712415
771	0.0411208	0.0451972	0.0712341
772	0.0411401	0.0452037	0.0712426
773	0.0411527	0.0452148	0.0712502
774	0.0411713	0.045227	0.0712487
775	0.0411894	0.0452343	0.0712547
776	0.0412097	0.0452452	0.0712627
777	0.0412283	0.045252	0.0712755
778	0.0412479	0.0452631	0.0712849
779	0.0412657	0.045271	0.0712913
780	0.0412807	0.0452751	0.0713039
781	0.0412994	0.0452879	0.0713198
782	0.0413173	0.0452943	0.0713229
783	0.0413363	0.0453062	0.0713316
784	0.0413584	0.045317	0.0713488
785	0.0413753	0.0453326	0.0713627
786	0.0413934	0.0453413	0.071381
787	0.0414101	0.0453534	0.071396
788	0.0414253	0.0453599	0.0714127
789	0.0414405	0.0453673	0.0714156
790	0.0414605	0.0453762	0.0714216
791	0.0414804	0.0453862	0.0714274
792	0.0414956	0.045397	0.0714351
793	0.0415136	0.0454087	0.0714444
794	0.0415306	0.0454165	0.0714566
795	0.0415462	0.0454335	0.0714641
796	0.0415631	0.045445	0.0714792
797	0.041581	0.0454607	0.0714973
798	0.041595	0.0454777	0.0715098
799	0.0416094	0.0454948	0.071524
800	0.0416239	0.0455154	0.0715341
801	0.0416403	0.0455353	0.0715391
802	0.0416515	0.0455516	0.0715393
803	0.0416656	0.045571	0.0715487
804	0.0416789	0.0455887	0.0715631
805	0.041698	0.0456059	0.0715665
806	0.0417073	0.0456226	0.0715657
807	0.0417188	0.0456342	0.0715626
808	0.0417341	0.0456457	0.0715623
809	0.041745	0.0456657	0.0715648
810	0.041756	0.0456841	0.0715691
811	0.0417719	0.0456904	0.0715733
812	0.0417875	0.0456982	0.0715783
813	0.0418021	0.0457097	0.0715695
814	0.04182	0.0457232	0.0715677
815	0.0418354	0.045731	0.0715693
816	0.0418499	0.0457444	0.0715711
817	0.0418613	0.0457639	0.0715704
818	0.0418777	0.0457768	0.0715761
819	0.0418928	0.0457885	0.0715847
820	0.0419112	0.0458048	0.0715934
821	0.0419272	0.0458178	0.0715944
822	0.0419377	0.0458312	0.0715931
823	0.0419473	0.0458464	0.0715973
824	0.0419625	0.0458633	0.0715965
825	0.0419813	0.045871	0.0715886
826	0.0419982	0.0458803	0.0715853
827	0.0420122	0.0458935	0.0715815
828	0.0420276	0.0459068	0.0715822
829	0.0420478	0.0459198	0.0715777
830	0.042065	0.0459322	0.0715741
831	0.0420795	0.0459486	0.0715745
832	0.0420951	0.045964	0.0715829
833	0.0421097	0.0459743	0.0715922
834	0.0421209	0.0459831	0.0716001
835	0.0421343	0.0459983	0.0716061
836	0.0421516	0.0460116	0.0716154
837	0.0421643	0.0460199	0.071634
838	0.0421812	0.0460224	0.0716486
839	0.0421956	0.0460264	0.0716602
840	0.0422081	0.0460325	0.0716748
841	0.0422181	0.0460414	0.0716916
842	0.0422318	0.0460503	0.0717059
843	0.0422445	0.0460637	0.0717121
844	0.0422641	0.0460799	0.0717259
845	0.0422786	0.0460929	0.0717328
846	0.0422949	0.0461036	0.0717405
847	0.0423076	0.0461183	0.0717524
848	0.0423216	0.046137	0.0717618
849	0.0423333	0.0461486	0.0717649
850	0.0423424	0.0461583	0.0717583
851	0.042354	0.0461729	0.0717557
852	0.0423704	0.0461807	0.0717537
853	0.0423845	0.0461924	0.0717517
854	0.042398	0.046209	0.0717495
855	0.0424085	0.0462219	0.0717567
856	0.0424204	0.0462358	0.071754
857	0.0424313	0.0462508	0.0717526
858	0.0424444	0.0462623	0.0717534
859	0.0424595	0.0462795	0.0717397
860	0.0424763	0.0462917	0.0717351
861	0.0424924	0.0463	0.0717361
862	0.042504	0.0463075	0.0717432
863	0.0425181	0.046316	0.0717376
864	0.0425332	0.0463293	0.0717326
865	0.04255	0.046346	0.0717305
866	0.0425629	0.0463607	0.0717282
867	0.0425796	0.0463822	0.0717235
868	0.0425934	0.046406	0.0717153
869	0.0426078	0.0464242	0.0717081
870	0.0426218	0.0464351	0.0717095
871	0.0426343	0.0464495	0.0716998
872	0.0426515	0.0464623	0.0716915
873	0.042667	0.046478	0.0716883
874	0.0426826	0.0464881	0.0716855
875	0.0427011	0.0465021	0.0716847
876	0.0427164	0.046512	0.0716826
877	0.0427302	0.0465257	0.0716829
878	0.0427437	0.0465415	0.07168
879	0.0427581	0.0465515	0.0716851
880	0.0427721	0.0465641	0.0716952
881	0.0427893	0.0465771	0.071703
882	0.0428025	0.0465884	0.071715
883	0.0428145	0.0465998	0.0717194
884	0.0428303	0.0466053	0.0717275
885	0.0428406	0.0466151	0.0717346
886	0.0428553	0.0466231	0.0717448
887	0.0428697	0.0466336	0.0717504
888	0.0428817	0.0466422	0.0717574
889	0.042898	0.0466484	0.071764
890	0.0429085	0.0466578	0.0717838
891	0.0429236	0.0466754	0.0717769
892	0.042931	0.0466915	0.0717824
893	0.0429474	0.0466973	0.0717846
894	0.042961	0.0467069	0.0717913
895	0.0429785	0.0467119	0.071797
896	0.042997	0.046727	0.0718042
897	0.043011	0.0467373	0.07181
898	0.0430258	0.0467515	0.0718018
899	0.0430387	0.0467647	0.0718054
900	0.0430514	0.0467759	0.071798
901	0.0430671	0.0467886	0.071795
902	0.0430783	0.0468004	0.0717971
903	0.0430905	0.0468145	0.0717957
904	0.0431042	0.0468317	0.0717882
905	0.0431149	0.0468412	0.0717905
906	0.043133	0.0468505	0.0717834
907	0.0431495	0.0468614	0.0717745
908	0.0431654	0.0468688	0.0717718
909	0.043177	0.0468782	0.0717707
910	0.0431938	0.0468881	0.0717639
911	0.0432085	0.0468983	0.0717617
912	0.04322	0.0469055	0.0717591
913	0.0432346	0.0469142	0.0717616
914	0.0432442	0.0469328	0.0717588
915	0.0432544	0.0469463	0.0717543
916	0.0432682	0.0469598	0.0717578
917	0.0432804	0.046968	0.0717659
918	0.0432937	0.0469795	0.0717614
919	0.0433049	0.0469921	0.0717636
920	0.0433243	0.0470061	0.0717638
921	0.0433361	0.0470211	0.0717564
922	0.0433491	0.0470361	0.0717629
923	0.0433587	0.0470473	0.0717646
924	0.043371	0.047065	0.0717666
925	0.043381	0.0470822	0.0717605
926	0.043393	0.047094	0.0717555
927	0.0434037	0.0471025	0.0717566
928	0.0434157	0.0471154	0.0717542
929	0.0434291	0.047123	0.0717506
930	0.0434458	0.0471317	0.0717438
931	0.0434572	0.047137	0.0717424
932	0.0434712	0.0471447	0.0717427
933	0.0434833	0.047155	0.0717344
934	0.0434947	0.0471598	0.0717266
935	0.0435128	0.0471686	0.0717228
936	0.0435272	0.0471788	0.0717257
937	0.04354	0.047184	0.0717241
938	0.0435512	0.0471904	0.0717196
939	0.0435586	0.0471988	0.0717232
940	0.0435709	0.0472086	0.0717213
941	0.0435818	0.047221	0.0717142
942	0.0435944	0.0472336	0.0717095
943	0.0436044	0.0472445	0.071703
944	0.043615	0.0472585	0.0717032
945	0.0436289	0.0472764	0.0717077
946	0.0436444	0.0472875	0.0717101
947	0.0436547	0.0473001	0.071705
948	0.0436686	0.0473131	0.0717058
949	0.0436787	0.0473227	0.0717095
950	0.0436915	0.0473319	0.071704
951	0.043701	0.047342	0.0717053
952	0.0437123	0.0473507	0.0717014
953	0.043725	0.0473639	0.0717016
954	0.043736	0.047372	0.071707
955	0.0437481	0.0473833	0.0717142
956	0.0437588	0.0473969	0.0717282
957	0.0437709	0.0474041	0.0717322
958	0.0437812	0.0474154	0.0717306
959	0.0437887	0.0474355	0.0717332
960	0.0437963	0.0474529	0.071735
961	0.0438074	0.0474674	0.0717456
962	0.0438185	0.0474778	0.0717519
963	0.0438218	0.0474852	0.0717623
964	0.0438343	0.0474927	0.071769
965	0.0438476	0.0474991	0.0717699
966	0.0438584	0.0475099	0.0717738
967	0.0438709	0.0475183	0.0717765
968	0.043885	0.0475231	0.0717774
969	0.0438974	0.0475308	0.0717891
970	0.0439079	0.0475397	0.0717942
971	0.0439196	0.0475484	0.0718018
972	0.0439302	0.0475613	0.0718036
973	0.0439384	0.0475664	0.071816
974	0.0439503	0.0475785	0.0718144
975	0.0439605	0.0475941	0.0718197
976	0.0439732	0.0476009	0.0718246
977	0.0439836	0.0476067	0.0718236
978	0.0439952	0.047614	0.0718281
979	0.0440087	0.047625	0.0718245
980	0.0440196	0.047634	0.0718263
981	0.0440319	0.0476433	0.0718316
982	0.0440462	0.0476555	0.07184
983	0.0440599	0.0476614	0.0718383
984	0.0440735	0.0476698	0.071837
985	0.0440848	0.0476811	0.0718288
986	0.0440979	0.0476852	0.071816
987	0.0441088	0.0477049	0.0718051
988	0.0441223	0.0477167	0.0717983
989	0.0441325	0.0477276	0.0717935
990	0.0441471	0.0477262	0.07179
991	0.0441595	0.0477303	0.0717865
992	0.0441723	0.0477369	0.0717748
993	0.0441828	0.0477437	0.071772
994	0.044194	0.0477554	0.0717661
995	0.0442086	0.0477628	0.0717638
996	0.0442164	0.0477714	0.0717595
997	0.0442288	0.0477787	0.0717662
998	0.0442405	0.0477897	0.0717622
999	0.0442523	0.0477969	0.0717576
1000	0.0442645	0.0477944	0.0717533
1001	0.0442776	0.0477987	0.0717485
1002	0.0442871	0.0478095	0.0717447
1003	0.0442973	0.0478182	0.0717463
1004	0.0443076	0.0478324	0.0717471
1005	0.0443173	0.047846	0.0717441
1006	0.0443293	0.0478517	0.0717472
1007	0.0443402	0.0478568	0.0717485
1008	0.0443499	0.0478648	0.0717473
1009	0.0443602	0.0478703	0.0717559
1010	0.0443727	0.0478804	0.0717601
1011	0.0443902	0.0478884	0.0717604
1012	0.0444016	0.0478941	0.0717577
1013	0.0444135	0.0479025	0.0717546
1014	0.0444276	0.0479091	0.0717568
1015	0.0444358	0.0479173	0.0717636
1016	0.0444461	0.0479208	0.0717657
1017	0.0444576	0.0479261	0.0717558
1018	0.0444715	0.0479331	0.0717584
1019	0.0444828	0.0479423	0.0717629
1020	0.0444913	0.0479531	0.0717685
1021	0.0445021	0.0479583	0.0717665
1022	0.0445144	0.0479707	0.0717686
1023	0.0445229	0.0479808	0.0717847
1024	0.0445332	0.0479834	0.0717946
1025	0.0445434	0.0479957	0.0717938
1026	0.0445528	0.0480074	0.0717973
1027	0.0445598	0.0480152	0.071799
1028	0.0445666	0.0480265	0.0718081
1029	0.044578	0.0480312	0.0718109
1030	0.0445845	0.0480415	0.0718234
1031	0.0445985	0.0480478	0.0718274
1032	0.0446101	0.0480575	0.0718399
1033	0.0446182	0.0480669	0.0718473
1034	0.0446302	0.0480643	0.0718622
1035	0.0446418	0.048071	0.0718664
1036	0.044657	0.0480743	0.0718658
1037	0.0446662	0.0480737	0.0718617
1038	0.044678	0.0480779	0.0718614
1039	0.0446923	0.048079	0.0718645
1040	0.0447016	0.048085	0.0718666
1041	0.0447088	0.0480928	0.071873
1042	0.0447222	0.0481043	0.0718751
1043	0.0447307	0.0481158	0.071887
1044	0.044743	0.0481256	0.0718919
1045	0.0447525	0.0481337	0.0719067
1046	0.0447655	0.0481423	0.07191
1047	0.044775	0.048146	0.0719067
1048	0.0447857	0.0481462	0.0719088
1049	0.0447963	0.0481491	0.0719013
1050	0.0448077	0.0481531	0.0719074
1051	0.0448151	0.0481644	0.0719074
1052	0.0448216	0.0481697	0.071918
1053	0.044835	0.0481795	0.0719259
1054	0.0448462	0.0481857	0.0719275
1055	0.044858	0.0481933	0.0719297
1056	0.044877	0.0481975	0.0719348
1057	0.0448889	0.0482049	0.071939
1058	0.0449021	0.0482093	0.0719426
1059	0.0449143	0.0482193	0.0719461
1060	0.0449268	0.048228	0.0719531
1061	0.044942	0.0482291	0.071966
1062	0.044958	0.0482395	0.0719756
1063	0.0449723	0.0482492	0.0719838
1064	0.044984	0.0482623	0.0719844
1065	0.0449973	0.0482792	0.0719865
1066	0.0450097	0.0482925	0.0719891
1067	0.0450235	0.0483036	0.0719958
1068	0.045036	0.0483118	0.0720054
1069	0.0450456	0.0483199	0.0720147
1070	0.0450554	0.0483182	0.0720248
1071	0.0450637	0.048321	0.0720406
1072	0.0450718	0.0483249	0.0720573
1073	0.0450839	0.048325	0.0720713
1074	0.0450955	0.048334	0.072084
1075	0.0451057	0.0483402	0.0720884
1076	0.045113	0.0483475	0.0721002
1077	0.0451221	0.0483486	0.0721127
1078	0.0451332	0.0483501	0.072128
1079	0.0451415	0.0483551	0.072141
1080	0.045155	0.0483604	0.0721496
1081	0.045169	0.0483603	0.0721539
1082	0.0451764	0.0483699	0.0721607
1083	0.0451857	0.0483843	0.0721713
1084	0.0451931	0.0483916	0.0721792
1085	0.0452025	0.0484056	0.0721831
1086	0.0452124	0.0484151	0.0721915
1087	0.0452281	0.0484206	0.0722024
1088	0.0452402	0.048427	0.0721957
1089	0.0452519	0.0484335	0.0722106
1090	0.0452631	0.04844	0.0722208
1091	0.0452737	0.048448	0.0722285
1092	0.0452872	0.0484519	0.0722379
1093	0.0452984	0.0484532	0.0722378
1094	0.0453121	0.048463	0.0722482
1095	0.0453196	0.0484719	0.0722554
1096	0.0453298	0.04848	0.0722632
1097	0.0453419	0.0484802	0.0722618
1098	0.0453514	0.0484805	0.0722572
1099	0.045362	0.0484926	0.0722654
1100	0.0453753	0.0485005	0.0722727
1101	0.0453882	0.0485026	0.0722813
1102	0.0454014	0.0485116	0.0722874
1103	0.0454159	0.0485142	0.0722865
1104	0.0454264	0.04852	0.0722777
1105	0.0454399	0.0485265	0.0722773
1106	0.04545	0.0485286	0.0722718
1107	0.0454616	0.0485272	0.0722728
1108	0.0454723	0.048528	0.0722721
1109	0.0454819	0.0485277	0.072266
1110	0.0454943	0.0485299	0.0722561
1111	0.0455038	0.0485378	0.0722488
1112	0.0455148	0.0485426	0.0722473
1113	0.0455226	0.0485452	0.0722474
1114	0.0455316	0.0485436	0.0722457
1115	0.0455403	0.0485472	0.072252
1116	0.045549	0.0485468	0.0722542
1117	0.0455612	0.0485534	0.0722538
1118	0.0455705	0.0485607	0.0722499
1119	0.0455794	0.0485603	0.0722483
1120	0.0455898	0.0485622	0.0722479
1121	0.0455962	0.04857	0.0722509
1122	0.0456047	0.0485776	0.0722488
1123	0.0456144	0.0485893	0.0722527
1124	0.0456223	0.0485974	0.0722535
1125	0.0456328	0.0486061	0.0722493
1126	0.0456415	0.0486153	0.0722592
1127	0.0456501	0.0486265	0.0722618
1128	0.0456631	0.0486282	0.0722655
1129	0.0456792	0.0486315	0.0722647
1130	0.045686	0.0486374	0.0722605
1131	0.0457002	0.0486381	0.0722611
1132	0.04571	0.048639	0.0722646
1133	0.045715	0.0486454	0.0722662
1134	0.0457271	0.0486479	0.0722672
1135	0.0457387	0.0486495	0.0722727
1136	0.0457492	0.0486542	0.0722711
1137	0.0457564	0.0486578	0.0722695
1138	0.0457649	0.0486588	0.0722712
1139	0.0457758	0.048666	0.0722763
1140	0.045788	0.0486706	0.0722838
1141	0.0457982	0.0486758	0.0722876
1142	0.0458078	0.0486791	0.0722937
1143	0.045817	0.0486864	0.0722971
1144	0.0458243	0.0486921	0.0722946
1145	0.0458346	0.0487039	0.0722829
1146	0.0458428	0.0487104	0.0722782
1147	0.0458495	0.0487166	0.0722811
1148	0.0458594	0.0487223	0.0722826
1149	0.0458671	0.0487292	0.072293
1150	0.0458773	0.048741	0.0723021
1151	0.045886	0.0487548	0.0723124
1152	0.0459009	0.0487572	0.0723233
1153	0.0459094	0.0487649	0.0723247
1154	0.0459155	0.0487774	0.0723238
1155	0.0459217	0.0487873	0.0723084
1156	0.0459281	0.0488021	0.072305
1157	0.0459375	0.0488123	0.0722933
1158	0.0459416	0.0488213	0.0722832
1159	0.045947	0.0488335	0.0722779
1160	0.0459544	0.0488362	0.072275
1161	0.0459611	0.0488409	0.0722771
1162	0.0459685	0.0488484	0.0722778
1163	0.0459761	0.048855	0.0722763
1164	0.0459855	0.0488535	0.0722801
1165	0.045991	0.0488649	0.0722762
1166	0.0460039	0.0488723	0.0722784
1167	0.0460117	0.0488768	0.0722846
1168	0.0460171	0.048884	0.0722843
1169	0.0460271	0.0488831	0.0722764
1170	0.0460407	0.0488914	0.0722727
1171	0.0460505	0.0488989	0.0722698
1172	0.0460614	0.0489061	0.0722698
1173	0.046071	0.0489148	0.0722662
1174	0.0460754	0.0489185	0.0722631
1175	0.0460815	0.0489274	0.0722626
1176	0.046093	0.0489357	0.0722602
1177	0.046103	0.0489476	0.0722468
1178	0.046112	0.0489562	0.0722467
1179	0.0461185	0.0489665	0.0722431
1180	0.0461275	0.0489736	0.0722351
1181	0.0461338	0.0489765	0.072231
1182	0.0461418	0.0489854	0.0722252
1183	0.0461527	0.0489882	0.0722213
1184	0.0461599	0.0489972	0.0722265
1185	0.0461692	0.0490057	0.0722221
1186	0.0461741	0.0490132	0.0722234
1187	0.046179	0.0490286	0.0722228
1188	0.0461917	0.0490353	0.072231
1189	0.0461985	0.0490425	0.0722327
1190	0.0462099	0.0490519	0.0722338
1191	0.0462182	0.0490614	0.0722364
1192	0.0462191	0.0490747	0.0722384
1193	0.0462279	0.0490892	0.0722402
1194	0.0462324	0.049103	0.0722514
1195	0.0462419	0.0491052	0.0722607
1196	0.0462533	0.0491098	0.0722609
1197	0.0462628	0.0491169	0.0722685
1198	0.0462725	0.0491244	0.0722861
1199	0.0462804	0.0491291	0.0723038
1200	0.0462902	0.0491386	0.0723123
1201	0.0463004	0.0491481	0.0723213
1202	0.0463064	0.0491541	0.0723302
1203	0.0463166	0.0491577	0.0723383
1204	0.0463288	0.0491676	0.0723545
1205	0.0463389	0.0491753	0.0723623
1206	0.0463493	0.0491809	0.072378
1207	0.0463576	0.0491898	0.0723914
1208	0.0463635	0.0491964	0.0724039
1209	0.0463755	0.0492035	0.0724207
1210	0.0463841	0.0492112	0.0724301
1211	0.0463912	0.049217	0.072428
1212	0.0464024	0.0492268	0.0724409
1213	0.046414	0.0492293	0.0724442
1214	0.0464273	0.049229	0.0724534
1215	0.0464339	0.0492367	0.0724693
1216	0.0464408	0.0492472	0.0724861
1217	0.0464454	0.0492535	0.0724919
1218	0.0464562	0.0492563	0.0725042
1219	0.0464647	0.0492616	0.0725269
1220	0.0464735	0.0492655	0.0725276
1221	0.0464748	0.0492684	0.0725404
1222	0.0464785	0.0492757	0.072546
1223	0.0464849	0.0492737	0.0725502
1224	0.0464905	0.0492788	0.0725521
1225	0.0464987	0.0492848	0.07256
1226	0.0465027	0.0492875	0.0725625
1227	0.0465124	0.0492943	0.0725631
1228	0.0465199	0.0492961	0.0725611
1229	0.0465219	0.0493038	0.072556
1230	0.0465285	0.0493128	0.0725575
1231	0.0465335	0.0493214	0.0725508
1232	0.0465377	0.0493252	0.0725528
1233	0.0465502	0.0493347	0.0725573
1234	0.0465518	0.0493452	0.0725582
1235	0.0465592	0.0493573	0.0725526
1236	0.0465678	0.0493682	0.0725607
1237	0.0465742	0.0493728	0.0725685
1238	0.0465829	0.0493807	0.0725699
1239	0.0465898	0.0493834	0.0725792
1240	0.0465961	0.0493859	0.0725814
1241	0.0466012	0.0493972	0.0725896
1242	0.0466076	0.0494069	0.0725956
1243	0.0466163	0.0494132	0.072608
1244	0.0466255	0.0494176	0.0726157
1245	0.0466357	0.049424	0.0726266
1246	0.0466439	0.0494297	0.0726333
1247	0.0466472	0.0494342	0.0726397
1248	0.0466521	0.0494457	0.0726429
1249	0.0466576	0.0494613	0.0726405
1250	0.0466675	0.0494699	0.0726498
1251	0.0466772	0.0494778	0.0726576
1252	0.0466868	0.0494849	0.0726704
1253	0.0466935	0.0494982	0.0726748
1254	0.0466988	0.0495056	0.0726805
1255	0.0467055	0.0495195	0.0726882
1256	0.0467115	0.0495299	0.0726996
1257	0.046725	0.0495336	0.0727188
1258	0.0467352	0.0495419	0.072736
1259	0.046741	0.0495499	0.072743
1260	0.0467479	0.0495609	0.0727507
1261	0.0467549	0.0495663	0.0727509
1262	0.0467609	0.0495763	0.0727592
1263	0.0467694	0.0495821	0.0727661
1264	0.0467771	0.0495925	0.0727752
1265	0.0467796	0.0496073	0.0727821
1266	0.0467825	0.0496176	0.0727967
1267	0.0467911	0.0496294	0.0728095
1268	0.0468002	0.0496392	0.0728227
1269	0.0468062	0.0496438	0.0728389
1270	0.0468179	0.0496516	0.0728496
1271	0.0468261	0.0496586	0.0728638
1272	0.0468342	0.0496684	0.0728765
1273	0.0468417	0.0496792	0.0728864
1274	0.046848	0.049688	0.0728888
1275	0.0468572	0.0496968	0.0728916
1276	0.0468646	0.0497014	0.0729061
1277	0.0468695	0.0497088	0.0729122
1278	0.0468735	0.0497159	0.0729201
1279	0.0468783	0.0497256	0.0729226
1280	0.046883	0.049733	0.0729324
1281	0.0468886	0.0497413	0.0729311
1282	0.0468915	0.0497482	0.0729323
1283	0.0468916	0.0497562	0.072928
1284	0.0468951	0.0497703	0.0729336
1285	0.0469015	0.0497848	0.0729381
1286	0.046905	0.0497903	0.072944
1287	0.0469096	0.0497991	0.0729496
1288	0.0469172	0.0498063	0.0729564
1289	0.0469237	0.0498112	0.0729533
1290	0.0469304	0.0498231	0.0729525
1291	0.0469382	0.0498332	0.0729519
1292	0.0469473	0.0498361	0.0729448
1293	0.046958	0.0498363	0.0729402
1294	0.0469655	0.0498448	0.0729381
1295	0.0469755	0.0498491	0.0729283
1296	0.0469838	0.0498593	0.0729202
1297	0.046995	0.0498693	0.0729178
1298	0.0470014	0.049874	0.072915
1299	0.0470062	0.0498813	0.0729078
1300	0.0470163	0.0498945	0.0729001
1301	0.0470257	0.0499107	0.0728917
1302	0.0470312	0.0499169	0.0728888
1303	0.0470406	0.0499236	0.0728777
1304	0.0470478	0.0499303	0.0728685
1305	0.0470559	0.0499407	0.0728629
1306	0.0470611	0.0499504	0.0728612
1307	0.0470653	0.0499585	0.072857
1308	0.047075	0.0499686	0.0728495
1309	0.0470823	0.0499759	0.0728457
1310	0.0470871	0.0499853	0.0728447
1311	0.0470964	0.0499977	0.0728433
1312	0.0471029	0.0500104	0.0728454
1313	0.0471121	0.0500149	0.0728447
1314	0.0471202	0.0500249	0.0728504
1315	0.0471258	0.0500407	0.0728566
1316	0.0471269	0.0500513	0.0728636
1317	0.0471322	0.0500568	0.0728696
1318	0.0471372	0.0500592	0.0728719
1319	0.0471401	0.0500679	0.0728723
1320	0.0471482	0.0500747	0.0728776
1321	0.0471512	0.0500813	0.0728772
1322	0.0471553	0.0500887	0.0728749
1323	0.0471607	0.0500911	0.0728707
1324	0.0471669	0.0500965	0.0728672
1325	0.0471732	0.0501137	0.0728715
1326	0.047178	0.0501204	0.0728779
1327	0.0471863	0.0501338	0.0728874
1328	0.047191	0.0501463	0.0728778
1329	0.0471959	0.0501539	0.0728687
1330	0.0472022	0.0501614	0.0728624
1331	0.04721	0.0501676	0.0728627
1332	0.0472196	0.0501731	0.0728603
1333	0.0472256	0.050179	0.0728591
1334	0.047235	0.0501883	0.0728614
1335	0.0472429	0.0501939	0.0728628
1336	0.0472477	0.0501969	0.072862
1337	0.0472609	0.0502036	0.0728607
1338	0.04727	0.0502045	0.0728619
1339	0.0472796	0.0502119	0.072868
1340	0.0472839	0.0502135	0.0728745
1341	0.0472899	0.0502156	0.0728825
1342	0.047295	0.0502233	0.0728856
1343	0.0473017	0.0502254	0.0728923
1344	0.0473104	0.0502285	0.0728922
1345	0.0473172	0.0502361	0.0728917
1346	0.0473234	0.0502431	0.0728989
1347	0.0473271	0.0502481	0.0728879
1348	0.0473377	0.0502587	0.0728913
1349	0.0473474	0.0502683	0.072894
1350	0.047356	0.0502833	0.0728977
1351	0.0473651	0.0502942	0.0728965
1352	0.0473707	0.0503099	0.0728948
1353	0.04738	0.0503158	0.0728932
1354	0.0473879	0.0503251	0.0728997
1355	0.0473943	0.0503308	0.0729041
1356	0.0474018	0.0503331	0.0729018
1357	0.0474125	0.0503432	0.0729024
1358	0.0474203	0.0503479	0.072906
1359	0.0474247	0.0503541	0.0729091
1360	0.0474279	0.0503565	0.0729106
1361	0.0474315	0.0503663	0.0729217
1362	0.0474396	0.0503695	0.0729176
1363	0.0474466	0.0503685	0.07292
1364	0.0474553	0.0503672	0.0729225
1365	0.0474593	0.0503684	0.0729171
1366	0.0474632	0.0503745	0.0729091
1367	0.0474701	0.0503789	0.0729058
1368	0.0474767	0.0503807	0.0729054
1369	0.0474805	0.0503781	0.0728991
1370	0.0474831	0.0503814	0.0728967
1371	0.0474909	0.0503886	0.0728986
1372	0.0474983	0.0503939	0.0728972
1373	0.0475012	0.0503984	0.0728977
1374	0.0475031	0.0504091	0.0728968
1375	0.0475086	0.0504151	0.072898
1376	0.0475125	0.0504163	0.0728932
1377	0.0475158	0.0504251	0.0728931
1378	0.0475217	0.0504316	0.0728899
1379	0.0475278	0.050444	0.072888
1380	0.0475335	0.050457	0.0728773
1381	0.0475333	0.0504719	0.0728693
1382	0.0475368	0.0504823	0.072858
1383	0.0475431	0.0504849	0.0728491
1384	0.04755	0.0504977	0.0728339
1385	0.0475594	0.0505049	0.0728308
1386	0.0475667	0.0505128	0.0728231
1387	0.0475704	0.0505179	0.0728113
1388	0.0475756	0.0505291	0.0728047
1389	0.047585	0.0505383	0.0728028
1390	0.047591	0.0505409	0.0728042
1391	0.0475959	0.0505403	0.0728006
1392	0.0476033	0.0505374	0.072801
1393	0.0476079	0.0505362	0.0728091
1394	0.0476184	0.0505432	0.0728068
1395	0.0476238	0.0505497	0.0728071
1396	0.0476297	0.0505596	0.0728038
1397	0.0476313	0.0505682	0.0728001
1398	0.0476354	0.0505756	0.0728013
1399	0.0476419	0.0505847	0.0728022
1400	0.047649	0.0505981	0.0728033
1401	0.0476573	0.0506063	0.0727922
1402	0.047667	0.0506132	0.0727828
1403	0.0476703	0.050624	0.072771
1404	0.0476788	0.0506336	0.0727657
1405	0.0476858	0.0506384	0.0727639
1406	0.0476913	0.0506401	0.0727579
1407	0.0476935	0.0506511	0.0727568
1408	0.0476997	0.0506564	0.0727604
1409	0.0477027	0.0506611	0.0727572
1410	0.0477103	0.0506717	0.0727645
1411	0.0477105	0.050682	0.0727617
1412	0.0477154	0.0506881	0.0727655
1413	0.0477185	0.0506967	0.0727635
1414	0.0477241	0.0507043	0.0727593
1415	0.0477271	0.0507155	0.0727613
1416	0.0477308	0.0507351	0.0727695
1417	0.0477335	0.050744	0.0727841
1418	0.0477356	0.0507557	0.072779
1419	0.0477377	0.0507639	0.0727778
1420	0.047742	0.0507743	0.0727734
1421	0.0477453	0.050788	0.0727669
1422	0.0477557	0.0507939	0.0727693
1423	0.0477636	0.0508009	0.0727653
1424	0.0477707	0.0508137	0.072765
1425	0.0477807	0.0508226	0.0727584
1426	0.0477897	0.0508285	0.0727464
1427	0.0477981	0.0508367	0.0727475
1428	0.0478039	0.0508448	0.0727451
1429	0.0478107	0.0508514	0.0727421
1430	0.0478179	0.050859	0.0727443
1431	0.0478252	0.0508696	0.0727457
1432	0.0478326	0.0508829	0.072743
1433	0.0478331	0.0508921	0.072744
1434	0.0478413	0.0508977	0.0727509
1435	0.0478532	0.0509052	0.0727545
1436	0.0478561	0.0509144	0.0727544
1437	0.0478613	0.0509172	0.0727487
1438	0.0478683	0.0509213	0.0727369
1439	0.0478796	0.0509287	0.0727297
1440	0.047881	0.0509272	0.0727179
1441	0.047887	0.0509332	0.0727169
1442	0.0478927	0.050946	0.0727035
1443	0.0479017	0.0509527	0.0726985
1444	0.0479087	0.0509611	0.0726992
1445	0.0479137	0.0509621	0.0726953
1446	0.0479183	0.0509681	0.0727011
1447	0.0479236	0.0509661	0.0726983
1448	0.0479272	0.0509719	0.0726946
1449	0.0479345	0.0509803	0.0726912
1450	0.0479369	0.0509854	0.0726867
1451	0.0479433	0.0509954	0.0726875
1452	0.0479445	0.050998	0.0726954
1453	0.0479503	0.0510019	0.0727026
1454	0.0479583	0.0510078	0.0727054
1455	0.0479675	0.0510114	0.0727098
1456	0.0479735	0.0510157	0.0727232
1457	0.04798	0.0510206	0.0727348
1458	0.0479848	0.0510252	0.072738
1459	0.0479924	0.0510304	0.072741
1460	0.0479975	0.0510298	0.0727381
1461	0.0480014	0.0510334	0.0727327
1462	0.0480061	0.0510336	0.0727272
1463	0.0480108	0.051042	0.0727266
1464	0.0480121	0.0510489	0.0727272
1465	0.048022	0.0510536	0.0727237
1466	0.0480249	0.0510591	0.0727227
1467	0.0480289	0.051072	0.0727265
1468	0.0480337	0.0510805	0.0727285
1469	0.0480385	0.0510875	0.0727186
1470	0.0480449	0.0510913	0.072708
1471	0.0480451	0.0510929	0.0727071
1472	0.0480478	0.0510992	0.0727096
1473	0.0480524	0.0511026	0.0727036
1474	0.0480595	0.0511102	0.0726922
1475	0.0480644	0.0511213	0.0726848
1476	0.0480649	0.0511353	0.0726831
1477	0.0480749	0.0511374	0.0726698
1478	0.0480822	0.0511441	0.0726604
1479	0.048092	0.0511544	0.0726624
1480	0.0480962	0.0511631	0.0726633
1481	0.0480987	0.0511774	0.0726671
1482	0.0481038	0.051189	0.0726694
1483	0.0481125	0.0511975	0.0726588
1484	0.0481171	0.0512072	0.0726581
1485	0.0481185	0.0512111	0.0726587
1486	0.0481185	0.0512201	0.0726547
1487	0.0481207	0.0512325	0.0726558
1488	0.048124	0.0512435	0.0726568
1489	0.0481253	0.0512484	0.0726556
1490	0.0481288	0.0512568	0.0726524
1491	0.0481359	0.0512635	0.0726537
1492	0.0481415	0.0512697	0.07265
1493	0.0481442	0.0512803	0.0726435
1494	0.0481473	0.0512966	0.072642
1495	0.0481555	0.0513051	0.0726407
1496	0.0481604	0.0513127	0.0726432
1497	0.0481637	0.0513112	0.0726453
1498	0.0481671	0.0513095	0.0726529
1499	0.0481704	0.0513133	0.0726634
1500	0.0481744	0.0513221	0.0726702
1501	0.0481809	0.0513272	0.0726749
1502	0.0481844	0.0513265	0.0726818
1503	0.048188	0.0513246	0.0726827
1504	0.0481946	0.0513299	0.0726878
1505	0.0482002	0.0513347	0.0726905
1506	0.0482054	0.0513378	0.0726932
1507	0.0482085	0.051346	0.0726889
1508	0.0482158	0.051351	0.0726969
1509	0.0482215	0.0513547	0.0726966
1510	0.0482272	0.0513534	0.0726984
1511	0.0482341	0.0513595	0.0726909
1512	0.0482394	0.0513684	0.0726935
1513	0.0482418	0.0513746	0.0726972
1514	0.0482473	0.0513748	0.0727024
1515	0.0482513	0.051381	0.072705
1516	0.048257	0.0513832	0.0727095
1517	0.0482644	0.0513896	0.0727112
1518	0.0482694	0.0513995	0.0727104
1519	0.0482731	0.0514116	0.0727154
1520	0.0482797	0.051415	0.0727191
1521	0.04829	0.05142	0.0727222
1522	0.0482902	0.0514234	0.0727331
1523	0.0482927	0.0514327	0.0727383
1524	0.0482993	0.0514401	0.0727374
1525	0.0483071	0.0514477	0.072755
1526	0.0483099	0.0514516	0.0727531
1527	0.0483126	0.0514596	0.0727568
1528	0.048314	0.0514681	0.0727667
1529	0.0483137	0.0514658	0.0727735
1530	0.048316	0.0514679	0.072774
1531	0.0483161	0.0514706	0.0727763
1532	0.0483194	0.0514815	0.0727768
1533	0.048322	0.0514894	0.0727743
1534	0.0483293	0.0514973	0.0727791
1535	0.0483372	0.0515043	0.0727828
1536	0.0483402	0.0515091	0.0727885
1537	0.0483459	0.0515162	0.0727963
1538	0.0483496	0.0515279	0.0727976
1539	0.0483545	0.0515417	0.0728018
1540	0.0483608	0.0515478	0.0728067
1541	0.0483675	0.0515567	0.0728097
1542	0.048371	0.0515649	0.0728166
1543	0.0483745	0.0515681	0.0728252
1544	0.0483778	0.0515797	0.0728283
1545	0.048381	0.0515904	0.0728405
1546	0.0483883	0.0516045	0.0728386
1547	0.0483904	0.0516126	0.0728539
1548	0.0483934	0.0516265	0.0728579
1549	0.0483957	0.0516369	0.0728604
1550	0.0484006	0.0516441	0.072859
1551	0.0484045	0.0516524	0.0728606
1552	0.0484094	0.0516554	0.0728692
1553	0.0484092	0.0516659	0.07288
1554	0.0484145	0.051674	0.0728846
1555	0.0484202	0.0516769	0.0728884
1556	0.0484239	0.0516809	0.0728947
1557	0.0484256	0.0516839	0.0729004
1558	0.0484291	0.0516877	0.0729103
1559	0.0484363	0.051693	0.0729191
1560	0.0484428	0.051698	0.0729203
1561	0.0484448	0.0517049	0.0729187
1562	0.0484514	0.051715	0.0729164
1563	0.04846	0.0517208	0.0729219
1564	0.0484677	0.0517294	0.0729268
1565	0.0484754	0.0517412	0.0729236
1566	0.048481	0.051755	0.0729132
1567	0.0484823	0.0517684	0.0729057
1568	0.0484873	0.0517797	0.0729014
1569	0.0484908	0.0517898	0.0729038
1570	0.0484901	0.0517918	0.0728959
1571	0.0484925	0.0517937	0.0728918
1572	0.0484949	0.0517974	0.0728994
1573	0.0484998	0.0518037	0.0729024
1574	0.048503	0.0518049	0.0729009
1575	0.048505	0.051804	0.0729066
1576	0.0485091	0.0518075	0.0729092
1577	0.0485139	0.0518176	0.0729251
1578	0.0485165	0.0518195	0.072937
1579	0.0485211	0.0518357	0.0729473
1580	0.0485254	0.0518416	0.07295
1581	0.0485297	0.0518494	0.0729532
1582	0.0485344	0.0518589	0.0729557
1583	0.048541	0.0518627	0.072957
1584	0.048545	0.0518658	0.0729637
1585	0.0485511	0.0518693	0.0729769
1586	0.0485566	0.0518689	0.0729894
1587	0.0485604	0.0518765	0.0729917
1588	0.0485667	0.0518803	0.0730024
1589	0.0485699	0.0518877	0.0730117
1590	0.0485732	0.0518957	0.0730121
1591	0.0485791	0.0519039	0.0730123
1592	0.0485856	0.051913	0.0730108
1593	0.0485912	0.0519198	0.0730132
1594	0.0485955	0.0519331	0.0730149
1595	0.0485972	0.0519419	0.0730215
1596	0.0485999	0.0519482	0.0730286
1597	0.0486066	0.0519569	0.0730312
1598	0.0486079	0.0519665	0.0730348
1599	0.0486101	0.0519782	0.073037
1600	0.048616	0.0519888	0.0730453
1601	0.0486249	0.0519956	0.0730542
1602	0.0486216	0.0519966	0.0730667
1603	0.0486245	0.0520057	0.0730775
1604	0.0486266	0.0520108	0.0730854
1605	0.0486305	0.0520143	0.0730847
1606	0.0486325	0.0520211	0.0730926
1607	0.0486351	0.052024	0.0730961
1608	0.0486403	0.0520311	0.0731044
1609	0.0486451	0.0520328	0.0731149
1610	0.0486455	0.0520374	0.0731195
1611	0.048651	0.052043	0.0731307
1612	0.048655	0.0520426	0.0731293
1613	0.0486589	0.0520456	0.0731374
1614	0.0486596	0.0520423	0.0731428
1615	0.0486629	0.0520437	0.0731523
1616	0.0486659	0.0520431	0.0731614
1617	0.0486713	0.0520406	0.0731743
1618	0.0486744	0.0520431	0.0731796
1619	0.0486792	0.0520439	0.0731924
1620	0.0486816	0.052051	0.0731936
1621	0.0486822	0.0520599	0.0731989
1622	0.04868	0.0520658	0.0732053
1623	0.0486806	0.0520691	0.0732103
1624	0.0486858	0.0520756	0.0732076
1625	0.0486872	0.0520768	0.0732159
1626	0.0486903	0.0520802	0.0732288
1627	0.0486953	0.0520897	0.0732382
1628	0.0486988	0.0520959	0.0732463
1629	0.0487003	0.0521037	0.0732518
1630	0.0487015	0.0521084	0.0732517
1631	0.0487064	0.0521149	0.0732526
1632	0.0487128	0.0521199	0.0732556
1633	0.0487138	0.0521208	0.0732578
1634	0.0487157	0.0521239	0.0732654
1635	0.0487197	0.0521238	0.0732744
1636	0.0487249	0.0521204	0.0732794
1637	0.0487286	0.052129	0.0732875
1638	0.0487324	0.0521282	0.073289
1639	0.0487376	0.0521395	0.0732914
1640	0.0487427	0.0521537	0.0732942
1641	0.0487457	0.0521712	0.0733028
1642	0.0487478	0.0521803	0.0733015
1643	0.0487474	0.0521944	0.0733083
1644	0.0487488	0.0522019	0.0733139
1645	0.0487504	0.0522101	0.0733073
1646	0.0487528	0.0522109	0.0733115
1647	0.0487555	0.0522102	0.073322
1648	0.0487594	0.0522095	0.0733293
1649	0.0487668	0.0522053	0.0733261
1650	0.0487673	0.0522091	0.0733306
1651	0.0487694	0.0522135	0.0733393
1652	0.0487675	0.0522109	0.073341
1653	0.0487685	0.0522117	0.0733474
1654	0.048773	0.0522151	0.0733596
1655	0.0487723	0.0522102	0.0733635
1656	0.0487735	0.0522105	0.0733639
1657	0.0487783	0.0522099	0.0733596
1658	0.048779	0.0522147	0.0733662
1659	0.0487809	0.0522172	0.07337
1660	0.0487837	0.0522256	0.0733822
1661	0.0487842	0.0522336	0.0733908
1662	0.0487894	0.0522392	0.0733931
1663	0.0487965	0.0522482	0.0733903
1664	0.0487981	0.0522537	0.073394
1665	0.0488002	0.0522572	0.0733996
1666	0.0487982	0.052261	0.073405
1667	0.0488011	0.0522654	0.0734113
1668	0.0488036	0.0522727	0.0734087
1669	0.0488066	0.0522792	0.0734143
1670	0.0488103	0.0522887	0.0734234
1671	0.0488135	0.0522955	0.073432
1672	0.0488126	0.0523025	0.073443
1673	0.0488151	0.0523023	0.0734497
1674	0.0488139	0.052309	0.073458
1675	0.0488191	0.052311	0.0734556
1676	0.0488223	0.052316	0.0734607
1677	0.0488243	0.0523175	0.0734587
1678	0.0488331	0.0523187	0.0734543
1679	0.0488369	0.0523236	0.0734576
1680	0.0488424	0.0523233	0.0734527
1681	0.0488454	0.0523311	0.0734522
1682	0.0488509	0.0523408	0.0734553
1683	0.0488497	0.0523475	0.0734577
1684	0.0488517	0.0523574	0.073454
1685	0.0488544	0.0523626	0.0734553
1686	0.0488555	0.0523625	0.0734574
1687	0.0488566	0.0523672	0.0734574
1688	0.0488554	0.0523756	0.0734491
1689	0.0488525	0.0523811	0.0734436
1690	0.0488549	0.0523893	0.0734408
1691	0.0488542	0.0523925	0.0734315
1692	0.0488586	0.0523989	0.0734245
1693	0.0488625	0.0524052	0.0734138
1694	0.0488612	0.0524143	0.0734063
1695	0.0488662	0.0524205	0.0733969
1696	0.048871	0.0524283	0.0733862
1697	0.0488759	0.0524299	0.0733815
1698	0.0488779	0.0524356	0.0733785
1699	0.0488796	0.0524427	0.0733736
1700	0.0488855	0.0524503	0.0733684
1701	0.0488873	0.0524579	0.07337
1702	0.0488919	0.0524652	0.073374
1703	0.0488905	0.0524764	0.0733776
1704	0.0488928	0.0524731	0.0733749
1705	0.0488966	0.0524813	0.0733817
1706	0.0489	0.0524903	0.0733869
1707	0.0489039	0.0524955	0.0733842
1708	0.0489061	0.0524975	0.0733727
1709	0.0489076	0.052498	0.073364
1710	0.0489087	0.0525004	0.0733626
1711	0.0489082	0.0525003	0.073367
1712	0.0489129	0.052509	0.0733798
1713	0.0489167	0.0525148	0.0733816
1714	0.0489169	0.0525148	0.0733774
1715	0.0489175	0.0525127	0.0733786
1716	0.0489226	0.052507	0.0733711
1717	0.048924	0.0525076	0.0733634
1718	0.0489293	0.0525099	0.0733517
1719	0.0489315	0.052512	0.0733411
1720	0.0489407	0.0525186	0.0733285
1721	0.0489441	0.0525199	0.0733245
1722	0.048947	0.0525252	0.0733104
1723	0.0489494	0.052534	0.0732997
1724	0.0489524	0.0525394	0.0732902
1725	0.0489588	0.0525384	0.0732765
1726	0.0489659	0.0525396	0.0732688
1727	0.0489692	0.0525395	0.0732703
1728	0.0489723	0.0525378	0.0732677
1729	0.0489772	0.0525362	0.0732647
1730	0.0489848	0.0525381	0.0732747
1731	0.0489886	0.0525367	0.0732881
1732	0.0489934	0.0525371	0.0732909
1733	0.0489938	0.0525436	0.0732962
1734	0.0490004	0.0525477	0.0733
1735	0.049	0.0525456	0.0733017
1736	0.0490004	0.0525413	0.0733139
1737	0.0490042	0.0525408	0.0733221
1738	0.049006	0.0525429	0.0733307
1739	0.0490068	0.0525415	0.0733258
1740	0.0490098	0.0525395	0.0733217
1741	0.0490148	0.0525404	0.073326
1742	0.049019	0.0525441	0.0733362
1743	0.0490239	0.0525551	0.0733481
1744	0.0490298	0.0525546	0.073354
1745	0.0490338	0.0525546	0.0733601
1746	0.0490389	0.0525614	0.0733678
1747	0.0490456	0.0525653	0.073367
1748	0.0490473	0.0525692	0.0733759
1749	0.0490525	0.0525695	0.073374
1750	0.0490553	0.0525733	0.0733717
1751	0.0490566	0.0525802	0.0733697
1752	0.0490578	0.0525856	0.0733695
1753	0.0490574	0.0525913	0.0733764
1754	0.0490578	0.0526027	0.0733717
1755	0.0490586	0.05261	0.0733702
1756	0.0490645	0.0526201	0.0733692
1757	0.0490639	0.0526231	0.0733755
1758	0.0490658	0.0526287	0.0733766
1759	0.0490718	0.0526343	0.0733755
1760	0.0490771	0.0526368	0.0733761
1761	0.0490791	0.0526341	0.0733789
1762	0.0490817	0.0526396	0.0733771
1763	0.0490851	0.0526395	0.0733758
1764	0.0490897	0.0526359	0.0733722
1765	0.0490932	0.0526347	0.0733608
1766	0.0490973	0.0526373	0.0733622
1767	0.0491029	0.0526424	0.0733668
1768	0.0491034	0.0526462	0.0733699
1769	0.0491091	0.0526565	0.0733724
1770	0.0491114	0.0526616	0.0733773
1771	0.0491143	0.0526602	0.0733794
1772	0.0491153	0.0526598	0.073378
1773	0.0491207	0.0526623	0.0733841
1774	0.049124	0.0526691	0.0733938
1775	0.0491285	0.0526695	0.0733964
1776	0.0491315	0.0526774	0.0734076
1777	0.049134	0.0526765	0.0734157
1778	0.0491383	0.0526781	0.0734185
1779	0.0491423	0.0526814	0.0734257
1780	0.049146	0.0526929	0.0734426
1781	0.0491487	0.0526896	0.073452
1782	0.0491527	0.0526929	0.0734638
1783	0.0491572	0.0526935	0.0734705
1784	0.0491568	0.0526878	0.0734764
1785	0.0491552	0.0526904	0.0734837
1786	0.049155	0.0526925	0.0734885
1787	0.0491541	0.052691	0.0734903
1788	0.0491523	0.0526908	0.0734932
1789	0.0491531	0.0526906	0.073497
1790	0.0491524	0.0526946	0.0734986
1791	0.0491554	0.0526968	0.0734939
1792	0.0491546	0.052696	0.0734779
1793	0.0491528	0.0526984	0.0734699
1794	0.0491529	0.0527027	0.0734551
1795	0.0491562	0.0527038	0.0734498
1796	0.0491524	0.0527058	0.0734442
1797	0.0491548	0.0527125	0.0734393
1798	0.0491548	0.0527163	0.0734358
1799	0.0491575	0.0527193	0.0734339
1800	0.0491605	0.0527238	0.0734246
1801	0.0491662	0.0527253	0.0734226
1802	0.0491708	0.0527263	0.0734251
1803	0.0491721	0.0527289	0.0734206
1804	0.049176	0.0527331	0.0734212
1805	0.0491768	0.052737	0.0734138
1806	0.0491819	0.052736	0.0734054
1807	0.0491816	0.0527354	0.0733892
1808	0.0491844	0.0527392	0.0733852
1809	0.0491872	0.0527396	0.0733757
1810	0.0491904	0.0527434	0.0733746
1811	0.049192	0.0527428	0.0733727
1812	0.0491937	0.0527488	0.0733729
1813	0.0491963	0.0527524	0.0733714
1814	0.0491966	0.0527535	0.0733668
1815	0.0491964	0.0527578	0.0733633
1816	0.0491985	0.0527594	0.0733643
1817	0.0491998	0.0527588	0.0733654
1818	0.0492045	0.0527606	0.0733588
1819	0.0492099	0.0527564	0.0733576
1820	0.049214	0.0527584	0.0733497
1821	0.0492151	0.052756	0.0733424
1822	0.049213	0.052757	0.0733324
1823	0.0492173	0.0527561	0.0733201
1824	0.0492138	0.0527542	0.0733193
1825	0.049216	0.0527491	0.0733202
1826	0.0492195	0.0527478	0.0733114
1827	0.0492173	0.0527476	0.07331
1828	0.0492199	0.0527486	0.073306
1829	0.0492192	0.0527433	0.0733013
1830	0.0492227	0.0527424	0.0732991
1831	0.0492269	0.0527452	0.0732933
1832	0.0492281	0.0527497	0.0732932
1833	0.0492292	0.0527468	0.073282
1834	0.0492274	0.0527426	0.0732815
1835	0.049228	0.0527481	0.0732727
1836	0.0492304	0.0527564	0.0732804
1837	0.049232	0.0527619	0.0732803
1838	0.0492357	0.0527664	0.0732857
1839	0.0492395	0.0527685	0.0732813
1840	0.0492411	0.0527768	0.0732738
1841	0.0492424	0.052783	0.0732706
1842	0.049241	0.0527874	0.073265
1843	0.0492461	0.0527932	0.0732623
1844	0.0492497	0.0527955	0.0732518
1845	0.049255	0.0527954	0.0732484
1846	0.049258	0.0527992	0.0732405
1847	0.049263	0.0528028	0.073249
1848	0.0492649	0.0528067	0.0732576
1849	0.0492717	0.0528069	0.0732675
1850	0.0492761	0.0528138	0.0732689
1851	0.0492789	0.0528171	0.0732694
1852	0.0492793	0.0528194	0.0732602
1853	0.0492799	0.0528168	0.0732647
1854	0.0492849	0.0528222	0.0732644
1855	0.0492864	0.0528225	0.0732709
1856	0.0492897	0.052827	0.073281
1857	0.0492882	0.0528309	0.0732845
1858	0.0492942	0.0528282	0.0732879
1859	0.0492969	0.0528301	0.0732921
1860	0.0493028	0.0528275	0.073295
1861	0.0493058	0.052833	0.0732945
1862	0.0493056	0.0528333	0.0733026
1863	0.0493033	0.0528333	0.0732941
1864	0.0493046	0.0528289	0.0732926
1865	0.0493062	0.0528298	0.0732941
1866	0.0493042	0.0528276	0.0732964
1867	0.0493079	0.0528227	0.0732939
1868	0.0493076	0.0528162	0.0732886
1869	0.0493078	0.0528181	0.0732885
1870	0.0493128	0.0528187	0.0732937
1871	0.0493124	0.0528229	0.0732967
1872	0.0493122	0.0528287	0.0732867
1873	0.0493127	0.0528317	0.0732815
1874	0.0493112	0.0528362	0.0732828
1875	0.0493085	0.0528379	0.0732822
1876	0.0493095	0.0528369	0.0732858
1877	0.0493107	0.0528385	0.0732882
1878	0.0493086	0.0528377	0.0732847
1879	0.0493067	0.0528404	0.0732807
1880	0.0493062	0.0528372	0.0732874
1881	0.0493062	0.0528422	0.0732845
1882	0.0493077	0.0528427	0.0732845
1883	0.0493098	0.0528468	0.0732839
1884	0.0493118	0.0528466	0.0732853
1885	0.049312	0.0528558	0.0732893
1886	0.0493133	0.0528615	0.0732913
1887	0.0493184	0.0528669	0.0732924
1888	0.0493212	0.0528677	0.0732923
1889	0.0493233	0.052865	0.0732939
1890	0.0493258	0.0528677	0.073291
1891	0.0493282	0.0528753	0.0732886
1892	0.0493284	0.0528771	0.0732836
1893	0.0493266	0.0528817	0.0732761
1894	0.0493253	0.052882	0.0732712
1895	0.0493249	0.0528789	0.0732631
1896	0.0493255	0.0528778	0.0732615
1897	0.0493285	0.0528806	0.0732635
1898	0.0493273	0.0528843	0.0732526
1899	0.0493307	0.0528913	0.0732464
1900	0.0493336	0.0528909	0.0732495
1901	0.0493312	0.0528965	0.0732403
1902	0.049336	0.0528999	0.0732315
1903	0.0493365	0.0529014	0.073231
1904	0.0493354	0.0529047	0.0732299
1905	0.0493371	0.0529071	0.0732398
1906	0.0493405	0.0529062	0.0732471
1907	0.0493405	0.0529103	0.0732445
1908	0.0493391	0.0529164	0.0732478
1909	0.0493371	0.0529156	0.0732596
1910	0.0493365	0.0529179	0.0732684
1911	0.049339	0.0529169	0.0732674
1912	0.0493452	0.0529177	0.0732682
1913	0.0493448	0.0529202	0.0732732
1914	0.049347	0.0529238	0.073283
1915	0.0493471	0.0529257	0.0732851
1916	0.0493505	0.0529223	0.0732823
1917	0.0493515	0.0529292	0.0732776
1918	0.04935	0.0529304	0.0732747
1919	0.0493539	0.0529366	0.0732761
1920	0.0493564	0.0529376	0.0732802
1921	0.0493562	0.0529376	0.0732903
1922	0.0493596	0.0529369	0.0732948
1923	0.0493665	0.0529438	0.0732926
1924	0.0493646	0.052954	0.0732981
1925	0.049368	0.0529542	0.0732999
1926	0.0493709	0.0529555	0.0733039
1927	0.0493733	0.0529535	0.0733057
1928	0.0493777	0.0529558	0.0733106
1929	0.0493812	0.0529587	0.0733029
1930	0.0493828	0.052959	0.0732924
1931	0.0493862	0.0529569	0.0732922
1932	0.0493903	0.0529587	0.073285
1933	0.0493953	0.0529582	0.0732798
1934	0.0493968	0.0529548	0.0732733
1935	0.0493976	0.0529565	0.0732643
1936	0.0494013	0.0529659	0.0732636
1937	0.0494017	0.0529699	0.0732575
1938	0.0494048	0.0529718	0.0732472
1939	0.0494022	0.0529756	0.073245
1940	0.0494036	0.0529726	0.0732383
1941	0.0494068	0.0529725	0.0732315
1942	0.0494098	0.0529687	0.0732349
1943	0.0494121	0.0529679	0.0732354
1944	0.0494169	0.0529696	0.0732357
1945	0.0494187	0.0529719	0.0732378
1946	0.0494214	0.0529759	0.0732455
1947	0.0494199	0.0529738	0.0732485
1948	0.0494222	0.0529742	0.0732481
1949	0.0494256	0.0529728	0.0732463
1950	0.0494276	0.0529729	0.0732544
1951	0.0494256	0.0529776	0.0732647
1952	0.0494303	0.0529768	0.0732812
1953	0.0494279	0.0529758	0.0732982
1954	0.0494304	0.0529774	0.0733101
1955	0.0494356	0.0529825	0.0733193
1956	0.0494391	0.052987	0.0733267
1957	0.0494415	0.05299	0.0733347
1958	0.0494477	0.0529916	0.073338
1959	0.0494462	0.0529944	0.0733445
1960	0.0494462	0.0529941	0.0733502
1961	0.0494479	0.0529919	0.0733527
1962	0.0494503	0.0529924	0.0733605
1963	0.0494516	0.0529953	0.0733594
1964	0.0494513	0.0529912	0.0733638
1965	0.0494526	0.0529938	0.0733655
1966	0.0494561	0.0529952	0.0733662
1967	0.0494606	0.0529988	0.0733692
1968	0.049466	0.0530043	0.0733683
1969	0.0494696	0.0530093	0.0733587
1970	0.0494729	0.0530189	0.0733588
1971	0.0494784	0.0530174	0.0733611
1972	0.0494826	0.0530207	0.0733617
1973	0.049487	0.0530252	0.0733574
1974	0.0494936	0.0530224	0.0733567
1975	0.0494966	0.0530298	0.0733557
1976	0.0495003	0.0530338	0.0733586
1977	0.0495032	0.0530397	0.0733663
1978	0.0495068	0.0530424	0.0733763
1979	0.0495095	0.0530408	0.0733798
1980	0.0495089	0.0530393	0.0733915
1981	0.0495135	0.053047	0.0734053
1982	0.0495152	0.0530538	0.0734076
1983	0.0495199	0.0530511	0.0734049
1984	0.0495226	0.0530502	0.0734061
1985	0.0495252	0.0530435	0.0734102
1986	0.0495276	0.0530463	0.073413
1987	0.0495284	0.0530499	0.0734129
1988	0.0495345	0.0530528	0.0734128
1989	0.0495365	0.0530521	0.0734107
1990	0.0495398	0.0530553	0.0734084
1991	0.0495405	0.0530481	0.0734087
1992	0.0495446	0.0530433	0.0734028
1993	0.0495449	0.0530441	0.0734067
1994	0.0495428	0.0530469	0.0734101
1995	0.0495464	0.0530553	0.0734173
1996	0.0495493	0.0530576	0.0734175
1997	0.0495529	0.0530577	0.0734189
1998	0.0495543	0.0530636	0.0734192
1999	0.0495526	0.053065	0.0734291
2000	0.0495539	0.0530673	0.0734321

## Sheet: Figure3C
x	y1	y2	y3		Notes:
0	0.171668	0.207262	0.615459			x: dt
1	0.154829	0.211917	0.673553			y1: + Extruders, + Barriers
2	0.22019	0.206204	0.697888			y2: + Extruders, - Barriers
3	0.237828	0.191835	0.648894			y3: - Extruders, - Barriers
4	0.334548	0.198891	0.581187
5	0.263235	0.169404	0.513794
6	0.273434	0.156418	0.549973
7	0.327966	0.228625	0.618597
8	0.347029	0.206986	0.629889
9	0.292318	0.162136	0.711891
10	0.272356	0.158185	0.583996
11	0.297906	0.217598	0.707055
12	0.266253	0.140801	0.703027
13	0.319786	0.203807	0.770934
14	0.330531	0.218373	0.814574
15	0.420941	0.1861	0.722091
16	0.437244	0.196648	0.765403
17	0.479235	0.169354	0.662553
18	0.374488	0.154759	0.664231
19	0.438734	0.183554	0.720644
20	0.276979	0.239957	0.668308
21	0.366762	0.201286	0.712033
22	0.366531	0.15986	0.661809
23	0.386979	0.129249	0.76669
24	0.374054	0.176241	0.710152
25	0.394858	0.194684	0.853446
26	0.36063	0.230395	0.748425
27	0.420393	0.187338	0.698033
28	0.415446	0.20556	0.821973
29	0.333936	0.197218	0.770912
30	0.314278	0.188514	0.765747
31	0.262382	0.0933675	0.718718
32	0.41405	0.21631	0.733554
33	0.285041	0.245463	0.699504
34	0.338497	0.243697	0.764466
35	0.27698	0.201111	0.681977
36	0.311697	0.113052	0.593237
37	0.21579	0.169445	0.545411
38	0.219857	0.146958	0.507681
39	0.371072	0.191102	0.632931
40	0.316136	0.221905	0.613173
41	0.27738	0.208227	0.629146
42	0.33176	0.183811	0.614692
43	0.498529	0.206933	0.583726
44	0.490362	0.19639	0.604348
45	0.442929	0.218012	0.456677
46	0.502883	0.194317	0.37281
47	0.359284	0.189568	0.381578
48	0.387514	0.188929	0.503121
49	0.323007	0.190008	0.477395
50	0.443601	0.192024	0.537368
51	0.328162	0.201037	0.423662
52	0.306862	0.16883	0.512311
53	0.328934	0.180372	0.537247
54	0.39471	0.176689	0.551929
55	0.375094	0.0996987	0.405938
56	0.386665	0.149639	0.40689
57	0.366004	0.138883	0.340861
58	0.28371	0.154007	0.541492
59	0.294826	0.134981	0.544746
60	0.261569	0.129012	0.482186
61	0.315915	0.0970161	0.503746
62	0.368518	0.103146	0.473345
63	0.352525	0.0969887	0.536134
64	0.299692	0.106262	0.561591
65	0.343319	0.102517	0.660713
66	0.331176	0.156876	0.685697
67	0.370383	0.0940448	0.693615
68	0.393601	0.123865	0.633215
69	0.40626	0.122117	0.592137
70	0.378768	0.108777	0.47868
71	0.424373	0.0981114	0.476079
72	0.451667	0.103806	0.489295
73	0.416302	0.143663	0.670929
74	0.362055	0.102914	0.620905
75	0.340358	0.126595	0.699428
76	0.210159	0.148358	0.739362
77	0.330447	0.125001	0.726286
78	0.389928	0.155443	0.781574
79	0.327343	0.130299	0.749388
80	0.351487	0.11687	0.81552
81	0.369355	0.190508	0.830518
82	0.317084	0.223926	0.844163
83	0.264453	0.131206	0.727532
84	0.312885	0.238894	0.78686
85	0.291602	0.190149	0.684863
86	0.352314	0.136864	0.778618
87	0.296438	0.192627	0.673758
88	0.315511	0.100602	0.654177
89	0.27694	0.144569	0.635254
90	0.279739	0.248651	0.605068
91	0.146705	0.223892	0.516315
92	0.263277	0.206059	0.604533
93	0.243592	0.218721	0.662398
94	0.28048	0.176551	0.755307
95	0.217483	0.214732	0.716715
96	0.232694	0.19154	0.731661
97	0.311277	0.188115	0.675938
98	0.276712	0.219304	0.72496
99	0.303515	0.274785	0.636566
100	0.278104	0.104963	0.628873
101	0.255275	0.197215	0.679026
102	0.192646	0.175723	0.640671
103	0.249399	0.143258	0.785249
104	0.211665	0.133718	0.747506
105	0.267149	0.197511	0.80752
106	0.269717	0.121102	0.737918
107	0.280357	0.177564	0.595461
108	0.236934	0.14538	0.461158
109	0.271905	0.143277	0.620727
110	0.251001	0.128124	0.448143
111	0.252149	0.161456	0.478675
112	0.222519	0.164862	0.482635
113	0.250678	0.139801	0.610359
114	0.226413	0.179492	0.57604
115	0.185959	0.1629	0.53756
116	0.220962	0.192921	0.534453
117	0.240309	0.204345	0.504911
118	0.204724	0.194944	0.591803
119	0.177965	0.184068	0.50867
120	0.152576	0.183291	0.581799
121	0.216429	0.228221	0.459677
122	0.176611	0.330095	0.43698
123	0.215644	0.227113	0.430858
124	0.227213	0.212135	0.543203
125	0.248268	0.249792	0.504174
126	0.283132	0.307815	0.612232
127	0.199204	0.269951	0.709219
128	0.218657	0.346106	0.721849
129	0.218398	0.320727	0.730617
130	0.195997	0.365322	0.702238
131	0.284511	0.368184	0.664469
132	0.279835	0.321468	0.596528
133	0.275254	0.219032	0.67064
134	0.259878	0.262857	0.70346
135	0.184248	0.226955	0.609206
136	0.202551	0.331514	0.341354
137	0.110391	0.315902	0.336428
138	0.205174	0.328277	0.370117
139	0.156516	0.370583	0.423456
140	0.171729	0.36466	0.419662
141	0.127686	0.241937	0.379357
142	0.233839	0.258836	0.452708
143	0.18099	0.189225	0.378192
144	0.21751	0.247903	0.461814
145	0.235624	0.232686	0.422222
146	0.242392	0.190844	0.444929
147	0.251985	0.177427	0.495604
148	0.210071	0.141455	0.539258
149	0.286716	0.132479	0.580023
150	0.258045	0.126174	0.533811
151	0.259036	0.180506	0.609025
152	0.187366	0.198436	0.550265
153	0.234618	0.202492	0.618572
154	0.243735	0.176511	0.60174
155	0.18513	0.275653	0.62835
156	0.221286	0.315681	0.52909
157	0.188743	0.293836	0.573369
158	0.1861	0.351152	0.680785
159	0.218084	0.366682	0.667117
160	0.160623	0.331272	0.677091
161	0.234703	0.35495	0.739577
162	0.25116	0.409301	0.760871
163	0.196467	0.278739	0.628461
164	0.270087	0.221299	0.641937
165	0.207662	0.315493	0.725019
166	0.196633	0.382241	0.711351
167	0.278914	0.432825	0.674831
168	0.276441	0.388115	0.595683
169	0.287069	0.236869	0.620774
170	0.228347	0.109302	0.707502
171	0.274778	0.281935	0.616519
172	0.25321	0.225345	0.617385
173	0.23779	0.410518	0.762339
174	0.151433	0.425821	0.769123
175	0.285391	0.437808	0.932092
176	0.243837	0.289679	0.838425
177	0.253494	0.18215	0.765728
178	0.308899	0.311036	0.765981
179	0.227375	0.278597	0.669742
180	0.262695	0.365521	0.679225
181	0.241257	0.270804	0.541828
182	0.289178	0.158726	0.622307
183	0.296566	0.214509	0.639263
184	0.221122	0.213096	0.657351
185	0.247763	0.285312	0.59214
186	0.250254	0.325607	0.594186
187	0.248775	0.369453	0.483268
188	0.261654	0.427502	0.522173
189	0.260844	0.497723	0.566945
190	0.281093	0.362553	0.482363
191	0.226496	0.312731	0.504828
192	0.247211	0.317001	0.648094
193	0.296102	0.255636	0.519853
194	0.167255	0.420374	0.426823
195	0.175531	0.297203	0.462492
196	0.262097	0.432522	0.46764
197	0.254219	0.400357	0.429582
198	0.255472	0.454662	0.518494
199	0.26559	0.522588	0.544303
200	0.236365	0.589056	0.613327
201	0.213083	0.444114	0.756986
202	0.172427	0.547439	0.744365
203	0.201421	0.434035	0.720546
204	0.242962	0.480914	0.814861
205	0.218637	0.465685	0.781326
206	0.285379	0.434455	0.755372
207	0.263086	0.493002	0.778331
208	0.295113	0.443828	0.725086
209	0.291299	0.466631	0.759721
210	0.276603	0.598665	0.825452
211	0.240778	0.501467	0.874569
212	0.285838	0.494957	0.835901
213	0.280866	0.368558	0.859601
214	0.274918	0.350712	0.920057
215	0.247274	0.407296	0.94191
216	0.304098	0.248515	1.11638
217	0.273951	0.232606	0.977403
218	0.279643	0.180303	0.97214
219	0.245208	0.156242	0.921888
220	0.225352	0.204154	0.946512
221	0.255402	0.243392	0.864768
222	0.245707	0.274026	0.879314
223	0.262671	0.315238	0.838947
224	0.292598	0.34192	0.80861
225	0.281602	0.389368	0.846211
226	0.253218	0.453742	0.681349
227	0.272992	0.378572	0.875656
228	0.257847	0.406998	0.877275
229	0.246339	0.422735	0.867055
230	0.205306	0.299865	0.930721
231	0.197527	0.373462	0.899601
232	0.200108	0.383123	0.901782
233	0.191869	0.308066	0.910084
234	0.201295	0.47499	0.921517
235	0.172048	0.383922	0.861925
236	0.190852	0.347333	0.887685
237	0.188074	0.456414	0.793242
238	0.178636	0.382979	0.810802
239	0.190416	0.354978	0.725844
240	0.167789	0.437298	0.760102
241	0.181903	0.417203	0.799757
242	0.182812	0.414067	0.821589
243	0.179261	0.296956	0.890827
244	0.164523	0.331385	0.685719
245	0.194365	0.492666	0.831747
246	0.202523	0.517204	0.774171
247	0.19331	0.622858	0.822743
248	0.209691	0.499565	0.806667
249	0.156709	0.50893	0.736486
250	0.173027	0.622959	0.758971
251	0.185642	0.61666	0.77222
252	0.174592	0.51194	0.726607
253	0.169184	0.583642	0.832035
254	0.161434	0.540307	0.714005
255	0.192593	0.514605	0.751051
256	0.194891	0.543172	0.71235
257	0.191097	0.533819	0.713151
258	0.193678	0.408059	0.625554
259	0.201523	0.610567	0.788665
260	0.192018	0.560311	0.731417
261	0.206137	0.534362	0.779235
262	0.18858	0.42679	0.778231
263	0.145516	0.452866	0.696801
264	0.201692	0.447451	0.722078
265	0.204745	0.394894	0.695208
266	0.154745	0.362502	0.780728
267	0.191594	0.337312	0.778377
268	0.201167	0.297298	0.732049
269	0.164691	0.304163	0.62019
270	0.182907	0.265846	0.466307
271	0.194568	0.258037	0.559566
272	0.192551	0.156255	0.556683
273	0.177791	0.119704	0.583888
274	0.188721	0.173051	0.568493
275	0.164659	0.236503	0.561187
276	0.1624	0.118296	0.775392
277	0.177301	0.134899	0.625717
278	0.177412	0.151992	0.641262
279	0.195419	0.269372	0.746653
280	0.169212	0.344341	0.790802
281	0.15698	0.36724	0.661691
282	0.186597	0.327805	0.650868
283	0.168371	0.4087	0.487351
284	0.167192	0.405108	0.311323
285	0.174192	0.423169	0.520258
286	0.179834	0.382903	0.375222
287	0.181155	0.356391	0.543097
288	0.156178	0.445324	0.588379
289	0.1912	0.352226	0.506555
290	0.204187	0.282486	0.501466
291	0.196857	0.183765	0.566286
292	0.204177	0.234422	0.63566
293	0.190294	0.305452	0.479601
294	0.169964	0.360706	0.638796
295	0.160872	0.453322	0.707994
296	0.201963	0.539204	0.710489
297	0.193267	0.564523	0.680278
298	0.198138	0.52158	0.528454
299	0.200919	0.485476	0.541753
300	0.190129	0.47017	0.643208
301	0.171587	0.452351	0.668177
302	0.197299	0.385218	0.826144
303	0.208715	0.312629	0.712607
304	0.191888	0.401919	0.676766
305	0.102426	0.396561	0.703496
306	0.101851	0.306187	0.58685
307	0.106165	0.326493	0.568954
308	0.0970735	0.207218	0.642921
309	0.102945	0.369772	0.6224
310	0.11258	0.27891	0.626785
311	0.105805	0.228192	0.657196
312	0.0980805	0.403008	0.621252
313	0.0988487	0.410582	0.721591
314	0.0987716	0.349495	0.57666
315	0.0976062	0.25244	0.536884
316	0.102769	0.326998	0.500461
317	0.100774	0.253533	0.437335
318	0.102105	0.248034	0.592701
319	0.109521	0.198516	0.532086
320	0.100654	0.112542	0.627479
321	0.100602	0.190698	0.545522
322	0.0981987	0.225319	0.505886
323	0.096612	0.270112	0.487542
324	0.111518	0.197914	0.455688
325	0.09215	0.290807	0.565123
326	0.100782	0.219207	0.619741
327	0.0913304	0.197923	0.585995
328	0.100191	0.202428	0.661584
329	0.0988855	0.250351	0.77392
330	0.0975098	0.206017	0.640108
331	0.0976353	0.335161	0.63274
332	0.103043	0.271876	0.669874
333	0.0995633	0.159614	0.552531
334	0.0928112	0.163875	0.488249
335	0.0999524	0.287097	0.713802
336	0.0984769	0.247948	0.667015
337	0.100784	0.302547	0.599981
338	0.107937	0.41193	0.674638
339	0.109135	0.474736	0.69373
340	0.100274	0.513565	0.753549
341	0.103903	0.386488	0.836354
342	0.100903	0.276345	0.750866
343	0.0974958	0.221656	0.725234
344	0.110251	0.283271	0.64267
345	0.103224	0.23263	0.612673
346	0.0981198	0.265845	0.691316
347	0.103231	0.278661	0.661265
348	0.099289	0.220765	0.556058
349	0.100905	0.265045	0.609019
350	0.0963678	0.244944	0.519756
351	0.105851	0.151188	0.388989
352	0.100959	0.208297	0.553594
353	0.101746	0.227361	0.529301
354	0.0942777	0.31354	0.647631
355	0.100046	0.19869	0.600044
356	0.103631	0.206307	0.626324
357	0.114687	0.333422	0.600088
358	0.0994572	0.271676	0.551825
359	0.103532	0.187919	0.533939
360	0.102497	0.261402	0.618841
361	0.10017	0.239187	0.678784
362	0.0980034	0.21592	0.709142
363	0.0973053	0.17688	0.724824
364	0.107106	0.204374	0.621756
365	0.0949763	0.208675	0.630491
366	0.100704	0.231779	0.664493
367	0.0949498	0.210188	0.633812
368	0.105866	0.247122	0.566009
369	0.0943154	0.275123	0.614574
370	0.0954705	0.253582	0.847306
371	0.0929536	0.257312	0.766627
372	0.11045	0.162987	0.82231
373	0.0941205	0.236324	0.80438
374	0.0961567	0.24562	0.813378
375	0.102342	0.238625	1.0421
376	0.10035	0.308332	0.984227
377	0.0986924	0.347486	1.01384
378	0.105527	0.356197	0.904429
379	0.0979374	0.315623	0.988853
380	0.101974	0.311694	0.837785
381	0.107912	0.288063	0.860803
382	0.0910298	0.301016	0.80337
383	0.0994825	0.305837	0.917565
384	0.105055	0.275759	0.883137
385	0.0968965	0.377559	0.751929
386	0.0972637	0.263148	0.773337
387	0.100232	0.239042	0.796557
388	0.103539	0.220078	0.890273
389	0.100652	0.2887	0.848777
390	0.10395	0.299051	0.905678
391	0.0925821	0.340249	0.977083
392	0.105026	0.34993	0.967677
393	0.0968203	0.321151	0.952579
394	0.0926054	0.363273	0.752375
395	0.0942354	0.261713	0.801761
396	0.097749	0.326049	0.777275
397	0.104448	0.249699	0.71237
398	0.0985828	0.286963	0.663102
399	0.10075	0.303475	0.742888
400	0.0947453	0.384935	0.715361
401	0.10654	0.308045	0.69803
402	0.0919928	0.214928	0.767457
403	0.0973805	0.232976	0.701147
404	0.0955082	0.201593	0.740413
405	0.0993758	0.247794	0.837992
406	0.0975503	0.198948	0.835657
407	0.111344	0.238895	0.808438
408	0.0892692	0.260442	0.703534
409	0.107044	0.244008	0.732536
410	0.0974399	0.210767	0.763985
411	0.106545	0.230787	0.783141
412	0.09813	0.212189	0.798071
413	0.101334	0.186076	0.623232
414	0.104133	0.185714	0.62358
415	0.107951	0.178275	0.539811
416	0.0973368	0.165007	0.519172
417	0.102087	0.202981	0.606714
418	0.101111	0.193689	0.491951
419	0.110411	0.173071	0.455759
420	0.0998927	0.188847	0.462735
421	0.102389	0.180454	0.59474
422	0.11088	0.216754	0.522384
423	0.106201	0.254584	0.45679
424	0.097679	0.298003	0.385076
425	0.102311	0.277028	0.334023
426	0.10645	0.266748	0.38731
427	0.100459	0.286097	0.384895
428	0.0944657	0.219713	0.384794
429	0.0979962	0.115078	0.32165
430	0.0997173	0.268116	0.266051
431	0.0987845	0.224779	0.294455
432	0.0972072	0.289725	0.20947
433	0.0960333	0.245292	0.208883
434	0.0989965	0.315214	0.217863
435	0.0939655	0.245398	0.182367
436	0.10332	0.238007	0.28974
437	0.094969	0.346105	0.367589
438	0.100325	0.247013	0.372722
439	0.0924282	0.232181	0.346764
440	0.0948153	0.113337	0.332954
441	0.0977311	0.140915	0.297828
442	0.0933733	0.148712	0.285097
443	0.0951601	0.170884	0.32494
444	0.100708	0.279458	0.365904
445	0.0929959	0.241856	0.359023
446	0.0977378	0.24146	0.406926
447	0.0984467	0.169123	0.358455
448	0.0948923	0.212726	0.407062
449	0.104163	0.295674	0.40983
450	0.0996152	0.198805	0.318191
451	0.0996794	0.123417	0.310826
452	0.104342	0.23841	0.274823
453	0.0971792	0.198203	0.332882
454	0.103863	0.187415	0.213423
455	0.0980001	0.180973	0.354259
456	0.10067	0.202163	0.186294
457	0.105885	0.254667	0.260093
458	0.107975	0.34104	0.321628
459	0.101151	0.319327	0.44958
460	0.0988636	0.300667	0.480703
461	0.0992797	0.2452	0.573103
462	0.107589	0.285285	0.607922
463	0.111148	0.218389	0.486529
464	0.0991463	0.256941	0.478755
465	0.103931	0.3195	0.441946
466	0.105156	0.316536	0.405515
467	0.0986375	0.372131	0.344823
468	0.0938743	0.306873	0.405802
469	0.0978218	0.295486	0.475302
470	0.0995298	0.256717	0.570316
471	0.0956839	0.214691	0.658065
472	0.0976558	0.274605	0.687248
473	0.104043	0.190785	0.591668
474	0.101018	0.230212	0.563157
475	0.0968314	0.284373	0.653093
476	0.100833	0.350586	0.546235
477	0.0952997	0.220119	0.651061
478	0.0939904	0.260999	0.586989
479	0.0991431	0.310475	0.569724
480	0.0991039	0.310868	0.513365
481	0.0968538	0.264392	0.423365
482	0.0978274	0.296075	0.440959
483	0.103442	0.286035	0.485772
484	0.103654	0.242213	0.499128
485	0.0938757	0.30941	0.544632
486	0.0994485	0.322004	0.526166
487	0.0992459	0.411122	0.502799
488	0.0929286	0.430593	0.555484
489	0.0995428	0.328365	0.594324
490	0.0987623	0.273071	0.460346
491	0.101622	0.280978	0.528046
492	0.0987104	0.238035	0.569146
493	0.0958504	0.161115	0.544606
494	0.107426	0.287153	0.510218
495	0.0993669	0.258157	0.509443
496	0.0907354	0.303935	0.566366
497	0.100038	0.308855	0.705537
498	0.0999617	0.321151	0.622057
499	0.106307	0.399557	0.535362
500	0.106502	0.361506	0.635092
501	0.097206	0.311639	0.643674
502	0.0977753	0.324256	0.578397
503	0.0987354	0.333377	0.565225
504	0.0948309	0.285727	0.632212
505	0.0967009	0.350596	0.692763
506	0.100055	0.365954	0.539416
507	0.0962494	0.293067	0.529672
508	0.0910316	0.326485	0.645337
509	0.0996798	0.337346	0.535775
510	0.0987889	0.329126	0.595953
511	0.0996038	0.29703	0.588271
512	0.099497	0.378055	0.627957
513	0.0958209	0.438422	0.814356
514	0.094384	0.413108	0.8608
515	0.108276	0.324644	0.87904
516	0.105176	0.344364	0.875255
517	0.0955495	0.425315	0.714495
518	0.107391	0.441151	0.832394
519	0.0989105	0.431846	0.808247
520	0.102098	0.396102	0.76183
521	0.0954058	0.366987	0.829455
522	0.0981666	0.399332	0.807324
523	0.101733	0.331616	0.731008
524	0.0952035	0.386898	0.782684
525	0.0961438	0.460522	0.767107
526	0.104312	0.355057	0.744581
527	0.098092	0.53458	0.76168
528	0.101477	0.552989	0.794591
529	0.097039	0.436427	0.771807
530	0.100692	0.497356	0.718851
531	0.101801	0.436841	0.856825
532	0.100084	0.571655	0.960182
533	0.105488	0.570451	0.807987
534	0.0993772	0.51073	0.86693
535	0.102629	0.525552	0.875713
536	0.0922831	0.534789	0.973066
537	0.0959146	0.524366	0.92248
538	0.0944071	0.460033	0.915147
539	0.100786	0.415455	0.91283
540	0.0987807	0.39466	0.878067
541	0.0966629	0.408359	0.949963
542	0.101424	0.343326	0.888417
543	0.0920272	0.381022	0.993306
544	0.101737	0.388436	1.00858
545	0.0989005	0.316838	1.16933
546	0.101988	0.333617	1.15995
547	0.105596	0.500837	1.068
548	0.0994028	0.512782	1.07232
549	0.0996799	0.445385	1.01869
550	0.106453	0.476309	1.00806
551	0.105743	0.464268	0.972563
552	0.0999787	0.431747	0.959581
553	0.101088	0.594547	0.847804
554	0.0941181	0.596577	0.844209
555	0.0957909	0.528064	0.90451
556	0.100928	0.61665	0.96775
557	0.096195	0.606257	0.991828
558	0.0950906	0.54539	1.03729
559	0.102087	0.565251	0.876353
560	0.0989638	0.68926	0.890047
561	0.109035	0.675516	0.917245
562	0.105901	0.644636	0.777076
563	0.0997536	0.697806	0.852686
564	0.10146	0.555547	0.901309
565	0.100861	0.592717	0.922864
566	0.0990746	0.507202	0.798358
567	0.10113	0.597854	0.9725
568	0.102628	0.548905	0.86955
569	0.100299	0.558862	0.785815
570	0.0928244	0.548214	0.760518
571	0.0965897	0.59975	0.809528
572	0.0979279	0.578456	0.747822
573	0.0977749	0.591509	0.84548
574	0.102351	0.625388	0.743844
575	0.0978102	0.588675	0.702139
576	0.094263	0.630064	0.613076
577	0.10879	0.518054	0.663043
578	0.0984402	0.633634	0.588336
579	0.102565	0.510606	0.524405
580	0.104029	0.595463	0.491567
581	0.093785	0.524283	0.501383
582	0.0987327	0.465211	0.563111
583	0.0924055	0.429197	0.584495
584	0.0970169	0.376654	0.565362
585	0.0996503	0.439159	0.490236
586	0.102849	0.438166	0.563307
587	0.10534	0.318158	0.616302
588	0.102648	0.317143	0.560128
589	0.10479	0.380753	0.585247
590	0.104585	0.489009	0.560762
591	0.0959589	0.517627	0.629665
592	0.0918941	0.481506	0.530306
593	0.100357	0.503616	0.539287
594	0.0961364	0.474871	0.503358
595	0.0974121	0.563574	0.610473
596	0.0951769	0.374242	0.558068
597	0.103079	0.402561	0.508883
598	0.0974511	0.434084	0.623879
599	0.104763	0.387091	0.538201
600	0.0993313	0.478703	0.593865
601	0.106142	0.454345	0.598553
602	0.0964462	0.423587	0.678465
603	0.0975803	0.512618	0.78434
604	0.0980677	0.496944	0.823389
605	0.10002	0.529521	0.843204
606	0.0976374	0.525078	0.778638
607	0.0955852	0.468239	0.761612
608	0.11813	0.647617	0.824834
609	0.0913502	0.652843	0.877941
610	0.0974946	0.63946	0.971944
611	0.0990258	0.500135	0.883886
612	0.100433	0.579008	0.704222
613	0.104443	0.513196	0.749437
614	0.0985678	0.512826	0.709734
615	0.103329	0.493081	0.61671
616	0.109319	0.599346	0.631282
617	0.105664	0.668458	0.442236
618	0.0992921	0.656117	0.507209
619	0.0997731	0.567969	0.469817
620	0.103355	0.575017	0.503162
621	0.0957561	0.544812	0.528163
622	0.0962392	0.451857	0.547307
623	0.0997735	0.617324	0.562412
624	0.0968111	0.699002	0.46756
625	0.0978366	0.663016	0.377787
626	0.097832	0.754592	0.334134
627	0.102314	0.694219	0.315058
628	0.100875	0.756791	0.298742
629	0.102218	0.649194	0.350154
630	0.105442	0.680783	0.369744
631	0.105032	0.599368	0.360135
632	0.103434	0.497395	0.437499
633	0.10494	0.397075	0.462526
634	0.101716	0.385277	0.336733
635	0.095259	0.386033	0.439366
636	0.105767	0.473173	0.593893
637	0.106075	0.539535	0.403831
638	0.0987275	0.513129	0.373042
639	0.0960022	0.490702	0.393113
640	0.0966396	0.34853	0.457535
641	0.0991444	0.40184	0.433043
642	0.100365	0.360604	0.496838
643	0.100719	0.369892	0.485961
644	0.107855	0.351238	0.57135
645	0.104815	0.38405	0.434396
646	0.101242	0.307657	0.519251
647	0.0992642	0.368648	0.397648
648	0.100817	0.31687	0.498501
649	0.0965256	0.302731	0.382477
650	0.104212	0.37206	0.236961
651	0.0995973	0.375534	0.316225
652	0.0996475	0.374869	0.348219
653	0.107513	0.403082	0.246515
654	0.102614	0.519375	0.220529
655	0.0957642	0.41603	0.359118
656	0.10359	0.493622	0.169352
657	0.096912	0.45352	0.176837
658	0.100132	0.419699	0.29633
659	0.0975208	0.479522	0.317968
660	0.0953734	0.438708	0.459999
661	0.101698	0.476075	0.430103
662	0.101005	0.589191	0.477151
663	0.0964882	0.552553	0.47993
664	0.0967799	0.558265	0.526502
665	0.0944412	0.566216	0.569638
666	0.105798	0.499924	0.511797
667	0.102318	0.502796	0.484372
668	0.0948588	0.460415	0.450682
669	0.0979167	0.436326	0.480521
670	0.101139	0.483631	0.453627
671	0.101432	0.411651	0.374997
672	0.110523	0.425469	0.42647
673	0.098653	0.370882	0.353241
674	0.114467	0.455235	0.471039
675	0.105463	0.610529	0.367536
676	0.0967563	0.604419	0.388927
677	0.0959588	0.633262	0.496966
678	0.0953232	0.579519	0.406686
679	0.102515	0.557396	0.276229
680	0.0999235	0.641727	0.313658
681	0.103641	0.558589	0.362022
682	0.0968935	0.526796	0.34346
683	0.110421	0.534256	0.296996
684	0.101944	0.580026	0.380868
685	0.151852	0.631604	0.396152
686	0.220724	0.711443	0.452395
687	0.266812	0.763354	0.439355
688	0.329718	0.72329	0.488397
689	0.252566	0.741834	0.589209
690	0.298274	0.73703	0.556804
691	0.228688	0.722074	0.467774
692	0.141699	0.766319	0.400873
693	0.209383	0.639669	0.45926
694	0.189657	0.708431	0.45901
695	0.274703	0.785458	0.463572
696	0.222578	0.703505	0.430779
697	0.212027	0.727042	0.378093
698	0.239319	0.656437	0.48555
699	0.144973	0.580329	0.421592
700	0.289763	0.598171	0.348236
701	0.2303	0.612721	0.442017
702	0.333731	0.552829	0.398824
703	0.328321	0.607642	0.379715
704	0.296526	0.654475	0.487824
705	0.270878	0.712349	0.482832
706	0.294478	0.563313	0.472727
707	0.346752	0.681127	0.525695
708	0.308727	0.690387	0.521184
709	0.308924	0.708275	0.508129
710	0.352826	0.713788	0.562136
711	0.359248	0.726402	0.565835
712	0.278126	0.659139	0.635037
713	0.361403	0.742469	0.592855
714	0.378368	0.758954	0.53699
715	0.356261	0.649861	0.446034
716	0.282151	0.639589	0.471604
717	0.27411	0.777294	0.395854
718	0.208226	0.792341	0.308185
719	0.225149	0.745744	0.424415
720	0.26752	0.730639	0.489597
721	0.267397	0.713784	0.463533
722	0.238751	0.722553	0.430289
723	0.247885	0.54979	0.5511
724	0.262492	0.751671	0.474921
725	0.235094	0.664621	0.486483
726	0.15743	0.734271	0.442952
727	0.210443	0.766819	0.302628
728	0.281864	0.776334	0.455194
729	0.265857	0.879576	0.309764
730	0.328694	0.795425	0.267666
731	0.315296	0.740549	0.264839
732	0.301675	0.932333	0.328749
733	0.377138	0.839453	0.461112
734	0.317417	0.817378	0.554245
735	0.253994	0.821227	0.700664
736	0.256325	0.750783	0.612104
737	0.240204	0.688432	0.660661
738	0.286205	0.712221	0.610986
739	0.247169	0.696262	0.641619
740	0.245747	0.584942	0.671931
741	0.22769	0.581195	0.751917
742	0.250502	0.641753	0.700188
743	0.307679	0.570837	0.799152
744	0.259666	0.676092	0.824369
745	0.214942	0.758734	0.855421
746	0.31104	0.775111	0.80243
747	0.345344	0.752005	0.836608
748	0.283294	0.785737	0.67401
749	0.339744	0.76824	0.750572
750	0.321535	0.763949	0.778075
751	0.287506	0.688467	0.78557
752	0.306558	0.727948	0.822033
753	0.288099	0.726767	0.855367
754	0.222429	0.776158	0.729965
755	0.285483	0.760788	0.701066
756	0.264393	0.790506	0.75553
757	0.24941	0.778426	0.775386
758	0.220023	0.67859	0.75908
759	0.214156	0.746774	0.789685
760	0.273751	0.666218	0.868772
761	0.226571	0.685255	0.855415
762	0.281399	0.717352	0.99324
763	0.30561	0.662037	0.924537
764	0.231824	0.53209	0.910647
765	0.255587	0.521887	0.84905
766	0.3101	0.624605	0.930009
767	0.276544	0.751071	0.969105
768	0.290037	0.694272	0.805942
769	0.282977	0.695029	0.913712
770	0.240208	0.735352	0.840582
771	0.217808	0.522303	0.702413
772	0.222502	0.526161	0.825496
773	0.294565	0.600177	0.764007
774	0.297512	0.529789	0.810363
775	0.348882	0.591265	0.814995
776	0.242108	0.458918	0.677807
777	0.30755	0.412719	0.664047
778	0.256652	0.401327	0.795176
779	0.236067	0.555415	0.738866
780	0.307255	0.517959	0.700089
781	0.269166	0.490355	0.749957
782	0.273846	0.508681	0.747997
783	0.314632	0.572042	0.706633
784	0.222088	0.583262	0.682955
785	0.242015	0.664319	0.821306
786	0.231393	0.632342	0.631753
787	0.237821	0.613794	0.684608
788	0.272413	0.609352	0.702288
789	0.265681	0.499251	0.706638
790	0.291759	0.385739	0.703249
791	0.274015	0.420172	0.719734
792	0.262304	0.306419	0.693925
793	0.238696	0.317898	0.646706
794	0.24373	0.368607	0.672772
795	0.219898	0.397886	0.695455
796	0.222152	0.395025	0.693926
797	0.269722	0.384104	0.639241
798	0.37064	0.387649	0.713198
799	0.360155	0.408214	0.744513
800	0.279644	0.280936	0.815968
801	0.312112	0.202038	0.737312
802	0.286126	0.271328	0.748462
803	0.282215	0.435968	0.749222
804	0.318159	0.570104	0.72551
805	0.265881	0.542268	0.694746
806	0.291039	0.501652	0.605882
807	0.225908	0.545281	0.646781
808	0.309116	0.57053	0.728747
809	0.264075	0.535165	0.676808
810	0.235563	0.502781	0.762421
811	0.241296	0.523138	0.735743
812	0.258014	0.494897	0.758101
813	0.318924	0.335018	0.795291
814	0.331733	0.248368	0.691306
815	0.357069	0.454997	0.777003
816	0.336247	0.435747	0.850833
817	0.310473	0.486434	0.830764
818	0.327173	0.419199	0.849511
819	0.292219	0.343352	0.883281
820	0.341696	0.320442	0.796484
821	0.305102	0.369238	0.914457
822	0.322976	0.250494	0.809564
823	0.308872	0.253725	0.797256
824	0.26067	0.268309	0.780406
825	0.236436	0.365053	0.841522
826	0.313871	0.367259	0.756709
827	0.303817	0.326778	0.704533
828	0.319736	0.219197	0.712964
829	0.227941	0.323665	0.766851
830	0.204395	0.196053	0.592137
831	0.189058	0.212007	0.528831
832	0.347683	0.279495	0.602974
833	0.309789	0.297108	0.468829
834	0.328399	0.305572	0.532565
835	0.313743	0.354401	0.538325
836	0.333766	0.370688	0.533572
837	0.301007	0.39258	0.547016
838	0.322249	0.418989	0.701718
839	0.351944	0.341776	0.825225
840	0.364489	0.280755	0.766272
841	0.315989	0.31315	0.766279
842	0.364401	0.441987	0.792133
843	0.343092	0.351716	0.79753
844	0.365516	0.29556	0.728739
845	0.311804	0.263907	0.585787
846	0.327308	0.281739	0.595622
847	0.331461	0.16581	0.730955
848	0.287399	0.285664	0.608339
849	0.307619	0.334025	0.658015
850	0.263034	0.319271	0.65364
851	0.279257	0.286558	0.743412
852	0.255978	0.355477	0.725345
853	0.30721	0.405582	0.713985
854	0.274747	0.472155	0.693592
855	0.316362	0.453958	0.632238
856	0.309658	0.676506	0.683904
857	0.301485	0.667479	0.775119
858	0.298983	0.490505	0.709613
859	0.252549	0.45475	0.783484
860	0.320218	0.489845	0.773845
861	0.317151	0.560875	0.821509
862	0.26719	0.652246	0.830966
863	0.298649	0.575042	0.91849
864	0.305956	0.641936	0.728684
865	0.305282	0.592009	0.734399
866	0.275458	0.517486	0.708438
867	0.280997	0.377474	0.806601
868	0.195535	0.25175	0.788729
869	0.19251	0.383544	0.826845
870	0.222522	0.387307	0.886106
871	0.245254	0.414269	0.840598
872	0.128379	0.275214	0.6691
873	0.201839	0.312436	0.586316
874	0.212107	0.464142	0.634221
875	0.335046	0.380238	0.696921
876	0.301153	0.434171	0.803763
877	0.303383	0.429577	0.592799
878	0.329702	0.50889	0.508466
879	0.347173	0.575693	0.456511
880	0.350994	0.565939	0.496823
881	0.269888	0.524111	0.497911
882	0.281234	0.553563	0.381628
883	0.193126	0.507753	0.359212
884	0.220272	0.584641	0.455467
885	0.161884	0.510945	0.549668
886	0.191131	0.594616	0.536555
887	0.195552	0.609215	0.449352
888	0.207947	0.738893	0.309707
889	0.235258	0.736502	0.360597
890	0.231661	0.747432	0.353789
891	0.260792	0.767944	0.388617
892	0.324007	0.742291	0.398356
893	0.301287	0.686993	0.365336
894	0.246494	0.694776	0.3683
895	0.299547	0.79185	0.367434
896	0.30231	0.773574	0.5746
897	0.298194	0.774836	0.607121
898	0.258838	0.633892	0.563977
899	0.260126	0.643067	0.579351
900	0.294	0.653507	0.558266
901	0.314426	0.519639	0.459673
902	0.292979	0.476805	0.555006
903	0.32863	0.435866	0.428785
904	0.292533	0.488341	0.596356
905	0.319586	0.537409	0.663375
906	0.266437	0.568772	0.611007
907	0.323412	0.526925	0.735613
908	0.340315	0.670755	0.611446
909	0.342935	0.582177	0.721384
910	0.376696	0.583161	0.736236
911	0.229614	0.614132	0.647672
912	0.199756	0.686339	0.517272
913	0.302417	0.590048	0.580973
914	0.298988	0.635002	0.509447
915	0.328278	0.621559	0.586813
916	0.293247	0.684597	0.538113
917	0.35559	0.537744	0.506816
918	0.302651	0.56076	0.536025
919	0.264683	0.53605	0.335503
920	0.293637	0.442812	0.474143
921	0.176131	0.292389	0.548376
922	0.279515	0.48946	0.391093
923	0.206685	0.380077	0.355105
924	0.220557	0.456802	0.393202
925	0.22994	0.25637	0.328786
926	0.248065	0.281036	0.299682
927	0.275434	0.305553	0.39779
928	0.216448	0.425944	0.358153
929	0.185966	0.407248	0.433121
930	0.202248	0.386823	0.379346
931	0.195329	0.467233	0.421665
932	0.281497	0.333864	0.331991
933	0.274841	0.256745	0.328711
934	0.229909	0.383325	0.430501
935	0.319611	0.332468	0.378723
936	0.275555	0.220427	0.365045
937	0.130963	0.262211	0.391489
938	0.253547	0.244144	0.300311
939	0.283367	0.271561	0.350825
940	0.228875	0.410846	0.219824
941	0.264982	0.203678	0.354293
942	0.267468	0.209075	0.358985
943	0.324802	0.310262	0.29268
944	0.372612	0.337486	0.401838
945	0.29712	0.353395	0.434198
946	0.373553	0.501632	0.373858
947	0.342575	0.468191	0.353544
948	0.368709	0.558776	0.274225
949	0.452939	0.586498	0.344359
950	0.386277	0.618165	0.353431
951	0.344995	0.597277	0.429511
952	0.398392	0.590687	0.446455
953	0.379364	0.57314	0.547466
954	0.296808	0.642005	0.535839
955	0.340667	0.586765	0.507113
956	0.276849	0.493951	0.369295
957	0.286662	0.55907	0.427591
958	0.306396	0.715467	0.323766
959	0.283172	0.672862	0.423268
960	0.286861	0.774938	0.364849
961	0.197983	0.751162	0.36852
962	0.277171	0.889166	0.286906
963	0.311506	0.969541	0.363581
964	0.309755	1.00954	0.469361
965	0.344224	0.938588	0.528826
966	0.368444	0.941417	0.531222
967	0.325446	0.766245	0.5112
968	0.301747	0.76272	0.579055
969	0.381938	0.802395	0.511627
970	0.354373	0.772601	0.534204
971	0.283015	0.816337	0.443396
972	0.189148	0.914316	0.486887
973	0.323863	1.03672	0.695861
974	0.326962	1.02621	0.545262
975	0.332166	0.919938	0.600974
976	0.367877	0.874814	0.709038
977	0.383758	0.885256	0.704493
978	0.322908	0.873742	0.572807
979	0.350051	0.893332	0.490466
980	0.314435	0.884711	0.527317
981	0.414473	0.878789	0.501621
982	0.423949	0.921906	0.32085
983	0.382359	0.926237	0.421652
984	0.440614	0.918051	0.348452
985	0.412035	0.827774	0.375618
986	0.399842	0.89211	0.436896
987	0.388281	0.833752	0.474941
988	0.368985	0.864862	0.460453
989	0.420085	0.840034	0.509656
990	0.382947	0.931914	0.440709
991	0.410121	0.922577	0.408944
992	0.38745	0.987116	0.430932
993	0.476879	0.833293	0.550043
994	0.490153	0.735039	0.474399
995	0.549429	0.877678	0.359008
996	0.520749	0.774253	0.308275
997	0.379603	0.798491	0.470264
998	0.436967	0.702601	0.36675
999	0.446767	0.817539	0.42196
