# Supplementary material for: Cohesin and CTCF control the dynamics of chromosome folding
Source: Nat Genet. 2022 Dec 5;54(12):1907–18. doi: 10.1038/s41588-022-01232-7 (PMC9729113; doi:10.1038/s41588-022-01232-7)
Supplement: Source Data Fig. 4 — Statistical source data. [file 41588_2022_1232_MOESM11_ESM.xlsx]

## Sheet: Figure4D
# Example trajectories
time	distance	condition
0	0.134516	'+CTCF +RAD21'
60	0.108895	'+CTCF +RAD21'
90	0.0930392	'+CTCF +RAD21'
120	0.273065	'+CTCF +RAD21'
150	0.240525	'+CTCF +RAD21'
180	0.143116	'+CTCF +RAD21'
210	0.242914	'+CTCF +RAD21'
240	0.198868	'+CTCF +RAD21'
270	0.140912	'+CTCF +RAD21'
360	0.162679	'+CTCF +RAD21'
390	0.222331	'+CTCF +RAD21'
420	0.201788	'+CTCF +RAD21'
450	0.33812	'+CTCF +RAD21'
480	0.277976	'+CTCF +RAD21'
510	0.296295	'+CTCF +RAD21'
540	0.168236	'+CTCF +RAD21'
570	0.0878631	'+CTCF +RAD21'
600	0.236309	'+CTCF +RAD21'
630	0.0100802	'+CTCF +RAD21'
690	0.066875	'+CTCF +RAD21'
720	0.166744	'+CTCF +RAD21'
750	0.082201	'+CTCF +RAD21'
780	0.173863	'+CTCF +RAD21'
810	0.0844931	'+CTCF +RAD21'
840	0.0727323	'+CTCF +RAD21'
870	0.091271	'+CTCF +RAD21'
900	0.179858	'+CTCF +RAD21'
930	0.151835	'+CTCF +RAD21'
960	0.0836376	'+CTCF +RAD21'
990	0.193339	'+CTCF +RAD21'
1020	0.157444	'+CTCF +RAD21'
1110	0.017197	'+CTCF +RAD21'
1170	0.20364	'+CTCF +RAD21'
1200	0.225663	'+CTCF +RAD21'
1230	0.0647339	'+CTCF +RAD21'
1260	0.0409159	'+CTCF +RAD21'
1290	0.0697902	'+CTCF +RAD21'
1320	0.200061	'+CTCF +RAD21'
1350	0.0797513	'+CTCF +RAD21'
1380	0.154857	'+CTCF +RAD21'
1410	0.166041	'+CTCF +RAD21'
1440	0.117739	'+CTCF +RAD21'
1470	0.0853329	'+CTCF +RAD21'
1500	0.0726901	'+CTCF +RAD21'
1530	0.144901	'+CTCF +RAD21'
1560	0.219145	'+CTCF +RAD21'
1590	0.148068	'+CTCF +RAD21'
1620	0.160368	'+CTCF +RAD21'
1650	0.0943002	'+CTCF +RAD21'
1680	0.147893	'+CTCF +RAD21'
1710	0.142093	'+CTCF +RAD21'
1740	0.152618	'+CTCF +RAD21'
1770	0.138505	'+CTCF +RAD21'
1830	0.0771638	'+CTCF +RAD21'
1890	0.135462	'+CTCF +RAD21'
1920	0.0656759	'+CTCF +RAD21'
1950	0.149921	'+CTCF +RAD21'
1980	0.155788	'+CTCF +RAD21'
2010	0.142607	'+CTCF +RAD21'
2040	0.393457	'+CTCF +RAD21'
2070	0.152796	'+CTCF +RAD21'
2100	0.181233	'+CTCF +RAD21'
2160	0.118851	'+CTCF +RAD21'
2220	0.112161	'+CTCF +RAD21'
2280	0.0808439	'+CTCF +RAD21'
2310	0.215118	'+CTCF +RAD21'
2340	0.187551	'+CTCF +RAD21'
2370	0.239712	'+CTCF +RAD21'
2400	0.124976	'+CTCF +RAD21'
2430	0.142646	'+CTCF +RAD21'
2460	0.128453	'+CTCF +RAD21'
2520	0.237579	'+CTCF +RAD21'
2550	0.152952	'+CTCF +RAD21'
2580	0.144721	'+CTCF +RAD21'
2610	0.12018	'+CTCF +RAD21'
2640	0.0796199	'+CTCF +RAD21'
2670	0.0477724	'+CTCF +RAD21'
2700	0.378897	'+CTCF +RAD21'
2730	0.111878	'+CTCF +RAD21'
2760	0.193143	'+CTCF +RAD21'
2790	0.0859115	'+CTCF +RAD21'
2820	0.132146	'+CTCF +RAD21'
2850	0.0895007	'+CTCF +RAD21'
2880	0.0141677	'+CTCF +RAD21'
2910	0.0800995	'+CTCF +RAD21'
2940	0.0782977	'+CTCF +RAD21'
2970	0.133945	'+CTCF +RAD21'
3000	0.192286	'+CTCF +RAD21'
3030	0.126767	'+CTCF +RAD21'
3060	0.137845	'+CTCF +RAD21'
3090	0.130717	'+CTCF +RAD21'
3180	0.145744	'+CTCF +RAD21'
3210	0.136924	'+CTCF +RAD21'
3240	0.166207	'+CTCF +RAD21'
3270	0.115722	'+CTCF +RAD21'
3300	0.0867767	'+CTCF +RAD21'
3330	0.192224	'+CTCF +RAD21'
3360	0.135992	'+CTCF +RAD21'
3390	0.123287	'+CTCF +RAD21'
3420	0.113454	'+CTCF +RAD21'
3450	0.113998	'+CTCF +RAD21'
3480	0.0275424	'+CTCF +RAD21'
3540	0.139373	'+CTCF +RAD21'
3570	0.11519	'+CTCF +RAD21'
3600	0.138962	'+CTCF +RAD21'
3630	0.1183	'+CTCF +RAD21'
3660	0.0696592	'+CTCF +RAD21'
3690	0.202988	'+CTCF +RAD21'
3720	0.152921	'+CTCF +RAD21'
3750	0.124555	'+CTCF +RAD21'
3810	0.142996	'+CTCF +RAD21'
3840	0.258227	'+CTCF +RAD21'
3870	0.140692	'+CTCF +RAD21'
3930	0.137229	'+CTCF +RAD21'
3960	0.0735107	'+CTCF +RAD21'
3990	0.208369	'+CTCF +RAD21'
4020	0.0319212	'+CTCF +RAD21'
4050	0.0790207	'+CTCF +RAD21'
4080	0.0770921	'+CTCF +RAD21'
4110	0.0732914	'+CTCF +RAD21'
4140	0.333084	'+CTCF +RAD21'
4170	0.19519	'+CTCF +RAD21'
4200	0.143989	'+CTCF +RAD21'
4230	0.107465	'+CTCF +RAD21'
4260	0.181011	'+CTCF +RAD21'
4290	0.171532	'+CTCF +RAD21'
4320	0.165594	'+CTCF +RAD21'
4350	0.212544	'+CTCF +RAD21'
4380	0.143806	'+CTCF +RAD21'
4410	0.346392	'+CTCF +RAD21'
4440	0.164401	'+CTCF +RAD21'
4470	0.108843	'+CTCF +RAD21'
4500	0.142254	'+CTCF +RAD21'
4530	0.143174	'+CTCF +RAD21'
4560	0.135721	'+CTCF +RAD21'
4590	0.151205	'+CTCF +RAD21'
4620	0.150155	'+CTCF +RAD21'
4650	0.182558	'+CTCF +RAD21'
4680	0.221643	'+CTCF +RAD21'
4710	0.176714	'+CTCF +RAD21'
4740	0.195756	'+CTCF +RAD21'
4770	0.228878	'+CTCF +RAD21'
4800	0.295296	'+CTCF +RAD21'
4830	0.300259	'+CTCF +RAD21'
4860	0.173142	'+CTCF +RAD21'
4890	0.0816591	'+CTCF +RAD21'
4920	0.255235	'+CTCF +RAD21'
4950	0.225232	'+CTCF +RAD21'
4980	0.170806	'+CTCF +RAD21'
5010	0.173607	'+CTCF +RAD21'
5040	0.139093	'+CTCF +RAD21'
5070	0.223598	'+CTCF +RAD21'
5100	0.111256	'+CTCF +RAD21'
5130	0.141493	'+CTCF +RAD21'
5160	0.112711	'+CTCF +RAD21'
5190	0.204682	'+CTCF +RAD21'
5220	0.113998	'+CTCF +RAD21'
5250	0.131038	'+CTCF +RAD21'
5280	0.135585	'+CTCF +RAD21'
5310	0.176893	'+CTCF +RAD21'
5340	0.190324	'+CTCF +RAD21'
5370	0.138664	'+CTCF +RAD21'
5400	0.110183	'+CTCF +RAD21'
5430	0.172485	'+CTCF +RAD21'
5460	0.123348	'+CTCF +RAD21'
5490	0.158672	'+CTCF +RAD21'
5520	0.174525	'+CTCF +RAD21'
5550	0.162392	'+CTCF +RAD21'
5580	0.161315	'+CTCF +RAD21'
5610	0.192008	'+CTCF +RAD21'
5640	0.380671	'+CTCF +RAD21'
5670	0.0799912	'+CTCF +RAD21'
5700	0.211919	'+CTCF +RAD21'
5730	0.119378	'+CTCF +RAD21'
5760	0.136719	'+CTCF +RAD21'
5790	0.381322	'+CTCF +RAD21'
5820	0.332707	'+CTCF +RAD21'
5850	0.104806	'+CTCF +RAD21'
5880	0.14572	'+CTCF +RAD21'
5910	0.093573	'+CTCF +RAD21'
5940	0.149431	'+CTCF +RAD21'
5970	0.158925	'+CTCF +RAD21'
6000	0.164314	'+CTCF +RAD21'
6030	0.229974	'+CTCF +RAD21'
6060	0.183904	'+CTCF +RAD21'
6090	0.21658	'+CTCF +RAD21'
6120	0.169403	'+CTCF +RAD21'
6150	0.107015	'+CTCF +RAD21'
6180	0.0793921	'+CTCF +RAD21'
6210	0.108848	'+CTCF +RAD21'
6240	0.161359	'+CTCF +RAD21'
6270	0.108096	'+CTCF +RAD21'
6300	0.0359778	'+CTCF +RAD21'
6330	0.123834	'+CTCF +RAD21'
6360	0.221425	'+CTCF +RAD21'
6390	0.200812	'+CTCF +RAD21'
6420	0.111363	'+CTCF +RAD21'
6450	0.230889	'+CTCF +RAD21'
6480	0.104641	'+CTCF +RAD21'
6510	0.119931	'+CTCF +RAD21'
6540	0.147217	'+CTCF +RAD21'
6570	0.245627	'+CTCF +RAD21'
6600	0.190165	'+CTCF +RAD21'
6630	0.132337	'+CTCF +RAD21'
6660	0.095292	'+CTCF +RAD21'
6690	0.244254	'+CTCF +RAD21'
6720	0.331071	'+CTCF +RAD21'
6750	0.168942	'+CTCF +RAD21'
6780	0.170631	'+CTCF +RAD21'
6810	0.220386	'+CTCF +RAD21'
6840	0.0731271	'+CTCF +RAD21'
6870	0.227616	'+CTCF +RAD21'
6930	0.107437	'+CTCF +RAD21'
6960	0.22763	'+CTCF +RAD21'
6990	0.126725	'+CTCF +RAD21'
7020	0.140505	'+CTCF +RAD21'
7050	0.132635	'+CTCF +RAD21'
7080	0.13485	'+CTCF +RAD21'
7110	0.122017	'+CTCF +RAD21'
7140	0.149304	'+CTCF +RAD21'
7170	0.103454	'+CTCF +RAD21'
7200	0.191426	'+CTCF +RAD21'
7230	0.19643	'+CTCF +RAD21'
7260	0.118881	'+CTCF +RAD21'
7290	0.0928163	'+CTCF +RAD21'
7320	0.0845314	'+CTCF +RAD21'
7350	0.0751965	'+CTCF +RAD21'
7380	0.0729793	'+CTCF +RAD21'
7410	0.0894093	'+CTCF +RAD21'
7440	0.13779	'+CTCF +RAD21'
7470	0.0830414	'+CTCF +RAD21'
7500	0.0451535	'+CTCF +RAD21'
7530	0.0714838	'+CTCF +RAD21'
7590	0.0783415	'+CTCF +RAD21'
7620	0.229663	'+CTCF +RAD21'
7650	0.248534	'+CTCF +RAD21'
7680	0.0688128	'+CTCF +RAD21'
7710	0.145404	'+CTCF +RAD21'
7770	0.0746148	'+CTCF +RAD21'
7800	0.109754	'+CTCF +RAD21'
7830	0.0691244	'+CTCF +RAD21'
7860	0.057128	'+CTCF +RAD21'
7890	0.19032	'+CTCF +RAD21'
7920	0.22486	'+CTCF +RAD21'
7950	0.209208	'+CTCF +RAD21'
7980	0.175478	'+CTCF +RAD21'
8010	0.0907208	'+CTCF +RAD21'
8040	0.198735	'+CTCF +RAD21'
8070	0.199633	'+CTCF +RAD21'
8100	0.230516	'+CTCF +RAD21'
8130	0.195898	'+CTCF +RAD21'
8160	0.18371	'+CTCF +RAD21'
8190	0.181737	'+CTCF +RAD21'
8220	0.149371	'+CTCF +RAD21'
8250	0.0839309	'+CTCF +RAD21'
8280	0.0553041	'+CTCF +RAD21'
8310	0.187649	'+CTCF +RAD21'
8340	0.113703	'+CTCF +RAD21'
8370	0.164055	'+CTCF +RAD21'
8400	0.179488	'+CTCF +RAD21'
8430	0.148814	'+CTCF +RAD21'
8460	0.201659	'+CTCF +RAD21'
8490	0.114859	'+CTCF +RAD21'
8520	0.1352	'+CTCF +RAD21'
8550	0.269542	'+CTCF +RAD21'
8580	0.11227	'+CTCF +RAD21'
8610	0.0615752	'+CTCF +RAD21'
8640	0.180719	'+CTCF +RAD21'
8670	0.0594012	'+CTCF +RAD21'
8700	0.141203	'+CTCF +RAD21'
8730	0.167625	'+CTCF +RAD21'
8760	0.0714223	'+CTCF +RAD21'
8790	0.153087	'+CTCF +RAD21'
8820	0.126465	'+CTCF +RAD21'
8850	0.131683	'+CTCF +RAD21'
8880	0.141122	'+CTCF +RAD21'
8910	0.178712	'+CTCF +RAD21'
8940	0.117562	'+CTCF +RAD21'
8970	0.100333	'+CTCF +RAD21'
9000	0.191945	'+CTCF +RAD21'
9030	0.14505	'+CTCF +RAD21'
9060	0.158509	'+CTCF +RAD21'
9090	0.0888065	'+CTCF +RAD21'
9120	0.158977	'+CTCF +RAD21'
9150	0.259537	'+CTCF +RAD21'
9180	0.176233	'+CTCF +RAD21'
9210	0.0903051	'+CTCF +RAD21'
9240	0.0854209	'+CTCF +RAD21'
9270	0.116989	'+CTCF +RAD21'
9300	0.0628748	'+CTCF +RAD21'
9330	0.260327	'+CTCF +RAD21'
9360	0.12241	'+CTCF +RAD21'
9390	0.212121	'+CTCF +RAD21'
9420	0.101746	'+CTCF +RAD21'
9480	0.183861	'+CTCF +RAD21'
9510	0.133435	'+CTCF +RAD21'
9540	0.0744577	'+CTCF +RAD21'
9570	0.139967	'+CTCF +RAD21'
9600	0.161065	'+CTCF +RAD21'
9630	0.115864	'+CTCF +RAD21'
9660	0.281666	'+CTCF +RAD21'
9690	0.14887	'+CTCF +RAD21'
9750	0.133249	'+CTCF +RAD21'
9780	0.194822	'+CTCF +RAD21'
9810	0.118441	'+CTCF +RAD21'
9840	0.426013	'+CTCF +RAD21'
9870	0.216506	'+CTCF +RAD21'
9900	0.223778	'+CTCF +RAD21'
9930	0.194281	'+CTCF +RAD21'
9960	0.188638	'+CTCF +RAD21'
9990	0.12387	'+CTCF +RAD21'
10020	0.13293	'+CTCF +RAD21'
10050	0.103989	'+CTCF +RAD21'
10080	0.124939	'+CTCF +RAD21'
10110	0.0855708	'+CTCF +RAD21'
10140	0.139904	'+CTCF +RAD21'
10170	0.10688	'+CTCF +RAD21'
10200	0.110939	'+CTCF +RAD21'
10230	0.142973	'+CTCF +RAD21'
10290	0.311659	'+CTCF +RAD21'
10320	0.418946	'+CTCF +RAD21'
10350	0.208341	'+CTCF +RAD21'
10380	0.14137	'+CTCF +RAD21'
10410	0.0299623	'+CTCF +RAD21'
10470	0.130974	'+CTCF +RAD21'
10500	0.0986656	'+CTCF +RAD21'
10530	0.252804	'+CTCF +RAD21'
10590	0.0908143	'+CTCF +RAD21'
10620	0.160738	'+CTCF +RAD21'
10650	0.0846849	'+CTCF +RAD21'
10680	0.179476	'+CTCF +RAD21'
10710	0.127989	'+CTCF +RAD21'
10740	0.127848	'+CTCF +RAD21'
10770	0.151556	'+CTCF +RAD21'
0	0.15455	'+CTCF -RAD21'
30	0.137099	'+CTCF -RAD21'
60	0.141556	'+CTCF -RAD21'
90	0.0344963	'+CTCF -RAD21'
120	0.227805	'+CTCF -RAD21'
150	0.230092	'+CTCF -RAD21'
180	0.265921	'+CTCF -RAD21'
240	0.123847	'+CTCF -RAD21'
270	0.293432	'+CTCF -RAD21'
300	0.0814136	'+CTCF -RAD21'
330	0.100076	'+CTCF -RAD21'
360	0.121977	'+CTCF -RAD21'
390	0.145547	'+CTCF -RAD21'
420	0.149859	'+CTCF -RAD21'
450	0.105078	'+CTCF -RAD21'
480	0.171584	'+CTCF -RAD21'
510	0.196942	'+CTCF -RAD21'
540	0.195767	'+CTCF -RAD21'
570	0.145558	'+CTCF -RAD21'
600	0.132204	'+CTCF -RAD21'
630	0.273764	'+CTCF -RAD21'
660	0.424732	'+CTCF -RAD21'
690	0.173307	'+CTCF -RAD21'
720	0.297141	'+CTCF -RAD21'
750	0.30808	'+CTCF -RAD21'
780	0.166092	'+CTCF -RAD21'
810	0.134847	'+CTCF -RAD21'
840	0.131901	'+CTCF -RAD21'
870	0.130709	'+CTCF -RAD21'
900	0.127468	'+CTCF -RAD21'
930	0.206572	'+CTCF -RAD21'
960	0.259579	'+CTCF -RAD21'
990	0.107293	'+CTCF -RAD21'
1020	0.227321	'+CTCF -RAD21'
1050	0.216692	'+CTCF -RAD21'
1080	0.225281	'+CTCF -RAD21'
1110	0.119968	'+CTCF -RAD21'
1140	0.166088	'+CTCF -RAD21'
1170	0.130942	'+CTCF -RAD21'
1200	0.13766	'+CTCF -RAD21'
1230	0.302024	'+CTCF -RAD21'
1260	0.178944	'+CTCF -RAD21'
1290	0.212179	'+CTCF -RAD21'
1350	0.17425	'+CTCF -RAD21'
1410	0.0855361	'+CTCF -RAD21'
1440	0.121482	'+CTCF -RAD21'
1500	0.22014	'+CTCF -RAD21'
1530	0.452544	'+CTCF -RAD21'
1560	0.33563	'+CTCF -RAD21'
1590	0.0995963	'+CTCF -RAD21'
1620	0.236844	'+CTCF -RAD21'
1650	0.292924	'+CTCF -RAD21'
1680	0.16481	'+CTCF -RAD21'
1710	0.261311	'+CTCF -RAD21'
1740	0.112632	'+CTCF -RAD21'
1770	0.0858021	'+CTCF -RAD21'
1800	0.159658	'+CTCF -RAD21'
1830	0.0453905	'+CTCF -RAD21'
1860	0.140748	'+CTCF -RAD21'
1890	0.0506378	'+CTCF -RAD21'
1920	0.370399	'+CTCF -RAD21'
1950	0.140761	'+CTCF -RAD21'
1980	0.23241	'+CTCF -RAD21'
2010	0.158602	'+CTCF -RAD21'
2040	0.227572	'+CTCF -RAD21'
2070	0.0549046	'+CTCF -RAD21'
2100	0.126894	'+CTCF -RAD21'
2130	0.123484	'+CTCF -RAD21'
2220	0.15019	'+CTCF -RAD21'
2250	0.0753993	'+CTCF -RAD21'
2280	0.0944357	'+CTCF -RAD21'
2310	0.213372	'+CTCF -RAD21'
2340	0.119093	'+CTCF -RAD21'
2370	0.0987062	'+CTCF -RAD21'
2400	0.251147	'+CTCF -RAD21'
2430	0.231207	'+CTCF -RAD21'
2460	0.166307	'+CTCF -RAD21'
2490	0.325096	'+CTCF -RAD21'
2520	0.212333	'+CTCF -RAD21'
2550	0.305248	'+CTCF -RAD21'
2580	0.177042	'+CTCF -RAD21'
2640	0.309028	'+CTCF -RAD21'
2670	0.212135	'+CTCF -RAD21'
2700	0.413494	'+CTCF -RAD21'
2730	0.150879	'+CTCF -RAD21'
2760	0.311539	'+CTCF -RAD21'
2790	0.258328	'+CTCF -RAD21'
2820	0.330813	'+CTCF -RAD21'
2850	0.228565	'+CTCF -RAD21'
2880	0.204598	'+CTCF -RAD21'
2910	0.101989	'+CTCF -RAD21'
2940	0.169617	'+CTCF -RAD21'
2970	0.288298	'+CTCF -RAD21'
3000	0.458262	'+CTCF -RAD21'
3030	0.309032	'+CTCF -RAD21'
3060	0.457204	'+CTCF -RAD21'
3090	0.132455	'+CTCF -RAD21'
3120	0.300058	'+CTCF -RAD21'
3150	0.142819	'+CTCF -RAD21'
3180	0.230229	'+CTCF -RAD21'
3210	0.311305	'+CTCF -RAD21'
3240	0.109612	'+CTCF -RAD21'
3270	0.168015	'+CTCF -RAD21'
3300	0.16441	'+CTCF -RAD21'
3330	0.303563	'+CTCF -RAD21'
3360	0.217791	'+CTCF -RAD21'
3390	0.16152	'+CTCF -RAD21'
3420	0.0952439	'+CTCF -RAD21'
3450	0.211454	'+CTCF -RAD21'
3510	0.245178	'+CTCF -RAD21'
3540	0.488502	'+CTCF -RAD21'
3570	0.143345	'+CTCF -RAD21'
3600	0.201855	'+CTCF -RAD21'
3630	0.267548	'+CTCF -RAD21'
3660	0.248442	'+CTCF -RAD21'
3690	0.455859	'+CTCF -RAD21'
3720	0.188971	'+CTCF -RAD21'
3750	0.377765	'+CTCF -RAD21'
3780	0.0724813	'+CTCF -RAD21'
3840	0.184806	'+CTCF -RAD21'
3870	0.438748	'+CTCF -RAD21'
3900	0.371963	'+CTCF -RAD21'
3930	0.365514	'+CTCF -RAD21'
3960	0.461497	'+CTCF -RAD21'
3990	0.474673	'+CTCF -RAD21'
4020	0.283813	'+CTCF -RAD21'
4050	0.165455	'+CTCF -RAD21'
4110	0.383765	'+CTCF -RAD21'
4140	0.295457	'+CTCF -RAD21'
4170	0.260186	'+CTCF -RAD21'
4200	0.720171	'+CTCF -RAD21'
4230	0.163063	'+CTCF -RAD21'
4260	0.555253	'+CTCF -RAD21'
4290	0.119079	'+CTCF -RAD21'
4320	0.0921336	'+CTCF -RAD21'
4350	0.213192	'+CTCF -RAD21'
4380	0.136179	'+CTCF -RAD21'
4410	0.243731	'+CTCF -RAD21'
4440	0.496919	'+CTCF -RAD21'
4470	0.373841	'+CTCF -RAD21'
4500	0.557836	'+CTCF -RAD21'
4530	0.381799	'+CTCF -RAD21'
4560	0.442691	'+CTCF -RAD21'
4590	0.333809	'+CTCF -RAD21'
4620	0.20006	'+CTCF -RAD21'
4680	0.277331	'+CTCF -RAD21'
4710	0.177598	'+CTCF -RAD21'
4740	0.323861	'+CTCF -RAD21'
4770	0.586881	'+CTCF -RAD21'
4800	0.172105	'+CTCF -RAD21'
4830	0.218352	'+CTCF -RAD21'
4860	0.25723	'+CTCF -RAD21'
4890	0.272963	'+CTCF -RAD21'
4920	0.38729	'+CTCF -RAD21'
4950	0.167166	'+CTCF -RAD21'
4980	0.394111	'+CTCF -RAD21'
5010	0.186595	'+CTCF -RAD21'
5040	0.230273	'+CTCF -RAD21'
5070	0.83179	'+CTCF -RAD21'
5100	0.406155	'+CTCF -RAD21'
5130	0.305022	'+CTCF -RAD21'
5160	0.379766	'+CTCF -RAD21'
5190	0.235517	'+CTCF -RAD21'
5220	0.279264	'+CTCF -RAD21'
5250	0.417985	'+CTCF -RAD21'
5280	0.111905	'+CTCF -RAD21'
5310	0.242386	'+CTCF -RAD21'
5340	0.380182	'+CTCF -RAD21'
5370	0.341346	'+CTCF -RAD21'
5430	0.313754	'+CTCF -RAD21'
5460	0.214074	'+CTCF -RAD21'
5490	0.229469	'+CTCF -RAD21'
5520	0.264206	'+CTCF -RAD21'
5550	0.345436	'+CTCF -RAD21'
5580	0.173915	'+CTCF -RAD21'
5640	0.0888195	'+CTCF -RAD21'
5670	0.433689	'+CTCF -RAD21'
5700	0.199085	'+CTCF -RAD21'
5730	0.375997	'+CTCF -RAD21'
5760	0.675437	'+CTCF -RAD21'
5790	0.456742	'+CTCF -RAD21'
5820	0.654984	'+CTCF -RAD21'
5850	0.665199	'+CTCF -RAD21'
5880	0.280301	'+CTCF -RAD21'
5910	0.969703	'+CTCF -RAD21'
5940	0.181566	'+CTCF -RAD21'
5970	0.338254	'+CTCF -RAD21'
6000	0.649171	'+CTCF -RAD21'
6060	0.219375	'+CTCF -RAD21'
6090	0.128843	'+CTCF -RAD21'
6120	0.121343	'+CTCF -RAD21'
6150	0.319659	'+CTCF -RAD21'
6180	0.22575	'+CTCF -RAD21'
6210	0.132851	'+CTCF -RAD21'
6240	0.347781	'+CTCF -RAD21'
6300	0.369518	'+CTCF -RAD21'
6330	0.4639	'+CTCF -RAD21'
6360	0.41131	'+CTCF -RAD21'
6390	0.45664	'+CTCF -RAD21'
6420	0.34318	'+CTCF -RAD21'
6450	0.461565	'+CTCF -RAD21'
6480	0.327721	'+CTCF -RAD21'
6510	0.363415	'+CTCF -RAD21'
6540	0.217476	'+CTCF -RAD21'
6570	0.333857	'+CTCF -RAD21'
6600	0.244248	'+CTCF -RAD21'
6630	0.319289	'+CTCF -RAD21'
6660	0.219171	'+CTCF -RAD21'
6690	0.353963	'+CTCF -RAD21'
6720	0.242434	'+CTCF -RAD21'
6750	0.220738	'+CTCF -RAD21'
6780	0.488145	'+CTCF -RAD21'
6810	0.608427	'+CTCF -RAD21'
6840	0.400481	'+CTCF -RAD21'
6870	0.100525	'+CTCF -RAD21'
6900	0.248786	'+CTCF -RAD21'
6930	0.292709	'+CTCF -RAD21'
6960	0.188598	'+CTCF -RAD21'
6990	0.23682	'+CTCF -RAD21'
7020	0.42861	'+CTCF -RAD21'
7050	0.270552	'+CTCF -RAD21'
7080	0.302722	'+CTCF -RAD21'
7110	0.210072	'+CTCF -RAD21'
7140	0.182098	'+CTCF -RAD21'
7170	0.292286	'+CTCF -RAD21'
7200	0.429162	'+CTCF -RAD21'
7230	0.212615	'+CTCF -RAD21'
7260	0.185122	'+CTCF -RAD21'
7290	0.31291	'+CTCF -RAD21'
7320	0.130079	'+CTCF -RAD21'
7350	0.229586	'+CTCF -RAD21'
7380	0.362762	'+CTCF -RAD21'
7410	0.216993	'+CTCF -RAD21'
7440	0.176247	'+CTCF -RAD21'
7470	0.238123	'+CTCF -RAD21'
7500	0.199472	'+CTCF -RAD21'
7530	0.247916	'+CTCF -RAD21'
7560	0.360507	'+CTCF -RAD21'
7590	0.276747	'+CTCF -RAD21'
7620	0.264322	'+CTCF -RAD21'
7650	0.274351	'+CTCF -RAD21'
7680	0.206399	'+CTCF -RAD21'
7710	0.307854	'+CTCF -RAD21'
7740	0.235871	'+CTCF -RAD21'
7770	0.395328	'+CTCF -RAD21'
7800	0.308752	'+CTCF -RAD21'
7830	0.283469	'+CTCF -RAD21'
7860	0.349498	'+CTCF -RAD21'
7890	0.194021	'+CTCF -RAD21'
7920	0.298983	'+CTCF -RAD21'
7950	0.339882	'+CTCF -RAD21'
7980	0.247139	'+CTCF -RAD21'
8010	0.256216	'+CTCF -RAD21'
8040	0.497093	'+CTCF -RAD21'
8070	0.74461	'+CTCF -RAD21'
8100	0.44885	'+CTCF -RAD21'
8130	0.306426	'+CTCF -RAD21'
8160	0.281167	'+CTCF -RAD21'
8190	0.350004	'+CTCF -RAD21'
8220	0.206089	'+CTCF -RAD21'
8250	0.367367	'+CTCF -RAD21'
8280	0.328458	'+CTCF -RAD21'
8310	0.276848	'+CTCF -RAD21'
8340	0.283165	'+CTCF -RAD21'
8370	0.32509	'+CTCF -RAD21'
8400	0.181489	'+CTCF -RAD21'
8430	0.314775	'+CTCF -RAD21'
8460	0.303508	'+CTCF -RAD21'
8490	0.435922	'+CTCF -RAD21'
8520	0.333823	'+CTCF -RAD21'
8550	0.39252	'+CTCF -RAD21'
8580	0.304261	'+CTCF -RAD21'
8610	0.476337	'+CTCF -RAD21'
8640	0.299897	'+CTCF -RAD21'
8670	0.267065	'+CTCF -RAD21'
8700	0.421594	'+CTCF -RAD21'
8730	0.569265	'+CTCF -RAD21'
8760	0.348552	'+CTCF -RAD21'
8790	0.645975	'+CTCF -RAD21'
8820	0.309074	'+CTCF -RAD21'
8850	0.25791	'+CTCF -RAD21'
8880	0.364531	'+CTCF -RAD21'
8910	0.303143	'+CTCF -RAD21'
8940	0.0988997	'+CTCF -RAD21'
8970	0.236757	'+CTCF -RAD21'
9000	0.346717	'+CTCF -RAD21'
9030	0.291435	'+CTCF -RAD21'
9060	0.268109	'+CTCF -RAD21'
9090	0.363202	'+CTCF -RAD21'
9120	0.249469	'+CTCF -RAD21'
9150	0.461479	'+CTCF -RAD21'
9180	0.290093	'+CTCF -RAD21'
9210	0.587001	'+CTCF -RAD21'
9240	0.369456	'+CTCF -RAD21'
9270	0.470142	'+CTCF -RAD21'
9300	0.439943	'+CTCF -RAD21'
9330	0.604248	'+CTCF -RAD21'
9360	0.775737	'+CTCF -RAD21'
9390	0.369908	'+CTCF -RAD21'
9420	0.41244	'+CTCF -RAD21'
9450	0.642657	'+CTCF -RAD21'
9480	0.53202	'+CTCF -RAD21'
9510	0.470327	'+CTCF -RAD21'
9540	0.533785	'+CTCF -RAD21'
9570	0.415842	'+CTCF -RAD21'
9600	0.25719	'+CTCF -RAD21'
9630	0.271403	'+CTCF -RAD21'
9660	0.288789	'+CTCF -RAD21'
9690	0.455261	'+CTCF -RAD21'
9720	0.407903	'+CTCF -RAD21'
9750	0.274545	'+CTCF -RAD21'
9780	0.535144	'+CTCF -RAD21'
9810	0.40817	'+CTCF -RAD21'
9840	0.303395	'+CTCF -RAD21'
9870	0.304903	'+CTCF -RAD21'
9900	0.558923	'+CTCF -RAD21'
9930	0.900265	'+CTCF -RAD21'
9960	0.338703	'+CTCF -RAD21'
10020	0.500403	'+CTCF -RAD21'
10050	0.434278	'+CTCF -RAD21'
10080	0.474433	'+CTCF -RAD21'
10110	0.636276	'+CTCF -RAD21'
10140	0.561997	'+CTCF -RAD21'
10170	0.640046	'+CTCF -RAD21'
10200	0.631648	'+CTCF -RAD21'
10230	0.753315	'+CTCF -RAD21'
10260	0.779003	'+CTCF -RAD21'
10290	0.548442	'+CTCF -RAD21'
10320	0.512413	'+CTCF -RAD21'
10380	0.360853	'+CTCF -RAD21'
10410	0.250709	'+CTCF -RAD21'
10440	0.418984	'+CTCF -RAD21'
10470	0.459725	'+CTCF -RAD21'
10500	0.287754	'+CTCF -RAD21'
10530	0.270969	'+CTCF -RAD21'
10560	0.381616	'+CTCF -RAD21'
10620	0.201252	'+CTCF -RAD21'
10650	0.664591	'+CTCF -RAD21'
10680	0.683737	'+CTCF -RAD21'
10710	0.375665	'+CTCF -RAD21'
0	0.388229	'-CTCF +RAD21'
240	0.616357	'-CTCF +RAD21'
270	0.433075	'-CTCF +RAD21'
330	0.909534	'-CTCF +RAD21'
360	0.455189	'-CTCF +RAD21'
390	0.664118	'-CTCF +RAD21'
420	1.24841	'-CTCF +RAD21'
480	0.532266	'-CTCF +RAD21'
510	1.10416	'-CTCF +RAD21'
540	0.990821	'-CTCF +RAD21'
570	0.678209	'-CTCF +RAD21'
600	0.765344	'-CTCF +RAD21'
630	0.892541	'-CTCF +RAD21'
690	0.361355	'-CTCF +RAD21'
810	0.574888	'-CTCF +RAD21'
840	0.32905	'-CTCF +RAD21'
1020	0.798968	'-CTCF +RAD21'
1080	0.520447	'-CTCF +RAD21'
1110	0.33038	'-CTCF +RAD21'
1140	0.589263	'-CTCF +RAD21'
1170	0.403894	'-CTCF +RAD21'
1200	0.503161	'-CTCF +RAD21'
1230	0.460487	'-CTCF +RAD21'
1260	0.691784	'-CTCF +RAD21'
1290	0.380284	'-CTCF +RAD21'
1320	0.37483	'-CTCF +RAD21'
1350	0.261244	'-CTCF +RAD21'
1380	0.332717	'-CTCF +RAD21'
1410	0.385676	'-CTCF +RAD21'
1440	0.177982	'-CTCF +RAD21'
1470	0.241808	'-CTCF +RAD21'
1500	0.174248	'-CTCF +RAD21'
1530	0.0782465	'-CTCF +RAD21'
1590	0.412105	'-CTCF +RAD21'
1620	0.298223	'-CTCF +RAD21'
1650	0.323577	'-CTCF +RAD21'
1680	0.155077	'-CTCF +RAD21'
1710	0.22108	'-CTCF +RAD21'
1740	0.275539	'-CTCF +RAD21'
1770	0.174695	'-CTCF +RAD21'
1800	0.253449	'-CTCF +RAD21'
1830	0.487341	'-CTCF +RAD21'
1860	0.386532	'-CTCF +RAD21'
1890	0.4384	'-CTCF +RAD21'
1950	0.366272	'-CTCF +RAD21'
1980	0.282726	'-CTCF +RAD21'
2040	0.343596	'-CTCF +RAD21'
2070	0.371102	'-CTCF +RAD21'
2100	0.330143	'-CTCF +RAD21'
2130	0.392507	'-CTCF +RAD21'
2160	0.357525	'-CTCF +RAD21'
2190	0.345262	'-CTCF +RAD21'
2220	0.24391	'-CTCF +RAD21'
2250	0.394046	'-CTCF +RAD21'
2310	0.362249	'-CTCF +RAD21'
2340	0.217556	'-CTCF +RAD21'
2370	0.120383	'-CTCF +RAD21'
2400	0.282158	'-CTCF +RAD21'
2430	0.315018	'-CTCF +RAD21'
2460	0.152484	'-CTCF +RAD21'
2490	0.313876	'-CTCF +RAD21'
2520	0.36705	'-CTCF +RAD21'
2550	0.191761	'-CTCF +RAD21'
2580	0.364444	'-CTCF +RAD21'
2610	0.202071	'-CTCF +RAD21'
2640	0.0918782	'-CTCF +RAD21'
2670	0.119478	'-CTCF +RAD21'
2700	0.190312	'-CTCF +RAD21'
2730	0.292781	'-CTCF +RAD21'
2760	0.227973	'-CTCF +RAD21'
2790	0.427961	'-CTCF +RAD21'
2820	0.299622	'-CTCF +RAD21'
2850	0.299985	'-CTCF +RAD21'
2880	0.321429	'-CTCF +RAD21'
2910	0.235707	'-CTCF +RAD21'
2940	0.197483	'-CTCF +RAD21'
2970	0.401099	'-CTCF +RAD21'
3000	0.119845	'-CTCF +RAD21'
3030	0.271692	'-CTCF +RAD21'
3060	0.348312	'-CTCF +RAD21'
3090	0.358919	'-CTCF +RAD21'
3120	0.18279	'-CTCF +RAD21'
3150	0.348522	'-CTCF +RAD21'
3180	0.258375	'-CTCF +RAD21'
3210	0.204836	'-CTCF +RAD21'
3240	0.162634	'-CTCF +RAD21'
3270	0.294296	'-CTCF +RAD21'
3300	0.149662	'-CTCF +RAD21'
3330	0.196526	'-CTCF +RAD21'
3360	0.161776	'-CTCF +RAD21'
3390	0.196559	'-CTCF +RAD21'
3420	0.235261	'-CTCF +RAD21'
3450	0.358183	'-CTCF +RAD21'
3480	0.22293	'-CTCF +RAD21'
3510	0.17096	'-CTCF +RAD21'
3570	0.236222	'-CTCF +RAD21'
3600	0.239559	'-CTCF +RAD21'
3630	0.200997	'-CTCF +RAD21'
3660	0.179724	'-CTCF +RAD21'
3690	0.266552	'-CTCF +RAD21'
3720	0.308496	'-CTCF +RAD21'
3750	0.12521	'-CTCF +RAD21'
3780	0.233795	'-CTCF +RAD21'
3810	0.258172	'-CTCF +RAD21'
3840	0.390705	'-CTCF +RAD21'
3870	0.277546	'-CTCF +RAD21'
3900	0.309321	'-CTCF +RAD21'
3930	0.3902	'-CTCF +RAD21'
3960	0.266576	'-CTCF +RAD21'
3990	0.229244	'-CTCF +RAD21'
4020	0.329579	'-CTCF +RAD21'
4050	0.224625	'-CTCF +RAD21'
4080	0.437996	'-CTCF +RAD21'
4110	0.402141	'-CTCF +RAD21'
4140	0.410051	'-CTCF +RAD21'
4170	0.259457	'-CTCF +RAD21'
4200	0.429869	'-CTCF +RAD21'
4260	0.313516	'-CTCF +RAD21'
4290	0.328961	'-CTCF +RAD21'
4320	0.123557	'-CTCF +RAD21'
4350	0.27236	'-CTCF +RAD21'
4380	0.286782	'-CTCF +RAD21'
4410	0.290645	'-CTCF +RAD21'
4440	0.416513	'-CTCF +RAD21'
4470	0.380403	'-CTCF +RAD21'
4500	0.264443	'-CTCF +RAD21'
4530	0.346225	'-CTCF +RAD21'
4560	0.395164	'-CTCF +RAD21'
4590	0.414388	'-CTCF +RAD21'
4620	0.239095	'-CTCF +RAD21'
4650	0.448766	'-CTCF +RAD21'
4680	0.525077	'-CTCF +RAD21'
4710	0.305766	'-CTCF +RAD21'
4740	0.286085	'-CTCF +RAD21'
4800	0.39264	'-CTCF +RAD21'
4830	0.305299	'-CTCF +RAD21'
4890	0.297511	'-CTCF +RAD21'
4920	0.18199	'-CTCF +RAD21'
4950	0.19392	'-CTCF +RAD21'
4980	0.189283	'-CTCF +RAD21'
5010	0.131511	'-CTCF +RAD21'
5040	0.210232	'-CTCF +RAD21'
5070	0.14257	'-CTCF +RAD21'
5100	0.180064	'-CTCF +RAD21'
5130	0.460123	'-CTCF +RAD21'
5160	0.209629	'-CTCF +RAD21'
5190	0.408212	'-CTCF +RAD21'
5310	0.251076	'-CTCF +RAD21'
5340	0.341248	'-CTCF +RAD21'
5370	0.513206	'-CTCF +RAD21'
5400	0.531329	'-CTCF +RAD21'
5430	0.528232	'-CTCF +RAD21'
5460	0.33999	'-CTCF +RAD21'
5490	0.447884	'-CTCF +RAD21'
5520	0.569021	'-CTCF +RAD21'
5550	0.320523	'-CTCF +RAD21'
5580	0.241873	'-CTCF +RAD21'
5610	0.318459	'-CTCF +RAD21'
5640	0.622639	'-CTCF +RAD21'
5670	0.664701	'-CTCF +RAD21'
5700	0.351289	'-CTCF +RAD21'
5730	0.601112	'-CTCF +RAD21'
5760	0.532568	'-CTCF +RAD21'
5790	0.299876	'-CTCF +RAD21'
5820	0.332369	'-CTCF +RAD21'
5850	0.467903	'-CTCF +RAD21'
5880	0.476277	'-CTCF +RAD21'
5910	0.284838	'-CTCF +RAD21'
5940	0.501485	'-CTCF +RAD21'
5970	0.600374	'-CTCF +RAD21'
6000	0.607677	'-CTCF +RAD21'
6030	0.480605	'-CTCF +RAD21'
6060	0.387505	'-CTCF +RAD21'
6090	0.373578	'-CTCF +RAD21'
6120	0.425747	'-CTCF +RAD21'
6150	0.374142	'-CTCF +RAD21'
6180	0.501037	'-CTCF +RAD21'
6210	0.150512	'-CTCF +RAD21'
6240	0.363018	'-CTCF +RAD21'
6360	0.29269	'-CTCF +RAD21'
6390	0.390536	'-CTCF +RAD21'
6420	0.360995	'-CTCF +RAD21'
6450	0.223114	'-CTCF +RAD21'
6480	0.248604	'-CTCF +RAD21'
6540	0.183519	'-CTCF +RAD21'
6570	0.297835	'-CTCF +RAD21'
6600	0.208006	'-CTCF +RAD21'
6630	0.317216	'-CTCF +RAD21'
6660	0.294065	'-CTCF +RAD21'
6690	0.274695	'-CTCF +RAD21'
6720	0.234159	'-CTCF +RAD21'
6750	0.1952	'-CTCF +RAD21'
6780	0.225559	'-CTCF +RAD21'
6810	0.407898	'-CTCF +RAD21'
6840	0.174509	'-CTCF +RAD21'
6870	0.248919	'-CTCF +RAD21'
6900	0.371039	'-CTCF +RAD21'
6930	0.336879	'-CTCF +RAD21'
6960	0.280405	'-CTCF +RAD21'
6990	0.328465	'-CTCF +RAD21'
7020	0.190311	'-CTCF +RAD21'
7050	0.349041	'-CTCF +RAD21'
7080	0.247412	'-CTCF +RAD21'
7140	0.233637	'-CTCF +RAD21'
7170	0.36901	'-CTCF +RAD21'
7320	0.20047	'-CTCF +RAD21'
7350	0.357519	'-CTCF +RAD21'
7380	0.356768	'-CTCF +RAD21'
7410	0.556462	'-CTCF +RAD21'
7440	0.31142	'-CTCF +RAD21'
7470	0.354199	'-CTCF +RAD21'
7500	0.190215	'-CTCF +RAD21'
7560	0.280758	'-CTCF +RAD21'
7590	0.265843	'-CTCF +RAD21'
7620	0.172822	'-CTCF +RAD21'
7650	0.2691	'-CTCF +RAD21'
7680	0.171718	'-CTCF +RAD21'
7710	0.167999	'-CTCF +RAD21'
7740	0.0948133	'-CTCF +RAD21'
7770	0.189255	'-CTCF +RAD21'
7830	0.16181	'-CTCF +RAD21'
7860	0.26405	'-CTCF +RAD21'
7890	0.216493	'-CTCF +RAD21'
7920	0.137203	'-CTCF +RAD21'
7950	0.260886	'-CTCF +RAD21'
7980	0.173407	'-CTCF +RAD21'
8010	0.127446	'-CTCF +RAD21'
8040	0.146086	'-CTCF +RAD21'
8070	0.143321	'-CTCF +RAD21'
8100	0.0892973	'-CTCF +RAD21'
8130	0.243166	'-CTCF +RAD21'
8160	0.167434	'-CTCF +RAD21'
8190	0.213679	'-CTCF +RAD21'
8220	0.164484	'-CTCF +RAD21'
8250	0.404092	'-CTCF +RAD21'
8280	0.216303	'-CTCF +RAD21'
8310	0.161791	'-CTCF +RAD21'
8340	0.36093	'-CTCF +RAD21'
8370	0.213494	'-CTCF +RAD21'
8430	0.308899	'-CTCF +RAD21'
8460	0.147835	'-CTCF +RAD21'
8490	0.137754	'-CTCF +RAD21'
8550	0.346015	'-CTCF +RAD21'
8580	0.246617	'-CTCF +RAD21'
8610	0.303525	'-CTCF +RAD21'
8640	0.301775	'-CTCF +RAD21'
8700	0.207958	'-CTCF +RAD21'
8760	0.216731	'-CTCF +RAD21'
8790	0.111166	'-CTCF +RAD21'
8880	0.298807	'-CTCF +RAD21'
8910	0.183052	'-CTCF +RAD21'
8940	0.339458	'-CTCF +RAD21'
9030	0.404576	'-CTCF +RAD21'
9060	0.127363	'-CTCF +RAD21'
9090	0.127086	'-CTCF +RAD21'
9120	0.141191	'-CTCF +RAD21'
9150	0.303932	'-CTCF +RAD21'
9180	0.34523	'-CTCF +RAD21'
9240	0.111665	'-CTCF +RAD21'
9270	0.20833	'-CTCF +RAD21'
9300	0.439361	'-CTCF +RAD21'
9330	0.339239	'-CTCF +RAD21'
9360	0.19941	'-CTCF +RAD21'
9390	0.268609	'-CTCF +RAD21'
9420	0.222256	'-CTCF +RAD21'
9480	0.266924	'-CTCF +RAD21'
9510	0.356111	'-CTCF +RAD21'
9540	0.159957	'-CTCF +RAD21'
9570	0.144214	'-CTCF +RAD21'
9600	0.169538	'-CTCF +RAD21'
9630	0.329531	'-CTCF +RAD21'
9660	0.288542	'-CTCF +RAD21'
9690	0.220694	'-CTCF +RAD21'
9750	0.343203	'-CTCF +RAD21'
9840	0.159525	'-CTCF +RAD21'
9870	0.365669	'-CTCF +RAD21'
9900	0.333347	'-CTCF +RAD21'
9930	0.250442	'-CTCF +RAD21'
9960	0.182157	'-CTCF +RAD21'
9990	0.245643	'-CTCF +RAD21'
10050	0.237106	'-CTCF +RAD21'
10080	0.283345	'-CTCF +RAD21'
10110	0.230512	'-CTCF +RAD21'
10140	0.247809	'-CTCF +RAD21'
10170	0.241573	'-CTCF +RAD21'
10200	0.184823	'-CTCF +RAD21'
10230	0.220694	'-CTCF +RAD21'
10260	0.198444	'-CTCF +RAD21'
10290	0.296759	'-CTCF +RAD21'
10320	0.278332	'-CTCF +RAD21'
10350	0.172153	'-CTCF +RAD21'
10380	0.262732	'-CTCF +RAD21'
0	0.57225	'-CTCF -RAD21'
60	0.395035	'-CTCF -RAD21'
120	0.483844	'-CTCF -RAD21'
150	0.275474	'-CTCF -RAD21'
240	0.667726	'-CTCF -RAD21'
270	0.495349	'-CTCF -RAD21'
300	0.464469	'-CTCF -RAD21'
330	0.274316	'-CTCF -RAD21'
390	0.148475	'-CTCF -RAD21'
420	0.410153	'-CTCF -RAD21'
450	0.319604	'-CTCF -RAD21'
540	0.301608	'-CTCF -RAD21'
570	0.332234	'-CTCF -RAD21'
600	0.147784	'-CTCF -RAD21'
630	0.268256	'-CTCF -RAD21'
660	0.122836	'-CTCF -RAD21'
690	0.588724	'-CTCF -RAD21'
720	0.389813	'-CTCF -RAD21'
750	0.259984	'-CTCF -RAD21'
780	0.310541	'-CTCF -RAD21'
810	0.166878	'-CTCF -RAD21'
840	0.262644	'-CTCF -RAD21'
870	0.354518	'-CTCF -RAD21'
930	0.383677	'-CTCF -RAD21'
990	0.376423	'-CTCF -RAD21'
1020	0.627377	'-CTCF -RAD21'
1050	0.422564	'-CTCF -RAD21'
1080	0.345508	'-CTCF -RAD21'
1110	0.329605	'-CTCF -RAD21'
1140	0.459728	'-CTCF -RAD21'
1170	0.421669	'-CTCF -RAD21'
1260	0.350423	'-CTCF -RAD21'
1290	0.482538	'-CTCF -RAD21'
1320	0.372262	'-CTCF -RAD21'
1350	0.368704	'-CTCF -RAD21'
1380	0.476127	'-CTCF -RAD21'
1410	0.489587	'-CTCF -RAD21'
1440	0.409629	'-CTCF -RAD21'
1470	0.385739	'-CTCF -RAD21'
1530	0.484306	'-CTCF -RAD21'
1560	0.478882	'-CTCF -RAD21'
1590	0.468055	'-CTCF -RAD21'
1620	0.502774	'-CTCF -RAD21'
1650	0.434766	'-CTCF -RAD21'
1680	0.48887	'-CTCF -RAD21'
1710	0.552045	'-CTCF -RAD21'
1740	0.603289	'-CTCF -RAD21'
1770	0.563884	'-CTCF -RAD21'
1800	0.371062	'-CTCF -RAD21'
1830	0.22577	'-CTCF -RAD21'
1860	0.375442	'-CTCF -RAD21'
1890	0.374144	'-CTCF -RAD21'
1920	0.229376	'-CTCF -RAD21'
1950	0.300784	'-CTCF -RAD21'
2010	0.279905	'-CTCF -RAD21'
2040	0.361988	'-CTCF -RAD21'
2070	0.294662	'-CTCF -RAD21'
2100	0.354128	'-CTCF -RAD21'
2130	0.250528	'-CTCF -RAD21'
2160	0.231165	'-CTCF -RAD21'
2190	0.223696	'-CTCF -RAD21'
2220	0.2062	'-CTCF -RAD21'
2250	0.560715	'-CTCF -RAD21'
2280	0.354997	'-CTCF -RAD21'
2310	0.273486	'-CTCF -RAD21'
2340	0.315729	'-CTCF -RAD21'
2370	0.163759	'-CTCF -RAD21'
2400	0.168834	'-CTCF -RAD21'
2430	0.209059	'-CTCF -RAD21'
2460	0.241233	'-CTCF -RAD21'
2490	0.289865	'-CTCF -RAD21'
2520	0.361311	'-CTCF -RAD21'
2550	0.421305	'-CTCF -RAD21'
2580	0.229861	'-CTCF -RAD21'
2610	0.409025	'-CTCF -RAD21'
2640	0.527753	'-CTCF -RAD21'
2670	0.525274	'-CTCF -RAD21'
2700	0.542264	'-CTCF -RAD21'
2730	0.48639	'-CTCF -RAD21'
2760	0.495675	'-CTCF -RAD21'
2790	0.472297	'-CTCF -RAD21'
2820	0.628609	'-CTCF -RAD21'
2850	0.476674	'-CTCF -RAD21'
2880	0.414006	'-CTCF -RAD21'
2910	0.403938	'-CTCF -RAD21'
2940	0.389722	'-CTCF -RAD21'
2970	0.602865	'-CTCF -RAD21'
3000	0.407097	'-CTCF -RAD21'
3030	0.333264	'-CTCF -RAD21'
3060	0.448812	'-CTCF -RAD21'
3090	0.658763	'-CTCF -RAD21'
3120	0.371894	'-CTCF -RAD21'
3150	0.973204	'-CTCF -RAD21'
3180	0.607324	'-CTCF -RAD21'
3210	0.457894	'-CTCF -RAD21'
3240	0.413292	'-CTCF -RAD21'
3270	0.414052	'-CTCF -RAD21'
3300	0.567582	'-CTCF -RAD21'
3330	0.370312	'-CTCF -RAD21'
3360	0.31023	'-CTCF -RAD21'
3390	0.34937	'-CTCF -RAD21'
3420	0.289834	'-CTCF -RAD21'
3450	0.35671	'-CTCF -RAD21'
3480	0.330396	'-CTCF -RAD21'
3510	0.265434	'-CTCF -RAD21'
3540	0.27129	'-CTCF -RAD21'
3570	0.376467	'-CTCF -RAD21'
3600	0.262536	'-CTCF -RAD21'
3630	0.412107	'-CTCF -RAD21'
3660	0.294475	'-CTCF -RAD21'
3690	0.236914	'-CTCF -RAD21'
3720	0.471117	'-CTCF -RAD21'
3780	0.240834	'-CTCF -RAD21'
3810	0.379482	'-CTCF -RAD21'
3840	0.546558	'-CTCF -RAD21'
3870	0.37027	'-CTCF -RAD21'
3900	0.304555	'-CTCF -RAD21'
3930	0.271491	'-CTCF -RAD21'
3960	0.369746	'-CTCF -RAD21'
3990	0.41892	'-CTCF -RAD21'
4020	0.330046	'-CTCF -RAD21'
4050	0.306381	'-CTCF -RAD21'
4080	0.398761	'-CTCF -RAD21'
4110	0.369766	'-CTCF -RAD21'
4140	0.39194	'-CTCF -RAD21'
4170	0.272955	'-CTCF -RAD21'
4200	0.43039	'-CTCF -RAD21'
4230	0.187891	'-CTCF -RAD21'
4260	0.454419	'-CTCF -RAD21'
4290	0.334506	'-CTCF -RAD21'
4320	0.21933	'-CTCF -RAD21'
4350	0.47604	'-CTCF -RAD21'
4380	0.360881	'-CTCF -RAD21'
4410	0.59744	'-CTCF -RAD21'
4440	0.326644	'-CTCF -RAD21'
4470	0.333346	'-CTCF -RAD21'
4500	0.320534	'-CTCF -RAD21'
4530	0.565712	'-CTCF -RAD21'
4560	0.385804	'-CTCF -RAD21'
4590	0.415871	'-CTCF -RAD21'
4620	0.371699	'-CTCF -RAD21'
4650	0.318515	'-CTCF -RAD21'
4680	0.435774	'-CTCF -RAD21'
4710	0.355014	'-CTCF -RAD21'
4740	0.340802	'-CTCF -RAD21'
4770	0.337238	'-CTCF -RAD21'
4800	0.22383	'-CTCF -RAD21'
4830	0.379305	'-CTCF -RAD21'
4860	0.271128	'-CTCF -RAD21'
4890	0.298569	'-CTCF -RAD21'
4920	0.315643	'-CTCF -RAD21'
4950	0.416381	'-CTCF -RAD21'
4980	0.449863	'-CTCF -RAD21'
5010	0.347679	'-CTCF -RAD21'
5040	0.321209	'-CTCF -RAD21'
5070	0.329028	'-CTCF -RAD21'
5100	0.303925	'-CTCF -RAD21'
5130	0.349755	'-CTCF -RAD21'
5160	0.545634	'-CTCF -RAD21'
5190	0.590418	'-CTCF -RAD21'
5220	0.501472	'-CTCF -RAD21'
5250	0.391457	'-CTCF -RAD21'
5280	0.247356	'-CTCF -RAD21'
5310	0.253526	'-CTCF -RAD21'
5340	0.43515	'-CTCF -RAD21'
5370	0.470994	'-CTCF -RAD21'
5400	0.417117	'-CTCF -RAD21'
5430	0.334021	'-CTCF -RAD21'
5460	0.435857	'-CTCF -RAD21'
5490	0.419641	'-CTCF -RAD21'
5520	0.332237	'-CTCF -RAD21'
5550	0.189565	'-CTCF -RAD21'
5580	0.464063	'-CTCF -RAD21'
5610	0.455683	'-CTCF -RAD21'
5640	0.358193	'-CTCF -RAD21'
5670	0.254834	'-CTCF -RAD21'
5700	0.0939044	'-CTCF -RAD21'
5730	0.413132	'-CTCF -RAD21'
5760	0.270343	'-CTCF -RAD21'
5790	0.403199	'-CTCF -RAD21'
5820	0.158133	'-CTCF -RAD21'
5880	0.428267	'-CTCF -RAD21'
5910	0.314041	'-CTCF -RAD21'
5940	0.40941	'-CTCF -RAD21'
5970	0.626623	'-CTCF -RAD21'
6000	0.432283	'-CTCF -RAD21'
6030	0.339261	'-CTCF -RAD21'
6060	0.418588	'-CTCF -RAD21'
6090	0.514877	'-CTCF -RAD21'
6120	0.395083	'-CTCF -RAD21'
6150	0.587615	'-CTCF -RAD21'
6180	0.435845	'-CTCF -RAD21'
6210	0.528847	'-CTCF -RAD21'
6240	0.450923	'-CTCF -RAD21'
6270	0.397015	'-CTCF -RAD21'
6300	0.367377	'-CTCF -RAD21'
6330	0.38574	'-CTCF -RAD21'
6360	0.605073	'-CTCF -RAD21'
6420	0.486639	'-CTCF -RAD21'
6450	0.387371	'-CTCF -RAD21'
6480	0.579097	'-CTCF -RAD21'
6540	0.501048	'-CTCF -RAD21'
6570	0.481524	'-CTCF -RAD21'
6600	0.370317	'-CTCF -RAD21'
6630	0.67509	'-CTCF -RAD21'
6660	0.439052	'-CTCF -RAD21'
6690	0.53601	'-CTCF -RAD21'
6720	0.320178	'-CTCF -RAD21'
6750	0.346202	'-CTCF -RAD21'
6780	0.452439	'-CTCF -RAD21'
6810	0.363547	'-CTCF -RAD21'
6840	0.268958	'-CTCF -RAD21'
6870	0.19336	'-CTCF -RAD21'
6900	0.259043	'-CTCF -RAD21'
6930	0.577251	'-CTCF -RAD21'
6960	0.567483	'-CTCF -RAD21'
6990	0.420085	'-CTCF -RAD21'
7020	0.69011	'-CTCF -RAD21'
7050	0.546259	'-CTCF -RAD21'
7080	0.513919	'-CTCF -RAD21'
7110	0.459098	'-CTCF -RAD21'
7140	0.681481	'-CTCF -RAD21'
7170	0.399177	'-CTCF -RAD21'
7200	0.596965	'-CTCF -RAD21'
7230	0.513392	'-CTCF -RAD21'
7260	0.548283	'-CTCF -RAD21'
7290	0.59083	'-CTCF -RAD21'
7320	0.583986	'-CTCF -RAD21'
7350	0.601216	'-CTCF -RAD21'
7380	0.547779	'-CTCF -RAD21'
7410	0.559622	'-CTCF -RAD21'
7440	0.870133	'-CTCF -RAD21'
7470	0.311513	'-CTCF -RAD21'
7500	0.338503	'-CTCF -RAD21'
7530	0.229845	'-CTCF -RAD21'
7560	0.632344	'-CTCF -RAD21'
7590	0.279129	'-CTCF -RAD21'
7620	0.329842	'-CTCF -RAD21'
7650	0.414207	'-CTCF -RAD21'
7680	0.500386	'-CTCF -RAD21'
7710	0.33882	'-CTCF -RAD21'
7740	0.340043	'-CTCF -RAD21'
7770	0.542268	'-CTCF -RAD21'
7800	0.616362	'-CTCF -RAD21'
7830	0.572671	'-CTCF -RAD21'
7890	0.611758	'-CTCF -RAD21'
7920	0.48583	'-CTCF -RAD21'
7950	0.265893	'-CTCF -RAD21'
7980	0.559008	'-CTCF -RAD21'
8010	0.547044	'-CTCF -RAD21'
8040	0.630701	'-CTCF -RAD21'
8070	0.787026	'-CTCF -RAD21'
8100	0.429937	'-CTCF -RAD21'
8130	0.425385	'-CTCF -RAD21'
8160	0.462709	'-CTCF -RAD21'
8190	0.86064	'-CTCF -RAD21'
8220	0.568494	'-CTCF -RAD21'
8280	0.840663	'-CTCF -RAD21'
8310	0.711893	'-CTCF -RAD21'
8460	0.639501	'-CTCF -RAD21'
8520	0.508972	'-CTCF -RAD21'
8640	0.694619	'-CTCF -RAD21'
8670	0.474463	'-CTCF -RAD21'
8700	0.707197	'-CTCF -RAD21'
8760	1.10474	'-CTCF -RAD21'
8790	0.819569	'-CTCF -RAD21'
8820	0.523978	'-CTCF -RAD21'
8850	0.7991	'-CTCF -RAD21'
8880	0.610775	'-CTCF -RAD21'
8910	0.629886	'-CTCF -RAD21'
8970	1.04997	'-CTCF -RAD21'
9000	0.744902	'-CTCF -RAD21'
9060	0.776168	'-CTCF -RAD21'
9090	0.304416	'-CTCF -RAD21'
9120	0.621313	'-CTCF -RAD21'
9150	0.552143	'-CTCF -RAD21'
9180	0.456251	'-CTCF -RAD21'
9210	0.929018	'-CTCF -RAD21'
9240	0.743066	'-CTCF -RAD21'
9270	0.598755	'-CTCF -RAD21'
9300	0.607838	'-CTCF -RAD21'
9330	0.757346	'-CTCF -RAD21'
9360	0.584514	'-CTCF -RAD21'
9390	1.01761	'-CTCF -RAD21'
9420	1.30719	'-CTCF -RAD21'
9510	0.712113	'-CTCF -RAD21'
9540	0.822592	'-CTCF -RAD21'
9900	0.711584	'-CTCF -RAD21'
9930	0.54211	'-CTCF -RAD21'

## Sheet: Figure4E
# Distance distribution
distance	condition
0.39067	'-CTCF +RAD21'
0.332365	'-CTCF +RAD21'
0.414676	'-CTCF +RAD21'
0.216856	'-CTCF +RAD21'
0.301523	'-CTCF +RAD21'
0.28353	'-CTCF +RAD21'
0.250845	'-CTCF +RAD21'
0.189009	'-CTCF +RAD21'
0.173112	'-CTCF +RAD21'
0.217971	'-CTCF +RAD21'
0.215926	'-CTCF +RAD21'
0.250145	'-CTCF +RAD21'
0.308607	'-CTCF +RAD21'
0.187421	'-CTCF +RAD21'
0.205508	'-CTCF +RAD21'
0.204662	'-CTCF +RAD21'
0.150864	'-CTCF +RAD21'
0.54945	'-CTCF +RAD21'
0.365278	'-CTCF +RAD21'
0.10058	'-CTCF +RAD21'
0.131438	'-CTCF +RAD21'
0.1859	'-CTCF +RAD21'
0.148709	'-CTCF +RAD21'
0.313837	'-CTCF +RAD21'
0.25826	'-CTCF +RAD21'
0.175441	'-CTCF +RAD21'
0.255981	'-CTCF +RAD21'
0.200654	'-CTCF +RAD21'
0.152784	'-CTCF +RAD21'
0.0995398	'-CTCF +RAD21'
0.138214	'-CTCF +RAD21'
0.107313	'-CTCF +RAD21'
0.0574345	'-CTCF +RAD21'
0.183704	'-CTCF +RAD21'
0.0680146	'-CTCF +RAD21'
0.261579	'-CTCF +RAD21'
0.174288	'-CTCF +RAD21'
0.225477	'-CTCF +RAD21'
0.277266	'-CTCF +RAD21'
0.259854	'-CTCF +RAD21'
0.242872	'-CTCF +RAD21'
0.549128	'+CTCF -RAD21'
0.696607	'+CTCF -RAD21'
0.35128	'+CTCF -RAD21'
0.466234	'+CTCF -RAD21'
0.365413	'+CTCF -RAD21'
0.244344	'+CTCF -RAD21'
0.261988	'+CTCF -RAD21'
0.386832	'+CTCF -RAD21'
0.304462	'+CTCF -RAD21'
0.161131	'+CTCF -RAD21'
0.344567	'+CTCF -RAD21'
0.312344	'+CTCF -RAD21'
0.258778	'+CTCF -RAD21'
0.31683	'+CTCF -RAD21'
0.349688	'+CTCF -RAD21'
0.343215	'+CTCF -RAD21'
0.496265	'+CTCF -RAD21'
0.33312	'+CTCF -RAD21'
0.225326	'+CTCF -RAD21'
0.487021	'+CTCF -RAD21'
0.279587	'+CTCF -RAD21'
0.529976	'+CTCF -RAD21'
1.00472	'+CTCF -RAD21'
0.41123	'+CTCF -RAD21'
0.219159	'+CTCF -RAD21'
0.272271	'+CTCF -RAD21'
0.295677	'+CTCF -RAD21'
0.346074	'+CTCF -RAD21'
0.231085	'+CTCF -RAD21'
0.281459	'+CTCF -RAD21'
0.275434	'+CTCF -RAD21'
0.30201	'+CTCF -RAD21'
0.360541	'+CTCF -RAD21'
0.351387	'+CTCF -RAD21'
0.428385	'+CTCF -RAD21'
0.22187	'+CTCF -RAD21'
0.19947	'+CTCF -RAD21'
0.442166	'+CTCF -RAD21'
0.249499	'+CTCF -RAD21'
0.103004	'+CTCF -RAD21'
0.190083	'+CTCF -RAD21'
0.23583	'+CTCF -RAD21'
0.242395	'+CTCF -RAD21'
0.476113	'+CTCF -RAD21'
0.362864	'+CTCF -RAD21'
0.251175	'+CTCF -RAD21'
0.286499	'+CTCF -RAD21'
0.385532	'+CTCF -RAD21'
0.35398	'+CTCF -RAD21'
0.364131	'+CTCF -RAD21'
0.439672	'+CTCF -RAD21'
0.117704	'+CTCF -RAD21'
0.279287	'+CTCF -RAD21'
0.279305	'+CTCF -RAD21'
0.158248	'+CTCF -RAD21'
0.438429	'+CTCF -RAD21'
0.136115	'+CTCF -RAD21'
0.227124	'+CTCF -RAD21'
0.379851	'+CTCF -RAD21'
0.2443	'+CTCF -RAD21'
0.386159	'+CTCF -RAD21'
0.162585	'+CTCF -RAD21'
0.22005	'+CTCF -RAD21'
0.395366	'+CTCF -RAD21'
0.375842	'+CTCF -RAD21'
0.253117	'+CTCF -RAD21'
0.161279	'+CTCF -RAD21'
0.096534	'+CTCF -RAD21'
0.119561	'+CTCF -RAD21'
0.195987	'+CTCF -RAD21'
0.447791	'+CTCF -RAD21'
0.470553	'+CTCF -RAD21'
0.450394	'+CTCF -RAD21'
0.269151	'+CTCF -RAD21'
0.253898	'+CTCF -RAD21'
0.42342	'+CTCF -RAD21'
0.741562	'+CTCF -RAD21'
0.67449	'+CTCF -RAD21'
0.808119	'+CTCF -RAD21'
0.52172	'+CTCF -RAD21'
0.649979	'+CTCF -RAD21'
0.567305	'+CTCF -RAD21'
0.537706	'+CTCF -RAD21'
0.388989	'+CTCF -RAD21'
0.487397	'+CTCF -RAD21'
0.394476	'+CTCF -RAD21'
0.601598	'+CTCF -RAD21'
0.373815	'+CTCF -RAD21'
0.570065	'+CTCF -RAD21'
0.24109	'+CTCF -RAD21'
0.830066	'+CTCF -RAD21'
0.272969	'+CTCF -RAD21'
0.277215	'+CTCF -RAD21'
0.588407	'+CTCF -RAD21'
0.963035	'+CTCF -RAD21'
0.170865	'+CTCF -RAD21'
0.567289	'+CTCF -RAD21'
0.333692	'+CTCF -RAD21'
0.328412	'+CTCF -RAD21'
0.46194	'+CTCF -RAD21'
0.308776	'+CTCF -RAD21'
0.345144	'+CTCF -RAD21'
0.257104	'+CTCF -RAD21'
0.538121	'+CTCF -RAD21'
0.236249	'+CTCF -RAD21'
0.336862	'+CTCF -RAD21'
0.377836	'+CTCF -RAD21'
0.211079	'+CTCF -RAD21'
0.138571	'+CTCF -RAD21'
0.355838	'+CTCF -RAD21'
0.27187	'+CTCF -RAD21'
0.0871959	'+CTCF -RAD21'
0.274938	'+CTCF -RAD21'
0.151221	'+CTCF -RAD21'
0.359286	'+CTCF -RAD21'
0.328138	'+CTCF -RAD21'
0.565888	'+CTCF -RAD21'
0.0762533	'+CTCF -RAD21'
0.191708	'+CTCF -RAD21'
0.200754	'+CTCF -RAD21'
0.216969	'+CTCF -RAD21'
0.230453	'+CTCF -RAD21'
0.119572	'+CTCF -RAD21'
0.285874	'+CTCF -RAD21'
0.497731	'+CTCF -RAD21'
0.296818	'+CTCF -RAD21'
0.273328	'+CTCF -RAD21'
0.446229	'+CTCF -RAD21'
0.255754	'+CTCF -RAD21'
0.247165	'+CTCF -RAD21'
0.405816	'-CTCF -RAD21'
0.550769	'-CTCF -RAD21'
0.672279	'-CTCF -RAD21'
0.506406	'-CTCF -RAD21'
0.300036	'-CTCF -RAD21'
0.376291	'-CTCF -RAD21'
0.393201	'-CTCF -RAD21'
0.356092	'-CTCF -RAD21'
0.355915	'-CTCF -RAD21'
0.407774	'-CTCF -RAD21'
0.377878	'-CTCF -RAD21'
0.423285	'-CTCF -RAD21'
0.313385	'-CTCF -RAD21'
0.29594	'-CTCF -RAD21'
0.389334	'-CTCF -RAD21'
0.646868	'-CTCF -RAD21'
0.500872	'-CTCF -RAD21'
0.348886	'-CTCF -RAD21'
0.377622	'-CTCF -RAD21'
0.51208	'-CTCF -RAD21'
0.393844	'-CTCF -RAD21'
0.355633	'-CTCF -RAD21'
0.43434	'-CTCF -RAD21'
0.518554	'-CTCF -RAD21'
0.498939	'-CTCF -RAD21'
0.586036	'-CTCF -RAD21'
0.702517	'-CTCF -RAD21'
0.461456	'-CTCF -RAD21'
0.533036	'-CTCF -RAD21'
0.55244	'-CTCF -RAD21'
0.519059	'-CTCF -RAD21'
0.610202	'-CTCF -RAD21'
0.611346	'-CTCF -RAD21'
0.625261	'-CTCF -RAD21'
0.648528	'-CTCF -RAD21'
0.468877	'-CTCF -RAD21'
0.464887	'-CTCF -RAD21'
0.48432	'-CTCF -RAD21'
0.583138	'-CTCF -RAD21'
0.210272	'-CTCF -RAD21'
0.287564	'-CTCF -RAD21'
0.418484	'-CTCF -RAD21'
0.319972	'-CTCF -RAD21'
0.726223	'-CTCF -RAD21'
0.467171	'-CTCF -RAD21'
0.386421	'-CTCF -RAD21'
0.378382	'-CTCF -RAD21'
0.381251	'-CTCF -RAD21'
0.444121	'-CTCF -RAD21'
0.340173	'-CTCF -RAD21'
0.384725	'-CTCF -RAD21'
1.05998	'-CTCF -RAD21'
0.615964	'-CTCF -RAD21'
0.718856	'-CTCF -RAD21'
0.395133	'-CTCF -RAD21'
0.699434	'-CTCF -RAD21'
0.251081	'-CTCF -RAD21'
0.380689	'-CTCF -RAD21'
0.143703	'-CTCF -RAD21'
0.276908	'-CTCF -RAD21'
0.279372	'-CTCF -RAD21'
0.278447	'-CTCF -RAD21'
0.375373	'-CTCF -RAD21'
0.396147	'-CTCF -RAD21'
0.303248	'-CTCF -RAD21'
0.272799	'-CTCF -RAD21'
0.386464	'-CTCF -RAD21'
0.588394	'-CTCF -RAD21'
0.197518	'-CTCF -RAD21'
0.328257	'-CTCF -RAD21'
0.360262	'-CTCF -RAD21'
0.456559	'-CTCF -RAD21'
0.336216	'-CTCF -RAD21'
0.421318	'-CTCF -RAD21'
0.490166	'-CTCF -RAD21'
0.49705	'-CTCF -RAD21'
0.278585	'-CTCF -RAD21'
0.577435	'-CTCF -RAD21'
0.408921	'-CTCF -RAD21'
0.336796	'-CTCF -RAD21'
0.444163	'-CTCF -RAD21'
0.439668	'-CTCF -RAD21'
0.323549	'-CTCF -RAD21'
0.392709	'-CTCF -RAD21'
1.02508	'-CTCF -RAD21'
0.312626	'-CTCF -RAD21'
0.108379	'-CTCF -RAD21'
0.758611	'-CTCF -RAD21'
0.192714	'-CTCF -RAD21'
0.430886	'-CTCF -RAD21'
0.316846	'-CTCF -RAD21'
0.39754	'-CTCF -RAD21'
0.356703	'-CTCF -RAD21'
0.505733	'-CTCF -RAD21'
0.0747353	'-CTCF -RAD21'
0.182032	'-CTCF -RAD21'
0.385964	'-CTCF -RAD21'
0.336992	'-CTCF -RAD21'
0.436014	'-CTCF -RAD21'
0.360408	'-CTCF -RAD21'
0.347388	'-CTCF -RAD21'
0.363566	'-CTCF -RAD21'
0.377293	'-CTCF -RAD21'
0.38131	'-CTCF -RAD21'
0.359153	'-CTCF -RAD21'
0.454241	'-CTCF -RAD21'
0.608718	'-CTCF -RAD21'
0.298386	'+CTCF +RAD21'
0.157992	'+CTCF +RAD21'
0.163291	'+CTCF +RAD21'
0.109049	'+CTCF +RAD21'
0.221234	'+CTCF +RAD21'
0.276962	'+CTCF +RAD21'
0.327621	'+CTCF +RAD21'
0.0605765	'+CTCF +RAD21'
0.332611	'+CTCF +RAD21'
0.155055	'+CTCF +RAD21'
0.275315	'+CTCF +RAD21'
0.484684	'+CTCF +RAD21'
0.0893707	'+CTCF +RAD21'
0.265307	'+CTCF +RAD21'
0.23711	'+CTCF +RAD21'
0.0932311	'+CTCF +RAD21'
0.0818563	'+CTCF +RAD21'
0.279565	'+CTCF +RAD21'
0.398195	'+CTCF +RAD21'
0.228422	'+CTCF +RAD21'
0.0201555	'+CTCF +RAD21'
0.115975	'+CTCF +RAD21'
0.181649	'+CTCF +RAD21'
0.158739	'+CTCF +RAD21'
0.295482	'+CTCF +RAD21'
0.697524	'+CTCF +RAD21'
0.257137	'+CTCF +RAD21'
0.713604	'+CTCF +RAD21'
0.381379	'+CTCF +RAD21'
0.231356	'+CTCF +RAD21'
0.27976	'+CTCF +RAD21'
0.108773	'+CTCF +RAD21'
0.114329	'+CTCF +RAD21'
0.057646	'+CTCF +RAD21'
0.179243	'+CTCF +RAD21'
0.119735	'+CTCF +RAD21'
0.139697	'+CTCF +RAD21'
0.0926502	'+CTCF +RAD21'
0.170326	'+CTCF +RAD21'
0.369051	'+CTCF +RAD21'
0.0410712	'+CTCF +RAD21'
0.273722	'+CTCF +RAD21'
0.174143	'+CTCF +RAD21'
0.146416	'+CTCF +RAD21'
0.0679691	'+CTCF +RAD21'
0.0876924	'+CTCF +RAD21'
0.233754	'+CTCF +RAD21'
0.251213	'+CTCF +RAD21'
0.14213	'+CTCF +RAD21'
0.146017	'+CTCF +RAD21'
0.294216	'+CTCF +RAD21'
0.286017	'+CTCF +RAD21'
0.290478	'+CTCF +RAD21'
0.263343	'+CTCF +RAD21'
0.17784	'+CTCF +RAD21'
0.216772	'+CTCF +RAD21'
0.258214	'+CTCF +RAD21'
0.934039	'+CTCF +RAD21'
0.301858	'+CTCF +RAD21'
0.245446	'+CTCF +RAD21'
0.17105	'+CTCF +RAD21'
0.073762	'+CTCF +RAD21'
0.256327	'+CTCF +RAD21'
0.219846	'+CTCF +RAD21'
0.235846	'+CTCF +RAD21'
0.195736	'+CTCF +RAD21'
0.292013	'+CTCF +RAD21'
0.238368	'+CTCF +RAD21'
0.15936	'+CTCF +RAD21'
0.191106	'+CTCF +RAD21'
0.188049	'+CTCF +RAD21'
0.201187	'+CTCF +RAD21'
0.202485	'+CTCF +RAD21'
0.223338	'+CTCF +RAD21'
0.238338	'+CTCF +RAD21'
0.115999	'+CTCF +RAD21'
0.219395	'+CTCF +RAD21'
0.212044	'+CTCF +RAD21'
0.240109	'+CTCF +RAD21'
0.325642	'+CTCF +RAD21'
0.384148	'+CTCF +RAD21'
0.341252	'+CTCF +RAD21'
0.262199	'+CTCF +RAD21'
0.264032	'+CTCF +RAD21'
0.227897	'+CTCF +RAD21'
0.226148	'+CTCF +RAD21'
0.251409	'+CTCF +RAD21'
0.241548	'+CTCF +RAD21'
0.178702	'+CTCF +RAD21'
0.258173	'+CTCF +RAD21'
0.252205	'+CTCF +RAD21'
0.18345	'+CTCF +RAD21'
0.112982	'+CTCF +RAD21'
0.091094	'+CTCF +RAD21'
0.0750721	'+CTCF +RAD21'
0.190588	'+CTCF +RAD21'
0.207156	'+CTCF +RAD21'
0.181957	'+CTCF +RAD21'
0.163279	'+CTCF +RAD21'
0.108859	'+CTCF +RAD21'
0.252539	'+CTCF +RAD21'
0.245807	'+CTCF +RAD21'
0.151003	'+CTCF +RAD21'
0.179552	'+CTCF +RAD21'
0.229866	'+CTCF +RAD21'
0.210201	'+CTCF +RAD21'
0.248629	'+CTCF +RAD21'
0.101717	'+CTCF +RAD21'
0.213605	'+CTCF +RAD21'
0.121758	'+CTCF +RAD21'
0.138833	'+CTCF +RAD21'
0.153427	'+CTCF +RAD21'
0.100652	'+CTCF +RAD21'
0.221542	'+CTCF +RAD21'
0.215911	'+CTCF +RAD21'
0.301103	'+CTCF +RAD21'
0.143028	'+CTCF +RAD21'
0.21884	'+CTCF +RAD21'
0.193863	'+CTCF +RAD21'
0.134215	'+CTCF +RAD21'
0.144147	'+CTCF +RAD21'
0.284802	'+CTCF +RAD21'
0.195181	'+CTCF +RAD21'
0.175279	'+CTCF +RAD21'
0.175417	'+CTCF +RAD21'
0.0841401	'+CTCF +RAD21'
0.148983	'+CTCF +RAD21'
0.128593	'+CTCF +RAD21'
0.0842791	'+CTCF +RAD21'
0.300229	'+CTCF +RAD21'
0.163964	'+CTCF +RAD21'
0.272249	'+CTCF +RAD21'
0.231877	'+CTCF +RAD21'
0.287555	'+CTCF +RAD21'
0.20415	'+CTCF +RAD21'
0.324538	'+CTCF +RAD21'
0.179186	'+CTCF +RAD21'
0.200266	'+CTCF +RAD21'
0.0617031	'+CTCF +RAD21'
0.185035	'+CTCF +RAD21'
0.205069	'+CTCF +RAD21'
0.124583	'+CTCF +RAD21'
0.0945631	'+CTCF +RAD21'
0.106412	'+CTCF +RAD21'
0.178676	'+CTCF +RAD21'
0.160292	'+CTCF +RAD21'
0.0938797	'+CTCF +RAD21'
0.168587	'+CTCF +RAD21'
0.130769	'+CTCF +RAD21'
0.0760656	'+CTCF +RAD21'
0.103642	'+CTCF +RAD21'
0.2282	'+CTCF +RAD21'
0.140321	'+CTCF +RAD21'
0.11761	'+CTCF +RAD21'
0.199139	'+CTCF +RAD21'
0.198689	'+CTCF +RAD21'
0.785996	'+CTCF +RAD21'
0.212177	'+CTCF +RAD21'
0.168154	'+CTCF +RAD21'
0.0846694	'+CTCF +RAD21'
0.0685551	'+CTCF +RAD21'
0.194308	'+CTCF +RAD21'
0.16203	'+CTCF +RAD21'
0.150219	'+CTCF +RAD21'
0.134773	'+CTCF +RAD21'
0.0365878	'+CTCF +RAD21'
0.0861801	'+CTCF +RAD21'
0.0447572	'+CTCF +RAD21'
0.139148	'+CTCF +RAD21'
0.0303654	'+CTCF +RAD21'
0.0842878	'+CTCF +RAD21'
0.187505	'+CTCF +RAD21'
0.198573	'+CTCF +RAD21'
0.279499	'+CTCF +RAD21'
0.185641	'+CTCF +RAD21'
0.274325	'+CTCF +RAD21'
0.163302	'+CTCF +RAD21'
0.307007	'+CTCF +RAD21'
0.113907	'+CTCF +RAD21'
0.137817	'+CTCF +RAD21'
0.160172	'+CTCF +RAD21'
0.190054	'+CTCF +RAD21'
0.0984458	'+CTCF +RAD21'
0.0409493	'+CTCF +RAD21'
0.0989521	'+CTCF +RAD21'
0.0949012	'+CTCF +RAD21'
0.124337	'+CTCF +RAD21'
0.0550744	'+CTCF +RAD21'
0.0938149	'+CTCF +RAD21'
0.147513	'+CTCF +RAD21'
0.120267	'+CTCF +RAD21'
0.172649	'+CTCF +RAD21'
0.104586	'+CTCF +RAD21'
0.162081	'+CTCF +RAD21'
0.183128	'+CTCF +RAD21'
0.105343	'+CTCF +RAD21'
0.137428	'+CTCF +RAD21'
0.0858253	'+CTCF +RAD21'
0.173525	'+CTCF +RAD21'
0.106904	'+CTCF +RAD21'
0.112581	'+CTCF +RAD21'
0.184076	'+CTCF +RAD21'
0.235101	'+CTCF +RAD21'
0.135517	'+CTCF +RAD21'
0.11103	'+CTCF +RAD21'
0.163769	'+CTCF +RAD21'
0.165125	'+CTCF +RAD21'
0.174512	'+CTCF +RAD21'
0.167719	'+CTCF +RAD21'
0.230566	'+CTCF +RAD21'
0.134671	'+CTCF +RAD21'
0.170442	'+CTCF +RAD21'
0.127991	'+CTCF +RAD21'
0.163997	'+CTCF +RAD21'
0.313746	'+CTCF +RAD21'
0.0595946	'+CTCF +RAD21'
0.160733	'+CTCF +RAD21'
0.321856	'+CTCF +RAD21'
0.157785	'+CTCF +RAD21'
0.249642	'+CTCF +RAD21'
0.132678	'+CTCF +RAD21'
0.178095	'+CTCF +RAD21'
0.186555	'+CTCF +RAD21'
0.338543	'+CTCF +RAD21'
0.14319	'+CTCF +RAD21'
0.19191	'+CTCF +RAD21'
0.099684	'+CTCF +RAD21'
0.134758	'+CTCF +RAD21'
0.16883	'+CTCF +RAD21'
0.328459	'+CTCF +RAD21'
0.168499	'+CTCF +RAD21'
0.251676	'+CTCF +RAD21'
0.158616	'+CTCF +RAD21'
0.0787573	'+CTCF +RAD21'
0.138318	'+CTCF +RAD21'
0.135571	'+CTCF +RAD21'
0.0670083	'+CTCF +RAD21'
0.0993136	'+CTCF +RAD21'
0.211327	'+CTCF +RAD21'
0.150775	'+CTCF +RAD21'
0.174125	'+CTCF +RAD21'
0.139076	'+CTCF +RAD21'
0.168147	'+CTCF +RAD21'
0.0887816	'+CTCF +RAD21'
0.137589	'+CTCF +RAD21'
0.113373	'+CTCF +RAD21'
0.237051	'+CTCF +RAD21'
0.156952	'+CTCF +RAD21'
0.280672	'+CTCF +RAD21'
0.12939	'+CTCF +RAD21'
0.18601	'+CTCF +RAD21'
0.212213	'+CTCF +RAD21'
0.20712	'+CTCF +RAD21'
0.0880219	'+CTCF +RAD21'
0.106376	'+CTCF +RAD21'
0.151918	'+CTCF +RAD21'
0.0588572	'+CTCF +RAD21'
0.103126	'+CTCF +RAD21'
0.185686	'+CTCF +RAD21'
0.199034	'+CTCF +RAD21'
0.11993	'+CTCF +RAD21'
0.0744729	'+CTCF +RAD21'
0.115544	'+CTCF +RAD21'
0.0844848	'+CTCF +RAD21'
0.275221	'+CTCF +RAD21'
0.200096	'+CTCF +RAD21'
0.148058	'+CTCF +RAD21'
0.193522	'+CTCF +RAD21'
0.169677	'+CTCF +RAD21'
0.183665	'+CTCF +RAD21'
0.123672	'+CTCF +RAD21'
0.0640843	'+CTCF +RAD21'
0.147317	'+CTCF +RAD21'
0.173285	'+CTCF +RAD21'
0.213212	'+CTCF +RAD21'
0.246914	'+CTCF +RAD21'
0.2858	'+CTCF +RAD21'
0.0240182	'+CTCF +RAD21'
0.263271	'+CTCF +RAD21'
0.276491	'+CTCF +RAD21'
0.242477	'+CTCF +RAD21'
0.182571	'+CTCF +RAD21'
0.202459	'+CTCF +RAD21'
0.260373	'+CTCF +RAD21'
0.193909	'+CTCF +RAD21'
0.125736	'+CTCF +RAD21'
0.102933	'+CTCF +RAD21'
0.280287	'+CTCF +RAD21'
0.166351	'+CTCF +RAD21'
0.17291	'+CTCF +RAD21'
0.14348	'+CTCF +RAD21'
0.141703	'+CTCF +RAD21'
0.0959868	'+CTCF +RAD21'
0.129773	'+CTCF +RAD21'
0.135909	'+CTCF +RAD21'
0.221089	'+CTCF +RAD21'
0.152381	'+CTCF +RAD21'
0.149028	'+CTCF +RAD21'
0.130069	'+CTCF +RAD21'
0.1552	'+CTCF +RAD21'
0.133498	'+CTCF +RAD21'
0.179623	'+CTCF +RAD21'
0.219177	'+CTCF +RAD21'
0.116054	'+CTCF +RAD21'
0.226209	'+CTCF +RAD21'
0.302175	'+CTCF +RAD21'
0.172227	'+CTCF +RAD21'
0.101776	'+CTCF +RAD21'
0.22795	'+CTCF +RAD21'
0.129568	'+CTCF +RAD21'
0.207011	'+CTCF +RAD21'
0.0766749	'+CTCF +RAD21'
0.168421	'+CTCF +RAD21'
0.164519	'+CTCF +RAD21'
0.175507	'+CTCF +RAD21'
0.300359	'+CTCF +RAD21'
0.270692	'+CTCF +RAD21'
0.14238	'+CTCF +RAD21'
0.121594	'+CTCF +RAD21'
0.0896017	'+CTCF +RAD21'
0.178914	'+CTCF +RAD21'
0.219036	'+CTCF +RAD21'
0.187203	'+CTCF +RAD21'
0.224123	'+CTCF +RAD21'
0.223895	'+CTCF +RAD21'
0.163365	'+CTCF +RAD21'
0.209216	'+CTCF +RAD21'
0.219485	'+CTCF +RAD21'
0.161868	'+CTCF +RAD21'
0.0922069	'+CTCF +RAD21'
0.16911	'+CTCF +RAD21'
0.227364	'+CTCF +RAD21'
0.286193	'+CTCF +RAD21'
0.153531	'+CTCF +RAD21'
0.201502	'+CTCF +RAD21'
0.113301	'+CTCF +RAD21'
0.163633	'+CTCF +RAD21'
0.184504	'+CTCF +RAD21'
0.15486	'+CTCF +RAD21'
0.190363	'+CTCF +RAD21'
0.227122	'+CTCF +RAD21'
0.196744	'+CTCF +RAD21'
0.166105	'+CTCF +RAD21'
0.168631	'+CTCF +RAD21'
0.297139	'+CTCF -RAD21'
0.342156	'+CTCF -RAD21'
0.350775	'+CTCF -RAD21'
0.408114	'+CTCF -RAD21'
0.47532	'+CTCF -RAD21'
0.636505	'+CTCF -RAD21'
0.556514	'+CTCF -RAD21'
0.356714	'+CTCF -RAD21'
0.649822	'+CTCF -RAD21'
0.448708	'+CTCF -RAD21'
0.811841	'+CTCF -RAD21'
0.465231	'+CTCF -RAD21'
0.237144	'+CTCF -RAD21'
0.326518	'+CTCF -RAD21'
0.266142	'+CTCF -RAD21'
0.229931	'+CTCF -RAD21'
0.462687	'+CTCF -RAD21'
0.327339	'+CTCF -RAD21'
0.382223	'+CTCF -RAD21'
0.700244	'+CTCF -RAD21'
0.782531	'+CTCF -RAD21'
0.706694	'+CTCF -RAD21'
0.547533	'+CTCF -RAD21'
0.270454	'+CTCF -RAD21'
0.332187	'+CTCF -RAD21'
0.349901	'+CTCF -RAD21'
0.385262	'+CTCF -RAD21'
0.130674	'+CTCF -RAD21'
0.219133	'+CTCF -RAD21'
0.0704665	'+CTCF -RAD21'
0.231494	'+CTCF -RAD21'
0.487643	'+CTCF -RAD21'
0.405101	'+CTCF -RAD21'
0.448217	'+CTCF -RAD21'
0.475567	'+CTCF -RAD21'
0.314861	'+CTCF -RAD21'
0.379732	'+CTCF -RAD21'
0.571506	'+CTCF -RAD21'
0.389215	'+CTCF -RAD21'
0.508217	'+CTCF -RAD21'
0.385658	'+CTCF -RAD21'
0.872561	'+CTCF -RAD21'
0.399487	'+CTCF -RAD21'
0.239359	'+CTCF -RAD21'
0.450893	'+CTCF -RAD21'
0.311607	'+CTCF -RAD21'
0.69561	'+CTCF -RAD21'
0.494137	'+CTCF -RAD21'
0.460097	'+CTCF -RAD21'
0.17715	'+CTCF -RAD21'
0.219546	'+CTCF -RAD21'
0.242168	'+CTCF -RAD21'
0.337689	'+CTCF -RAD21'
0.364401	'+CTCF -RAD21'
0.366264	'+CTCF -RAD21'
0.375779	'+CTCF -RAD21'
0.331087	'+CTCF -RAD21'
0.222836	'+CTCF -RAD21'
0.57896	'+CTCF -RAD21'
0.3528	'+CTCF -RAD21'
0.481841	'+CTCF -RAD21'
0.224505	'+CTCF -RAD21'
0.139618	'+CTCF -RAD21'
0.354456	'+CTCF -RAD21'
0.356341	'+CTCF -RAD21'
0.277551	'+CTCF -RAD21'
0.242307	'+CTCF -RAD21'
0.210704	'+CTCF -RAD21'
0.208401	'+CTCF -RAD21'
0.0837389	'+CTCF -RAD21'
0.312276	'+CTCF -RAD21'
0.0490316	'+CTCF -RAD21'
0.116013	'+CTCF -RAD21'
0.25918	'+CTCF -RAD21'
0.238674	'+CTCF -RAD21'
0.372375	'+CTCF -RAD21'
0.349649	'+CTCF -RAD21'
0.195995	'+CTCF -RAD21'
0.111141	'+CTCF -RAD21'
0.277303	'+CTCF -RAD21'
0.162417	'+CTCF -RAD21'
0.285895	'+CTCF -RAD21'
0.277468	'+CTCF -RAD21'
0.374467	'+CTCF -RAD21'
0.183834	'+CTCF -RAD21'
0.260677	'+CTCF -RAD21'
0.218316	'+CTCF -RAD21'
0.452898	'+CTCF -RAD21'
0.21853	'+CTCF -RAD21'
0.246824	'+CTCF -RAD21'
0.373155	'+CTCF -RAD21'
0.57594	'+CTCF -RAD21'
0.364636	'+CTCF -RAD21'
0.805828	'+CTCF -RAD21'
0.742037	'+CTCF -RAD21'
0.636765	'+CTCF -RAD21'
0.448719	'+CTCF -RAD21'
0.675255	'+CTCF -RAD21'
0.439075	'+CTCF -RAD21'
0.362629	'+CTCF -RAD21'
0.434333	'+CTCF -RAD21'
0.36112	'+CTCF -RAD21'
0.376293	'+CTCF -RAD21'
0.32397	'+CTCF -RAD21'
0.258892	'+CTCF -RAD21'
0.289433	'+CTCF -RAD21'
0.593264	'+CTCF -RAD21'
0.253108	'+CTCF -RAD21'
0.213586	'+CTCF -RAD21'
0.296613	'+CTCF -RAD21'
0.402932	'+CTCF -RAD21'
0.108711	'+CTCF -RAD21'
0.225855	'+CTCF -RAD21'
0.304315	'+CTCF -RAD21'
0.485257	'+CTCF -RAD21'
0.291462	'+CTCF -RAD21'
0.332855	'+CTCF -RAD21'
0.21119	'+CTCF -RAD21'
0.246676	'+CTCF -RAD21'
0.121326	'+CTCF -RAD21'
0.432561	'+CTCF -RAD21'
0.3615	'+CTCF -RAD21'
0.161217	'+CTCF -RAD21'
0.49788	'+CTCF -RAD21'
0.266549	'+CTCF -RAD21'
0.238375	'+CTCF -RAD21'
0.366408	'+CTCF -RAD21'
0.456745	'+CTCF -RAD21'
0.329657	'+CTCF -RAD21'
0.163432	'+CTCF -RAD21'
0.317446	'+CTCF -RAD21'
0.196703	'+CTCF -RAD21'
0.136468	'+CTCF -RAD21'
0.753395	'+CTCF -RAD21'
0.862446	'+CTCF -RAD21'
0.305759	'+CTCF -RAD21'
0.338013	'+CTCF -RAD21'
0.278518	'+CTCF -RAD21'
0.370433	'+CTCF -RAD21'
0.264084	'+CTCF -RAD21'
0.287444	'+CTCF -RAD21'
0.388099	'+CTCF -RAD21'
0.327661	'+CTCF -RAD21'
0.2544	'+CTCF -RAD21'
0.464716	'+CTCF -RAD21'
0.356134	'+CTCF -RAD21'
0.403097	'+CTCF -RAD21'
0.567711	'+CTCF -RAD21'
0.272098	'+CTCF -RAD21'
0.518049	'+CTCF -RAD21'
0.173458	'+CTCF -RAD21'
0.337119	'+CTCF -RAD21'
0.353164	'+CTCF -RAD21'
0.216612	'+CTCF -RAD21'
0.138777	'+CTCF -RAD21'
0.144974	'+CTCF -RAD21'
0.169981	'+CTCF -RAD21'
0.202009	'+CTCF -RAD21'
0.472874	'+CTCF -RAD21'
0.463653	'+CTCF -RAD21'
0.230023	'+CTCF -RAD21'
0.22759	'+CTCF -RAD21'
0.328	'+CTCF -RAD21'
0.342123	'+CTCF -RAD21'
0.153899	'+CTCF -RAD21'
0.608579	'-CTCF -RAD21'
0.695462	'-CTCF -RAD21'
0.719142	'-CTCF -RAD21'
0.631059	'-CTCF -RAD21'
0.75418	'-CTCF -RAD21'
0.920482	'-CTCF -RAD21'
1.05183	'-CTCF -RAD21'
0.776288	'-CTCF -RAD21'
1.24183	'-CTCF -RAD21'
1.11096	'-CTCF -RAD21'
1.04853	'-CTCF -RAD21'
0.684149	'-CTCF -RAD21'
0.766089	'-CTCF -RAD21'
0.653647	'-CTCF -RAD21'
0.583901	'-CTCF -RAD21'
0.426787	'-CTCF -RAD21'
0.292967	'-CTCF -RAD21'
0.474952	'-CTCF -RAD21'
0.358858	'-CTCF -RAD21'
0.423686	'-CTCF -RAD21'
0.36394	'-CTCF -RAD21'
0.52999	'-CTCF -RAD21'
0.625637	'-CTCF -RAD21'
0.651182	'-CTCF -RAD21'
0.449974	'-CTCF -RAD21'
0.355959	'-CTCF -RAD21'
0.346902	'-CTCF -RAD21'
0.316732	'-CTCF -RAD21'
0.551011	'-CTCF -RAD21'
0.400254	'-CTCF -RAD21'
0.454102	'-CTCF -RAD21'
0.51888	'-CTCF -RAD21'
0.386274	'-CTCF -RAD21'
0.183705	'-CTCF -RAD21'
0.442492	'-CTCF -RAD21'
0.469319	'-CTCF -RAD21'
0.406161	'-CTCF -RAD21'
0.630177	'-CTCF -RAD21'
0.322025	'-CTCF -RAD21'
0.694462	'-CTCF -RAD21'
0.584655	'-CTCF -RAD21'
0.720512	'-CTCF -RAD21'
0.957873	'-CTCF -RAD21'
0.637113	'-CTCF -RAD21'
0.529314	'-CTCF -RAD21'
0.390396	'-CTCF -RAD21'
0.160111	'-CTCF +RAD21'
0.146464	'-CTCF +RAD21'
0.166553	'-CTCF +RAD21'
0.181615	'-CTCF +RAD21'
0.20959	'-CTCF +RAD21'
0.195007	'-CTCF +RAD21'
0.304369	'-CTCF +RAD21'
0.133643	'-CTCF +RAD21'
0.220931	'-CTCF +RAD21'
0.102406	'-CTCF +RAD21'
0.151963	'-CTCF +RAD21'
0.275752	'-CTCF +RAD21'
0.555501	'-CTCF +RAD21'
0.119648	'-CTCF +RAD21'
0.174114	'-CTCF +RAD21'
0.304562	'-CTCF +RAD21'
0.260352	'-CTCF +RAD21'
0.235423	'-CTCF +RAD21'
0.246658	'-CTCF +RAD21'
0.238357	'-CTCF +RAD21'
0.314977	'-CTCF +RAD21'
0.206304	'-CTCF +RAD21'
0.196664	'-CTCF +RAD21'
0.257676	'-CTCF +RAD21'
0.314719	'-CTCF +RAD21'
0.192441	'-CTCF +RAD21'
0.160629	'-CTCF +RAD21'
0.150637	'-CTCF +RAD21'
0.0833662	'-CTCF +RAD21'
0.268147	'-CTCF +RAD21'
0.274556	'-CTCF +RAD21'
0.279659	'-CTCF +RAD21'
0.236424	'-CTCF +RAD21'
0.10064	'-CTCF +RAD21'
0.211012	'-CTCF +RAD21'
0.244675	'-CTCF +RAD21'
0.150149	'-CTCF +RAD21'
0.210252	'-CTCF +RAD21'
0.171716	'-CTCF +RAD21'
0.364643	'-CTCF +RAD21'
0.266853	'-CTCF +RAD21'
0.246068	'-CTCF +RAD21'
0.183737	'-CTCF +RAD21'
0.176861	'-CTCF +RAD21'
0.257673	'-CTCF +RAD21'
0.245653	'-CTCF +RAD21'
0.255698	'-CTCF +RAD21'
0.107113	'-CTCF +RAD21'
0.0632672	'-CTCF +RAD21'
0.283479	'-CTCF +RAD21'
0.111404	'-CTCF +RAD21'
0.291216	'-CTCF +RAD21'
0.253292	'-CTCF +RAD21'
0.23224	'-CTCF +RAD21'
0.207107	'-CTCF +RAD21'
0.342856	'-CTCF +RAD21'
0.159384	'-CTCF +RAD21'
0.347675	'-CTCF +RAD21'
0.421377	'-CTCF +RAD21'
0.160206	'-CTCF +RAD21'
0.285859	'-CTCF +RAD21'
0.0988406	'-CTCF +RAD21'
0.35541	'-CTCF -RAD21'
0.238642	'-CTCF -RAD21'
0.155159	'-CTCF -RAD21'
0.285909	'-CTCF -RAD21'
0.220749	'-CTCF -RAD21'
0.133556	'-CTCF -RAD21'
0.168777	'-CTCF -RAD21'
0.363679	'-CTCF -RAD21'
0.196996	'-CTCF -RAD21'
0.0834288	'-CTCF -RAD21'
0.228099	'-CTCF -RAD21'
0.187113	'-CTCF -RAD21'
0.39632	'-CTCF -RAD21'
0.188022	'-CTCF -RAD21'
0.415587	'-CTCF -RAD21'
0.220235	'-CTCF -RAD21'
0.20322	'-CTCF -RAD21'
0.269037	'-CTCF -RAD21'
0.236643	'-CTCF -RAD21'
0.327845	'-CTCF -RAD21'
0.298693	'-CTCF -RAD21'
0.214975	'-CTCF -RAD21'
0.341064	'-CTCF -RAD21'
0.506913	'-CTCF -RAD21'
0.343079	'-CTCF -RAD21'
0.731239	'-CTCF -RAD21'
0.614679	'-CTCF -RAD21'
0.392442	'-CTCF -RAD21'
0.505409	'-CTCF -RAD21'
0.21425	'-CTCF -RAD21'
0.286788	'-CTCF -RAD21'
0.597258	'-CTCF -RAD21'
0.237117	'-CTCF -RAD21'
0.365643	'-CTCF -RAD21'
0.45339	'-CTCF -RAD21'
0.588771	'-CTCF -RAD21'
0.0886163	'-CTCF -RAD21'
0.452063	'-CTCF -RAD21'
0.464049	'-CTCF -RAD21'
0.402921	'-CTCF -RAD21'
0.565256	'-CTCF -RAD21'
1.0359	'-CTCF -RAD21'
0.774066	'-CTCF -RAD21'
0.282558	'-CTCF -RAD21'
0.655083	'-CTCF -RAD21'
0.296459	'-CTCF -RAD21'
0.246513	'-CTCF -RAD21'
0.352691	'-CTCF -RAD21'
0.421557	'-CTCF -RAD21'
0.185268	'-CTCF -RAD21'
0.287206	'-CTCF -RAD21'
0.196141	'-CTCF -RAD21'
0.306405	'-CTCF -RAD21'
0.37291	'-CTCF -RAD21'
0.37239	'-CTCF -RAD21'
0.540118	'-CTCF -RAD21'
0.206681	'-CTCF -RAD21'
0.369703	'-CTCF -RAD21'
0.505192	'-CTCF -RAD21'
0.561224	'-CTCF -RAD21'
0.534605	'-CTCF -RAD21'
0.510825	'-CTCF -RAD21'
0.239387	'-CTCF -RAD21'
0.36783	'-CTCF -RAD21'
0.394599	'-CTCF -RAD21'
1.49794	'-CTCF -RAD21'
0.919704	'-CTCF -RAD21'
0.604231	'-CTCF -RAD21'
0.517705	'-CTCF -RAD21'
0.95423	'-CTCF -RAD21'
0.536919	'-CTCF -RAD21'
0.17878	'-CTCF -RAD21'
0.428342	'-CTCF -RAD21'
0.482698	'-CTCF -RAD21'
0.393271	'-CTCF -RAD21'
0.4509	'-CTCF -RAD21'
0.34368	'-CTCF -RAD21'
0.460327	'-CTCF -RAD21'
0.54685	'-CTCF -RAD21'
0.442631	'-CTCF -RAD21'
0.254975	'-CTCF -RAD21'
0.454923	'-CTCF -RAD21'
0.476982	'-CTCF -RAD21'
0.646318	'-CTCF -RAD21'
0.333882	'-CTCF -RAD21'
0.887992	'-CTCF -RAD21'
0.535595	'-CTCF -RAD21'
0.299144	'-CTCF -RAD21'
0.406669	'-CTCF -RAD21'
0.2609	'-CTCF -RAD21'
0.242601	'-CTCF -RAD21'
0.377011	'-CTCF -RAD21'
0.324834	'-CTCF -RAD21'
0.323825	'-CTCF -RAD21'
0.262461	'-CTCF -RAD21'
0.268008	'-CTCF -RAD21'
0.328195	'-CTCF -RAD21'
0.280544	'-CTCF -RAD21'
0.209523	'-CTCF -RAD21'
0.342828	'-CTCF -RAD21'
0.547157	'-CTCF -RAD21'
0.416514	'-CTCF -RAD21'
0.405672	'-CTCF -RAD21'
0.284066	'-CTCF -RAD21'
0.322781	'-CTCF -RAD21'
0.336629	'-CTCF -RAD21'
0.324288	'-CTCF -RAD21'
0.427146	'-CTCF -RAD21'
0.330976	'-CTCF -RAD21'
0.431711	'-CTCF -RAD21'
0.297235	'-CTCF -RAD21'
0.345368	'-CTCF -RAD21'
0.533183	'-CTCF -RAD21'
0.224231	'-CTCF -RAD21'
0.296029	'-CTCF -RAD21'
0.470486	'-CTCF -RAD21'
0.450359	'-CTCF -RAD21'
0.228467	'-CTCF -RAD21'
0.454696	'-CTCF -RAD21'
0.299127	'-CTCF -RAD21'
0.482772	'-CTCF -RAD21'
0.520747	'-CTCF -RAD21'
0.461618	'-CTCF -RAD21'
0.525121	'-CTCF -RAD21'
0.5103	'-CTCF -RAD21'
0.412772	'-CTCF -RAD21'
0.269771	'-CTCF -RAD21'
0.415766	'-CTCF -RAD21'
0.745081	'-CTCF -RAD21'
0.559036	'-CTCF -RAD21'
0.494681	'-CTCF -RAD21'
0.431633	'-CTCF -RAD21'
0.534479	'-CTCF -RAD21'
0.20841	'-CTCF -RAD21'
0.471651	'-CTCF -RAD21'
0.682646	'-CTCF -RAD21'
0.599494	'-CTCF -RAD21'
0.435722	'-CTCF -RAD21'
0.414499	'-CTCF -RAD21'
0.452511	'-CTCF -RAD21'
0.513274	'-CTCF -RAD21'
0.474064	'-CTCF -RAD21'
0.319028	'-CTCF -RAD21'
0.31345	'-CTCF -RAD21'
0.348877	'-CTCF -RAD21'
0.543691	'-CTCF -RAD21'
0.479987	'-CTCF -RAD21'
0.468057	'-CTCF -RAD21'
0.398078	'-CTCF -RAD21'
0.637448	'-CTCF -RAD21'
0.427355	'-CTCF -RAD21'
0.452341	'-CTCF -RAD21'
0.375127	'-CTCF -RAD21'
0.433838	'-CTCF -RAD21'
0.343976	'-CTCF -RAD21'
0.492991	'-CTCF -RAD21'
0.404143	'-CTCF -RAD21'
0.36311	'-CTCF -RAD21'
0.566296	'-CTCF -RAD21'
0.467792	'-CTCF -RAD21'
0.305329	'-CTCF -RAD21'
0.423525	'-CTCF -RAD21'
0.606811	'-CTCF -RAD21'
0.519185	'-CTCF -RAD21'
0.43795	'-CTCF -RAD21'
0.411783	'-CTCF -RAD21'
0.434691	'-CTCF -RAD21'
0.28046	'-CTCF -RAD21'
0.887009	'-CTCF -RAD21'
0.567064	'-CTCF -RAD21'
0.380312	'-CTCF -RAD21'
0.393457	'-CTCF -RAD21'
0.331029	'-CTCF -RAD21'
0.4054	'-CTCF -RAD21'
0.412856	'-CTCF -RAD21'
0.306978	'-CTCF -RAD21'
0.370215	'-CTCF -RAD21'
0.390204	'-CTCF -RAD21'
0.325963	'-CTCF -RAD21'
0.257474	'-CTCF -RAD21'
0.323877	'-CTCF -RAD21'
0.415458	'-CTCF -RAD21'
0.445387	'-CTCF -RAD21'
0.519219	'-CTCF -RAD21'
0.320962	'-CTCF -RAD21'
0.394263	'-CTCF -RAD21'
0.237228	'-CTCF -RAD21'
0.527829	'-CTCF -RAD21'
0.798735	'-CTCF -RAD21'
0.617451	'-CTCF -RAD21'
0.563669	'-CTCF -RAD21'
0.347303	'-CTCF -RAD21'
0.309192	'-CTCF -RAD21'
0.448438	'-CTCF -RAD21'
0.318231	'-CTCF -RAD21'
0.481616	'-CTCF -RAD21'
0.709931	'-CTCF -RAD21'
0.687722	'-CTCF -RAD21'
0.261865	'-CTCF -RAD21'
0.431618	'-CTCF -RAD21'
0.560527	'-CTCF -RAD21'
0.528638	'-CTCF -RAD21'
0.497428	'-CTCF -RAD21'
0.315768	'-CTCF -RAD21'
0.597337	'-CTCF -RAD21'
0.472663	'-CTCF -RAD21'
0.591398	'-CTCF -RAD21'
0.570037	'-CTCF -RAD21'
0.411106	'-CTCF -RAD21'
0.273297	'-CTCF -RAD21'
0.445555	'-CTCF -RAD21'
0.450287	'-CTCF -RAD21'
0.384296	'-CTCF -RAD21'
0.484667	'-CTCF -RAD21'
0.716659	'-CTCF -RAD21'
0.28628	'-CTCF -RAD21'
0.368061	'-CTCF -RAD21'
0.384891	'-CTCF -RAD21'
0.350922	'-CTCF -RAD21'
0.372452	'-CTCF -RAD21'
0.580633	'-CTCF -RAD21'
0.344267	'-CTCF -RAD21'
0.17053	'-CTCF -RAD21'
0.249763	'-CTCF -RAD21'
0.297012	'-CTCF -RAD21'
0.119313	'-CTCF -RAD21'
0.478589	'-CTCF -RAD21'
0.401965	'-CTCF -RAD21'
0.661135	'-CTCF -RAD21'
0.988677	'-CTCF -RAD21'
0.554148	'-CTCF -RAD21'
0.549104	'-CTCF -RAD21'
0.223719	'-CTCF -RAD21'
0.250826	'-CTCF -RAD21'
0.400499	'-CTCF -RAD21'
0.224904	'-CTCF -RAD21'
0.269012	'-CTCF -RAD21'
0.42625	'-CTCF -RAD21'
0.324785	'-CTCF -RAD21'
0.412658	'-CTCF -RAD21'
0.402651	'-CTCF -RAD21'
0.432739	'-CTCF -RAD21'
0.378159	'-CTCF -RAD21'
0.48106	'-CTCF -RAD21'
0.498948	'-CTCF -RAD21'
0.301577	'-CTCF -RAD21'
0.687874	'-CTCF -RAD21'
0.580037	'-CTCF -RAD21'
0.831752	'-CTCF -RAD21'
0.501561	'-CTCF -RAD21'
0.328794	'-CTCF -RAD21'
0.391805	'-CTCF -RAD21'
0.483358	'-CTCF -RAD21'
1.06279	'-CTCF -RAD21'
0.49864	'-CTCF -RAD21'
0.419341	'-CTCF -RAD21'
0.791861	'-CTCF -RAD21'
0.369369	'-CTCF -RAD21'
0.69968	'-CTCF -RAD21'
0.615161	'-CTCF -RAD21'
0.729829	'-CTCF -RAD21'
0.698941	'-CTCF -RAD21'
0.223283	'-CTCF -RAD21'
0.20759	'-CTCF -RAD21'
0.526496	'-CTCF -RAD21'
0.3972	'-CTCF -RAD21'
0.639327	'-CTCF -RAD21'
0.200181	'-CTCF -RAD21'
0.719571	'-CTCF -RAD21'
1.23088	'-CTCF -RAD21'
1.22078	'-CTCF -RAD21'
0.999353	'-CTCF -RAD21'
0.92245	'-CTCF -RAD21'
1.21268	'-CTCF -RAD21'
1.17553	'-CTCF -RAD21'
0.86896	'-CTCF -RAD21'
0.507595	'-CTCF -RAD21'
0.428072	'-CTCF -RAD21'
0.499917	'-CTCF -RAD21'
0.482898	'-CTCF -RAD21'
1.11025	'-CTCF -RAD21'
0.468066	'-CTCF -RAD21'
0.836293	'-CTCF -RAD21'
1.29744	'-CTCF -RAD21'
0.679779	'-CTCF -RAD21'
0.927232	'-CTCF -RAD21'
0.582004	'-CTCF -RAD21'
1.20122	'-CTCF -RAD21'
1.09315	'-CTCF -RAD21'
0.895737	'-CTCF -RAD21'
0.765229	'-CTCF -RAD21'
1.00994	'-CTCF -RAD21'
1.39583	'-CTCF -RAD21'
1.38408	'-CTCF -RAD21'
0.939818	'-CTCF -RAD21'
0.805391	'-CTCF -RAD21'
0.679798	'-CTCF -RAD21'
0.57838	'-CTCF -RAD21'
0.306719	'-CTCF -RAD21'
0.65188	'-CTCF -RAD21'
0.368451	'-CTCF -RAD21'
0.431258	'-CTCF -RAD21'
0.402491	'-CTCF -RAD21'
0.492017	'-CTCF -RAD21'
0.503201	'-CTCF -RAD21'
0.988844	'-CTCF -RAD21'
0.278226	'-CTCF -RAD21'
0.485854	'-CTCF -RAD21'
0.922544	'-CTCF -RAD21'
0.64946	'-CTCF -RAD21'
0.715886	'-CTCF -RAD21'
0.579181	'-CTCF -RAD21'
0.596782	'-CTCF -RAD21'
0.834317	'-CTCF -RAD21'
0.719202	'-CTCF -RAD21'
0.380579	'-CTCF -RAD21'
0.503347	'-CTCF -RAD21'
0.871427	'-CTCF -RAD21'
0.607055	'-CTCF -RAD21'
0.384307	'-CTCF -RAD21'
1.24539	'-CTCF -RAD21'
0.723821	'-CTCF -RAD21'
1.13969	'-CTCF -RAD21'
0.830413	'-CTCF -RAD21'
0.911787	'-CTCF -RAD21'
0.470013	'-CTCF -RAD21'
0.468919	'-CTCF -RAD21'
0.445153	'-CTCF -RAD21'
1.0014	'-CTCF -RAD21'
0.396595	'-CTCF -RAD21'
0.402027	'-CTCF -RAD21'
0.445919	'-CTCF -RAD21'
0.320823	'-CTCF -RAD21'
0.256027	'-CTCF -RAD21'
0.478387	'-CTCF -RAD21'
0.508642	'-CTCF -RAD21'
0.325942	'-CTCF -RAD21'
0.673163	'-CTCF -RAD21'
0.498861	'-CTCF -RAD21'
0.502871	'-CTCF -RAD21'
0.629579	'-CTCF -RAD21'
0.562588	'-CTCF -RAD21'
0.855048	'-CTCF -RAD21'
0.457479	'-CTCF -RAD21'
0.459612	'-CTCF -RAD21'
0.506044	'-CTCF -RAD21'
0.446435	'-CTCF -RAD21'
0.328809	'-CTCF -RAD21'
0.242248	'-CTCF -RAD21'
0.330819	'-CTCF -RAD21'
0.283338	'-CTCF -RAD21'
0.284214	'-CTCF -RAD21'
0.191439	'+CTCF -RAD21'
0.561926	'+CTCF -RAD21'
0.422691	'+CTCF -RAD21'
0.250948	'+CTCF -RAD21'
0.540962	'+CTCF -RAD21'
0.263556	'+CTCF -RAD21'
0.252364	'+CTCF -RAD21'
0.32287	'+CTCF -RAD21'
0.222414	'+CTCF -RAD21'
0.426482	'+CTCF -RAD21'
0.208833	'+CTCF -RAD21'
0.385312	'+CTCF -RAD21'
0.360401	'+CTCF -RAD21'
0.381891	'+CTCF -RAD21'
0.19627	'+CTCF -RAD21'
0.0907061	'+CTCF -RAD21'
0.356922	'+CTCF -RAD21'
0.307149	'+CTCF -RAD21'
0.21445	'+CTCF -RAD21'
0.247909	'+CTCF -RAD21'
0.11068	'+CTCF -RAD21'
0.264432	'+CTCF -RAD21'
0.311251	'+CTCF -RAD21'
0.508127	'+CTCF -RAD21'
0.455428	'+CTCF -RAD21'
0.48203	'+CTCF -RAD21'
0.420253	'+CTCF -RAD21'
0.329374	'+CTCF -RAD21'
0.316809	'+CTCF -RAD21'
0.394447	'-CTCF -RAD21'
0.0488311	'-CTCF -RAD21'
0.161007	'-CTCF -RAD21'
0.171972	'-CTCF -RAD21'
0.150462	'-CTCF -RAD21'
0.147274	'-CTCF -RAD21'
0.391995	'-CTCF -RAD21'
0.779148	'-CTCF -RAD21'
0.248932	'-CTCF -RAD21'
0.308338	'-CTCF -RAD21'
0.108836	'-CTCF -RAD21'
0.23587	'-CTCF -RAD21'
0.168096	'-CTCF -RAD21'
0.348181	'-CTCF -RAD21'
0.803741	'-CTCF -RAD21'
0.244955	'-CTCF -RAD21'
0.804358	'-CTCF -RAD21'
0.50557	'-CTCF -RAD21'
0.159197	'-CTCF -RAD21'
0.417694	'-CTCF -RAD21'
0.882806	'-CTCF -RAD21'
0.327524	'-CTCF -RAD21'
0.468168	'-CTCF -RAD21'
0.340353	'-CTCF -RAD21'
0.294026	'-CTCF -RAD21'
0.401901	'-CTCF -RAD21'
0.240389	'-CTCF -RAD21'
0.105216	'-CTCF -RAD21'
0.0752192	'-CTCF -RAD21'
0.171308	'-CTCF -RAD21'
0.222126	'-CTCF -RAD21'
0.102038	'-CTCF -RAD21'
0.233668	'-CTCF -RAD21'
0.275267	'-CTCF -RAD21'
0.101323	'-CTCF -RAD21'
0.28649	'-CTCF -RAD21'
0.432761	'-CTCF -RAD21'
0.864096	'-CTCF -RAD21'
0.463879	'-CTCF -RAD21'
0.418587	'-CTCF -RAD21'
0.268134	'-CTCF -RAD21'
0.322332	'-CTCF -RAD21'
0.264515	'-CTCF -RAD21'
0.185141	'-CTCF -RAD21'
0.179435	'-CTCF -RAD21'
0.463011	'-CTCF -RAD21'
0.305842	'-CTCF -RAD21'
0.367718	'-CTCF -RAD21'
0.338899	'-CTCF -RAD21'
0.671726	'-CTCF -RAD21'
0.318852	'-CTCF -RAD21'
0.254225	'-CTCF -RAD21'
0.131977	'-CTCF -RAD21'
0.181778	'-CTCF -RAD21'
0.512643	'-CTCF -RAD21'
0.431163	'-CTCF -RAD21'
0.219182	'-CTCF -RAD21'
0.279469	'-CTCF -RAD21'
0.254898	'-CTCF -RAD21'
0.191071	'-CTCF -RAD21'
0.173666	'-CTCF -RAD21'
0.275491	'-CTCF -RAD21'
0.571039	'-CTCF -RAD21'
0.493885	'-CTCF -RAD21'
0.625954	'-CTCF -RAD21'
0.957227	'-CTCF -RAD21'
0.911495	'-CTCF -RAD21'
0.783781	'-CTCF -RAD21'
0.540572	'-CTCF -RAD21'
0.38574	'-CTCF -RAD21'
0.372282	'-CTCF -RAD21'
0.527847	'-CTCF -RAD21'
0.457851	'-CTCF -RAD21'
0.554836	'-CTCF -RAD21'
0.100708	'-CTCF -RAD21'
0.464268	'-CTCF -RAD21'
0.679203	'-CTCF -RAD21'
0.494306	'-CTCF -RAD21'
0.555392	'-CTCF -RAD21'
0.570098	'-CTCF -RAD21'
0.425648	'-CTCF -RAD21'
0.518354	'-CTCF -RAD21'
0.701014	'-CTCF -RAD21'
0.239428	'+CTCF -RAD21'
0.407487	'+CTCF -RAD21'
0.294069	'+CTCF -RAD21'
0.256576	'+CTCF -RAD21'
0.41274	'+CTCF -RAD21'
0.361535	'+CTCF -RAD21'
0.445418	'+CTCF -RAD21'
0.555932	'+CTCF -RAD21'
0.369457	'+CTCF -RAD21'
0.363349	'+CTCF -RAD21'
0.432738	'+CTCF -RAD21'
0.269785	'+CTCF -RAD21'
0.297248	'+CTCF -RAD21'
0.22505	'+CTCF -RAD21'
0.277298	'+CTCF -RAD21'
0.255242	'+CTCF -RAD21'
0.230932	'+CTCF -RAD21'
0.523551	'+CTCF -RAD21'
0.180215	'+CTCF -RAD21'
0.612694	'+CTCF -RAD21'
0.190168	'+CTCF -RAD21'
0.19173	'+CTCF -RAD21'
0.127578	'+CTCF -RAD21'
0.218479	'+CTCF -RAD21'
0.390591	'+CTCF -RAD21'
0.158689	'+CTCF -RAD21'
0.246463	'+CTCF -RAD21'
0.443068	'+CTCF -RAD21'
0.541393	'+CTCF -RAD21'
0.814587	'+CTCF -RAD21'
0.283075	'+CTCF -RAD21'
0.631061	'+CTCF -RAD21'
0.442217	'+CTCF -RAD21'
0.635362	'+CTCF -RAD21'
0.787047	'+CTCF -RAD21'
0.741914	'+CTCF -RAD21'
0.438482	'+CTCF -RAD21'
0.442891	'+CTCF -RAD21'
0.391177	'+CTCF -RAD21'
0.384092	'+CTCF -RAD21'
0.577469	'+CTCF -RAD21'
0.502435	'+CTCF -RAD21'
0.449947	'+CTCF -RAD21'
0.298589	'+CTCF -RAD21'
0.606	'+CTCF -RAD21'
0.4352	'+CTCF -RAD21'
0.362915	'+CTCF -RAD21'
0.44054	'+CTCF -RAD21'
0.395621	'+CTCF -RAD21'
0.576107	'+CTCF -RAD21'
0.589579	'+CTCF -RAD21'
0.435828	'+CTCF -RAD21'
0.220803	'+CTCF -RAD21'
0.469933	'+CTCF -RAD21'
0.372018	'+CTCF -RAD21'
0.370817	'+CTCF -RAD21'
0.238412	'+CTCF -RAD21'
0.223499	'+CTCF -RAD21'
0.250864	'+CTCF -RAD21'
0.149685	'+CTCF -RAD21'
0.487399	'+CTCF -RAD21'
0.26299	'+CTCF -RAD21'
0.159815	'+CTCF -RAD21'
0.311069	'+CTCF -RAD21'
0.361758	'+CTCF -RAD21'
0.182542	'+CTCF -RAD21'
0.384633	'+CTCF -RAD21'
0.419893	'+CTCF -RAD21'
0.282402	'+CTCF -RAD21'
0.380408	'+CTCF -RAD21'
0.201958	'+CTCF -RAD21'
0.190657	'+CTCF -RAD21'
0.292563	'+CTCF -RAD21'
0.500099	'+CTCF -RAD21'
0.470819	'+CTCF -RAD21'
0.289891	'+CTCF -RAD21'
0.339681	'+CTCF -RAD21'
0.338395	'+CTCF -RAD21'
0.407379	'+CTCF -RAD21'
0.430883	'+CTCF -RAD21'
0.217762	'+CTCF -RAD21'
0.188856	'+CTCF -RAD21'
0.26796	'+CTCF -RAD21'
0.244156	'+CTCF -RAD21'
0.289997	'+CTCF -RAD21'
0.270307	'+CTCF -RAD21'
0.292317	'+CTCF -RAD21'
0.361845	'+CTCF -RAD21'
0.331877	'+CTCF -RAD21'
0.26633	'+CTCF -RAD21'
0.308158	'+CTCF -RAD21'
0.276164	'+CTCF -RAD21'
0.385311	'+CTCF -RAD21'
0.250993	'+CTCF -RAD21'
0.359382	'+CTCF -RAD21'
0.324086	'+CTCF -RAD21'
0.461421	'+CTCF -RAD21'
0.531562	'+CTCF -RAD21'
0.39279	'+CTCF -RAD21'
0.415204	'+CTCF -RAD21'
0.455529	'+CTCF -RAD21'
0.479451	'+CTCF -RAD21'
0.408272	'+CTCF -RAD21'
0.647295	'+CTCF -RAD21'
0.551771	'+CTCF -RAD21'
0.614621	'+CTCF -RAD21'
0.517075	'+CTCF -RAD21'
0.281386	'+CTCF -RAD21'
0.695963	'+CTCF -RAD21'
0.317041	'+CTCF -RAD21'
0.480561	'+CTCF -RAD21'
0.352195	'+CTCF -RAD21'
0.488384	'+CTCF -RAD21'
0.56507	'+CTCF -RAD21'
0.416108	'+CTCF -RAD21'
0.320107	'+CTCF -RAD21'
0.547168	'+CTCF -RAD21'
0.483951	'+CTCF -RAD21'
0.604758	'+CTCF -RAD21'
0.484498	'+CTCF -RAD21'
0.595854	'+CTCF -RAD21'
0.464124	'+CTCF -RAD21'
0.56478	'+CTCF -RAD21'
0.629494	'+CTCF -RAD21'
0.698548	'+CTCF -RAD21'
0.51227	'+CTCF -RAD21'
0.406778	'+CTCF -RAD21'
0.640893	'+CTCF -RAD21'
0.653903	'+CTCF -RAD21'
0.560271	'+CTCF -RAD21'
0.44493	'+CTCF -RAD21'
0.504185	'+CTCF -RAD21'
0.510194	'+CTCF -RAD21'
0.368348	'+CTCF -RAD21'
0.534769	'+CTCF -RAD21'
0.573663	'+CTCF -RAD21'
0.49553	'+CTCF -RAD21'
0.396452	'+CTCF -RAD21'
0.650616	'+CTCF -RAD21'
0.346508	'+CTCF -RAD21'
0.194677	'+CTCF -RAD21'
0.524131	'+CTCF -RAD21'
0.358703	'+CTCF -RAD21'
0.569502	'+CTCF -RAD21'
0.377149	'+CTCF -RAD21'
0.0626168	'+CTCF -RAD21'
0.273062	'+CTCF -RAD21'
0.267305	'+CTCF -RAD21'
0.187559	'+CTCF -RAD21'
0.539364	'+CTCF -RAD21'
0.404839	'+CTCF -RAD21'
0.286391	'+CTCF -RAD21'
0.173787	'+CTCF -RAD21'
0.387104	'+CTCF -RAD21'
0.418766	'+CTCF -RAD21'
0.215355	'+CTCF -RAD21'
0.685596	'+CTCF -RAD21'
0.471217	'+CTCF -RAD21'
0.576813	'+CTCF -RAD21'
0.278091	'+CTCF -RAD21'
0.307032	'+CTCF -RAD21'
0.402897	'+CTCF -RAD21'
0.409669	'+CTCF -RAD21'
0.552467	'+CTCF -RAD21'
0.417259	'+CTCF -RAD21'
0.86148	'+CTCF -RAD21'
0.80876	'+CTCF -RAD21'
0.278501	'+CTCF -RAD21'
0.50189	'+CTCF -RAD21'
0.734981	'+CTCF -RAD21'
0.489283	'+CTCF -RAD21'
0.360544	'+CTCF -RAD21'
0.62079	'+CTCF -RAD21'
0.654936	'+CTCF -RAD21'
0.608294	'+CTCF -RAD21'
0.812959	'+CTCF -RAD21'
0.619335	'+CTCF -RAD21'
0.557181	'+CTCF -RAD21'
0.449792	'+CTCF -RAD21'
0.641208	'+CTCF -RAD21'
1.2771	'+CTCF -RAD21'
0.824065	'+CTCF -RAD21'
0.275961	'+CTCF -RAD21'
0.717624	'+CTCF -RAD21'
0.60759	'+CTCF -RAD21'
0.511706	'+CTCF -RAD21'
0.263441	'+CTCF -RAD21'
0.202294	'+CTCF -RAD21'
0.446875	'+CTCF -RAD21'
0.706269	'+CTCF -RAD21'
0.62584	'+CTCF -RAD21'
0.433576	'+CTCF -RAD21'
0.276769	'+CTCF -RAD21'
0.319033	'+CTCF -RAD21'
0.463844	'+CTCF -RAD21'
0.403873	'+CTCF -RAD21'
0.963755	'+CTCF -RAD21'
1.01179	'+CTCF -RAD21'
0.63327	'+CTCF -RAD21'
0.88713	'+CTCF -RAD21'
0.323104	'+CTCF -RAD21'
0.229213	'+CTCF -RAD21'
0.374281	'+CTCF -RAD21'
0.569943	'+CTCF -RAD21'
0.227579	'+CTCF -RAD21'
0.0902019	'+CTCF -RAD21'
0.10473	'+CTCF -RAD21'
0.142747	'+CTCF -RAD21'
0.161945	'+CTCF -RAD21'
0.111967	'+CTCF -RAD21'
0.105522	'+CTCF -RAD21'
0.0981982	'+CTCF -RAD21'
0.302952	'+CTCF -RAD21'
0.184636	'+CTCF -RAD21'
0.0494757	'+CTCF -RAD21'
0.291572	'+CTCF -RAD21'
0.320897	'+CTCF -RAD21'
0.441759	'+CTCF -RAD21'
0.260053	'+CTCF -RAD21'
0.30117	'+CTCF -RAD21'
0.331652	'+CTCF -RAD21'
0.279153	'+CTCF -RAD21'
0.292848	'+CTCF -RAD21'
0.288565	'+CTCF -RAD21'
0.359101	'+CTCF -RAD21'
0.516929	'+CTCF -RAD21'
0.303188	'+CTCF -RAD21'
0.171433	'+CTCF -RAD21'
0.253221	'+CTCF -RAD21'
0.340195	'+CTCF -RAD21'
0.524119	'+CTCF -RAD21'
0.545967	'+CTCF -RAD21'
0.435157	'+CTCF -RAD21'
0.277629	'+CTCF -RAD21'
0.430184	'-CTCF -RAD21'
0.53246	'-CTCF -RAD21'
0.245297	'-CTCF -RAD21'
0.288145	'-CTCF -RAD21'
0.378892	'-CTCF -RAD21'
0.477847	'-CTCF -RAD21'
0.698248	'-CTCF -RAD21'
0.477886	'-CTCF -RAD21'
0.474433	'-CTCF -RAD21'
0.830031	'-CTCF -RAD21'
0.48208	'-CTCF -RAD21'
0.281165	'-CTCF -RAD21'
0.28501	'-CTCF -RAD21'
0.546979	'-CTCF -RAD21'
0.474368	'-CTCF -RAD21'
0.591812	'-CTCF -RAD21'
0.258222	'-CTCF -RAD21'
0.360345	'-CTCF -RAD21'
0.679644	'-CTCF -RAD21'
0.821359	'-CTCF -RAD21'
0.558653	'-CTCF -RAD21'
0.351343	'-CTCF -RAD21'
0.274385	'-CTCF -RAD21'
0.180148	'-CTCF -RAD21'
0.2446	'-CTCF -RAD21'
0.218209	'-CTCF -RAD21'
0.196799	'-CTCF -RAD21'
0.2357	'-CTCF -RAD21'
0.34638	'-CTCF -RAD21'
0.151647	'-CTCF -RAD21'
0.483867	'-CTCF -RAD21'
0.302425	'-CTCF -RAD21'
0.159276	'-CTCF -RAD21'
0.189266	'-CTCF -RAD21'
0.160084	'-CTCF -RAD21'
0.185644	'-CTCF -RAD21'
0.158305	'-CTCF -RAD21'
0.166524	'-CTCF -RAD21'
0.153899	'-CTCF -RAD21'
0.0661601	'-CTCF -RAD21'
0.09905	'-CTCF -RAD21'
0.123589	'-CTCF -RAD21'
0.0552767	'-CTCF -RAD21'
0.273745	'-CTCF -RAD21'
0.193733	'-CTCF -RAD21'
0.203975	'-CTCF -RAD21'
0.270701	'-CTCF -RAD21'
0.279133	'-CTCF -RAD21'
0.431633	'-CTCF -RAD21'
0.376863	'-CTCF -RAD21'
0.502251	'-CTCF -RAD21'
0.484969	'-CTCF -RAD21'
0.137238	'-CTCF -RAD21'
0.247824	'-CTCF -RAD21'
0.373726	'-CTCF -RAD21'
0.411774	'-CTCF -RAD21'
0.231388	'-CTCF -RAD21'
0.157266	'-CTCF -RAD21'
0.330884	'-CTCF -RAD21'
0.344297	'-CTCF -RAD21'
0.156977	'-CTCF -RAD21'
0.225764	'-CTCF -RAD21'
0.168338	'-CTCF -RAD21'
0.645586	'-CTCF -RAD21'
0.916961	'-CTCF -RAD21'
0.359808	'-CTCF -RAD21'
0.282314	'-CTCF -RAD21'
0.272805	'-CTCF -RAD21'
0.907865	'-CTCF -RAD21'
0.851762	'-CTCF -RAD21'
0.992175	'-CTCF -RAD21'
0.846675	'-CTCF -RAD21'
1.38157	'-CTCF -RAD21'
1.68261	'-CTCF -RAD21'
1.13024	'-CTCF -RAD21'
0.909693	'-CTCF -RAD21'
1.37404	'-CTCF -RAD21'
0.9153	'-CTCF -RAD21'
0.878624	'-CTCF -RAD21'
0.729025	'-CTCF -RAD21'
1.43634	'-CTCF -RAD21'
0.691819	'-CTCF -RAD21'
0.740401	'-CTCF -RAD21'
1.068	'-CTCF -RAD21'
0.772445	'-CTCF -RAD21'
0.327047	'-CTCF -RAD21'
0.34817	'-CTCF -RAD21'
0.301657	'-CTCF -RAD21'
0.339694	'-CTCF -RAD21'
0.301894	'-CTCF -RAD21'
0.148581	'-CTCF -RAD21'
0.149046	'-CTCF -RAD21'
0.392646	'-CTCF -RAD21'
0.645088	'-CTCF -RAD21'
0.494668	'-CTCF -RAD21'
0.181912	'-CTCF -RAD21'
1.15656	'-CTCF -RAD21'
0.0443293	'-CTCF -RAD21'
0.328873	'-CTCF -RAD21'
0.346027	'-CTCF -RAD21'
0.270245	'-CTCF -RAD21'
0.32112	'-CTCF -RAD21'
0.262521	'-CTCF -RAD21'
0.274513	'-CTCF -RAD21'
0.268051	'-CTCF -RAD21'
0.229756	'-CTCF -RAD21'
0.132762	'-CTCF -RAD21'
0.304922	'-CTCF -RAD21'
0.229723	'-CTCF -RAD21'
0.259655	'-CTCF -RAD21'
0.290102	'-CTCF -RAD21'
0.270181	'-CTCF -RAD21'
0.263705	'-CTCF -RAD21'
0.288281	'-CTCF -RAD21'
0.339362	'-CTCF -RAD21'
0.34058	'-CTCF -RAD21'
0.230077	'-CTCF -RAD21'
0.234364	'-CTCF -RAD21'
0.318092	'-CTCF -RAD21'
0.376258	'-CTCF -RAD21'
0.188855	'-CTCF -RAD21'
0.170844	'-CTCF -RAD21'
0.371415	'-CTCF -RAD21'
0.427018	'-CTCF -RAD21'
0.366512	'-CTCF -RAD21'
0.304121	'-CTCF -RAD21'
0.538188	'-CTCF -RAD21'
0.329513	'-CTCF -RAD21'
0.599765	'-CTCF -RAD21'
0.29442	'-CTCF -RAD21'
0.301312	'-CTCF -RAD21'
0.482397	'-CTCF -RAD21'
0.533216	'-CTCF -RAD21'
0.32449	'-CTCF -RAD21'
0.398697	'-CTCF -RAD21'
0.424682	'-CTCF -RAD21'
0.353462	'-CTCF -RAD21'
0.215463	'-CTCF -RAD21'
0.453721	'-CTCF -RAD21'
0.550008	'-CTCF -RAD21'
0.764042	'-CTCF -RAD21'
0.342749	'-CTCF -RAD21'
0.640152	'-CTCF -RAD21'
0.467635	'-CTCF -RAD21'
0.632219	'-CTCF -RAD21'
0.470567	'-CTCF -RAD21'
0.458743	'-CTCF -RAD21'
0.489942	'-CTCF -RAD21'
0.724716	'-CTCF -RAD21'
0.672044	'-CTCF -RAD21'
0.193564	'-CTCF -RAD21'
0.665224	'-CTCF -RAD21'
0.759568	'-CTCF -RAD21'
0.171468	'-CTCF -RAD21'
0.75558	'-CTCF -RAD21'
0.202477	'-CTCF -RAD21'
0.362561	'-CTCF -RAD21'
0.497931	'-CTCF -RAD21'
0.731068	'-CTCF -RAD21'
0.27178	'-CTCF -RAD21'
0.244717	'-CTCF -RAD21'
0.318349	'-CTCF -RAD21'
0.350623	'-CTCF -RAD21'
0.340531	'-CTCF -RAD21'
0.235279	'-CTCF -RAD21'
0.247927	'-CTCF -RAD21'
0.302003	'-CTCF -RAD21'
0.246248	'-CTCF -RAD21'
0.372793	'-CTCF -RAD21'
0.352433	'-CTCF -RAD21'
0.517206	'-CTCF -RAD21'
0.341282	'-CTCF -RAD21'
0.30125	'-CTCF -RAD21'
0.460262	'-CTCF -RAD21'
0.435811	'-CTCF -RAD21'
0.277009	'-CTCF -RAD21'
0.895197	'-CTCF -RAD21'
1.39908	'-CTCF -RAD21'
0.0990906	'-CTCF -RAD21'
0.137358	'+CTCF +RAD21'
0.102521	'+CTCF +RAD21'
0.0982759	'+CTCF +RAD21'
0.161011	'+CTCF +RAD21'
0.125499	'+CTCF +RAD21'
0.248107	'+CTCF +RAD21'
0.147829	'+CTCF +RAD21'
0.252628	'+CTCF +RAD21'
0.10821	'+CTCF +RAD21'
0.142488	'+CTCF +RAD21'
0.2594	'+CTCF +RAD21'
0.207531	'+CTCF +RAD21'
0.16923	'+CTCF +RAD21'
0.188136	'+CTCF +RAD21'
0.147528	'+CTCF +RAD21'
0.159433	'+CTCF +RAD21'
0.0794895	'+CTCF +RAD21'
0.151158	'+CTCF +RAD21'
0.108099	'+CTCF +RAD21'
0.267707	'+CTCF +RAD21'
0.131281	'+CTCF +RAD21'
0.151245	'+CTCF +RAD21'
0.0738356	'+CTCF +RAD21'
0.0842275	'+CTCF +RAD21'
0.0732906	'+CTCF +RAD21'
0.0661434	'+CTCF +RAD21'
0.0567431	'+CTCF +RAD21'
0.14645	'+CTCF +RAD21'
0.108588	'+CTCF +RAD21'
0.067877	'+CTCF +RAD21'
0.0686849	'+CTCF +RAD21'
0.102782	'+CTCF +RAD21'
0.0537454	'+CTCF +RAD21'
0.076925	'+CTCF +RAD21'
0.132873	'+CTCF +RAD21'
0.126355	'+CTCF +RAD21'
0.151547	'+CTCF +RAD21'
0.116349	'+CTCF +RAD21'
0.134102	'+CTCF +RAD21'
0.154719	'+CTCF +RAD21'
0.0882348	'+CTCF +RAD21'
0.203792	'+CTCF +RAD21'
0.105236	'+CTCF +RAD21'
0.155021	'+CTCF +RAD21'
0.111946	'+CTCF +RAD21'
0.129536	'+CTCF +RAD21'
0.157874	'+CTCF +RAD21'
0.118147	'+CTCF +RAD21'
0.341289	'+CTCF +RAD21'
0.105644	'+CTCF +RAD21'
0.170974	'+CTCF +RAD21'
0.131686	'+CTCF +RAD21'
0.121235	'+CTCF +RAD21'
0.188601	'+CTCF +RAD21'
0.215788	'+CTCF +RAD21'
0.0978716	'+CTCF +RAD21'
0.129482	'+CTCF +RAD21'
0.0944549	'+CTCF +RAD21'
0.139427	'+CTCF +RAD21'
0.241774	'+CTCF +RAD21'
0.13086	'+CTCF +RAD21'
0.0984111	'+CTCF +RAD21'
0.0729443	'+CTCF +RAD21'
0.18925	'+CTCF +RAD21'
0.115466	'+CTCF +RAD21'
0.350532	'+CTCF +RAD21'
0.0780236	'+CTCF +RAD21'
0.238095	'+CTCF +RAD21'
0.20179	'+CTCF +RAD21'
0.0766953	'+CTCF +RAD21'
0.191594	'+CTCF +RAD21'
0.120643	'+CTCF +RAD21'
0.394239	'+CTCF +RAD21'
0.19958	'+CTCF +RAD21'
0.305485	'+CTCF +RAD21'
0.133261	'+CTCF +RAD21'
0.197019	'+CTCF +RAD21'
0.126706	'+CTCF +RAD21'
0.13547	'+CTCF +RAD21'
0.0542079	'+CTCF +RAD21'
0.171449	'+CTCF +RAD21'
0.145261	'+CTCF +RAD21'
0.107154	'+CTCF +RAD21'
0.0789787	'+CTCF +RAD21'
0.0442291	'+CTCF +RAD21'
0.120991	'+CTCF +RAD21'
0.105655	'+CTCF +RAD21'
0.184165	'+CTCF +RAD21'
0.196977	'+CTCF +RAD21'
0.211962	'+CTCF +RAD21'
0.282337	'+CTCF +RAD21'
0.141923	'+CTCF +RAD21'
0.0596314	'+CTCF +RAD21'
0.0516876	'+CTCF +RAD21'
0.0568512	'+CTCF +RAD21'
0.192566	'+CTCF +RAD21'
0.205419	'+CTCF +RAD21'
0.113661	'+CTCF +RAD21'
0.126611	'+CTCF +RAD21'
0.0913806	'+CTCF +RAD21'
0.159647	'+CTCF +RAD21'
0.0426931	'+CTCF +RAD21'
0.124689	'+CTCF +RAD21'
0.107857	'+CTCF +RAD21'
0.265405	'+CTCF +RAD21'
0.189275	'+CTCF +RAD21'
0.153999	'+CTCF +RAD21'
0.0617803	'+CTCF +RAD21'
0.0794374	'+CTCF +RAD21'
0.183558	'+CTCF +RAD21'
0.238311	'+CTCF +RAD21'
0.100272	'+CTCF +RAD21'
0.111461	'+CTCF +RAD21'
0.0965457	'+CTCF +RAD21'
0.131349	'+CTCF +RAD21'
0.0685688	'+CTCF +RAD21'
0.170376	'+CTCF +RAD21'
0.163857	'+CTCF +RAD21'
0.192414	'+CTCF +RAD21'
0.146595	'+CTCF +RAD21'
0.0951355	'+CTCF +RAD21'
0.123928	'+CTCF +RAD21'
0.159803	'+CTCF +RAD21'
0.128194	'+CTCF +RAD21'
0.201607	'+CTCF +RAD21'
0.0828388	'+CTCF +RAD21'
0.164303	'+CTCF +RAD21'
0.171234	'+CTCF +RAD21'
0.156205	'+CTCF +RAD21'
0.0861986	'+CTCF +RAD21'
0.130646	'+CTCF +RAD21'
0.0609006	'+CTCF +RAD21'
0.125972	'+CTCF +RAD21'
0.0937663	'+CTCF +RAD21'
0.0313162	'+CTCF +RAD21'
0.242163	'+CTCF +RAD21'
0.0496033	'+CTCF +RAD21'
0.0401106	'+CTCF +RAD21'
0.116949	'+CTCF +RAD21'
0.11018	'+CTCF +RAD21'
0.109739	'+CTCF +RAD21'
0.235138	'+CTCF +RAD21'
0.072908	'+CTCF +RAD21'
0.0385041	'+CTCF +RAD21'
0.183525	'+CTCF +RAD21'
0.0817815	'+CTCF +RAD21'
0.298813	'+CTCF +RAD21'
0.270054	'+CTCF +RAD21'
0.163195	'+CTCF +RAD21'
0.237292	'+CTCF +RAD21'
0.25692	'+CTCF +RAD21'
0.108596	'+CTCF +RAD21'
0.186089	'+CTCF +RAD21'
0.0589314	'+CTCF +RAD21'
0.103724	'+CTCF +RAD21'
0.0604113	'+CTCF +RAD21'
0.164768	'+CTCF +RAD21'
0.108116	'+CTCF +RAD21'
0.156323	'+CTCF +RAD21'
0.154331	'+CTCF +RAD21'
0.184607	'+CTCF -RAD21'
0.352921	'+CTCF -RAD21'
0.925393	'+CTCF -RAD21'
0.390129	'+CTCF -RAD21'
0.923128	'+CTCF -RAD21'
0.416806	'+CTCF -RAD21'
0.468949	'+CTCF -RAD21'
0.467678	'+CTCF -RAD21'
0.0637393	'+CTCF -RAD21'
0.994427	'+CTCF -RAD21'
0.744468	'+CTCF -RAD21'
0.861651	'+CTCF -RAD21'
0.84315	'+CTCF -RAD21'
0.748904	'+CTCF -RAD21'
0.528038	'+CTCF -RAD21'
0.690958	'+CTCF -RAD21'
0.497877	'+CTCF -RAD21'
0.455792	'+CTCF -RAD21'
0.41606	'+CTCF -RAD21'
0.243364	'+CTCF -RAD21'
0.317982	'+CTCF -RAD21'
0.180252	'+CTCF -RAD21'
0.394393	'+CTCF -RAD21'
0.494225	'+CTCF -RAD21'
0.405729	'+CTCF -RAD21'
0.480236	'+CTCF -RAD21'
0.486545	'+CTCF -RAD21'
0.67792	'+CTCF -RAD21'
1.02085	'+CTCF -RAD21'
0.848777	'+CTCF -RAD21'
1.04649	'+CTCF -RAD21'
0.503731	'+CTCF -RAD21'
0.415742	'+CTCF -RAD21'
0.31759	'+CTCF -RAD21'
0.433816	'+CTCF -RAD21'
0.4058	'+CTCF -RAD21'
0.27074	'+CTCF -RAD21'
0.249691	'+CTCF -RAD21'
0.269764	'+CTCF -RAD21'
0.671256	'+CTCF -RAD21'
0.924047	'+CTCF -RAD21'
0.408971	'+CTCF -RAD21'
0.827247	'+CTCF -RAD21'
0.842917	'+CTCF -RAD21'
0.207876	'+CTCF -RAD21'
0.267758	'-CTCF -RAD21'
0.320968	'-CTCF -RAD21'
0.134294	'-CTCF -RAD21'
0.309555	'-CTCF -RAD21'
0.480742	'-CTCF -RAD21'
0.328645	'-CTCF -RAD21'
0.340535	'-CTCF -RAD21'
0.188469	'-CTCF -RAD21'
0.199547	'-CTCF -RAD21'
0.392433	'-CTCF -RAD21'
0.458475	'-CTCF -RAD21'
0.423522	'-CTCF -RAD21'
0.35098	'-CTCF -RAD21'
0.361009	'-CTCF -RAD21'
0.352482	'-CTCF -RAD21'
0.325979	'-CTCF -RAD21'
0.285635	'-CTCF -RAD21'
0.479996	'-CTCF -RAD21'
0.399894	'-CTCF -RAD21'
0.251163	'-CTCF -RAD21'
0.111171	'-CTCF -RAD21'
[truncated: 120,763 more rows]

## Sheet: Figure4F
fano_factor	condition
0.0420869	'-CTCF +RAD21'
0.033375	'-CTCF +RAD21'
0.0631047	'-CTCF +RAD21'
0.0438538	'-CTCF +RAD21'
0.0675136	'-CTCF +RAD21'
0.0316996	'-CTCF +RAD21'
0.0617621	'-CTCF +RAD21'
0.0643287	'-CTCF +RAD21'
0.056997	'-CTCF +RAD21'
0.0416768	'-CTCF +RAD21'
0.0441832	'-CTCF +RAD21'
0.0956312	'-CTCF +RAD21'
0.0560891	'-CTCF +RAD21'
0.0669146	'-CTCF +RAD21'
0.0203315	'-CTCF +RAD21'
0.153674	'-CTCF +RAD21'
0.0900238	'-CTCF +RAD21'
0.228109	'-CTCF +RAD21'
0.0426854	'-CTCF +RAD21'
0.080533	'-CTCF +RAD21'
0.146019	'-CTCF +RAD21'
0.0746206	'-CTCF +RAD21'
0.089273	'-CTCF +RAD21'
0.0539339	'-CTCF +RAD21'
0.0539672	'-CTCF +RAD21'
0.0590939	'-CTCF +RAD21'
0.0413388	'-CTCF +RAD21'
0.0378091	'-CTCF +RAD21'
0.0668124	'-CTCF +RAD21'
0.0540526	'-CTCF +RAD21'
0.0744282	'-CTCF +RAD21'
0.0513554	'-CTCF +RAD21'
0.0754279	'-CTCF +RAD21'
0.0489788	'-CTCF +RAD21'
0.0772369	'-CTCF +RAD21'
0.05655	'-CTCF +RAD21'
0.045531	'-CTCF +RAD21'
0.0550988	'-CTCF +RAD21'
0.0866758	'-CTCF +RAD21'
0.0773394	'-CTCF +RAD21'
0.0407227	'-CTCF +RAD21'
0.0518461	'-CTCF +RAD21'
0.0400799	'-CTCF +RAD21'
0.0751919	'-CTCF +RAD21'
0.0678578	'-CTCF +RAD21'
0.0454672	'-CTCF +RAD21'
0.0708975	'-CTCF +RAD21'
0.0722447	'-CTCF +RAD21'
0.0462317	'-CTCF +RAD21'
0.0598464	'-CTCF +RAD21'
0.0644467	'-CTCF +RAD21'
0.129012	'-CTCF +RAD21'
0.0959229	'-CTCF +RAD21'
0.0992331	'-CTCF +RAD21'
0.0482768	'-CTCF +RAD21'
0.117207	'-CTCF +RAD21'
0.0547665	'-CTCF +RAD21'
0.0394704	'-CTCF +RAD21'
0.0887289	'-CTCF +RAD21'
0.0580405	'-CTCF +RAD21'
0.0586628	'-CTCF +RAD21'
0.0984373	'-CTCF +RAD21'
0.0603649	'-CTCF +RAD21'
0.0256131	'-CTCF +RAD21'
0.0523318	'-CTCF +RAD21'
0.0521143	'-CTCF +RAD21'
0.0542004	'-CTCF +RAD21'
0.0404355	'-CTCF +RAD21'
0.046692	'-CTCF +RAD21'
0.0428205	'-CTCF +RAD21'
0.0449674	'-CTCF +RAD21'
0.043378	'-CTCF +RAD21'
0.0603099	'-CTCF +RAD21'
0.0978056	'-CTCF +RAD21'
0.034262	'-CTCF +RAD21'
0.0385903	'-CTCF +RAD21'
0.0709126	'-CTCF +RAD21'
0.0543598	'-CTCF +RAD21'
0.0346656	'-CTCF +RAD21'
0.0482162	'-CTCF +RAD21'
0.053672	'-CTCF +RAD21'
0.0651145	'-CTCF +RAD21'
0.127817	'-CTCF +RAD21'
0.184485	'-CTCF +RAD21'
0.0657537	'-CTCF +RAD21'
0.0632563	'-CTCF +RAD21'
0.101604	'-CTCF +RAD21'
0.0347966	'-CTCF +RAD21'
0.037969	'-CTCF +RAD21'
0.0466027	'-CTCF +RAD21'
0.0525855	'-CTCF +RAD21'
0.0478318	'-CTCF +RAD21'
0.0974258	'-CTCF +RAD21'
0.0565934	'-CTCF +RAD21'
0.038745	'-CTCF +RAD21'
0.040933	'-CTCF +RAD21'
0.0977727	'-CTCF +RAD21'
0.0709777	'-CTCF +RAD21'
0.0521057	'-CTCF +RAD21'
0.0414769	'-CTCF +RAD21'
0.0352646	'-CTCF +RAD21'
0.0589381	'-CTCF +RAD21'
0.0532238	'-CTCF +RAD21'
0.0653973	'-CTCF +RAD21'
0.0389525	'-CTCF +RAD21'
0.0855379	'-CTCF +RAD21'
0.0199593	'-CTCF +RAD21'
0.0288082	'-CTCF +RAD21'
0.153432	'-CTCF +RAD21'
0.050363	'-CTCF +RAD21'
0.0417828	'-CTCF +RAD21'
0.130815	'-CTCF +RAD21'
0.066562	'-CTCF +RAD21'
0.046175	'-CTCF +RAD21'
0.0580148	'-CTCF +RAD21'
0.120816	'-CTCF +RAD21'
0.0407192	'-CTCF +RAD21'
0.069776	'-CTCF +RAD21'
0.0511506	'-CTCF +RAD21'
0.0612387	'-CTCF +RAD21'
0.0774446	'-CTCF +RAD21'
0.030915	'-CTCF +RAD21'
0.0491991	'-CTCF +RAD21'
0.0846688	'-CTCF +RAD21'
0.0495793	'-CTCF +RAD21'
0.0438571	'-CTCF +RAD21'
0.0503697	'-CTCF +RAD21'
0.0684895	'-CTCF +RAD21'
0.06283	'-CTCF +RAD21'
0.0583767	'-CTCF +RAD21'
0.0435557	'-CTCF +RAD21'
0.0198533	'-CTCF +RAD21'
0.055616	'-CTCF +RAD21'
0.0511829	'-CTCF +RAD21'
0.0345682	'-CTCF +RAD21'
0.105276	'-CTCF +RAD21'
0.0959722	'-CTCF +RAD21'
0.0937885	'-CTCF +RAD21'
0.0882951	'-CTCF +RAD21'
0.0325808	'-CTCF +RAD21'
0.124398	'-CTCF +RAD21'
0.056311	'-CTCF +RAD21'
0.0608803	'-CTCF +RAD21'
0.0363765	'-CTCF +RAD21'
0.0491394	'-CTCF +RAD21'
0.0529314	'-CTCF +RAD21'
0.0409585	'-CTCF +RAD21'
0.0646312	'-CTCF +RAD21'
0.0251592	'-CTCF +RAD21'
0.0289847	'-CTCF +RAD21'
0.12712	'-CTCF +RAD21'
0.0979117	'-CTCF +RAD21'
0.0546059	'-CTCF +RAD21'
0.0351008	'-CTCF +RAD21'
0.0360579	'-CTCF +RAD21'
0.0749685	'-CTCF +RAD21'
0.0467925	'-CTCF +RAD21'
0.0639978	'-CTCF +RAD21'
0.0691148	'-CTCF +RAD21'
0.0547259	'-CTCF +RAD21'
0.0438674	'-CTCF +RAD21'
0.0291219	'-CTCF +RAD21'
0.0890423	'-CTCF +RAD21'
0.0753132	'-CTCF +RAD21'
0.0409326	'-CTCF +RAD21'
0.0922167	'-CTCF +RAD21'
0.0449238	'-CTCF +RAD21'
0.0750289	'-CTCF +RAD21'
0.0226209	'-CTCF +RAD21'
0.0396196	'-CTCF +RAD21'
0.0476985	'-CTCF +RAD21'
0.104649	'-CTCF +RAD21'
0.0539582	'-CTCF +RAD21'
0.0465045	'-CTCF +RAD21'
0.0916239	'-CTCF +RAD21'
0.0497247	'-CTCF +RAD21'
0.0457187	'-CTCF +RAD21'
0.0539695	'-CTCF +RAD21'
0.0316551	'-CTCF +RAD21'
0.0428606	'-CTCF +RAD21'
0.0657272	'-CTCF +RAD21'
0.0665441	'-CTCF +RAD21'
0.0584188	'-CTCF +RAD21'
0.0541254	'-CTCF +RAD21'
0.0906421	'-CTCF +RAD21'
0.313253	'-CTCF +RAD21'
0.0644376	'-CTCF +RAD21'
0.0335488	'-CTCF +RAD21'
0.084616	'-CTCF +RAD21'
0.0635557	'-CTCF +RAD21'
0.0431743	'-CTCF +RAD21'
0.0397202	'-CTCF +RAD21'
0.0470849	'-CTCF +RAD21'
0.0943376	'-CTCF +RAD21'
0.0316599	'-CTCF +RAD21'
0.0395236	'-CTCF +RAD21'
0.0428185	'-CTCF +RAD21'
0.139998	'-CTCF +RAD21'
0.0458961	'-CTCF +RAD21'
0.0565006	'-CTCF +RAD21'
0.0399488	'-CTCF +RAD21'
0.0456345	'-CTCF +RAD21'
0.0399587	'-CTCF +RAD21'
0.068347	'-CTCF +RAD21'
0.232556	'-CTCF +RAD21'
0.0342759	'-CTCF +RAD21'
0.0870528	'-CTCF +RAD21'
0.117103	'-CTCF +RAD21'
0.055308	'-CTCF +RAD21'
0.0552752	'-CTCF +RAD21'
0.0546978	'-CTCF +RAD21'
0.048351	'-CTCF +RAD21'
0.0756757	'-CTCF +RAD21'
0.0324164	'-CTCF +RAD21'
0.125885	'-CTCF +RAD21'
0.0825444	'-CTCF +RAD21'
0.0379883	'-CTCF +RAD21'
0.119066	'-CTCF +RAD21'
0.045047	'-CTCF +RAD21'
0.0794301	'-CTCF +RAD21'
0.108479	'-CTCF +RAD21'
0.244293	'-CTCF +RAD21'
0.0503002	'-CTCF +RAD21'
0.161786	'-CTCF +RAD21'
0.0486459	'-CTCF +RAD21'
0.0575356	'-CTCF +RAD21'
0.0787906	'-CTCF +RAD21'
0.0572734	'-CTCF +RAD21'
3.57871	'-CTCF +RAD21'
0.0472998	'-CTCF +RAD21'
0.0815999	'-CTCF +RAD21'
0.0412594	'-CTCF +RAD21'
0.129631	'-CTCF +RAD21'
0.0488751	'-CTCF +RAD21'
0.0699186	'-CTCF +RAD21'
0.0623899	'-CTCF +RAD21'
0.0581249	'-CTCF -RAD21'
0.0927137	'-CTCF -RAD21'
0.0731563	'-CTCF -RAD21'
0.0770507	'-CTCF -RAD21'
0.135053	'-CTCF -RAD21'
0.124474	'-CTCF -RAD21'
0.189358	'-CTCF -RAD21'
0.0622279	'-CTCF -RAD21'
0.0988478	'-CTCF -RAD21'
0.0482324	'-CTCF -RAD21'
0.0302641	'-CTCF -RAD21'
0.102601	'-CTCF -RAD21'
0.119948	'-CTCF -RAD21'
0.523987	'-CTCF -RAD21'
0.067723	'-CTCF -RAD21'
0.0497642	'-CTCF -RAD21'
0.0781213	'-CTCF -RAD21'
0.202543	'-CTCF -RAD21'
0.0532116	'-CTCF -RAD21'
0.0685436	'-CTCF -RAD21'
0.0555591	'-CTCF -RAD21'
0.109698	'-CTCF -RAD21'
0.079845	'-CTCF -RAD21'
0.0583569	'-CTCF -RAD21'
0.089924	'-CTCF -RAD21'
0.0794428	'-CTCF -RAD21'
0.15438	'-CTCF -RAD21'
0.0687665	'-CTCF -RAD21'
0.0725542	'-CTCF -RAD21'
0.049577	'-CTCF -RAD21'
0.0736981	'-CTCF -RAD21'
0.0442576	'-CTCF -RAD21'
0.088126	'-CTCF -RAD21'
0.109637	'-CTCF -RAD21'
0.0739053	'-CTCF -RAD21'
0.0635082	'-CTCF -RAD21'
0.0751194	'-CTCF -RAD21'
0.0611007	'-CTCF -RAD21'
0.0611845	'-CTCF -RAD21'
0.109742	'-CTCF -RAD21'
0.0660188	'-CTCF -RAD21'
0.118229	'-CTCF -RAD21'
0.0848382	'-CTCF -RAD21'
0.0871433	'-CTCF -RAD21'
0.138026	'-CTCF -RAD21'
0.13703	'-CTCF -RAD21'
0.100597	'-CTCF -RAD21'
0.105108	'-CTCF -RAD21'
0.0582835	'-CTCF -RAD21'
0.0991325	'-CTCF -RAD21'
0.0578749	'-CTCF -RAD21'
0.0888305	'-CTCF -RAD21'
0.0668305	'-CTCF -RAD21'
0.0663061	'-CTCF -RAD21'
0.0729075	'-CTCF -RAD21'
0.0504476	'-CTCF -RAD21'
0.100189	'-CTCF -RAD21'
0.0352946	'-CTCF -RAD21'
0.0516362	'-CTCF -RAD21'
0.0860569	'-CTCF -RAD21'
0.0562779	'-CTCF -RAD21'
0.0652515	'-CTCF -RAD21'
0.0693305	'-CTCF -RAD21'
0.0621716	'-CTCF -RAD21'
0.0708905	'-CTCF -RAD21'
0.0724448	'-CTCF -RAD21'
0.240756	'-CTCF -RAD21'
0.0674566	'-CTCF -RAD21'
0.0594493	'-CTCF -RAD21'
0.0330279	'-CTCF -RAD21'
0.0751034	'-CTCF -RAD21'
0.0759797	'-CTCF -RAD21'
0.0600502	'-CTCF -RAD21'
0.0838619	'-CTCF -RAD21'
0.0774531	'-CTCF -RAD21'
0.0850397	'-CTCF -RAD21'
0.0655829	'-CTCF -RAD21'
0.0729927	'-CTCF -RAD21'
0.0455575	'-CTCF -RAD21'
0.071916	'-CTCF -RAD21'
0.0859627	'-CTCF -RAD21'
0.0322786	'-CTCF -RAD21'
0.109712	'-CTCF -RAD21'
0.0707501	'-CTCF -RAD21'
0.0731219	'-CTCF -RAD21'
0.1273	'-CTCF -RAD21'
0.065004	'-CTCF -RAD21'
0.0878716	'-CTCF -RAD21'
0.0753245	'-CTCF -RAD21'
0.0801826	'-CTCF -RAD21'
0.110984	'-CTCF -RAD21'
0.0984627	'-CTCF -RAD21'
0.0637865	'-CTCF -RAD21'
0.0683603	'-CTCF -RAD21'
0.0463796	'-CTCF -RAD21'
0.146234	'-CTCF -RAD21'
0.102647	'-CTCF -RAD21'
0.0453705	'-CTCF -RAD21'
0.0615233	'-CTCF -RAD21'
0.0526089	'-CTCF -RAD21'
0.0714157	'-CTCF -RAD21'
0.0540608	'-CTCF -RAD21'
0.328534	'-CTCF -RAD21'
0.0731351	'-CTCF -RAD21'
0.0560618	'-CTCF -RAD21'
0.0427744	'-CTCF -RAD21'
0.0895189	'-CTCF -RAD21'
0.0253201	'-CTCF -RAD21'
0.0687398	'-CTCF -RAD21'
0.0462492	'-CTCF -RAD21'
0.0673449	'-CTCF -RAD21'
0.0817408	'-CTCF -RAD21'
0.500112	'-CTCF -RAD21'
0.101091	'-CTCF -RAD21'
0.125426	'-CTCF -RAD21'
0.072335	'-CTCF -RAD21'
0.039061	'-CTCF -RAD21'
0.0455095	'-CTCF -RAD21'
0.0771144	'-CTCF -RAD21'
0.0728725	'-CTCF -RAD21'
0.053033	'-CTCF -RAD21'
0.08751	'-CTCF -RAD21'
0.0512446	'-CTCF -RAD21'
0.0943561	'-CTCF -RAD21'
0.0614109	'-CTCF -RAD21'
0.0974054	'-CTCF -RAD21'
0.0877203	'-CTCF -RAD21'
0.0842925	'-CTCF -RAD21'
0.0679183	'-CTCF -RAD21'
0.0837151	'-CTCF -RAD21'
0.0776369	'-CTCF -RAD21'
0.114408	'-CTCF -RAD21'
0.0860754	'-CTCF -RAD21'
0.108472	'-CTCF -RAD21'
0.0827998	'-CTCF -RAD21'
0.229363	'-CTCF -RAD21'
0.0683497	'-CTCF -RAD21'
0.0656241	'-CTCF -RAD21'
0.0767911	'-CTCF -RAD21'
0.0512513	'-CTCF -RAD21'
0.0468893	'-CTCF -RAD21'
0.099899	'-CTCF -RAD21'
0.0938845	'-CTCF -RAD21'
0.0661722	'-CTCF -RAD21'
0.05006	'-CTCF -RAD21'
0.079085	'-CTCF -RAD21'
0.020321	'-CTCF -RAD21'
0.080711	'-CTCF -RAD21'
0.0731707	'-CTCF -RAD21'
0.0679314	'-CTCF -RAD21'
0.0621938	'-CTCF -RAD21'
0.0774786	'-CTCF -RAD21'
0.441784	'-CTCF -RAD21'
0.0286254	'-CTCF -RAD21'
0.0809837	'-CTCF -RAD21'
0.0936311	'-CTCF -RAD21'
0.0694315	'-CTCF -RAD21'
0.0814878	'-CTCF -RAD21'
0.0814082	'-CTCF -RAD21'
0.0747759	'-CTCF -RAD21'
0.0542951	'-CTCF -RAD21'
0.0545738	'-CTCF -RAD21'
0.0823468	'-CTCF -RAD21'
0.129871	'-CTCF -RAD21'
0.0811629	'-CTCF -RAD21'
0.119772	'-CTCF -RAD21'
0.162248	'-CTCF -RAD21'
0.0566208	'-CTCF -RAD21'
0.088039	'-CTCF -RAD21'
0.0795382	'-CTCF -RAD21'
0.106044	'-CTCF -RAD21'
0.0382616	'-CTCF -RAD21'
0.0294065	'-CTCF -RAD21'
0.072893	'-CTCF -RAD21'
0.177685	'-CTCF -RAD21'
0.0796037	'-CTCF -RAD21'
0.0674479	'-CTCF -RAD21'
0.0560928	'-CTCF -RAD21'
0.0824597	'-CTCF -RAD21'
0.0420463	'-CTCF -RAD21'
0.0947274	'-CTCF -RAD21'
0.0746225	'-CTCF -RAD21'
0.0395695	'-CTCF -RAD21'
0.0174407	'-CTCF -RAD21'
0.07305	'-CTCF -RAD21'
0.0504443	'-CTCF -RAD21'
0.109633	'-CTCF -RAD21'
0.0732218	'-CTCF -RAD21'
0.0283323	'-CTCF -RAD21'
0.0826985	'-CTCF -RAD21'
0.0677585	'-CTCF -RAD21'
0.0504244	'-CTCF -RAD21'
0.0471251	'-CTCF -RAD21'
0.0843591	'-CTCF -RAD21'
0.0456727	'-CTCF -RAD21'
0.0558568	'-CTCF -RAD21'
0.536138	'-CTCF -RAD21'
0.0436114	'-CTCF -RAD21'
0.0758956	'-CTCF -RAD21'
0.0730378	'-CTCF -RAD21'
0.0751501	'-CTCF -RAD21'
0.0520021	'-CTCF -RAD21'
0.0764123	'-CTCF -RAD21'
0.0695541	'-CTCF -RAD21'
0.075182	'-CTCF -RAD21'
0.0353443	'-CTCF -RAD21'
0.0649479	'-CTCF -RAD21'
0.24995	'-CTCF -RAD21'
0.0573909	'-CTCF -RAD21'
0.0935266	'-CTCF -RAD21'
0.0844747	'-CTCF -RAD21'
0.123874	'-CTCF -RAD21'
0.111157	'-CTCF -RAD21'
0.0542003	'-CTCF -RAD21'
0.0577706	'-CTCF -RAD21'
0.0896798	'-CTCF -RAD21'
0.0664945	'-CTCF -RAD21'
0.0611513	'-CTCF -RAD21'
0.0984848	'-CTCF -RAD21'
0.0857331	'-CTCF -RAD21'
0.107495	'-CTCF -RAD21'
0.104194	'-CTCF -RAD21'
0.0596127	'-CTCF -RAD21'
0.081273	'-CTCF -RAD21'
0.0625156	'-CTCF -RAD21'
0.0423123	'-CTCF -RAD21'
0.0552827	'-CTCF -RAD21'
0.0654077	'-CTCF -RAD21'
0.0968961	'-CTCF -RAD21'
0.0689077	'-CTCF -RAD21'
0.0861242	'-CTCF -RAD21'
0.0521519	'-CTCF -RAD21'
0.0476563	'-CTCF -RAD21'
0.0799941	'-CTCF -RAD21'
0.111592	'-CTCF -RAD21'
0.0710279	'-CTCF -RAD21'
0.048912	'-CTCF -RAD21'
0.107655	'-CTCF -RAD21'
0.0602226	'-CTCF -RAD21'
0.0588298	'-CTCF -RAD21'
0.0435692	'-CTCF -RAD21'
0.0620588	'-CTCF -RAD21'
0.0612568	'-CTCF -RAD21'
0.10022	'-CTCF -RAD21'
0.0650896	'-CTCF -RAD21'
0.0471936	'-CTCF -RAD21'
0.0548386	'-CTCF -RAD21'
0.25674	'-CTCF -RAD21'
0.136065	'-CTCF -RAD21'
0.0846535	'-CTCF -RAD21'
0.0395896	'-CTCF -RAD21'
0.0715388	'-CTCF -RAD21'
0.0915355	'-CTCF -RAD21'
0.0826917	'-CTCF -RAD21'
0.0564215	'-CTCF -RAD21'
0.0755529	'-CTCF -RAD21'
0.0488652	'-CTCF -RAD21'
0.0437708	'-CTCF -RAD21'
0.045582	'-CTCF -RAD21'
0.057057	'-CTCF -RAD21'
0.0857683	'-CTCF -RAD21'
0.0234352	'-CTCF -RAD21'
0.0896304	'-CTCF -RAD21'
0.0362433	'-CTCF -RAD21'
0.0877227	'-CTCF -RAD21'
0.0710962	'-CTCF -RAD21'
0.0638377	'-CTCF -RAD21'
0.0613367	'-CTCF -RAD21'
0.07264	'-CTCF -RAD21'
0.0937133	'-CTCF -RAD21'
0.0683477	'-CTCF -RAD21'
0.0591034	'-CTCF -RAD21'
0.0606756	'-CTCF -RAD21'
0.15148	'-CTCF -RAD21'
0.137861	'-CTCF -RAD21'
0.0912209	'-CTCF -RAD21'
0.0707856	'-CTCF -RAD21'
0.172219	'-CTCF -RAD21'
0.105173	'-CTCF -RAD21'
0.0549227	'-CTCF -RAD21'
0.0627658	'-CTCF -RAD21'
0.0671222	'-CTCF -RAD21'
0.0715218	'-CTCF -RAD21'
0.0609222	'-CTCF -RAD21'
0.0656221	'-CTCF -RAD21'
0.0615743	'-CTCF -RAD21'
0.0573022	'-CTCF -RAD21'
0.0870295	'-CTCF -RAD21'
0.0775299	'-CTCF -RAD21'
0.0548545	'-CTCF -RAD21'
0.0866278	'-CTCF -RAD21'
0.11608	'-CTCF -RAD21'
0.109812	'-CTCF -RAD21'
0.0838214	'-CTCF -RAD21'
0.15285	'-CTCF -RAD21'
0.0497083	'-CTCF -RAD21'
0.0839698	'-CTCF -RAD21'
0.0633144	'-CTCF -RAD21'
0.0854536	'+CTCF +RAD21'
0.0424325	'+CTCF +RAD21'
0.031279	'+CTCF +RAD21'
0.0624572	'+CTCF +RAD21'
0.0283218	'+CTCF +RAD21'
0.0472319	'+CTCF +RAD21'
0.103873	'+CTCF +RAD21'
0.0337798	'+CTCF +RAD21'
0.0959967	'+CTCF +RAD21'
0.0399003	'+CTCF +RAD21'
0.0364634	'+CTCF +RAD21'
0.0293898	'+CTCF +RAD21'
0.031068	'+CTCF +RAD21'
0.0905236	'+CTCF +RAD21'
0.0729781	'+CTCF +RAD21'
0.0262808	'+CTCF +RAD21'
0.0715091	'+CTCF +RAD21'
0.050731	'+CTCF +RAD21'
0.0649734	'+CTCF +RAD21'
0.0413821	'+CTCF +RAD21'
0.0484625	'+CTCF +RAD21'
0.0721199	'+CTCF +RAD21'
0.0341613	'+CTCF +RAD21'
0.0462502	'+CTCF +RAD21'
0.0686645	'+CTCF +RAD21'
0.0329808	'+CTCF +RAD21'
0.0424931	'+CTCF +RAD21'
0.0275628	'+CTCF +RAD21'
0.0422674	'+CTCF +RAD21'
0.0434373	'+CTCF +RAD21'
0.0364171	'+CTCF +RAD21'
0.0513865	'+CTCF +RAD21'
0.0285616	'+CTCF +RAD21'
0.0590939	'+CTCF +RAD21'
0.069279	'+CTCF +RAD21'
0.0431879	'+CTCF +RAD21'
0.068459	'+CTCF +RAD21'
0.033406	'+CTCF +RAD21'
0.0700906	'+CTCF +RAD21'
0.0307634	'+CTCF +RAD21'
0.0824085	'+CTCF +RAD21'
0.0366437	'+CTCF +RAD21'
0.0347919	'+CTCF +RAD21'
0.0522125	'+CTCF +RAD21'
0.0796755	'+CTCF +RAD21'
0.0872144	'+CTCF +RAD21'
0.0714947	'+CTCF +RAD21'
0.0455461	'+CTCF +RAD21'
0.0734956	'+CTCF +RAD21'
0.0611005	'+CTCF +RAD21'
0.056533	'+CTCF +RAD21'
0.0298522	'+CTCF +RAD21'
0.165707	'+CTCF +RAD21'
0.0456174	'+CTCF +RAD21'
0.0500351	'+CTCF +RAD21'
0.0450403	'+CTCF +RAD21'
0.0439182	'+CTCF +RAD21'
0.0314019	'+CTCF +RAD21'
0.0569264	'+CTCF +RAD21'
0.0369872	'+CTCF +RAD21'
0.0629133	'+CTCF +RAD21'
0.0272523	'+CTCF +RAD21'
0.0395764	'+CTCF +RAD21'
0.0835249	'+CTCF +RAD21'
0.0308643	'+CTCF +RAD21'
0.0341967	'+CTCF +RAD21'
0.0341393	'+CTCF +RAD21'
0.0641642	'+CTCF +RAD21'
0.109149	'+CTCF +RAD21'
0.071802	'+CTCF +RAD21'
0.0837088	'+CTCF +RAD21'
0.064916	'+CTCF +RAD21'
0.0502687	'+CTCF +RAD21'
0.030742	'+CTCF +RAD21'
0.0707615	'+CTCF +RAD21'
0.0617837	'+CTCF +RAD21'
0.0336921	'+CTCF +RAD21'
0.0456197	'+CTCF +RAD21'
0.037978	'+CTCF +RAD21'
0.0540262	'+CTCF +RAD21'
0.0504427	'+CTCF +RAD21'
0.0373465	'+CTCF +RAD21'
0.0456943	'+CTCF +RAD21'
0.08937	'+CTCF +RAD21'
0.0375489	'+CTCF +RAD21'
0.0370147	'+CTCF +RAD21'
0.178652	'+CTCF +RAD21'
0.0354959	'+CTCF +RAD21'
0.0452192	'+CTCF +RAD21'
0.132298	'+CTCF +RAD21'
0.0288966	'+CTCF +RAD21'
0.0398768	'+CTCF +RAD21'
0.0640549	'+CTCF +RAD21'
0.0593058	'+CTCF +RAD21'
0.0509745	'+CTCF +RAD21'
0.0464417	'+CTCF +RAD21'
0.0707852	'+CTCF +RAD21'
0.0491552	'+CTCF +RAD21'
0.0786161	'+CTCF +RAD21'
0.0428375	'+CTCF +RAD21'
0.0371823	'+CTCF +RAD21'
0.0430928	'+CTCF +RAD21'
0.0416503	'+CTCF +RAD21'
0.0844991	'+CTCF +RAD21'
0.0512865	'+CTCF +RAD21'
0.0577277	'+CTCF +RAD21'
0.0184801	'+CTCF +RAD21'
0.0386771	'+CTCF +RAD21'
0.0280013	'+CTCF +RAD21'
0.0455754	'+CTCF +RAD21'
0.0371888	'+CTCF +RAD21'
0.0488966	'+CTCF +RAD21'
0.0529012	'+CTCF +RAD21'
0.0472339	'+CTCF +RAD21'
0.0771743	'+CTCF +RAD21'
0.0893795	'+CTCF +RAD21'
0.0511794	'+CTCF +RAD21'
0.037822	'+CTCF +RAD21'
0.0766454	'+CTCF +RAD21'
0.054442	'+CTCF +RAD21'
0.582244	'+CTCF +RAD21'
0.0727641	'+CTCF +RAD21'
0.0511124	'+CTCF +RAD21'
0.0448203	'+CTCF +RAD21'
0.0719018	'+CTCF +RAD21'
0.0548837	'+CTCF +RAD21'
0.0295134	'+CTCF +RAD21'
0.0362763	'+CTCF +RAD21'
0.0289132	'+CTCF +RAD21'
0.0312857	'+CTCF +RAD21'
0.0399785	'+CTCF +RAD21'
0.0416265	'+CTCF +RAD21'
0.0469403	'+CTCF +RAD21'
0.0640506	'+CTCF +RAD21'
0.0501939	'+CTCF +RAD21'
0.0624722	'+CTCF +RAD21'
0.0812476	'+CTCF +RAD21'
0.0297738	'+CTCF +RAD21'
0.0325474	'+CTCF +RAD21'
0.0583451	'+CTCF +RAD21'
0.0788793	'+CTCF +RAD21'
0.153039	'+CTCF +RAD21'
0.128135	'+CTCF +RAD21'
0.106696	'+CTCF +RAD21'
0.0609618	'+CTCF +RAD21'
0.038745	'+CTCF +RAD21'
0.0383477	'+CTCF +RAD21'
0.0461574	'+CTCF +RAD21'
0.0672132	'+CTCF +RAD21'
0.086222	'+CTCF +RAD21'
0.0320843	'+CTCF +RAD21'
0.0359921	'+CTCF +RAD21'
0.0747782	'+CTCF +RAD21'
0.0478211	'+CTCF +RAD21'
0.0597922	'+CTCF +RAD21'
0.0812008	'+CTCF -RAD21'
0.0847134	'+CTCF -RAD21'
0.0713519	'+CTCF -RAD21'
0.0454035	'+CTCF -RAD21'
0.0495093	'+CTCF -RAD21'
0.0483874	'+CTCF -RAD21'
0.0588012	'+CTCF -RAD21'
0.106211	'+CTCF -RAD21'
0.0679359	'+CTCF -RAD21'
0.125069	'+CTCF -RAD21'
0.076162	'+CTCF -RAD21'
0.175316	'+CTCF -RAD21'
0.051182	'+CTCF -RAD21'
0.0609528	'+CTCF -RAD21'
0.0508428	'+CTCF -RAD21'
0.0319953	'+CTCF -RAD21'
0.0863889	'+CTCF -RAD21'
0.0884639	'+CTCF -RAD21'
0.10573	'+CTCF -RAD21'
0.0930315	'+CTCF -RAD21'
0.108289	'+CTCF -RAD21'
0.0454261	'+CTCF -RAD21'
0.0562945	'+CTCF -RAD21'
0.0985342	'+CTCF -RAD21'
0.0923558	'+CTCF -RAD21'
0.0613141	'+CTCF -RAD21'
0.0916468	'+CTCF -RAD21'
0.130176	'+CTCF -RAD21'
0.059082	'+CTCF -RAD21'
0.0465786	'+CTCF -RAD21'
0.0375032	'+CTCF -RAD21'
0.0657077	'+CTCF -RAD21'
0.0839749	'+CTCF -RAD21'
0.117821	'+CTCF -RAD21'
0.104936	'+CTCF -RAD21'
0.0730595	'+CTCF -RAD21'
0.0926406	'+CTCF -RAD21'
0.0570506	'+CTCF -RAD21'
0.0501123	'+CTCF -RAD21'
0.119929	'+CTCF -RAD21'
0.084686	'+CTCF -RAD21'
0.0773912	'+CTCF -RAD21'
0.0659523	'+CTCF -RAD21'
0.102022	'+CTCF -RAD21'
0.0694937	'+CTCF -RAD21'
0.0342023	'+CTCF -RAD21'
0.0618952	'+CTCF -RAD21'
0.0398786	'+CTCF -RAD21'
0.113551	'+CTCF -RAD21'
0.0842372	'+CTCF -RAD21'
0.0718963	'+CTCF -RAD21'
0.0865198	'+CTCF -RAD21'
0.0933558	'+CTCF -RAD21'
0.116167	'+CTCF -RAD21'
0.0312873	'+CTCF -RAD21'
0.0691021	'+CTCF -RAD21'
0.102776	'+CTCF -RAD21'
0.0690346	'+CTCF -RAD21'
0.100712	'+CTCF -RAD21'
0.0619003	'+CTCF -RAD21'
0.0670751	'+CTCF -RAD21'
0.0431502	'+CTCF -RAD21'
0.155964	'+CTCF -RAD21'
0.0618972	'+CTCF -RAD21'
0.0370331	'+CTCF -RAD21'
0.0426074	'+CTCF -RAD21'
0.101931	'+CTCF -RAD21'
0.0705376	'+CTCF -RAD21'
0.0361094	'+CTCF -RAD21'
0.0795604	'+CTCF -RAD21'
0.0668975	'+CTCF -RAD21'
0.0305139	'+CTCF -RAD21'
0.149435	'+CTCF -RAD21'
0.0348697	'+CTCF -RAD21'
0.0958822	'+CTCF -RAD21'
0.0682623	'+CTCF -RAD21'
0.0614814	'+CTCF -RAD21'
0.0830535	'+CTCF -RAD21'
0.0911156	'+CTCF -RAD21'
0.0828764	'+CTCF -RAD21'
0.0837979	'+CTCF -RAD21'
0.0402083	'+CTCF -RAD21'
0.106976	'+CTCF -RAD21'
0.0770526	'+CTCF -RAD21'
0.0993465	'+CTCF -RAD21'
0.0316391	'+CTCF -RAD21'
0.0433432	'+CTCF -RAD21'
0.0803001	'+CTCF -RAD21'
0.0904013	'+CTCF -RAD21'
0.0885474	'+CTCF -RAD21'
0.0924949	'+CTCF -RAD21'
0.0610592	'+CTCF -RAD21'
0.0796119	'+CTCF -RAD21'
0.0858524	'+CTCF -RAD21'
0.0621446	'+CTCF -RAD21'
0.165472	'+CTCF -RAD21'
0.114713	'+CTCF -RAD21'
0.0993241	'+CTCF -RAD21'
0.0667797	'+CTCF -RAD21'
0.0638048	'+CTCF -RAD21'
0.11864	'+CTCF -RAD21'
0.160047	'+CTCF -RAD21'
0.0930624	'+CTCF -RAD21'
0.0541541	'+CTCF -RAD21'
0.0985608	'+CTCF -RAD21'
0.0742525	'+CTCF -RAD21'
0.026484	'+CTCF -RAD21'
0.121051	'+CTCF -RAD21'
0.0664125	'+CTCF -RAD21'
0.0882116	'+CTCF -RAD21'
0.123479	'+CTCF -RAD21'
0.122721	'+CTCF -RAD21'
0.0477738	'+CTCF -RAD21'
0.0871853	'+CTCF -RAD21'
0.139968	'+CTCF -RAD21'
0.0698611	'+CTCF -RAD21'
0.0440667	'+CTCF -RAD21'
0.106183	'+CTCF -RAD21'
0.0527681	'+CTCF -RAD21'
0.0571991	'+CTCF -RAD21'
0.0990994	'+CTCF -RAD21'
0.0439291	'+CTCF -RAD21'
0.044173	'+CTCF -RAD21'
0.107354	'+CTCF -RAD21'
0.0648718	'+CTCF -RAD21'
0.0704784	'+CTCF -RAD21'
0.0767753	'+CTCF -RAD21'
0.124401	'+CTCF -RAD21'
0.0439427	'+CTCF -RAD21'
0.0683525	'+CTCF -RAD21'
0.121084	'+CTCF -RAD21'
0.0919777	'+CTCF -RAD21'
0.0530195	'+CTCF -RAD21'
0.0526001	'+CTCF -RAD21'
0.113915	'+CTCF -RAD21'
0.0733746	'+CTCF -RAD21'
0.0703084	'+CTCF -RAD21'
0.0606519	'+CTCF -RAD21'
0.098109	'+CTCF -RAD21'
0.0944468	'+CTCF -RAD21'
0.0631518	'+CTCF -RAD21'
0.0843989	'+CTCF -RAD21'
0.0668386	'+CTCF -RAD21'
0.0696815	'+CTCF -RAD21'
0.0508354	'+CTCF -RAD21'
0.174617	'+CTCF -RAD21'
0.0562676	'+CTCF -RAD21'
0.115004	'+CTCF -RAD21'
0.0514593	'+CTCF -RAD21'
0.127419	'+CTCF -RAD21'
0.063351	'+CTCF -RAD21'
0.0602643	'+CTCF -RAD21'
0.0663203	'+CTCF -RAD21'
0.0323106	'+CTCF -RAD21'
0.0980768	'+CTCF -RAD21'
0.0785484	'+CTCF -RAD21'
0.065014	'+CTCF -RAD21'
0.0727295	'+CTCF -RAD21'
0.0916587	'+CTCF -RAD21'
0.0908395	'+CTCF -RAD21'
0.214647	'+CTCF -RAD21'
0.0635318	'+CTCF -RAD21'
0.104397	'+CTCF -RAD21'
0.0641137	'+CTCF -RAD21'
0.0858738	'+CTCF -RAD21'
0.0754275	'+CTCF -RAD21'
0.0393538	'+CTCF -RAD21'
0.100788	'+CTCF -RAD21'
0.0508194	'+CTCF -RAD21'
0.0602925	'+CTCF -RAD21'
0.0722503	'+CTCF -RAD21'
0.0705024	'+CTCF -RAD21'
0.0521919	'+CTCF -RAD21'
0.0632123	'+CTCF -RAD21'
0.0898631	'+CTCF -RAD21'
0.0431848	'+CTCF -RAD21'
0.0862692	'+CTCF -RAD21'
0.0938475	'+CTCF -RAD21'
0.0598462	'+CTCF -RAD21'
0.10461	'+CTCF -RAD21'
0.429343	'+CTCF -RAD21'
0.0604844	'+CTCF -RAD21'
0.0914817	'+CTCF -RAD21'
0.0591045	'+CTCF -RAD21'
0.0605912	'+CTCF -RAD21'
0.0597185	'+CTCF -RAD21'
0.077254	'+CTCF -RAD21'
0.107053	'+CTCF -RAD21'
0.077598	'+CTCF -RAD21'
0.0326462	'+CTCF -RAD21'
0.0476401	'+CTCF -RAD21'
0.0428798	'+CTCF -RAD21'
0.0862471	'+CTCF -RAD21'
0.146815	'+CTCF -RAD21'
0.198327	'+CTCF -RAD21'
0.0412139	'+CTCF -RAD21'
0.0763327	'+CTCF -RAD21'
0.0683309	'+CTCF -RAD21'
0.0354113	'+CTCF -RAD21'
0.103685	'+CTCF -RAD21'
0.0848739	'+CTCF -RAD21'
0.14303	'+CTCF -RAD21'
0.0758321	'+CTCF -RAD21'
0.097414	'+CTCF -RAD21'
0.0551709	'+CTCF -RAD21'
0.198608	'+CTCF -RAD21'
0.0599704	'+CTCF -RAD21'
0.0787611	'+CTCF -RAD21'
0.0776716	'+CTCF -RAD21'
0.0383474	'+CTCF -RAD21'
0.0773857	'+CTCF -RAD21'
0.20967	'+CTCF -RAD21'
0.122182	'+CTCF -RAD21'
0.0593933	'+CTCF -RAD21'
0.0702564	'+CTCF -RAD21'
0.0695532	'+CTCF -RAD21'
0.103638	'+CTCF -RAD21'
0.162209	'+CTCF -RAD21'
0.0699151	'+CTCF -RAD21'
0.0914465	'+CTCF -RAD21'
0.0755793	'+CTCF -RAD21'
0.0335286	'+CTCF -RAD21'
0.240891	'+CTCF -RAD21'
0.0840535	'+CTCF -RAD21'
0.118301	'+CTCF -RAD21'
0.061353	'+CTCF -RAD21'
0.0501451	'+CTCF -RAD21'
0.0563291	'+CTCF -RAD21'
0.145443	'+CTCF -RAD21'
0.214568	'+CTCF -RAD21'
0.155838	'+CTCF -RAD21'
0.0892264	'+CTCF -RAD21'
0.0444691	'+CTCF -RAD21'
0.100117	'+CTCF -RAD21'
0.0740692	'+CTCF -RAD21'
0.0487808	'+CTCF -RAD21'
0.0318435	'+CTCF -RAD21'
0.0689385	'+CTCF -RAD21'
0.0834614	'+CTCF -RAD21'
0.0645571	'+CTCF -RAD21'
0.0666639	'+CTCF -RAD21'
0.0571239	'+CTCF -RAD21'
0.0824259	'+CTCF -RAD21'
0.0458259	'+CTCF -RAD21'
0.0545151	'+CTCF -RAD21'
0.0753806	'+CTCF -RAD21'
0.0380566	'+CTCF -RAD21'
0.0365794	'+CTCF -RAD21'
0.0459176	'+CTCF -RAD21'
0.061458	'+CTCF -RAD21'
0.0894048	'+CTCF -RAD21'
0.0907876	'+CTCF -RAD21'
0.118834	'+CTCF -RAD21'
0.0689976	'+CTCF -RAD21'
0.0569326	'+CTCF -RAD21'
0.0597307	'+CTCF -RAD21'
0.0801371	'+CTCF -RAD21'
0.0800851	'+CTCF -RAD21'
0.0683678	'+CTCF -RAD21'
0.0424515	'+CTCF -RAD21'
0.111864	'+CTCF -RAD21'

## Sheet: Figure4G
# Change in 3D distance
Change in 3D distance	condition	deltat
0.0894295	'-CTCF -RAD21'	1
0.238852	'-CTCF -RAD21'	1
0.223497	'-CTCF -RAD21'	1
0.154859	'-CTCF -RAD21'	1
0.0193871	'-CTCF -RAD21'	1
0.0888474	'-CTCF -RAD21'	1
0.0197468	'-CTCF -RAD21'	1
0.0287887	'-CTCF -RAD21'	1
0.0732029	'-CTCF -RAD21'	1
0.0199262	'-CTCF -RAD21'	1
0.0339518	'-CTCF -RAD21'	1
0.115176	'-CTCF -RAD21'	1
0.0914038	'-CTCF -RAD21'	1
0.124713	'-CTCF -RAD21'	1
0.172789	'-CTCF -RAD21'	1
0.0847612	'-CTCF -RAD21'	1
0.267329	'-CTCF -RAD21'	1
0.136932	'-CTCF -RAD21'	1
0.030093	'-CTCF -RAD21'	1
0.106748	'-CTCF -RAD21'	1
0.14502	'-CTCF -RAD21'	1
0.0304755	'-CTCF -RAD21'	1
0.0186884	'-CTCF -RAD21'	1
0.0895642	'-CTCF -RAD21'	1
0.138077	'-CTCF -RAD21'	1
0.101037	'-CTCF -RAD21'	1
0.104588	'-CTCF -RAD21'	1
0.284975	'-CTCF -RAD21'	1
0.133986	'-CTCF -RAD21'	1
0.199891	'-CTCF -RAD21'	1
0.0836092	'-CTCF -RAD21'	1
0.132833	'-CTCF -RAD21'	1
0.0503868	'-CTCF -RAD21'	1
0.0352515	'-CTCF -RAD21'	1
0.0624874	'-CTCF -RAD21'	1
0.0724105	'-CTCF -RAD21'	1
0.0775755	'-CTCF -RAD21'	1
0.0385693	'-CTCF -RAD21'	1
0.0309854	'-CTCF -RAD21'	1
0.0145696	'-CTCF -RAD21'	1
0.0335793	'-CTCF -RAD21'	1
0.0580195	'-CTCF -RAD21'	1
0.160922	'-CTCF -RAD21'	1
0.0357307	'-CTCF -RAD21'	1
0.444901	'-CTCF -RAD21'	1
0.0630445	'-CTCF -RAD21'	2
0.0620294	'-CTCF -RAD21'	2
0.0304546	'-CTCF -RAD21'	2
0.148016	'-CTCF -RAD21'	2
0.0616055	'-CTCF -RAD21'	2
0.0599301	'-CTCF -RAD21'	2
0.0248135	'-CTCF -RAD21'	2
0.0772478	'-CTCF -RAD21'	2
0.0209787	'-CTCF -RAD21'	2
0.0730875	'-CTCF -RAD21'	2
0.12663	'-CTCF -RAD21'	2
0.144443	'-CTCF -RAD21'	2
0.024055	'-CTCF -RAD21'	2
0.0281766	'-CTCF -RAD21'	2
0.0540908	'-CTCF -RAD21'	2
0.0452227	'-CTCF -RAD21'	2
0.196838	'-CTCF -RAD21'	2
0.0709977	'-CTCF -RAD21'	2
0.0209795	'-CTCF -RAD21'	2
0.00647716	'-CTCF -RAD21'	2
0.0733069	'-CTCF -RAD21'	2
0.145388	'-CTCF -RAD21'	2
0.0837503	'-CTCF -RAD21'	2
0.070244	'-CTCF -RAD21'	2
0.233429	'-CTCF -RAD21'	2
0.15473	'-CTCF -RAD21'	2
0.234922	'-CTCF -RAD21'	2
0.0604108	'-CTCF -RAD21'	2
0.0831038	'-CTCF -RAD21'	2
0.126582	'-CTCF -RAD21'	2
0.042548	'-CTCF -RAD21'	2
0.0202003	'-CTCF -RAD21'	2
0.00675522	'-CTCF -RAD21'	2
0.137547	'-CTCF -RAD21'	2
0.0125318	'-CTCF -RAD21'	2
0.0143862	'-CTCF -RAD21'	2
0.162741	'-CTCF -RAD21'	2
0.0307874	'-CTCF -RAD21'	2
0.141901	'-CTCF -RAD21'	2
0.0603443	'-CTCF -RAD21'	3
0.118984	'-CTCF -RAD21'	3
0.0820516	'-CTCF -RAD21'	3
0.00888691	'-CTCF -RAD21'	3
0.0611631	'-CTCF -RAD21'	3
0.0278759	'-CTCF -RAD21'	3
0.124515	'-CTCF -RAD21'	3
0.0485894	'-CTCF -RAD21'	3
0.0299242	'-CTCF -RAD21'	3
0.411607	'-CTCF -RAD21'	3
0.204616	'-CTCF -RAD21'	3
0.18295	'-CTCF -RAD21'	3
0.130103	'-CTCF -RAD21'	3
0.0288928	'-CTCF -RAD21'	3
0.122664	'-CTCF -RAD21'	3
0.0368199	'-CTCF -RAD21'	3
0.0612715	'-CTCF -RAD21'	3
0.132658	'-CTCF -RAD21'	3
0.0805706	'-CTCF -RAD21'	3
0.165975	'-CTCF -RAD21'	3
0.0812697	'-CTCF -RAD21'	3
0.178786	'-CTCF -RAD21'	3
0.377503	'-CTCF -RAD21'	3
0.0416624	'-CTCF -RAD21'	3
0.0854977	'-CTCF -RAD21'	3
0.0255695	'-CTCF -RAD21'	3
0.156261	'-CTCF -RAD21'	3
0.0361107	'-CTCF -RAD21'	3
0.119505	'-CTCF -RAD21'	3
0.0409734	'-CTCF -RAD21'	3
0.00952424	'-CTCF -RAD21'	3
0.0881319	'-CTCF -RAD21'	3
0.0486369	'-CTCF -RAD21'	3
0.129907	'-CTCF -RAD21'	3
0.0388128	'-CTCF -RAD21'	3
0.0270252	'-CTCF -RAD21'	3
0.0597511	'-CTCF -RAD21'	3
0.04702	'-CTCF -RAD21'	4
0.117632	'-CTCF -RAD21'	4
0.0233792	'-CTCF -RAD21'	4
0.105328	'-CTCF -RAD21'	4
0.0257439	'-CTCF -RAD21'	4
0.0357002	'-CTCF -RAD21'	4
0.0139832	'-CTCF -RAD21'	4
0.0752117	'-CTCF -RAD21'	4
0.231009	'-CTCF -RAD21'	4
0.203309	'-CTCF -RAD21'	4
0.00568958	'-CTCF -RAD21'	4
0.0547401	'-CTCF -RAD21'	4
0.0890446	'-CTCF -RAD21'	4
0.0970961	'-CTCF -RAD21'	4
0.0128054	'-CTCF -RAD21'	4
0.0761608	'-CTCF -RAD21'	4
0.118778	'-CTCF -RAD21'	4
0.463393	'-CTCF -RAD21'	4
0.354149	'-CTCF -RAD21'	4
0.0762772	'-CTCF -RAD21'	4
0.0940379	'-CTCF -RAD21'	4
0.0346135	'-CTCF -RAD21'	4
0.0525407	'-CTCF -RAD21'	4
0.0532053	'-CTCF -RAD21'	4
0.196612	'-CTCF -RAD21'	4
0.0915648	'-CTCF -RAD21'	4
0.0581257	'-CTCF -RAD21'	4
0.162959	'-CTCF -RAD21'	4
0.0163775	'-CTCF -RAD21'	4
0.150754	'-CTCF -RAD21'	4
0.0488743	'-CTCF -RAD21'	4
0.12166	'-CTCF -RAD21'	4
0.0033694	'-CTCF -RAD21'	4
0.155544	'-CTCF -RAD21'	4
0.178997	'-CTCF -RAD21'	4
0.00745641	'-CTCF -RAD21'	4
0.0175771	'-CTCF -RAD21'	4
0.130366	'-CTCF -RAD21'	4
0.186532	'-CTCF -RAD21'	4
0.0889947	'-CTCF -RAD21'	5
0.0635859	'-CTCF -RAD21'	5
0.104034	'-CTCF -RAD21'	5
0.0992479	'-CTCF -RAD21'	5
0.0556771	'-CTCF -RAD21'	5
0.0390024	'-CTCF -RAD21'	5
0.0978981	'-CTCF -RAD21'	5
0.281663	'-CTCF -RAD21'	5
0.0772231	'-CTCF -RAD21'	5
0.105137	'-CTCF -RAD21'	5
0.056222	'-CTCF -RAD21'	5
0.431054	'-CTCF -RAD21'	5
0.0835864	'-CTCF -RAD21'	5
0.0907468	'-CTCF -RAD21'	5
0.0459903	'-CTCF -RAD21'	5
0.172576	'-CTCF -RAD21'	5
0.51879	'-CTCF -RAD21'	5
0.0522198	'-CTCF -RAD21'	5
0.310893	'-CTCF -RAD21'	5
0.340506	'-CTCF -RAD21'	5
0.152796	'-CTCF -RAD21'	5
0.125516	'-CTCF -RAD21'	5
0.0427096	'-CTCF -RAD21'	5
0.160866	'-CTCF -RAD21'	5
0.113917	'-CTCF -RAD21'	5
0.0225672	'-CTCF -RAD21'	5
0.178419	'-CTCF -RAD21'	5
0.0657405	'-CTCF -RAD21'	5
0.102535	'-CTCF -RAD21'	5
0.108989	'-CTCF -RAD21'	5
0.15748	'-CTCF -RAD21'	5
0.0529561	'-CTCF -RAD21'	5
0.0435933	'-CTCF -RAD21'	5
0.0822557	'-CTCF -RAD21'	5
0.0269947	'-CTCF -RAD21'	5
0.295758	'-CTCF -RAD21'	5
0.061546	'-CTCF -RAD21'	5
0.0156346	'-CTCF -RAD21'	5
0.363993	'-CTCF -RAD21'	5
0.139015	'-CTCF -RAD21'	5
0.266416	'-CTCF -RAD21'	1
0.392152	'-CTCF -RAD21'	1
0.0307635	'-CTCF -RAD21'	1
0.0692292	'-CTCF -RAD21'	1
0.0871813	'-CTCF -RAD21'	1
0.164081	'-CTCF -RAD21'	1
0.0353471	'-CTCF -RAD21'	1
0.233343	'-CTCF -RAD21'	1
0.473118	'-CTCF -RAD21'	1
0.13662	'-CTCF -RAD21'	1
0.0179994	'-CTCF -RAD21'	1
0.0508973	'-CTCF -RAD21'	1
0.0373334	'-CTCF -RAD21'	1
0.0717369	'-CTCF -RAD21'	1
0.144127	'-CTCF -RAD21'	1
0.0772348	'-CTCF -RAD21'	1
0.074595	'-CTCF -RAD21'	1
0.132954	'-CTCF -RAD21'	1
0.224154	'-CTCF -RAD21'	1
0.0206611	'-CTCF -RAD21'	1
0.109007	'-CTCF -RAD21'	1
0.0692216	'-CTCF -RAD21'	1
0.131805	'-CTCF -RAD21'	1
0.252831	'-CTCF -RAD21'	1
0.098291	'-CTCF -RAD21'	1
0.0291647	'-CTCF -RAD21'	1
0.14764	'-CTCF -RAD21'	1
0.0122988	'-CTCF -RAD21'	1
0.00908789	'-CTCF -RAD21'	1
0.283855	'-CTCF -RAD21'	1
0.0708151	'-CTCF -RAD21'	1
0.0027808	'-CTCF -RAD21'	1
0.0198775	'-CTCF -RAD21'	1
0.371952	'-CTCF -RAD21'	1
1.05753	'-CTCF -RAD21'	1
0.153912	'-CTCF -RAD21'	1
0.207907	'-CTCF -RAD21'	1
0.0436758	'-CTCF -RAD21'	1
0.341311	'-CTCF -RAD21'	1
1.14786	'-CTCF -RAD21'	1
0.204312	'-CTCF -RAD21'	1
0.350932	'-CTCF -RAD21'	1
0.126321	'-CTCF -RAD21'	1
0.0136285	'-CTCF -RAD21'	1
0.243524	'-CTCF -RAD21'	1
0.0664252	'-CTCF -RAD21'	1
0.0470283	'-CTCF -RAD21'	1
0.0829998	'-CTCF -RAD21'	1
0.458968	'-CTCF -RAD21'	1
0.66723	'-CTCF -RAD21'	1
0.0473842	'-CTCF -RAD21'	1
0.0148131	'-CTCF -RAD21'	1
0.0227165	'-CTCF -RAD21'	1
0.827985	'-CTCF -RAD21'	1
0.722755	'-CTCF -RAD21'	1
0.308876	'-CTCF -RAD21'	1
0.0934087	'-CTCF -RAD21'	1
0.106912	'-CTCF -RAD21'	1
0.0656627	'-CTCF -RAD21'	1
0.0859946	'-CTCF -RAD21'	1
0.0684505	'-CTCF -RAD21'	1
0.0144645	'-CTCF -RAD21'	1
0.138883	'-CTCF -RAD21'	1
0.0147277	'-CTCF -RAD21'	1
0.229266	'-CTCF -RAD21'	1
0.0335953	'-CTCF -RAD21'	1
0.0416607	'-CTCF -RAD21'	1
0.0163993	'-CTCF -RAD21'	1
0.171703	'-CTCF -RAD21'	1
0.124111	'-CTCF -RAD21'	1
0.250816	'-CTCF -RAD21'	1
0.0905305	'-CTCF -RAD21'	1
0.0190963	'-CTCF -RAD21'	1
0.18204	'-CTCF -RAD21'	1
0.278823	'-CTCF -RAD21'	1
0.174755	'-CTCF -RAD21'	1
0.182455	'-CTCF -RAD21'	1
0.0243917	'-CTCF -RAD21'	1
0.131465	'-CTCF -RAD21'	1
0.0297448	'-CTCF -RAD21'	1
0.0248247	'-CTCF -RAD21'	1
0.0999248	'-CTCF -RAD21'	1
0.416491	'-CTCF -RAD21'	1
0.0570333	'-CTCF -RAD21'	1
0.704052	'-CTCF -RAD21'	1
0.253745	'-CTCF -RAD21'	1
0.137967	'-CTCF -RAD21'	1
0.115	'-CTCF -RAD21'	1
0.155352	'-CTCF -RAD21'	1
0.063409	'-CTCF -RAD21'	1
0.0496755	'-CTCF -RAD21'	1
0.00447727	'-CTCF -RAD21'	1
0.102938	'-CTCF -RAD21'	1
0.0397714	'-CTCF -RAD21'	1
0.0399255	'-CTCF -RAD21'	1
0.091719	'-CTCF -RAD21'	1
0.170714	'-CTCF -RAD21'	1
0.216523	'-CTCF -RAD21'	1
0.0596663	'-CTCF -RAD21'	1
0.470934	'-CTCF -RAD21'	1
0.585274	'-CTCF -RAD21'	1
0.205714	'-CTCF -RAD21'	1
0.193623	'-CTCF -RAD21'	1
0.238945	'-CTCF -RAD21'	1
0.0735109	'-CTCF -RAD21'	1
0.0346155	'-CTCF -RAD21'	1
0.0711593	'-CTCF -RAD21'	1
0.0846928	'-CTCF -RAD21'	1
0.0579792	'-CTCF -RAD21'	1
0.0882333	'-CTCF -RAD21'	1
0.0614115	'-CTCF -RAD21'	1
0.11038	'-CTCF -RAD21'	1
0.347656	'-CTCF -RAD21'	1
0.124209	'-CTCF -RAD21'	1
0.055661	'-CTCF -RAD21'	1
0.0284895	'-CTCF -RAD21'	1
0.505599	'-CTCF -RAD21'	1
0.784726	'-CTCF -RAD21'	1
0.227275	'-CTCF -RAD21'	1
0.0228002	'-CTCF -RAD21'	1
0.0564776	'-CTCF -RAD21'	1
0.0317675	'-CTCF -RAD21'	1
0.00197073	'-CTCF -RAD21'	1
0.354439	'-CTCF -RAD21'	1
0.6024	'-CTCF -RAD21'	1
0.00850595	'-CTCF -RAD21'	1
0.0573605	'-CTCF -RAD21'	1
0.0446671	'-CTCF -RAD21'	1
0.252503	'-CTCF -RAD21'	1
0.159211	'-CTCF -RAD21'	1
0.00523642	'-CTCF -RAD21'	1
0.0595483	'-CTCF -RAD21'	1
0.273432	'-CTCF -RAD21'	1
0.0117647	'-CTCF -RAD21'	1
0.10166	'-CTCF -RAD21'	1
0.0448639	'-CTCF -RAD21'	1
0.0967382	'-CTCF -RAD21'	1
0.123588	'-CTCF -RAD21'	1
0.04639	'-CTCF -RAD21'	1
0.0669838	'-CTCF -RAD21'	1
0.00239159	'-CTCF -RAD21'	1
0.00400378	'-CTCF -RAD21'	1
0.019669	'-CTCF -RAD21'	1
0.0454003	'-CTCF -RAD21'	1
0.0207041	'-CTCF -RAD21'	1
0.122631	'-CTCF -RAD21'	1
0.102955	'-CTCF -RAD21'	1
0.226024	'-CTCF -RAD21'	1
0.815484	'-CTCF -RAD21'	1
0.0550426	'-CTCF -RAD21'	1
0.508914	'-CTCF -RAD21'	1
0.0687347	'-CTCF -RAD21'	1
0.100968	'-CTCF -RAD21'	1
0.118349	'-CTCF -RAD21'	1
0.320914	'-CTCF -RAD21'	1
0.209253	'-CTCF -RAD21'	1
0.427319	'-CTCF -RAD21'	1
0.107216	'-CTCF -RAD21'	1
0.285074	'-CTCF -RAD21'	1
0.0319034	'-CTCF -RAD21'	1
0.0717252	'-CTCF -RAD21'	1
0.276339	'-CTCF -RAD21'	1
0.0567354	'-CTCF -RAD21'	1
0.100126	'-CTCF -RAD21'	1
0.0588063	'-CTCF -RAD21'	1
0.0020711	'-CTCF -RAD21'	1
0.0514737	'-CTCF -RAD21'	1
0.0320054	'-CTCF -RAD21'	1
0.0360347	'-CTCF -RAD21'	1
0.165626	'-CTCF -RAD21'	1
0.218318	'-CTCF -RAD21'	1
0.0233953	'-CTCF -RAD21'	1
0.0850485	'-CTCF -RAD21'	1
0.0653538	'-CTCF -RAD21'	1
0.144822	'-CTCF -RAD21'	1
0.034523	'-CTCF -RAD21'	1
0.0278936	'-CTCF -RAD21'	1
0.197378	'-CTCF -RAD21'	1
0.480499	'-CTCF -RAD21'	1
0.0528063	'-CTCF -RAD21'	1
0.0936176	'-CTCF -RAD21'	1
0.141803	'-CTCF -RAD21'	1
0.245862	'-CTCF -RAD21'	1
0.146443	'-CTCF -RAD21'	1
0.0665294	'-CTCF -RAD21'	1
0.0367772	'-CTCF -RAD21'	1
0.541538	'-CTCF -RAD21'	1
0.205834	'-CTCF -RAD21'	1
0.00373549	'-CTCF -RAD21'	1
0.0448857	'-CTCF -RAD21'	1
0.0414951	'-CTCF -RAD21'	1
0.205185	'-CTCF -RAD21'	1
0.0684283	'-CTCF -RAD21'	1
0.0456819	'-CTCF -RAD21'	1
0.148418	'-CTCF -RAD21'	1
0.0047586	'-CTCF -RAD21'	1
0.249719	'-CTCF -RAD21'	1
0.129489	'-CTCF -RAD21'	1
0.0391648	'-CTCF -RAD21'	1
0.0994844	'-CTCF -RAD21'	1
0.03024	'-CTCF -RAD21'	1
0.0477878	'-CTCF -RAD21'	1
0.00984006	'-CTCF -RAD21'	1
0.211593	'-CTCF -RAD21'	1
0.0424235	'-CTCF -RAD21'	1
0.0807842	'-CTCF -RAD21'	1
0.0268598	'-CTCF -RAD21'	1
0.0209449	'-CTCF -RAD21'	1
0.0328189	'-CTCF -RAD21'	1
0.0718876	'-CTCF -RAD21'	1
0.0213823	'-CTCF -RAD21'	1
0.0823754	'-CTCF -RAD21'	1
0.230621	'-CTCF -RAD21'	1
0.0354337	'-CTCF -RAD21'	1
0.0203559	'-CTCF -RAD21'	1
0.0225153	'-CTCF -RAD21'	1
0.248459	'-CTCF -RAD21'	1
0.228334	'-CTCF -RAD21'	1
0.319676	'-CTCF -RAD21'	1
0.0585884	'-CTCF -RAD21'	1
0.0630242	'-CTCF -RAD21'	1
0.0112187	'-CTCF -RAD21'	1
0.0607812	'-CTCF -RAD21'	1
0.328165	'-CTCF -RAD21'	1
0.045888	'-CTCF -RAD21'	1
0.0543309	'-CTCF -RAD21'	1
0.222589	'-CTCF -RAD21'	1
0.115744	'-CTCF -RAD21'	1
0.205163	'-CTCF -RAD21'	1
0.0517577	'-CTCF -RAD21'	1
0.0742806	'-CTCF -RAD21'	1
0.0227093	'-CTCF -RAD21'	1
0.127943	'-CTCF -RAD21'	1
0.0979108	'-CTCF -RAD21'	1
0.026009	'-CTCF -RAD21'	1
0.290381	'-CTCF -RAD21'	1
0.0714488	'-CTCF -RAD21'	1
0.0634077	'-CTCF -RAD21'	1
0.0235771	'-CTCF -RAD21'	1
0.0668707	'-CTCF -RAD21'	1
0.0475027	'-CTCF -RAD21'	1
0.0125561	'-CTCF -RAD21'	2
0.280816	'-CTCF -RAD21'	2
0.0156302	'-CTCF -RAD21'	2
0.00449072	'-CTCF -RAD21'	2
0.38513	'-CTCF -RAD21'	2
0.246973	'-CTCF -RAD21'	2
0.15351	'-CTCF -RAD21'	2
0.33222	'-CTCF -RAD21'	2
0.116836	'-CTCF -RAD21'	2
0.149115	'-CTCF -RAD21'	2
0.0382563	'-CTCF -RAD21'	2
0.0262299	'-CTCF -RAD21'	2
0.0369141	'-CTCF -RAD21'	2
0.0435611	'-CTCF -RAD21'	2
0.108339	'-CTCF -RAD21'	2
0.0843683	'-CTCF -RAD21'	2
0.178299	'-CTCF -RAD21'	2
0.215324	'-CTCF -RAD21'	2
0.201274	'-CTCF -RAD21'	2
0.0272873	'-CTCF -RAD21'	2
0.195421	'-CTCF -RAD21'	2
0.0261219	'-CTCF -RAD21'	2
0.0865176	'-CTCF -RAD21'	2
0.206225	'-CTCF -RAD21'	2
0.200262	'-CTCF -RAD21'	2
0.190492	'-CTCF -RAD21'	2
0.00290479	'-CTCF -RAD21'	2
0.0961231	'-CTCF -RAD21'	2
0.0880509	'-CTCF -RAD21'	2
0.00836037	'-CTCF -RAD21'	2
0.427459	'-CTCF -RAD21'	2
0.321154	'-CTCF -RAD21'	2
0.996146	'-CTCF -RAD21'	2
0.597716	'-CTCF -RAD21'	2
0.454184	'-CTCF -RAD21'	2
0.420818	'-CTCF -RAD21'	2
1.15964	'-CTCF -RAD21'	2
0.222364	'-CTCF -RAD21'	2
0.0373709	'-CTCF -RAD21'	2
0.0638434	'-CTCF -RAD21'	2
0.465146	'-CTCF -RAD21'	2
0.506105	'-CTCF -RAD21'	2
0.0940067	'-CTCF -RAD21'	2
0.216331	'-CTCF -RAD21'	2
0.225967	'-CTCF -RAD21'	2
0.250531	'-CTCF -RAD21'	2
0.645592	'-CTCF -RAD21'	2
0.0269351	'-CTCF -RAD21'	2
0.057492	'-CTCF -RAD21'	2
1.79667	'-CTCF -RAD21'	2
0.302161	'-CTCF -RAD21'	2
0.258427	'-CTCF -RAD21'	2
0.235906	'-CTCF -RAD21'	2
0.0575078	'-CTCF -RAD21'	2
0.035539	'-CTCF -RAD21'	2
0.00616672	'-CTCF -RAD21'	2
0.035353	'-CTCF -RAD21'	2
0.0266215	'-CTCF -RAD21'	2
0.108237	'-CTCF -RAD21'	2
0.296057	'-CTCF -RAD21'	2
0.115102	'-CTCF -RAD21'	2
0.0440595	'-CTCF -RAD21'	2
0.0983814	'-CTCF -RAD21'	2
0.0150706	'-CTCF -RAD21'	2
0.0854467	'-CTCF -RAD21'	2
0.0722273	'-CTCF -RAD21'	2
0.0526953	'-CTCF -RAD21'	2
0.152081	'-CTCF -RAD21'	2
0.0379329	'-CTCF -RAD21'	2
0.106266	'-CTCF -RAD21'	2
0.122707	'-CTCF -RAD21'	2
0.107816	'-CTCF -RAD21'	2
0.204074	'-CTCF -RAD21'	2
0.303291	'-CTCF -RAD21'	2
0.518681	'-CTCF -RAD21'	2
0.493688	'-CTCF -RAD21'	2
0.179431	'-CTCF -RAD21'	2
0.629949	'-CTCF -RAD21'	2
0.00196707	'-CTCF -RAD21'	2
0.0595041	'-CTCF -RAD21'	2
0.0849811	'-CTCF -RAD21'	2
0.0118805	'-CTCF -RAD21'	2
0.0555749	'-CTCF -RAD21'	2
0.0811944	'-CTCF -RAD21'	2
0.0906648	'-CTCF -RAD21'	2
0.0147989	'-CTCF -RAD21'	2
0.113538	'-CTCF -RAD21'	2
0.181552	'-CTCF -RAD21'	2
0.678874	'-CTCF -RAD21'	2
0.0569167	'-CTCF -RAD21'	2
0.635158	'-CTCF -RAD21'	2
0.0963957	'-CTCF -RAD21'	2
0.263594	'-CTCF -RAD21'	2
0.544458	'-CTCF -RAD21'	2
0.340204	'-CTCF -RAD21'	2
0.177233	'-CTCF -RAD21'	2
0.062924	'-CTCF -RAD21'	2
0.0478351	'-CTCF -RAD21'	2
0.0261716	'-CTCF -RAD21'	2
0.0158891	'-CTCF -RAD21'	2
0.00678057	'-CTCF -RAD21'	2
0.282358	'-CTCF -RAD21'	2
0.192718	'-CTCF -RAD21'	2
0.104107	'-CTCF -RAD21'	2
0.235567	'-CTCF -RAD21'	2
0.114928	'-CTCF -RAD21'	2
0.468165	'-CTCF -RAD21'	2
0.193983	'-CTCF -RAD21'	2
0.199628	'-CTCF -RAD21'	2
0.222346	'-CTCF -RAD21'	2
0.0913533	'-CTCF -RAD21'	2
0.142703	'-CTCF -RAD21'	2
0.0232363	'-CTCF -RAD21'	2
0.404194	'-CTCF -RAD21'	2
0.0354591	'-CTCF -RAD21'	2
0.636988	'-CTCF -RAD21'	2
0.0774705	'-CTCF -RAD21'	2
0.0767161	'-CTCF -RAD21'	2
0.125863	'-CTCF -RAD21'	2
0.0486966	'-CTCF -RAD21'	2
0.109982	'-CTCF -RAD21'	2
0.0997329	'-CTCF -RAD21'	2
0.25257	'-CTCF -RAD21'	2
0.216552	'-CTCF -RAD21'	2
0.107589	'-CTCF -RAD21'	2
0.0866351	'-CTCF -RAD21'	2
0.155544	'-CTCF -RAD21'	2
0.422227	'-CTCF -RAD21'	2
0.219943	'-CTCF -RAD21'	2
0.0970209	'-CTCF -RAD21'	2
0.0745359	'-CTCF -RAD21'	2
0.0108403	'-CTCF -RAD21'	2
0.00992909	'-CTCF -RAD21'	2
0.00861025	'-CTCF -RAD21'	2
0.0828228	'-CTCF -RAD21'	2
0.0734972	'-CTCF -RAD21'	2
0.202668	'-CTCF -RAD21'	2
0.18353	'-CTCF -RAD21'	2
0.217424	'-CTCF -RAD21'	2
0.511098	'-CTCF -RAD21'	2
0.750307	'-CTCF -RAD21'	2
0.278483	'-CTCF -RAD21'	2
0.271721	'-CTCF -RAD21'	2
0.395719	'-CTCF -RAD21'	2
0.0833004	'-CTCF -RAD21'	2
0.119749	'-CTCF -RAD21'	2
0.176298	'-CTCF -RAD21'	2
0.0433955	'-CTCF -RAD21'	2
0.159857	'-CTCF -RAD21'	2
0.232214	'-CTCF -RAD21'	2
0.156347	'-CTCF -RAD21'	2
0.0897499	'-CTCF -RAD21'	2
0.200744	'-CTCF -RAD21'	2
0.0395407	'-CTCF -RAD21'	2
0.0539737	'-CTCF -RAD21'	2
0.0470301	'-CTCF -RAD21'	2
0.129516	'-CTCF -RAD21'	2
0.315467	'-CTCF -RAD21'	2
0.145338	'-CTCF -RAD21'	2
0.115746	'-CTCF -RAD21'	2
0.0202341	'-CTCF -RAD21'	2
0.232194	'-CTCF -RAD21'	2
0.0700405	'-CTCF -RAD21'	2
0.0994389	'-CTCF -RAD21'	2
0.0897151	'-CTCF -RAD21'	2
0.0963464	'-CTCF -RAD21'	2
0.531712	'-CTCF -RAD21'	2
0.100371	'-CTCF -RAD21'	2
0.0199878	'-CTCF -RAD21'	2
0.122117	'-CTCF -RAD21'	2
0.0308906	'-CTCF -RAD21'	2
0.0165942	'-CTCF -RAD21'	2
0.0567214	'-CTCF -RAD21'	2
0.529213	'-CTCF -RAD21'	2
1.09497	'-CTCF -RAD21'	2
0.159167	'-CTCF -RAD21'	2
0.0603071	'-CTCF -RAD21'	2
0.0542875	'-CTCF -RAD21'	2
0.117488	'-CTCF -RAD21'	2
0.196729	'-CTCF -RAD21'	2
0.0302165	'-CTCF -RAD21'	2
0.0407549	'-CTCF -RAD21'	2
0.203783	'-CTCF -RAD21'	2
0.0427467	'-CTCF -RAD21'	2
0.2047	'-CTCF -RAD21'	2
0.177503	'-CTCF -RAD21'	2
0.175729	'-CTCF -RAD21'	2
0.108367	'-CTCF -RAD21'	2
0.0163675	'-CTCF -RAD21'	2
0.0955599	'-CTCF -RAD21'	2
0.178291	'-CTCF -RAD21'	2
0.00668038	'-CTCF -RAD21'	2
0.069085	'-CTCF -RAD21'	2
0.0326274	'-CTCF -RAD21'	2
0.0646193	'-CTCF -RAD21'	2
0.0184944	'-CTCF -RAD21'	2
0.06947	'-CTCF -RAD21'	2
0.0595972	'-CTCF -RAD21'	2
0.0607634	'-CTCF -RAD21'	2
0.102724	'-CTCF -RAD21'	2
0.0442013	'-CTCF -RAD21'	2
0.0140296	'-CTCF -RAD21'	2
0.28192	'-CTCF -RAD21'	2
0.0586947	'-CTCF -RAD21'	2
0.672126	'-CTCF -RAD21'	2
0.192076	'-CTCF -RAD21'	2
0.0451816	'-CTCF -RAD21'	2
0.114175	'-CTCF -RAD21'	2
0.0695586	'-CTCF -RAD21'	2
0.623287	'-CTCF -RAD21'	2
0.125381	'-CTCF -RAD21'	2
0.172157	'-CTCF -RAD21'	2
0.0987748	'-CTCF -RAD21'	2
0.0989795	'-CTCF -RAD21'	2
0.0585741	'-CTCF -RAD21'	2
0.218897	'-CTCF -RAD21'	2
0.106013	'-CTCF -RAD21'	2
0.0585062	'-CTCF -RAD21'	2
0.0700593	'-CTCF -RAD21'	2
0.455912	'-CTCF -RAD21'	2
0.334456	'-CTCF -RAD21'	2
0.0691903	'-CTCF -RAD21'	2
0.125625	'-CTCF -RAD21'	2
0.0529483	'-CTCF -RAD21'	2
0.122546	'-CTCF -RAD21'	2
0.0207071	'-CTCF -RAD21'	3
0.44959	'-CTCF -RAD21'	3
0.0478733	'-CTCF -RAD21'	3
0.186348	'-CTCF -RAD21'	3
0.527449	'-CTCF -RAD21'	3
0.00567092	'-CTCF -RAD21'	3
0.609905	'-CTCF -RAD21'	3
0.286858	'-CTCF -RAD21'	3
0.166558	'-CTCF -RAD21'	3
0.308613	'-CTCF -RAD21'	3
0.0130152	'-CTCF -RAD21'	3
0.0968639	'-CTCF -RAD21'	3
0.0461102	'-CTCF -RAD21'	3
0.0205465	'-CTCF -RAD21'	3
0.247229	'-CTCF -RAD21'	3
0.0844408	'-CTCF -RAD21'	3
0.117645	'-CTCF -RAD21'	3
0.166423	'-CTCF -RAD21'	3
0.147284	'-CTCF -RAD21'	3
0.177023	'-CTCF -RAD21'	3
0.0789144	'-CTCF -RAD21'	3
0.0626838	'-CTCF -RAD21'	3
0.0883848	'-CTCF -RAD21'	3
0.452221	'-CTCF -RAD21'	3
0.273955	'-CTCF -RAD21'	3
0.178177	'-CTCF -RAD21'	3
0.103007	'-CTCF -RAD21'	3
0.0449401	'-CTCF -RAD21'	3
0.426741	'-CTCF -RAD21'	3
0.210545	'-CTCF -RAD21'	3
0.586075	'-CTCF -RAD21'	3
0.661698	'-CTCF -RAD21'	3
0.575967	'-CTCF -RAD21'	3
0.336829	'-CTCF -RAD21'	3
0.365324	'-CTCF -RAD21'	3
0.272111	'-CTCF -RAD21'	3
0.065531	'-CTCF -RAD21'	3
0.565863	'-CTCF -RAD21'	3
0.610723	'-CTCF -RAD21'	3
0.431716	'-CTCF -RAD21'	3
0.856232	'-CTCF -RAD21'	3
0.145271	'-CTCF -RAD21'	3
0.128499	'-CTCF -RAD21'	3
0.487523	'-CTCF -RAD21'	3
0.143574	'-CTCF -RAD21'	3
0.603552	'-CTCF -RAD21'	3
0.0858161	'-CTCF -RAD21'	3
0.283464	'-CTCF -RAD21'	3
0.922839	'-CTCF -RAD21'	3
0.163655	'-CTCF -RAD21'	3
0.234658	'-CTCF -RAD21'	3
0.0445501	'-CTCF -RAD21'	3
0.053251	'-CTCF -RAD21'	3
0.0358601	'-CTCF -RAD21'	3
0.0246478	'-CTCF -RAD21'	3
0.175554	'-CTCF -RAD21'	3
0.0564653	'-CTCF -RAD21'	3
0.138326	'-CTCF -RAD21'	3
0.157633	'-CTCF -RAD21'	3
0.00600917	'-CTCF -RAD21'	3
0.246046	'-CTCF -RAD21'	3
0.0883093	'-CTCF -RAD21'	3
0.177374	'-CTCF -RAD21'	3
0.111064	'-CTCF -RAD21'	3
0.0192596	'-CTCF -RAD21'	3
0.0870273	'-CTCF -RAD21'	3
0.0941856	'-CTCF -RAD21'	3
0.0206892	'-CTCF -RAD21'	3
0.367523	'-CTCF -RAD21'	3
0.238391	'-CTCF -RAD21'	3
0.378019	'-CTCF -RAD21'	3
0.100903	'-CTCF -RAD21'	3
0.10401	'-CTCF -RAD21'	3
0.0214137	'-CTCF -RAD21'	3
0.284186	'-CTCF -RAD21'	3
0.188458	'-CTCF -RAD21'	3
0.147705	'-CTCF -RAD21'	3
0.116639	'-CTCF -RAD21'	3
0.0172387	'-CTCF -RAD21'	3
0.17813	'-CTCF -RAD21'	3
0.0609887	'-CTCF -RAD21'	3
0.106384	'-CTCF -RAD21'	3
0.0471359	'-CTCF -RAD21'	3
0.135631	'-CTCF -RAD21'	3
0.458941	'-CTCF -RAD21'	3
0.356205	'-CTCF -RAD21'	3
0.416235	'-CTCF -RAD21'	3
0.0873411	'-CTCF -RAD21'	3
0.04432	'-CTCF -RAD21'	3
0.0111159	'-CTCF -RAD21'	3
0.320127	'-CTCF -RAD21'	3
0.505017	'-CTCF -RAD21'	3
0.0711661	'-CTCF -RAD21'	3
0.0218321	'-CTCF -RAD21'	3
0.00891583	'-CTCF -RAD21'	3
0.0244742	'-CTCF -RAD21'	3
0.0766953	'-CTCF -RAD21'	3
0.0787978	'-CTCF -RAD21'	3
0.0714172	'-CTCF -RAD21'	3
0.453813	'-CTCF -RAD21'	3
0.228356	'-CTCF -RAD21'	3
0.367767	'-CTCF -RAD21'	3
0.296135	'-CTCF -RAD21'	3
0.265862	'-CTCF -RAD21'	3
0.636728	'-CTCF -RAD21'	3
0.347032	'-CTCF -RAD21'	3
0.143157	'-CTCF -RAD21'	3
0.126352	'-CTCF -RAD21'	3
0.357581	'-CTCF -RAD21'	3
0.0233182	'-CTCF -RAD21'	3
0.044366	'-CTCF -RAD21'	3
0.388618	'-CTCF -RAD21'	3
0.0964517	'-CTCF -RAD21'	3
0.181645	'-CTCF -RAD21'	3
0.0857564	'-CTCF -RAD21'	3
0.0703151	'-CTCF -RAD21'	3
0.0200774	'-CTCF -RAD21'	3
0.274311	'-CTCF -RAD21'	3
0.177068	'-CTCF -RAD21'	3
0.539809	'-CTCF -RAD21'	3
0.111186	'-CTCF -RAD21'	3
0.0523924	'-CTCF -RAD21'	3
0.196427	'-CTCF -RAD21'	3
0.136237	'-CTCF -RAD21'	3
0.384716	'-CTCF -RAD21'	3
0.0850041	'-CTCF -RAD21'	3
0.0738617	'-CTCF -RAD21'	3
0.00656649	'-CTCF -RAD21'	3
0.0203431	'-CTCF -RAD21'	3
0.0411706	'-CTCF -RAD21'	3
0.00538973	'-CTCF -RAD21'	3
0.0950938	'-CTCF -RAD21'	3
0.00906593	'-CTCF -RAD21'	3
0.337834	'-CTCF -RAD21'	3
0.118276	'-CTCF -RAD21'	3
1.10388	'-CTCF -RAD21'	3
0.475091	'-CTCF -RAD21'	3
0.768706	'-CTCF -RAD21'	3
0.412006	'-CTCF -RAD21'	3
0.0244211	'-CTCF -RAD21'	3
0.72051	'-CTCF -RAD21'	3
0.151401	'-CTCF -RAD21'	3
0.0801677	'-CTCF -RAD21'	3
0.148571	'-CTCF -RAD21'	3
0.0396373	'-CTCF -RAD21'	3
0.264883	'-CTCF -RAD21'	3
0.171426	'-CTCF -RAD21'	3
0.116877	'-CTCF -RAD21'	3
0.0631523	'-CTCF -RAD21'	3
0.166666	'-CTCF -RAD21'	3
0.130788	'-CTCF -RAD21'	3
0.146859	'-CTCF -RAD21'	3
0.0587714	'-CTCF -RAD21'	3
0.124743	'-CTCF -RAD21'	3
0.0774464	'-CTCF -RAD21'	3
0.0617507	'-CTCF -RAD21'	3
0.0212711	'-CTCF -RAD21'	3
0.0201451	'-CTCF -RAD21'	3
0.16349	'-CTCF -RAD21'	3
0.140421	'-CTCF -RAD21'	3
0.21626	'-CTCF -RAD21'	3
0.0249713	'-CTCF -RAD21'	3
0.26158	'-CTCF -RAD21'	3
0.0460033	'-CTCF -RAD21'	3
0.149846	'-CTCF -RAD21'	3
0.0882978	'-CTCF -RAD21'	3
0.634165	'-CTCF -RAD21'	3
1.19989	'-CTCF -RAD21'	3
0.610296	'-CTCF -RAD21'	3
0.132189	'-CTCF -RAD21'	3
0.050887	'-CTCF -RAD21'	3
0.174704	'-CTCF -RAD21'	3
0.110127	'-CTCF -RAD21'	3
0.189394	'-CTCF -RAD21'	3
0.213651	'-CTCF -RAD21'	3
0.0190794	'-CTCF -RAD21'	3
0.0070214	'-CTCF -RAD21'	3
0.552078	'-CTCF -RAD21'	3
0.0138148	'-CTCF -RAD21'	3
0.22572	'-CTCF -RAD21'	3
0.0543133	'-CTCF -RAD21'	3
0.144572	'-CTCF -RAD21'	3
0.100542	'-CTCF -RAD21'	3
0.229959	'-CTCF -RAD21'	3
0.0210605	'-CTCF -RAD21'	3
0.0816127	'-CTCF -RAD21'	3
0.12703	'-CTCF -RAD21'	3
0.02785	'-CTCF -RAD21'	3
0.0535905	'-CTCF -RAD21'	3
0.0285317	'-CTCF -RAD21'	3
0.0981219	'-CTCF -RAD21'	3
0.0105262	'-CTCF -RAD21'	3
0.104314	'-CTCF -RAD21'	3
0.0859501	'-CTCF -RAD21'	3
0.179473	'-CTCF -RAD21'	3
0.0815525	'-CTCF -RAD21'	3
0.12595	'-CTCF -RAD21'	3
0.470854	'-CTCF -RAD21'	3
0.1859	'-CTCF -RAD21'	3
0.150414	'-CTCF -RAD21'	3
0.234542	'-CTCF -RAD21'	3
0.597767	'-CTCF -RAD21'	3
0.120983	'-CTCF -RAD21'	3
0.363434	'-CTCF -RAD21'	3
0.147559	'-CTCF -RAD21'	3
0.12865	'-CTCF -RAD21'	3
0.0381456	'-CTCF -RAD21'	3
0.0879276	'-CTCF -RAD21'	3
0.21702	'-CTCF -RAD21'	3
0.0498254	'-CTCF -RAD21'	3
0.0401385	'-CTCF -RAD21'	3
0.541802	'-CTCF -RAD21'	3
0.498617	'-CTCF -RAD21'	3
0.134772	'-CTCF -RAD21'	3
0.0966398	'-CTCF -RAD21'	3
0.0682028	'-CTCF -RAD21'	3
0.0309613	'-CTCF -RAD21'	4
0.317836	'-CTCF -RAD21'	4
0.345535	'-CTCF -RAD21'	4
0.259368	'-CTCF -RAD21'	4
0.0683529	'-CTCF -RAD21'	4
0.516882	'-CTCF -RAD21'	4
0.0294167	'-CTCF -RAD21'	4
0.129556	'-CTCF -RAD21'	4
0.0720332	'-CTCF -RAD21'	4
0.144693	'-CTCF -RAD21'	4
0.111867	'-CTCF -RAD21'	4
0.0840812	'-CTCF -RAD21'	4
0.0933733	'-CTCF -RAD21'	4
0.122409	'-CTCF -RAD21'	4
0.421281	'-CTCF -RAD21'	4
0.0450717	'-CTCF -RAD21'	4
0.144503	'-CTCF -RAD21'	4
0.114293	'-CTCF -RAD21'	4
0.174673	'-CTCF -RAD21'	4
0.019993	'-CTCF -RAD21'	4
0.162771	'-CTCF -RAD21'	4
0.1579	'-CTCF -RAD21'	4
0.0344833	'-CTCF -RAD21'	4
0.545867	'-CTCF -RAD21'	4
0.244474	'-CTCF -RAD21'	4
0.231183	'-CTCF -RAD21'	4
0.119683	'-CTCF -RAD21'	4
0.43041	'-CTCF -RAD21'	4
0.225471	'-CTCF -RAD21'	4
0.709012	'-CTCF -RAD21'	4
0.763717	'-CTCF -RAD21'	4
0.49506	'-CTCF -RAD21'	4
0.088576	'-CTCF -RAD21'	4
0.300188	'-CTCF -RAD21'	4
0.371551	'-CTCF -RAD21'	4
0.0251926	'-CTCF -RAD21'	4
0.303765	'-CTCF -RAD21'	4
0.660397	'-CTCF -RAD21'	4
0.581091	'-CTCF -RAD21'	4
0.656078	'-CTCF -RAD21'	4
0.280104	'-CTCF -RAD21'	4
0.640021	'-CTCF -RAD21'	4
0.246711	'-CTCF -RAD21'	4
0.0332664	'-CTCF -RAD21'	4
0.716183	'-CTCF -RAD21'	4
0.98944	'-CTCF -RAD21'	4
0.741718	'-CTCF -RAD21'	4
0.832335	'-CTCF -RAD21'	4
0.365508	'-CTCF -RAD21'	4
0.147283	'-CTCF -RAD21'	4
0.0618513	'-CTCF -RAD21'	4
0.030644	'-CTCF -RAD21'	4
0.123302	'-CTCF -RAD21'	4
0.093712	'-CTCF -RAD21'	4
0.115231	'-CTCF -RAD21'	4
0.0447511	'-CTCF -RAD21'	4
0.143111	'-CTCF -RAD21'	4
0.0725754	'-CTCF -RAD21'	4
0.213249	'-CTCF -RAD21'	4
0.0514282	'-CTCF -RAD21'	4
0.143925	'-CTCF -RAD21'	4
0.308657	'-CTCF -RAD21'	4
0.298757	'-CTCF -RAD21'	4
0.103539	'-CTCF -RAD21'	4
0.141539	'-CTCF -RAD21'	4
0.297861	'-CTCF -RAD21'	4
0.0683422	'-CTCF -RAD21'	4
0.123672	'-CTCF -RAD21'	4
0.202466	'-CTCF -RAD21'	4
0.238065	'-CTCF -RAD21'	4
0.326499	'-CTCF -RAD21'	4
0.326195	'-CTCF -RAD21'	4
0.121898	'-CTCF -RAD21'	4
0.0133526	'-CTCF -RAD21'	4
0.162157	'-CTCF -RAD21'	4
0.60421	'-CTCF -RAD21'	4
0.101136	'-CTCF -RAD21'	4
0.0766045	'-CTCF -RAD21'	4
0.15657	'-CTCF -RAD21'	4
0.139919	'-CTCF -RAD21'	4
0.0797278	'-CTCF -RAD21'	4
0.0754359	'-CTCF -RAD21'	4
0.0656716	'-CTCF -RAD21'	4
0.107811	'-CTCF -RAD21'	4
0.42713	'-CTCF -RAD21'	4
0.257367	'-CTCF -RAD21'	4
0.267883	'-CTCF -RAD21'	4
0.276386	'-CTCF -RAD21'	4
0.167527	'-CTCF -RAD21'	4
0.393267	'-CTCF -RAD21'	4
0.187115	'-CTCF -RAD21'	4
0.632105	'-CTCF -RAD21'	4
0.284962	'-CTCF -RAD21'	4
0.282308	'-CTCF -RAD21'	4
0.110878	'-CTCF -RAD21'	4
0.0405689	'-CTCF -RAD21'	4
0.318401	'-CTCF -RAD21'	4
0.193739	'-CTCF -RAD21'	4
0.0615674	'-CTCF -RAD21'	4
0.00860471	'-CTCF -RAD21'	4
0.63323	'-CTCF -RAD21'	4
0.17301	'-CTCF -RAD21'	4
0.565738	'-CTCF -RAD21'	4
0.299724	'-CTCF -RAD21'	4
0.0682674	'-CTCF -RAD21'	4
0.894688	'-CTCF -RAD21'	4
0.288761	'-CTCF -RAD21'	4
0.131861	'-CTCF -RAD21'	4
0.466603	'-CTCF -RAD21'	4
0.0708756	'-CTCF -RAD21'	4
0.027786	'-CTCF -RAD21'	4
0.0274084	'-CTCF -RAD21'	4
0.388416	'-CTCF -RAD21'	4
0.147531	'-CTCF -RAD21'	4
0.0797332	'-CTCF -RAD21'	4
0.0799392	'-CTCF -RAD21'	4
0.208895	'-CTCF -RAD21'	4
0.201335	'-CTCF -RAD21'	4
0.191408	'-CTCF -RAD21'	4
0.361068	'-CTCF -RAD21'	4
0.344179	'-CTCF -RAD21'	4
0.113439	'-CTCF -RAD21'	4
0.0715175	'-CTCF -RAD21'	4
0.0659118	'-CTCF -RAD21'	4
0.0542607	'-CTCF -RAD21'	4
0.355613	'-CTCF -RAD21'	4
0.0710793	'-CTCF -RAD21'	4
0.0420942	'-CTCF -RAD21'	4
0.0361881	'-CTCF -RAD21'	4
0.0658296	'-CTCF -RAD21'	4
0.0416169	'-CTCF -RAD21'	4
0.0963479	'-CTCF -RAD21'	4
0.0328543	'-CTCF -RAD21'	4
0.725427	'-CTCF -RAD21'	4
0.126529	'-CTCF -RAD21'	4
0.838062	'-CTCF -RAD21'	4
0.292908	'-CTCF -RAD21'	4
1.25938	'-CTCF -RAD21'	4
0.00572079	'-CTCF -RAD21'	4
0.289702	'-CTCF -RAD21'	4
0.0237508	'-CTCF -RAD21'	4
0.269388	'-CTCF -RAD21'	4
0.155687	'-CTCF -RAD21'	4
0.463966	'-CTCF -RAD21'	4
0.187279	'-CTCF -RAD21'	4
0.0469333	'-CTCF -RAD21'	4
0.1187	'-CTCF -RAD21'	4
0.204412	'-CTCF -RAD21'	4
0.163756	'-CTCF -RAD21'	4
0.187189	'-CTCF -RAD21'	4
0.0996921	'-CTCF -RAD21'	4
0.081293	'-CTCF -RAD21'	4
0.225989	'-CTCF -RAD21'	4
0.139381	'-CTCF -RAD21'	4
0.319738	'-CTCF -RAD21'	4
0.231439	'-CTCF -RAD21'	4
0.012928	'-CTCF -RAD21'	4
0.585522	'-CTCF -RAD21'	4
0.17953	'-CTCF -RAD21'	4
0.0297378	'-CTCF -RAD21'	4
0.0551681	'-CTCF -RAD21'	4
0.150743	'-CTCF -RAD21'	4
0.521219	'-CTCF -RAD21'	4
1.17997	'-CTCF -RAD21'	4
1.37221	'-CTCF -RAD21'	4
0.55446	'-CTCF -RAD21'	4
0.0872603	'-CTCF -RAD21'	4
0.175461	'-CTCF -RAD21'	4
0.260999	'-CTCF -RAD21'	4
0.146395	'-CTCF -RAD21'	4
0.306883	'-CTCF -RAD21'	4
0.0867442	'-CTCF -RAD21'	4
0.00893585	'-CTCF -RAD21'	4
0.0877402	'-CTCF -RAD21'	4
0.0417058	'-CTCF -RAD21'	4
0.0586222	'-CTCF -RAD21'	4
0.469222	'-CTCF -RAD21'	4
0.0968666	'-CTCF -RAD21'	4
0.0603616	'-CTCF -RAD21'	4
0.0241226	'-CTCF -RAD21'	4
0.33548	'-CTCF -RAD21'	4
0.034496	'-CTCF -RAD21'	4
0.126105	'-CTCF -RAD21'	4
0.0240716	'-CTCF -RAD21'	4
0.0605976	'-CTCF -RAD21'	4
0.0248171	'-CTCF -RAD21'	4
0.14483	'-CTCF -RAD21'	4
0.0159895	'-CTCF -RAD21'	4
0.0490348	'-CTCF -RAD21'	4
0.0612908	'-CTCF -RAD21'	4
0.209369	'-CTCF -RAD21'	4
0.0859751	'-CTCF -RAD21'	4
0.142131	'-CTCF -RAD21'	4
0.0647342	'-CTCF -RAD21'	4
0.116732	'-CTCF -RAD21'	4
0.393281	'-CTCF -RAD21'	4
0.229876	'-CTCF -RAD21'	4
0.772324	'-CTCF -RAD21'	4
0.208001	'-CTCF -RAD21'	4
0.257092	'-CTCF -RAD21'	4
0.256214	'-CTCF -RAD21'	4
0.0414156	'-CTCF -RAD21'	4
0.0768361	'-CTCF -RAD21'	4
0.0433062	'-CTCF -RAD21'	4
0.182379	'-CTCF -RAD21'	4
0.160186	'-CTCF -RAD21'	4
0.193199	'-CTCF -RAD21'	4
0.715744	'-CTCF -RAD21'	4
0.52733	'-CTCF -RAD21'	4
0.028309	'-CTCF -RAD21'	4
0.0157607	'-CTCF -RAD21'	4
0.0416436	'-CTCF -RAD21'	5
0.210862	'-CTCF -RAD21'	5
0.451856	'-CTCF -RAD21'	5
0.00323127	'-CTCF -RAD21'	5
0.422974	'-CTCF -RAD21'	5
0.0777721	'-CTCF -RAD21'	5
0.195428	'-CTCF -RAD21'	5
0.0579662	'-CTCF -RAD21'	5
0.167719	'-CTCF -RAD21'	5
0.400071	'-CTCF -RAD21'	5
0.0262101	'-CTCF -RAD21'	5
0.0865098	'-CTCF -RAD21'	5
0.180743	'-CTCF -RAD21'	5
0.165599	'-CTCF -RAD21'	5
0.064399	'-CTCF -RAD21'	5
0.0296688	'-CTCF -RAD21'	5
0.0978082	'-CTCF -RAD21'	5
0.151559	'-CTCF -RAD21'	5
0.0660398	'-CTCF -RAD21'	5
0.0325428	'-CTCF -RAD21'	5
0.223059	'-CTCF -RAD21'	5
0.2921	'-CTCF -RAD21'	5
0.0798022	'-CTCF -RAD21'	5
0.526875	'-CTCF -RAD21'	5
0.316959	'-CTCF -RAD21'	5
0.109782	'-CTCF -RAD21'	5
0.231067	'-CTCF -RAD21'	5
0.229006	'-CTCF -RAD21'	5
0.621899	'-CTCF -RAD21'	5
0.492104	'-CTCF -RAD21'	5
0.20498	'-CTCF -RAD21'	5
0.362199	'-CTCF -RAD21'	5
0.122886	'-CTCF -RAD21'	5
0.291372	'-CTCF -RAD21'	5
0.646293	'-CTCF -RAD21'	5
0.0826511	'-CTCF -RAD21'	5
0.389608	'-CTCF -RAD21'	5
0.329622	'-CTCF -RAD21'	5
0.468633	'-CTCF -RAD21'	5
0.072211	'-CTCF -RAD21'	5
0.349375	'-CTCF -RAD21'	5
0.0551527	'-CTCF -RAD21'	5
0.949298	'-CTCF -RAD21'	5
0.469268	'-CTCF -RAD21'	5
0.38631	'-CTCF -RAD21'	5
0.843578	'-CTCF -RAD21'	5
0.102451	'-CTCF -RAD21'	5
0.266012	'-CTCF -RAD21'	5
0.0712608	'-CTCF -RAD21'	5
0.049428	'-CTCF -RAD21'	5
0.281495	'-CTCF -RAD21'	5
0.0493886	'-CTCF -RAD21'	5
0.0225656	'-CTCF -RAD21'	5
0.327896	'-CTCF -RAD21'	5
0.0925406	'-CTCF -RAD21'	5
0.170568	'-CTCF -RAD21'	5
0.209898	'-CTCF -RAD21'	5
0.0454136	'-CTCF -RAD21'	5
0.113766	'-CTCF -RAD21'	5
0.190146	'-CTCF -RAD21'	5
0.290566	'-CTCF -RAD21'	5
0.0323501	'-CTCF -RAD21'	5
0.0642985	'-CTCF -RAD21'	5
0.110087	'-CTCF -RAD21'	5
0.163135	'-CTCF -RAD21'	5
0.140613	'-CTCF -RAD21'	5
0.565124	'-CTCF -RAD21'	5
0.250562	'-CTCF -RAD21'	5
0.35637	'-CTCF -RAD21'	5
0.435233	'-CTCF -RAD21'	5
0.0606424	'-CTCF -RAD21'	5
0.491767	'-CTCF -RAD21'	5
0.0836915	'-CTCF -RAD21'	5
0.149769	'-CTCF -RAD21'	5
0.297998	'-CTCF -RAD21'	5
0.147589	'-CTCF -RAD21'	5
0.113742	'-CTCF -RAD21'	5
0.107287	'-CTCF -RAD21'	5
0.103086	'-CTCF -RAD21'	5
0.182521	'-CTCF -RAD21'	5
0.0729809	'-CTCF -RAD21'	5
0.32033	'-CTCF -RAD21'	5
0.422554	'-CTCF -RAD21'	5
0.242584	'-CTCF -RAD21'	5
0.0616429	'-CTCF -RAD21'	5
0.616803	'-CTCF -RAD21'	5
0.0256354	'-CTCF -RAD21'	5
0.583796	'-CTCF -RAD21'	5
0.402154	'-CTCF -RAD21'	5
0.104565	'-CTCF -RAD21'	5
0.442776	'-CTCF -RAD21'	5
0.479858	'-CTCF -RAD21'	5
0.12411	'-CTCF -RAD21'	5
0.0174862	'-CTCF -RAD21'	5
0.204434	'-CTCF -RAD21'	5
0.364151	'-CTCF -RAD21'	5
0.104951	'-CTCF -RAD21'	5
0.176726	'-CTCF -RAD21'	5
0.0639729	'-CTCF -RAD21'	5
0.576534	'-CTCF -RAD21'	5
0.653036	'-CTCF -RAD21'	5
0.406054	'-CTCF -RAD21'	5
0.275675	'-CTCF -RAD21'	5
0.0607101	'-CTCF -RAD21'	5
0.952702	'-CTCF -RAD21'	5
0.173517	'-CTCF -RAD21'	5
0.526801	'-CTCF -RAD21'	5
0.15809	'-CTCF -RAD21'	5
0.0930911	'-CTCF -RAD21'	5
0.0250086	'-CTCF -RAD21'	5
0.0560035	'-CTCF -RAD21'	5
0.351666	'-CTCF -RAD21'	5
0.0592933	'-CTCF -RAD21'	5
0.0750105	'-CTCF -RAD21'	5
0.122043	'-CTCF -RAD21'	5
0.336295	'-CTCF -RAD21'	5
0.16085	'-CTCF -RAD21'	5
0.336785	'-CTCF -RAD21'	5
0.179656	'-CTCF -RAD21'	5
0.174387	'-CTCF -RAD21'	5
0.33271	'-CTCF -RAD21'	5
0.0156574	'-CTCF -RAD21'	5
0.00872131	'-CTCF -RAD21'	5
0.134266	'-CTCF -RAD21'	5
0.300639	'-CTCF -RAD21'	5
0.0664956	'-CTCF -RAD21'	5
0.107829	'-CTCF -RAD21'	5
0.0877018	'-CTCF -RAD21'	5
0.0230113	'-CTCF -RAD21'	5
0.0707513	'-CTCF -RAD21'	5
0.134961	'-CTCF -RAD21'	5
0.530141	'-CTCF -RAD21'	5
0.424033	'-CTCF -RAD21'	5
0.445241	'-CTCF -RAD21'	5
0.0353684	'-CTCF -RAD21'	5
0.590121	'-CTCF -RAD21'	5
1.08689	'-CTCF -RAD21'	5
0.0864235	'-CTCF -RAD21'	5
0.0503917	'-CTCF -RAD21'	5
0.116615	'-CTCF -RAD21'	5
0.0933596	'-CTCF -RAD21'	5
0.240487	'-CTCF -RAD21'	5
0.420846	'-CTCF -RAD21'	5
0.133747	'-CTCF -RAD21'	5
0.120348	'-CTCF -RAD21'	5
0.0885292	'-CTCF -RAD21'	5
0.275478	'-CTCF -RAD21'	5
0.0755823	'-CTCF -RAD21'	5
0.317654	'-CTCF -RAD21'	5
0.298458	'-CTCF -RAD21'	5
0.209768	'-CTCF -RAD21'	5
0.286677	'-CTCF -RAD21'	5
0.0501482	'-CTCF -RAD21'	5
0.0644098	'-CTCF -RAD21'	5
0.064245	'-CTCF -RAD21'	5
0.347971	'-CTCF -RAD21'	5
0.0505731	'-CTCF -RAD21'	5
0.170527	'-CTCF -RAD21'	5
0.111846	'-CTCF -RAD21'	5
0.0128426	'-CTCF -RAD21'	5
0.153004	'-CTCF -RAD21'	5
0.00602005	'-CTCF -RAD21'	5
0.587667	'-CTCF -RAD21'	5
1.26117	'-CTCF -RAD21'	5
1.62916	'-CTCF -RAD21'	5
1.34307	'-CTCF -RAD21'	5
0.318384	'-CTCF -RAD21'	5
0.230654	'-CTCF -RAD21'	5
0.275004	'-CTCF -RAD21'	5
0.236716	'-CTCF -RAD21'	5
0.215899	'-CTCF -RAD21'	5
0.145219	'-CTCF -RAD21'	5
0.104265	'-CTCF -RAD21'	5
0.106096	'-CTCF -RAD21'	5
0.123885	'-CTCF -RAD21'	5
0.0341421	'-CTCF -RAD21'	5
0.176909	'-CTCF -RAD21'	5
0.34804	'-CTCF -RAD21'	5
0.0448431	'-CTCF -RAD21'	5
0.187464	'-CTCF -RAD21'	5
0.00339806	'-CTCF -RAD21'	5
0.146903	'-CTCF -RAD21'	5
0.259063	'-CTCF -RAD21'	5
0.11695	'-CTCF -RAD21'	5
0.0272721	'-CTCF -RAD21'	5
0.0872454	'-CTCF -RAD21'	5
0.0160488	'-CTCF -RAD21'	5
0.141006	'-CTCF -RAD21'	5
0.0764177	'-CTCF -RAD21'	5
0.0392734	'-CTCF -RAD21'	5
0.0276962	'-CTCF -RAD21'	5
0.261882	'-CTCF -RAD21'	5
0.187611	'-CTCF -RAD21'	5
0.167213	'-CTCF -RAD21'	5
0.0319733	'-CTCF -RAD21'	5
0.427461	'-CTCF -RAD21'	5
0.182059	'-CTCF -RAD21'	5
0.509086	'-CTCF -RAD21'	5
0.29039	'-CTCF -RAD21'	5
0.365247	'-CTCF -RAD21'	5
0.124094	'-CTCF -RAD21'	5
0.485137	'-CTCF -RAD21'	5
0.157579	'-CTCF -RAD21'	5
0.0645679	'-CTCF -RAD21'	5
0.235872	'-CTCF -RAD21'	5
0.0556521	'-CTCF -RAD21'	5
0.0438438	'-CTCF -RAD21'	5
0.377721	'-CTCF -RAD21'	5
0.726778	'-CTCF -RAD21'	5
0.274929	'-CTCF -RAD21'	5
0.0315831	'-CTCF -RAD21'	5
0.0944077	'-CTCF -RAD21'	1
0.0271112	'-CTCF -RAD21'	1
0.0323796	'-CTCF -RAD21'	1
0.103553	'-CTCF -RAD21'	1
0.0224342	'-CTCF -RAD21'	1
0.124536	'-CTCF -RAD21'	1
0.118608	'-CTCF -RAD21'	1
0.549042	'-CTCF -RAD21'	1
0.309702	'-CTCF -RAD21'	1
0.322253	'-CTCF -RAD21'	1
0.0768398	'-CTCF -RAD21'	1
0.0416812	'-CTCF -RAD21'	1
0.17397	'-CTCF -RAD21'	1
0.215769	'-CTCF -RAD21'	1
0.108427	'-CTCF -RAD21'	1
0.0854352	'-CTCF -RAD21'	1
0.0336368	'-CTCF -RAD21'	1
0.251703	'-CTCF -RAD21'	1
0.365285	'-CTCF -RAD21'	1
0.02133	'-CTCF -RAD21'	1
0.118807	'-CTCF -RAD21'	1
0.156079	'-CTCF -RAD21'	1
0.0382518	'-CTCF -RAD21'	1
0.00148951	'-CTCF -RAD21'	1
0.0781765	'-CTCF -RAD21'	1
0.0222265	'-CTCF -RAD21'	1
0.0393534	'-CTCF -RAD21'	1
0.0023625	'-CTCF -RAD21'	1
0.126943	'-CTCF -RAD21'	1
0.0644526	'-CTCF -RAD21'	1
0.00414681	'-CTCF -RAD21'	1
0.137081	'-CTCF -RAD21'	1
0.126787	'-CTCF -RAD21'	1
0.00909362	'-CTCF -RAD21'	1
0.0733321	'-CTCF -RAD21'	1
0.096404	'-CTCF -RAD21'	1
0.54376	'-CTCF -RAD21'	1
0.265717	'-CTCF -RAD21'	1
0.482363	'-CTCF -RAD21'	1
0.203173	'-CTCF -RAD21'	1
1.24864	'-CTCF -RAD21'	1
0.0676192	'-CTCF -RAD21'	1
0.061431	'-CTCF -RAD21'	1
0.0668847	'-CTCF -RAD21'	1
0.128437	'-CTCF -RAD21'	1
0.117628	'-CTCF -RAD21'	1
0.164831	'-CTCF -RAD21'	1
0.0680571	'-CTCF -RAD21'	1
0.130716	'-CTCF -RAD21'	1
0.08721	'-CTCF -RAD21'	1
0.0262785	'-CTCF -RAD21'	1
0.0110995	'-CTCF -RAD21'	1
0.0292743	'-CTCF -RAD21'	1
0.0282775	'-CTCF -RAD21'	2
0.0571024	'-CTCF -RAD21'	2
0.0556274	'-CTCF -RAD21'	2
0.0384154	'-CTCF -RAD21'	2
0.0630879	'-CTCF -RAD21'	2
0.14442	'-CTCF -RAD21'	2
0.266754	'-CTCF -RAD21'	2
0.145024	'-CTCF -RAD21'	2
0.973803	'-CTCF -RAD21'	2
0.406944	'-CTCF -RAD21'	2
0.206223	'-CTCF -RAD21'	2
0.228825	'-CTCF -RAD21'	2
0.0944651	'-CTCF -RAD21'	2
0.577879	'-CTCF -RAD21'	2
0.243874	'-CTCF -RAD21'	2
0.139883	'-CTCF -RAD21'	2
0.309416	'-CTCF -RAD21'	2
0.0239214	'-CTCF -RAD21'	2
0.210945	'-CTCF -RAD21'	2
0.114504	'-CTCF -RAD21'	2
0.0249475	'-CTCF -RAD21'	2
0.282607	'-CTCF -RAD21'	2
0.0320009	'-CTCF -RAD21'	2
0.079501	'-CTCF -RAD21'	2
0.15458	'-CTCF -RAD21'	2
0.00135848	'-CTCF -RAD21'	2
0.0496418	'-CTCF -RAD21'	2
0.161992	'-CTCF -RAD21'	2
0.0477881	'-CTCF -RAD21'	2
0.0617148	'-CTCF -RAD21'	2
0.242307	'-CTCF -RAD21'	2
0.0988895	'-CTCF -RAD21'	2
0.0563663	'-CTCF -RAD21'	2
0.254902	'-CTCF -RAD21'	2
0.309937	'-CTCF -RAD21'	2
0.132728	'-CTCF -RAD21'	2
0.079107	'-CTCF -RAD21'	2
1.306	'-CTCF -RAD21'	2
0.481541	'-CTCF -RAD21'	2
1.34185	'-CTCF -RAD21'	2
0.205285	'-CTCF -RAD21'	2
0.338216	'-CTCF -RAD21'	2
0.043457	'-CTCF -RAD21'	2
0.0910231	'-CTCF -RAD21'	2
0.256617	'-CTCF -RAD21'	2
0.215546	'-CTCF -RAD21'	2
0.258286	'-CTCF -RAD21'	2
0.0854117	'-CTCF -RAD21'	2
0.0690334	'-CTCF -RAD21'	2
0.0830504	'-CTCF -RAD21'	2
0.0076095	'-CTCF -RAD21'	2
0.0630822	'-CTCF -RAD21'	2
0.019918	'-CTCF -RAD21'	3
0.00900204	'-CTCF -RAD21'	3
0.0262369	'-CTCF -RAD21'	3
0.241268	'-CTCF -RAD21'	3
0.0608799	'-CTCF -RAD21'	3
0.206069	'-CTCF -RAD21'	3
0.222032	'-CTCF -RAD21'	3
0.555995	'-CTCF -RAD21'	3
1.32186	'-CTCF -RAD21'	3
0.396448	'-CTCF -RAD21'	3
0.510371	'-CTCF -RAD21'	3
0.0571909	'-CTCF -RAD21'	3
0.183638	'-CTCF -RAD21'	3
0.596498	'-CTCF -RAD21'	3
0.169425	'-CTCF -RAD21'	3
0.49613	'-CTCF -RAD21'	3
0.00790599	'-CTCF -RAD21'	3
0.0149824	'-CTCF -RAD21'	3
0.433157	'-CTCF -RAD21'	3
0.100202	'-CTCF -RAD21'	3
0.131159	'-CTCF -RAD21'	3
0.267834	'-CTCF -RAD21'	3
0.0445048	'-CTCF -RAD21'	3
0.164594	'-CTCF -RAD21'	3
0.0188817	'-CTCF -RAD21'	3
0.0382687	'-CTCF -RAD21'	3
0.289514	'-CTCF -RAD21'	3
0.0692039	'-CTCF -RAD21'	3
0.0565849	'-CTCF -RAD21'	3
0.101775	'-CTCF -RAD21'	3
0.248939	'-CTCF -RAD21'	3
0.0876457	'-CTCF -RAD21'	3
0.226332	'-CTCF -RAD21'	3
0.0875774	'-CTCF -RAD21'	3
0.0828466	'-CTCF -RAD21'	3
0.945513	'-CTCF -RAD21'	3
0.494363	'-CTCF -RAD21'	3
0.1552	'-CTCF -RAD21'	3
0.617092	'-CTCF -RAD21'	3
0.254587	'-CTCF -RAD21'	3
0.437097	'-CTCF -RAD21'	3
0.143471	'-CTCF -RAD21'	3
0.0685622	'-CTCF -RAD21'	3
0.110191	'-CTCF -RAD21'	3
0.148098	'-CTCF -RAD21'	3
0.035832	'-CTCF -RAD21'	3
0.166671	'-CTCF -RAD21'	3
0.0939093	'-CTCF -RAD21'	3
0.0251691	'-CTCF -RAD21'	3
0.15112	'-CTCF -RAD21'	4
0.0128175	'-CTCF -RAD21'	4
0.107368	'-CTCF -RAD21'	4
0.262141	'-CTCF -RAD21'	4
0.284626	'-CTCF -RAD21'	4
0.0242947	'-CTCF -RAD21'	4
0.942004	'-CTCF -RAD21'	4
0.565361	'-CTCF -RAD21'	4
1.38884	'-CTCF -RAD21'	4
0.995365	'-CTCF -RAD21'	4
0.102214	'-CTCF -RAD21'	4
0.127862	'-CTCF -RAD21'	4
1.23973	'-CTCF -RAD21'	4
0.380643	'-CTCF -RAD21'	4
0.118026	'-CTCF -RAD21'	4
0.0989234	'-CTCF -RAD21'	4
0.0118294	'-CTCF -RAD21'	4
0.146507	'-CTCF -RAD21'	4
0.0886517	'-CTCF -RAD21'	4
0.427865	'-CTCF -RAD21'	4
0.214811	'-CTCF -RAD21'	4
0.0744106	'-CTCF -RAD21'	4
0.0840166	'-CTCF -RAD21'	4
0.132741	'-CTCF -RAD21'	4
0.00834279	'-CTCF -RAD21'	4
0.0471805	'-CTCF -RAD21'	4
0.138097	'-CTCF -RAD21'	4
0.0798665	'-CTCF -RAD21'	4
0.0650569	'-CTCF -RAD21'	4
0.15722	'-CTCF -RAD21'	4
0.0230886	'-CTCF -RAD21'	4
0.246989	'-CTCF -RAD21'	4
0.399824	'-CTCF -RAD21'	4
0.12307	'-CTCF -RAD21'	4
0.553225	'-CTCF -RAD21'	4
2.00562	'-CTCF -RAD21'	4
0.174787	'-CTCF -RAD21'	4
0.401568	'-CTCF -RAD21'	4
1.90648	'-CTCF -RAD21'	4
0.0840467	'-CTCF -RAD21'	4
0.181398	'-CTCF -RAD21'	4
0.20469	'-CTCF -RAD21'	4
0.052686	'-CTCF -RAD21'	4
0.0100753	'-CTCF -RAD21'	4
0.0559773	'-CTCF -RAD21'	4
0.0278114	'-CTCF -RAD21'	4
0.204966	'-CTCF -RAD21'	4
0.0747606	'-CTCF -RAD21'	5
0.0833719	'-CTCF -RAD21'	5
0.201024	'-CTCF -RAD21'	5
0.153655	'-CTCF -RAD21'	5
0.0545205	'-CTCF -RAD21'	5
0.515764	'-CTCF -RAD21'	5
1.07009	'-CTCF -RAD21'	5
0.47598	'-CTCF -RAD21'	5
2.34463	'-CTCF -RAD21'	5
0.374284	'-CTCF -RAD21'	5
0.0651711	'-CTCF -RAD21'	5
0.522192	'-CTCF -RAD21'	5
0.781509	'-CTCF -RAD21'	5
0.231668	'-CTCF -RAD21'	5
0.0588987	'-CTCF -RAD21'	5
0.123052	'-CTCF -RAD21'	5
0.0895194	'-CTCF -RAD21'	5
0.418678	'-CTCF -RAD21'	5
0.456589	'-CTCF -RAD21'	5
0.529661	'-CTCF -RAD21'	5
0.196841	'-CTCF -RAD21'	5
0.0168739	'-CTCF -RAD21'	5
0.143357	'-CTCF -RAD21'	5
0.114373	'-CTCF -RAD21'	5
0.0173194	'-CTCF -RAD21'	5
0.271039	'-CTCF -RAD21'	5
0.132864	'-CTCF -RAD21'	5
0.146174	'-CTCF -RAD21'	5
0.136255	'-CTCF -RAD21'	5
0.0565233	'-CTCF -RAD21'	5
0.124905	'-CTCF -RAD21'	5
0.0675441	'-CTCF -RAD21'	5
0.374274	'-CTCF -RAD21'	5
0.012639	'-CTCF -RAD21'	5
0.246427	'-CTCF -RAD21'	5
1.37333	'-CTCF -RAD21'	5
0.157259	'-CTCF -RAD21'	5
0.261401	'-CTCF -RAD21'	5
0.969938	'-CTCF -RAD21'	5
0.21314	'-CTCF -RAD21'	5
0.101564	'-CTCF -RAD21'	5
0.559511	'-CTCF -RAD21'	5
0.175081	'-CTCF -RAD21'	5
0.0674655	'-CTCF -RAD21'	5
0.14393	'-CTCF -RAD21'	5
0.106151	'-CTCF -RAD21'	5
0.549463	'+CTCF -RAD21'	1
0.211837	'+CTCF -RAD21'	1
0.319866	'+CTCF -RAD21'	1
0.237147	'+CTCF -RAD21'	1
0.0380959	'+CTCF -RAD21'	1
0.0236904	'+CTCF -RAD21'	1
0.380981	'+CTCF -RAD21'	1
0.0203936	'+CTCF -RAD21'	1
0.118166	'+CTCF -RAD21'	1
0.00716838	'+CTCF -RAD21'	1
0.0642893	'+CTCF -RAD21'	1
0.0764583	'+CTCF -RAD21'	1
0.150255	'+CTCF -RAD21'	1
0.330484	'+CTCF -RAD21'	1
0.0132359	'+CTCF -RAD21'	1
0.0632321	'+CTCF -RAD21'	1
0.189235	'+CTCF -RAD21'	1
0.063158	'+CTCF -RAD21'	1
0.0945554	'+CTCF -RAD21'	1
0.0280615	'+CTCF -RAD21'	1
0.0186507	'+CTCF -RAD21'	1
0.185528	'+CTCF -RAD21'	1
0.0293843	'+CTCF -RAD21'	1
0.0113358	'+CTCF -RAD21'	1
0.0591841	'+CTCF -RAD21'	1
0.254633	'+CTCF -RAD21'	1
0.644282	'+CTCF -RAD21'	1
0.0203083	'+CTCF -RAD21'	1
0.0588622	'+CTCF -RAD21'	1
0.416168	'+CTCF -RAD21'	1
0.0267647	'+CTCF -RAD21'	1
0.0468382	'+CTCF -RAD21'	1
0.0280415	'+CTCF -RAD21'	1
0.0254588	'+CTCF -RAD21'	1
0.0200874	'+CTCF -RAD21'	1
0.0865054	'+CTCF -RAD21'	1
0.0731175	'+CTCF -RAD21'	1
0.101081	'+CTCF -RAD21'	1
0.0632645	'+CTCF -RAD21'	1
0.324036	'+CTCF -RAD21'	1
0.190572	'+CTCF -RAD21'	1
0.506519	'+CTCF -RAD21'	1
0.472921	'+CTCF -RAD21'	2
0.648749	'+CTCF -RAD21'	2
0.0175762	'+CTCF -RAD21'	2
0.415541	'+CTCF -RAD21'	2
0.0891965	'+CTCF -RAD21'	2
0.229351	'+CTCF -RAD21'	2
0.114026	'+CTCF -RAD21'	2
0.0683213	'+CTCF -RAD21'	2
0.0455067	'+CTCF -RAD21'	2
0.243286	'+CTCF -RAD21'	2
0.0664354	'+CTCF -RAD21'	2
0.0927767	'+CTCF -RAD21'	2
0.23169	'+CTCF -RAD21'	2
0.123445	'+CTCF -RAD21'	2
0.12613	'+CTCF -RAD21'	2
0.0887658	'+CTCF -RAD21'	2
0.301335	'+CTCF -RAD21'	2
0.15011	'+CTCF -RAD21'	2
0.0893391	'+CTCF -RAD21'	2
0.178965	'+CTCF -RAD21'	2
0.101468	'+CTCF -RAD21'	2
0.070919	'+CTCF -RAD21'	2
0.0582523	'+CTCF -RAD21'	2
0.51974	'+CTCF -RAD21'	2
0.117093	'+CTCF -RAD21'	2
0.825842	'+CTCF -RAD21'	2
0.0316706	'+CTCF -RAD21'	2
0.379446	'+CTCF -RAD21'	2
0.237919	'+CTCF -RAD21'	2
0.138245	'+CTCF -RAD21'	2
0.0920808	'+CTCF -RAD21'	2
0.0143012	'+CTCF -RAD21'	2
0.0286515	'+CTCF -RAD21'	2
0.180084	'+CTCF -RAD21'	2
0.00759727	'+CTCF -RAD21'	2
0.202766	'+CTCF -RAD21'	2
0.085799	'+CTCF -RAD21'	2
0.17788	'+CTCF -RAD21'	2
0.101366	'+CTCF -RAD21'	2
0.165997	'+CTCF -RAD21'	3
0.175492	'+CTCF -RAD21'	3
0.0153042	'+CTCF -RAD21'	3
0.606165	'+CTCF -RAD21'	3
0.264963	'+CTCF -RAD21'	3
0.18777	'+CTCF -RAD21'	3
0.0658186	'+CTCF -RAD21'	3
0.0569374	'+CTCF -RAD21'	3
0.194925	'+CTCF -RAD21'	3
0.206897	'+CTCF -RAD21'	3
0.114942	'+CTCF -RAD21'	3
0.0368477	'+CTCF -RAD21'	3
0.0835057	'+CTCF -RAD21'	3
0.11118	'+CTCF -RAD21'	3
0.0751703	'+CTCF -RAD21'	3
0.197678	'+CTCF -RAD21'	3
0.385976	'+CTCF -RAD21'	3
0.205853	'+CTCF -RAD21'	3
0.171798	'+CTCF -RAD21'	3
0.0736179	'+CTCF -RAD21'	3
0.0832619	'+CTCF -RAD21'	3
0.0580146	'+CTCF -RAD21'	3
0.543791	'+CTCF -RAD21'	3
0.0435157	'+CTCF -RAD21'	3
0.227429	'+CTCF -RAD21'	3
0.847975	'+CTCF -RAD21'	3
0.270997	'+CTCF -RAD21'	3
0.231456	'+CTCF -RAD21'	3
0.111593	'+CTCF -RAD21'	3
0.209615	'+CTCF -RAD21'	3
0.111112	'+CTCF -RAD21'	3
0.0591779	'+CTCF -RAD21'	3
0.126126	'+CTCF -RAD21'	3
0.0311048	'+CTCF -RAD21'	3
0.056097	'+CTCF -RAD21'	3
0.288724	'+CTCF -RAD21'	3
0.145097	'+CTCF -RAD21'	3
0.381034	'+CTCF -RAD21'	4
0.136366	'+CTCF -RAD21'	4
0.0524027	'+CTCF -RAD21'	4
0.347737	'+CTCF -RAD21'	4
0.0721343	'+CTCF -RAD21'	4
0.102536	'+CTCF -RAD21'	4
0.0229885	'+CTCF -RAD21'	4
0.0828934	'+CTCF -RAD21'	4
0.221473	'+CTCF -RAD21'	4
0.194666	'+CTCF -RAD21'	4
0.147427	'+CTCF -RAD21'	4
0.0729286	'+CTCF -RAD21'	4
0.0224411	'+CTCF -RAD21'	4
0.248735	'+CTCF -RAD21'	4
0.109387	'+CTCF -RAD21'	4
0.195909	'+CTCF -RAD21'	4
0.187572	'+CTCF -RAD21'	4
0.448253	'+CTCF -RAD21'	4
0.0366223	'+CTCF -RAD21'	4
0.0593011	'+CTCF -RAD21'	4
0.0428998	'+CTCF -RAD21'	4
0.220625	'+CTCF -RAD21'	4
0.482359	'+CTCF -RAD21'	4
0.0205439	'+CTCF -RAD21'	4
0.109732	'+CTCF -RAD21'	4
0.179885	'+CTCF -RAD21'	4
0.125508	'+CTCF -RAD21'	4
0.141963	'+CTCF -RAD21'	4
0.11054	'+CTCF -RAD21'	4
0.0387486	'+CTCF -RAD21'	4
0.237036	'+CTCF -RAD21'	4
0.189133	'+CTCF -RAD21'	4
0.254315	'+CTCF -RAD21'	4
0.0132708	'+CTCF -RAD21'	4
0.0523186	'+CTCF -RAD21'	4
0.0658401	'+CTCF -RAD21'	4
0.0989065	'+CTCF -RAD21'	4
0.486827	'+CTCF -RAD21'	5
0.134571	'+CTCF -RAD21'	5
0.261501	'+CTCF -RAD21'	5
0.0159878	'+CTCF -RAD21'	5
0.100012	'+CTCF -RAD21'	5
0.116842	'+CTCF -RAD21'	5
0.045776	'+CTCF -RAD21'	5
0.101676	'+CTCF -RAD21'	5
0.443098	'+CTCF -RAD21'	5
0.112693	'+CTCF -RAD21'	5
0.15165	'+CTCF -RAD21'	5
0.0322497	'+CTCF -RAD21'	5
0.234183	'+CTCF -RAD21'	5
0.105296	'+CTCF -RAD21'	5
0.275619	'+CTCF -RAD21'	5
0.168489	'+CTCF -RAD21'	5
0.177273	'+CTCF -RAD21'	5
0.0887552	'+CTCF -RAD21'	5
0.0208746	'+CTCF -RAD21'	5
0.0255456	'+CTCF -RAD21'	5
0.180956	'+CTCF -RAD21'	5
0.743519	'+CTCF -RAD21'	5
0.0408346	'+CTCF -RAD21'	5
0.0798998	'+CTCF -RAD21'	5
0.068584	'+CTCF -RAD21'	5
0.0950292	'+CTCF -RAD21'	5
0.241918	'+CTCF -RAD21'	5
0.0631019	'+CTCF -RAD21'	5
0.0469851	'+CTCF -RAD21'	5
0.0744388	'+CTCF -RAD21'	5
0.342735	'+CTCF -RAD21'	5
0.427337	'+CTCF -RAD21'	5
0.0584881	'+CTCF -RAD21'	5
0.124797	'+CTCF -RAD21'	5
0.0139421	'+CTCF -RAD21'	5
0.118437	'+CTCF -RAD21'	5
0.0391943	'-CTCF +RAD21'	1
0.011912	'-CTCF +RAD21'	1
0.00511628	'-CTCF +RAD21'	1
0.279827	'-CTCF +RAD21'	1
0.096282	'-CTCF +RAD21'	1
0.22446	'-CTCF +RAD21'	1
0.101465	'-CTCF +RAD21'	1
0.0389366	'-CTCF +RAD21'	1
0.018653	'-CTCF +RAD21'	1
0.0746488	'-CTCF +RAD21'	1
0.0699339	'-CTCF +RAD21'	1
0.0550572	'-CTCF +RAD21'	1
0.0452831	'-CTCF +RAD21'	1
0.197952	'-CTCF +RAD21'	1
0.00249463	'-CTCF +RAD21'	1
0.0320605	'-CTCF +RAD21'	1
0.0217534	'-CTCF +RAD21'	1
0.0174965	'-CTCF +RAD21'	1
0.0339104	'-CTCF +RAD21'	1
0.00419864	'-CTCF +RAD21'	1
0.107063	'-CTCF +RAD21'	1
0.0195014	'-CTCF +RAD21'	1
0.115927	'-CTCF +RAD21'	1
0.22483	'-CTCF +RAD21'	1
0.0131793	'-CTCF +RAD21'	2
0.0202599	'-CTCF +RAD21'	2
0.261303	'-CTCF +RAD21'	2
0.198719	'-CTCF +RAD21'	2
0.0809932	'-CTCF +RAD21'	2
0.0897397	'-CTCF +RAD21'	2
0.144814	'-CTCF +RAD21'	2
0.00181791	'-CTCF +RAD21'	2
0.0790338	'-CTCF +RAD21'	2
0.0283635	'-CTCF +RAD21'	2
0.283133	'-CTCF +RAD21'	2
0.0246471	'-CTCF +RAD21'	2
0.0488174	'-CTCF +RAD21'	2
0.000453403	'-CTCF +RAD21'	2
0.0370076	'-CTCF +RAD21'	2
0.0441439	'-CTCF +RAD21'	2
0.0982395	'-CTCF +RAD21'	2
0.203449	'-CTCF +RAD21'	2
0.0580372	'-CTCF +RAD21'	2
0.517349	'-CTCF +RAD21'	2
0.00426963	'-CTCF +RAD21'	3
0.358304	'-CTCF +RAD21'	3
0.594192	'-CTCF +RAD21'	3
0.0899922	'-CTCF +RAD21'	3
0.197762	'-CTCF +RAD21'	3
0.0240389	'-CTCF +RAD21'	3
0.0418495	'-CTCF +RAD21'	3
0.123103	'-CTCF +RAD21'	3
0.339434	'-CTCF +RAD21'	3
0.051381	'-CTCF +RAD21'	3
0.0291479	'-CTCF +RAD21'	3
0.0414111	'-CTCF +RAD21'	3
0.060339	'-CTCF +RAD21'	3
0.115038	'-CTCF +RAD21'	3
0.181579	'-CTCF +RAD21'	3
0.0255521	'-CTCF +RAD21'	3
0.448218	'-CTCF +RAD21'	3
0.233289	'-CTCF +RAD21'	4
0.0648567	'-CTCF +RAD21'	4
0.22527	'-CTCF +RAD21'	4
0.17517	'-CTCF +RAD21'	4
0.0976041	'-CTCF +RAD21'	4
0.0471227	'-CTCF +RAD21'	4
0.0167386	'-CTCF +RAD21'	4
0.604305	'-CTCF +RAD21'	4
0.0238406	'-CTCF +RAD21'	4
0.0274659	'-CTCF +RAD21'	4
0.0513371	'-CTCF +RAD21'	4
0.148885	'-CTCF +RAD21'	4
0.173292	'-CTCF +RAD21'	4
0.0122425	'-CTCF +RAD21'	4
0.22912	'-CTCF +RAD21'	4
0.0703497	'-CTCF +RAD21'	5
0.0187705	'-CTCF +RAD21'	5
0.467789	'-CTCF +RAD21'	5
0.115984	'-CTCF +RAD21'	5
0.0595546	'-CTCF +RAD21'	5
0.0314479	'-CTCF +RAD21'	5
0.299109	'-CTCF +RAD21'	5
0.271942	'-CTCF +RAD21'	5
0.0395125	'-CTCF +RAD21'	5
0.037279	'-CTCF +RAD21'	5
0.11765	'-CTCF +RAD21'	5
0.201825	'-CTCF +RAD21'	5
0.0499291	'-CTCF +RAD21'	5
0.190742	'-CTCF +RAD21'	5
0.235339	'+CTCF -RAD21'	1
0.0785159	'+CTCF -RAD21'	1
0.946908	'+CTCF -RAD21'	1
1.07715	'+CTCF -RAD21'	1
0.168158	'+CTCF -RAD21'	1
0.256365	'+CTCF -RAD21'	1
0.152618	'+CTCF -RAD21'	1
0.399474	'+CTCF -RAD21'	1
0.071073	'+CTCF -RAD21'	1
0.156909	'+CTCF -RAD21'	1
0.127869	'+CTCF -RAD21'	1
0.0351728	'+CTCF -RAD21'	1
0.0879416	'+CTCF -RAD21'	1
0.0649077	'+CTCF -RAD21'	1
0.18029	'+CTCF -RAD21'	1
0.127981	'+CTCF -RAD21'	1
0.0734618	'+CTCF -RAD21'	1
0.0240553	'+CTCF -RAD21'	1
0.388413	'+CTCF -RAD21'	1
0.0281872	'+CTCF -RAD21'	1
0.201685	'+CTCF -RAD21'	1
0.285687	'+CTCF -RAD21'	1
0.125961	'+CTCF -RAD21'	1
0.0600452	'+CTCF -RAD21'	1
0.0600479	'+CTCF -RAD21'	1
0.0859249	'+CTCF -RAD21'	1
0.458151	'+CTCF -RAD21'	1
0.140035	'+CTCF -RAD21'	1
0.355387	'+CTCF -RAD21'	1
0.0273762	'+CTCF -RAD21'	1
0.0277996	'+CTCF -RAD21'	1
0.0891046	'+CTCF -RAD21'	1
0.072606	'+CTCF -RAD21'	1
0.010792	'+CTCF -RAD21'	1
0.0299137	'+CTCF -RAD21'	1
0.0864129	'+CTCF -RAD21'	1
0.0368771	'+CTCF -RAD21'	1
0.150015	'+CTCF -RAD21'	1
0.0522694	'+CTCF -RAD21'	1
0.0266717	'+CTCF -RAD21'	1
0.441821	'+CTCF -RAD21'	1
0.0483854	'+CTCF -RAD21'	1
0.241885	'+CTCF -RAD21'	1
0.0192823	'+CTCF -RAD21'	1
0.0360376	'+CTCF -RAD21'	1
0.0158231	'+CTCF -RAD21'	1
0.0603725	'+CTCF -RAD21'	1
0.325898	'+CTCF -RAD21'	1
0.0287104	'+CTCF -RAD21'	1
0.194303	'+CTCF -RAD21'	1
0.143911	'+CTCF -RAD21'	1
0.0410326	'+CTCF -RAD21'	1
0.0484714	'+CTCF -RAD21'	1
0.204234	'+CTCF -RAD21'	1
0.0367217	'+CTCF -RAD21'	1
0.0137599	'+CTCF -RAD21'	1
0.203979	'+CTCF -RAD21'	1
0.155978	'+CTCF -RAD21'	1
0.119952	'+CTCF -RAD21'	1
0.113441	'+CTCF -RAD21'	1
0.0649551	'+CTCF -RAD21'	1
0.18259	'+CTCF -RAD21'	1
0.0901341	'+CTCF -RAD21'	1
0.141312	'+CTCF -RAD21'	1
1.0301	'+CTCF -RAD21'	1
0.142557	'+CTCF -RAD21'	1
0.486297	'+CTCF -RAD21'	1
0.0486984	'+CTCF -RAD21'	1
1.02327	'+CTCF -RAD21'	1
0.335748	'+CTCF -RAD21'	1
0.304814	'+CTCF -RAD21'	1
0.347007	'+CTCF -RAD21'	1
0.10809	'+CTCF -RAD21'	1
0.0371719	'+CTCF -RAD21'	1
0.142811	'+CTCF -RAD21'	1
0.0642709	'+CTCF -RAD21'	1
0.364034	'+CTCF -RAD21'	1
0.1289	'+CTCF -RAD21'	1
0.00336249	'+CTCF -RAD21'	1
0.0312422	'+CTCF -RAD21'	1
0.12339	'+CTCF -RAD21'	1
0.0189065	'+CTCF -RAD21'	1
0.00795633	'+CTCF -RAD21'	1
0.169632	'+CTCF -RAD21'	1
0.801634	'+CTCF -RAD21'	1
1.40849	'+CTCF -RAD21'	1
0.0415445	'+CTCF -RAD21'	1
0.0965951	'+CTCF -RAD21'	1
0.0424777	'+CTCF -RAD21'	1
0.259897	'+CTCF -RAD21'	1
0.137082	'+CTCF -RAD21'	1
0.0214126	'+CTCF -RAD21'	1
0.0397454	'+CTCF -RAD21'	1
0.00282734	'+CTCF -RAD21'	1
0.166032	'+CTCF -RAD21'	1
0.0449796	'+CTCF -RAD21'	1
0.0994494	'+CTCF -RAD21'	1
0.0125589	'+CTCF -RAD21'	1
0.0168171	'+CTCF -RAD21'	1
0.131275	'+CTCF -RAD21'	1
0.0604036	'+CTCF -RAD21'	1
0.00664612	'+CTCF -RAD21'	1
0.00968307	'+CTCF -RAD21'	1
0.033952	'+CTCF -RAD21'	1
0.00767183	'+CTCF -RAD21'	1
0.000895075	'+CTCF -RAD21'	1
0.0229175	'+CTCF -RAD21'	1
0.0161418	'+CTCF -RAD21'	1
0.0377875	'+CTCF -RAD21'	1
0.00722684	'+CTCF -RAD21'	1
0.109208	'+CTCF -RAD21'	1
0.145621	'+CTCF -RAD21'	1
0.0409526	'+CTCF -RAD21'	1
0.00353175	'+CTCF -RAD21'	1
0.0358219	'+CTCF -RAD21'	1
0.536312	'+CTCF -RAD21'	1
0.114871	'+CTCF -RAD21'	1
0.114891	'+CTCF -RAD21'	1
0.0177873	'+CTCF -RAD21'	1
0.190274	'+CTCF -RAD21'	2
0.435978	'+CTCF -RAD21'	2
0.625775	'+CTCF -RAD21'	2
0.124868	'+CTCF -RAD21'	2
0.145072	'+CTCF -RAD21'	2
0.361429	'+CTCF -RAD21'	2
0.080673	'+CTCF -RAD21'	2
0.17991	'+CTCF -RAD21'	2
0.341386	'+CTCF -RAD21'	2
0.179262	'+CTCF -RAD21'	2
0.0380268	'+CTCF -RAD21'	2
0.155538	'+CTCF -RAD21'	2
0.039172	'+CTCF -RAD21'	2
0.156553	'+CTCF -RAD21'	2
0.14285	'+CTCF -RAD21'	2
0.146787	'+CTCF -RAD21'	2
0.0301914	'+CTCF -RAD21'	2
0.374828	'+CTCF -RAD21'	2
0.261277	'+CTCF -RAD21'	2
0.271518	'+CTCF -RAD21'	2
0.01747	'+CTCF -RAD21'	2
0.461154	'+CTCF -RAD21'	2
0.0297465	'+CTCF -RAD21'	2
0.00600231	'+CTCF -RAD21'	2
0.264257	'+CTCF -RAD21'	2
0.152347	'+CTCF -RAD21'	2
0.444768	'+CTCF -RAD21'	2
0.115041	'+CTCF -RAD21'	2
0.0971493	'+CTCF -RAD21'	2
0.0594378	'+CTCF -RAD21'	2
0.0518989	'+CTCF -RAD21'	2
0.0356138	'+CTCF -RAD21'	2
0.229843	'+CTCF -RAD21'	2
0.0124638	'+CTCF -RAD21'	2
0.0993355	'+CTCF -RAD21'	2
0.00473063	'+CTCF -RAD21'	2
0.101964	'+CTCF -RAD21'	2
0.500047	'+CTCF -RAD21'	2
0.0208353	'+CTCF -RAD21'	2
0.172034	'+CTCF -RAD21'	2
0.0598341	'+CTCF -RAD21'	2
0.0992462	'+CTCF -RAD21'	2
0.107073	'+CTCF -RAD21'	2
0.0196226	'+CTCF -RAD21'	2
0.0387881	'+CTCF -RAD21'	2
0.235159	'+CTCF -RAD21'	2
0.21208	'+CTCF -RAD21'	2
[truncated: 491,488+ more rows]
