# Supplementary material for: Cohesin and CTCF control the dynamics of chromosome folding
Source: Nat Genet. 2022 Dec 5;54(12):1907–18. doi: 10.1038/s41588-022-01232-7 (PMC9729113; doi:10.1038/s41588-022-01232-7)
Supplement: Source Data Fig. 5 — Statistical source data. [file 41588_2022_1232_MOESM12_ESM.xlsx]

## Sheet: Figure5A
# example track with HMM prediction
distance	time (30s)	HMM_prediction	condition
0.175462	0	proximal	'+CTCF+RAD21'
0.132048	1	proximal	'+CTCF+RAD21'
0.205977	2	proximal	'+CTCF+RAD21'
0.205977	3	proximal	'+CTCF+RAD21'
0.316886	4	distal	'+CTCF+RAD21'
0.316886	5	distal	'+CTCF+RAD21'
0.24098	6	distal	'+CTCF+RAD21'
0.291071	7	distal	'+CTCF+RAD21'
0.272174	8	distal	'+CTCF+RAD21'
0.249526	9	distal	'+CTCF+RAD21'
0.286935	10	distal	'+CTCF+RAD21'
0.274049	11	distal	'+CTCF+RAD21'
0.33716	12	distal	'+CTCF+RAD21'
0.318494	13	distal	'+CTCF+RAD21'
0.33939	14	distal	'+CTCF+RAD21'
0.33939	15	distal	'+CTCF+RAD21'
0.33939	16	distal	'+CTCF+RAD21'
0.334849	17	distal	'+CTCF+RAD21'
0.271538	18	distal	'+CTCF+RAD21'
0.262659	19	distal	'+CTCF+RAD21'
0.262659	20	distal	'+CTCF+RAD21'
0.0810825	21	distal	'+CTCF+RAD21'
0.385601	22	distal	'+CTCF+RAD21'
0.385601	23	distal	'+CTCF+RAD21'
0.401418	24	distal	'+CTCF+RAD21'
0.16468	25	distal	'+CTCF+RAD21'
0.16468	26	distal	'+CTCF+RAD21'
0.16468	27	distal	'+CTCF+RAD21'
0.382664	28	distal	'+CTCF+RAD21'
0.312744	29	distal	'+CTCF+RAD21'
0.650912	30	distal	'+CTCF+RAD21'
0.45154	31	distal	'+CTCF+RAD21'
0.405735	32	distal	'+CTCF+RAD21'
0.766748	33	distal	'+CTCF+RAD21'
0.547776	34	distal	'+CTCF+RAD21'
0.565992	35	distal	'+CTCF+RAD21'
0.544489	36	distal	'+CTCF+RAD21'
0.476208	37	distal	'+CTCF+RAD21'
0.338268	38	distal	'+CTCF+RAD21'
0.455418	39	distal	'+CTCF+RAD21'
0.330078	40	distal	'+CTCF+RAD21'
0.386891	41	distal	'+CTCF+RAD21'
0.386891	42	distal	'+CTCF+RAD21'
0.441919	43	distal	'+CTCF+RAD21'
0.241211	44	distal	'+CTCF+RAD21'
0.338988	45	distal	'+CTCF+RAD21'
0.255221	46	distal	'+CTCF+RAD21'
0.340059	47	distal	'+CTCF+RAD21'
0.407923	48	distal	'+CTCF+RAD21'
0.392436	49	distal	'+CTCF+RAD21'
0.433286	50	distal	'+CTCF+RAD21'
0.433286	51	distal	'+CTCF+RAD21'
0.275362	52	distal	'+CTCF+RAD21'
0.500465	53	distal	'+CTCF+RAD21'
0.40917	54	distal	'+CTCF+RAD21'
0.345017	55	distal	'+CTCF+RAD21'
0.442582	56	distal	'+CTCF+RAD21'
0.433311	57	distal	'+CTCF+RAD21'
0.525135	58	distal	'+CTCF+RAD21'
0.415287	59	distal	'+CTCF+RAD21'
0.521598	60	distal	'+CTCF+RAD21'
0.520711	61	distal	'+CTCF+RAD21'
0.419109	62	distal	'+CTCF+RAD21'
0.413519	63	distal	'+CTCF+RAD21'
0.224	64	distal	'+CTCF+RAD21'
0.386918	65	distal	'+CTCF+RAD21'
0.319677	66	distal	'+CTCF+RAD21'
0.354796	67	distal	'+CTCF+RAD21'
0.373287	68	distal	'+CTCF+RAD21'
0.407749	69	distal	'+CTCF+RAD21'
0.590594	70	distal	'+CTCF+RAD21'
0.451147	71	distal	'+CTCF+RAD21'
0.310917	72	distal	'+CTCF+RAD21'
0.280295	73	distal	'+CTCF+RAD21'
0.255777	74	distal	'+CTCF+RAD21'
0.387449	75	distal	'+CTCF+RAD21'
0.26987	76	distal	'+CTCF+RAD21'
0.534058	77	distal	'+CTCF+RAD21'
0.347037	78	distal	'+CTCF+RAD21'
0.408996	79	distal	'+CTCF+RAD21'
0.205965	80	distal	'+CTCF+RAD21'
0.243782	81	distal	'+CTCF+RAD21'
0.22406	82	distal	'+CTCF+RAD21'
0.225533	83	distal	'+CTCF+RAD21'
0.38569	84	distal	'+CTCF+RAD21'
0.287562	85	distal	'+CTCF+RAD21'
0.318741	86	distal	'+CTCF+RAD21'
0.292563	87	distal	'+CTCF+RAD21'
0.21265	88	distal	'+CTCF+RAD21'
0.279121	89	distal	'+CTCF+RAD21'
0.400568	90	distal	'+CTCF+RAD21'
0.415815	91	distal	'+CTCF+RAD21'
0.396734	92	distal	'+CTCF+RAD21'
0.137142	93	distal	'+CTCF+RAD21'
0.385922	94	distal	'+CTCF+RAD21'
0.18201	95	distal	'+CTCF+RAD21'
0.18476	96	distal	'+CTCF+RAD21'
0.269655	97	distal	'+CTCF+RAD21'
0.335299	98	distal	'+CTCF+RAD21'
0.365277	99	distal	'+CTCF+RAD21'
0.325482	100	distal	'+CTCF+RAD21'
0.208016	101	distal	'+CTCF+RAD21'
0.208016	102	distal	'+CTCF+RAD21'
0.208016	103	distal	'+CTCF+RAD21'
0.289988	104	distal	'+CTCF+RAD21'
0.24274	105	distal	'+CTCF+RAD21'
0.365139	106	distal	'+CTCF+RAD21'
0.320632	107	distal	'+CTCF+RAD21'
0.266996	108	distal	'+CTCF+RAD21'
0.367046	109	distal	'+CTCF+RAD21'
0.18831	110	distal	'+CTCF+RAD21'
0.374249	111	distal	'+CTCF+RAD21'
0.374249	112	distal	'+CTCF+RAD21'
0.374249	113	distal	'+CTCF+RAD21'
0.228357	114	distal	'+CTCF+RAD21'
0.20841	115	distal	'+CTCF+RAD21'
0.200131	116	distal	'+CTCF+RAD21'
0.244238	117	distal	'+CTCF+RAD21'
0.355802	118	distal	'+CTCF+RAD21'
0.305374	119	distal	'+CTCF+RAD21'
0.388374	120	distal	'+CTCF+RAD21'
0.386775	121	distal	'+CTCF+RAD21'
0.39536	122	distal	'+CTCF+RAD21'
0.275508	123	distal	'+CTCF+RAD21'
0.20345	124	distal	'+CTCF+RAD21'
0.213218	125	distal	'+CTCF+RAD21'
0.0969934	126	distal	'+CTCF+RAD21'
0.168211	127	distal	'+CTCF+RAD21'
0.219889	128	distal	'+CTCF+RAD21'
0.300758	129	distal	'+CTCF+RAD21'
0.278042	130	distal	'+CTCF+RAD21'
0.287594	131	distal	'+CTCF+RAD21'
0.344164	132	distal	'+CTCF+RAD21'
0.482063	133	distal	'+CTCF+RAD21'
0.3519	134	distal	'+CTCF+RAD21'
0.3567	135	distal	'+CTCF+RAD21'
0.305039	136	distal	'+CTCF+RAD21'
0.426643	137	distal	'+CTCF+RAD21'
0.425368	138	distal	'+CTCF+RAD21'
0.289597	139	distal	'+CTCF+RAD21'
0.385578	140	distal	'+CTCF+RAD21'
0.333726	141	distal	'+CTCF+RAD21'
0.229788	142	distal	'+CTCF+RAD21'
0.42098	143	distal	'+CTCF+RAD21'
0.335507	144	distal	'+CTCF+RAD21'
0.481391	145	distal	'+CTCF+RAD21'
0.315096	146	distal	'+CTCF+RAD21'
0.412115	147	distal	'+CTCF+RAD21'
0.496981	148	distal	'+CTCF+RAD21'
0.453521	149	distal	'+CTCF+RAD21'
0.307668	150	distal	'+CTCF+RAD21'
0.307668	151	distal	'+CTCF+RAD21'
0.236527	152	distal	'+CTCF+RAD21'
0.325683	153	distal	'+CTCF+RAD21'
0.386831	154	distal	'+CTCF+RAD21'
0.43558	155	distal	'+CTCF+RAD21'
0.388798	156	distal	'+CTCF+RAD21'
0.396758	157	distal	'+CTCF+RAD21'
0.337296	158	distal	'+CTCF+RAD21'
0.377438	159	distal	'+CTCF+RAD21'
0.377438	160	distal	'+CTCF+RAD21'
0.377438	161	distal	'+CTCF+RAD21'
0.377438	162	distal	'+CTCF+RAD21'
0.377438	163	distal	'+CTCF+RAD21'
0.377438	164	distal	'+CTCF+RAD21'
0.185157	165	distal	'+CTCF+RAD21'
0.377024	166	distal	'+CTCF+RAD21'
0.375689	167	distal	'+CTCF+RAD21'
0.482007	168	distal	'+CTCF+RAD21'
0.408799	169	distal	'+CTCF+RAD21'
0.579035	170	distal	'+CTCF+RAD21'
0.352926	171	distal	'+CTCF+RAD21'
0.373328	172	distal	'+CTCF+RAD21'
0.400621	173	distal	'+CTCF+RAD21'
0.336045	174	distal	'+CTCF+RAD21'
0.257703	175	distal	'+CTCF+RAD21'
0.288277	176	distal	'+CTCF+RAD21'
0.416193	177	distal	'+CTCF+RAD21'
0.37204	178	distal	'+CTCF+RAD21'
0.326699	179	distal	'+CTCF+RAD21'
0.277915	180	distal	'+CTCF+RAD21'
0.277915	181	distal	'+CTCF+RAD21'
0.292909	182	distal	'+CTCF+RAD21'
0.241699	183	distal	'+CTCF+RAD21'
0.241699	184	distal	'+CTCF+RAD21'
0.231091	185	distal	'+CTCF+RAD21'
0.268995	186	distal	'+CTCF+RAD21'
0.224531	187	distal	'+CTCF+RAD21'
0.312354	188	distal	'+CTCF+RAD21'
0.17366	189	distal	'+CTCF+RAD21'
0.223823	190	distal	'+CTCF+RAD21'
0.231918	191	distal	'+CTCF+RAD21'
0.140056	192	distal	'+CTCF+RAD21'
0.413278	193	distal	'+CTCF+RAD21'
0.413278	194	distal	'+CTCF+RAD21'
0.413278	195	distal	'+CTCF+RAD21'
0.139306	196	proximal	'+CTCF+RAD21'
0.208226	197	proximal	'+CTCF+RAD21'
0.135585	198	proximal	'+CTCF+RAD21'
0.0721256	199	proximal	'+CTCF+RAD21'
0.265409	200	proximal	'+CTCF+RAD21'
0.153311	201	proximal	'+CTCF+RAD21'
0.200146	202	proximal	'+CTCF+RAD21'
0.407067	203	distal	'+CTCF+RAD21'
0.25471	204	distal	'+CTCF+RAD21'
0.325954	205	distal	'+CTCF+RAD21'
0.318273	206	distal	'+CTCF+RAD21'
0.260533	207	distal	'+CTCF+RAD21'
0.208485	208	proximal	'+CTCF+RAD21'
0.18028	209	proximal	'+CTCF+RAD21'
0.279607	210	proximal	'+CTCF+RAD21'
0.118218	211	proximal	'+CTCF+RAD21'
0.214908	212	proximal	'+CTCF+RAD21'
0.214908	213	proximal	'+CTCF+RAD21'
0.124914	214	proximal	'+CTCF+RAD21'
0.156943	215	proximal	'+CTCF+RAD21'
0.11306	216	proximal	'+CTCF+RAD21'
0.156292	217	proximal	'+CTCF+RAD21'
0.183627	218	proximal	'+CTCF+RAD21'
0.093185	219	proximal	'+CTCF+RAD21'
0.260968	220	proximal	'+CTCF+RAD21'
0.118494	221	proximal	'+CTCF+RAD21'
0.117665	222	proximal	'+CTCF+RAD21'
0.215262	223	proximal	'+CTCF+RAD21'
0.215262	224	proximal	'+CTCF+RAD21'
0.133714	225	proximal	'+CTCF+RAD21'
0.199399	226	proximal	'+CTCF+RAD21'
0.413283	227	distal	'+CTCF+RAD21'
0.174316	228	proximal	'+CTCF+RAD21'
0.170089	229	proximal	'+CTCF+RAD21'
0.215718	230	proximal	'+CTCF+RAD21'
0.164825	231	proximal	'+CTCF+RAD21'
0.228369	232	proximal	'+CTCF+RAD21'
0.208959	233	proximal	'+CTCF+RAD21'
0.11809	234	proximal	'+CTCF+RAD21'
0.0667938	235	proximal	'+CTCF+RAD21'
0.0936322	236	proximal	'+CTCF+RAD21'
0.0948744	237	proximal	'+CTCF+RAD21'
0.195823	238	proximal	'+CTCF+RAD21'
0.160318	239	proximal	'+CTCF+RAD21'
0.147533	240	proximal	'+CTCF+RAD21'
0.117803	241	proximal	'+CTCF+RAD21'
0.0540452	242	proximal	'+CTCF+RAD21'
0.183386	243	proximal	'+CTCF+RAD21'
0.183386	244	proximal	'+CTCF+RAD21'
0.100814	245	proximal	'+CTCF+RAD21'
0.317389	246	distal	'+CTCF+RAD21'
0.0373595	247	distal	'+CTCF+RAD21'
0.145679	248	distal	'+CTCF+RAD21'
0.28798	249	distal	'+CTCF+RAD21'
0.232285	250	distal	'+CTCF+RAD21'
0.36599	251	distal	'+CTCF+RAD21'
0.354751	252	distal	'+CTCF+RAD21'
0.306045	253	distal	'+CTCF+RAD21'
0.181061	254	distal	'+CTCF+RAD21'
0.322195	255	distal	'+CTCF+RAD21'
0.213743	256	proximal	'+CTCF+RAD21'
0.188461	257	proximal	'+CTCF+RAD21'
0.158008	258	proximal	'+CTCF+RAD21'
0.174205	259	proximal	'+CTCF+RAD21'
0.195676	260	proximal	'+CTCF+RAD21'
0.150243	261	proximal	'+CTCF+RAD21'
0.21827	262	proximal	'+CTCF+RAD21'
0.25556	263	proximal	'+CTCF+RAD21'
0.254772	264	proximal	'+CTCF+RAD21'
0.192741	265	proximal	'+CTCF+RAD21'
0.0832895	266	proximal	'+CTCF+RAD21'
0.240774	267	proximal	'+CTCF+RAD21'
0.197437	268	proximal	'+CTCF+RAD21'
0.192589	269	proximal	'+CTCF+RAD21'
0.192589	270	proximal	'+CTCF+RAD21'
0.219135	271	proximal	'+CTCF+RAD21'
0.242681	272	proximal	'+CTCF+RAD21'
0.27005	273	proximal	'+CTCF+RAD21'
0.261058	274	proximal	'+CTCF+RAD21'
0.180049	275	proximal	'+CTCF+RAD21'
0.240265	276	proximal	'+CTCF+RAD21'
0.173988	277	proximal	'+CTCF+RAD21'
0.208373	278	proximal	'+CTCF+RAD21'
0.190881	279	proximal	'+CTCF+RAD21'
0.181215	280	proximal	'+CTCF+RAD21'
0.322087	281	distal	'+CTCF+RAD21'
0.290513	282	distal	'+CTCF+RAD21'
0.330286	283	distal	'+CTCF+RAD21'
0.336603	284	distal	'+CTCF+RAD21'
0.14181	285	distal	'+CTCF+RAD21'
0.548747	286	distal	'+CTCF+RAD21'
0.235358	287	distal	'+CTCF+RAD21'
0.230076	288	distal	'+CTCF+RAD21'
0.230076	289	distal	'+CTCF+RAD21'
0.230076	290	distal	'+CTCF+RAD21'
0.174467	291	distal	'+CTCF+RAD21'
0.323266	292	distal	'+CTCF+RAD21'
0.128413	293	proximal	'+CTCF+RAD21'
0.213747	294	proximal	'+CTCF+RAD21'
0.213747	295	proximal	'+CTCF+RAD21'
0.0864409	296	proximal	'+CTCF+RAD21'
0.0742178	297	proximal	'+CTCF+RAD21'
0.0984416	298	proximal	'+CTCF+RAD21'
0.404803	299	distal	'+CTCF+RAD21'
0.288483	300	distal	'+CTCF+RAD21'
0.101523	301	proximal	'+CTCF+RAD21'
0.101523	302	proximal	'+CTCF+RAD21'
0.028628	303	proximal	'+CTCF+RAD21'
0.0805919	304	proximal	'+CTCF+RAD21'
0.0805919	305	proximal	'+CTCF+RAD21'
0.0620106	306	proximal	'+CTCF+RAD21'
0.300061	307	distal	'+CTCF+RAD21'
0.164046	308	distal	'+CTCF+RAD21'
0.357247	309	distal	'+CTCF+RAD21'
0.530881	310	distal	'+CTCF+RAD21'
0.171042	311	distal	'+CTCF+RAD21'
0.240588	312	distal	'+CTCF+RAD21'
0.335287	313	distal	'+CTCF+RAD21'
0.260187	314	distal	'+CTCF+RAD21'
0.286401	315	distal	'+CTCF+RAD21'
0.286401	316	distal	'+CTCF+RAD21'
0.182485	317	distal	'+CTCF+RAD21'
0.117343	318	distal	'+CTCF+RAD21'
0.318637	319	distal	'+CTCF+RAD21'
0.182904	320	distal	'+CTCF+RAD21'
0.210923	321	distal	'+CTCF+RAD21'
0.178014	322	distal	'+CTCF+RAD21'
0.564294	323	distal	'+CTCF+RAD21'
0.264615	324	distal	'+CTCF+RAD21'
0.302251	325	distal	'+CTCF+RAD21'
0.277339	326	distal	'+CTCF+RAD21'
0.277339	327	distal	'+CTCF+RAD21'
0.166733	328	proximal	'+CTCF+RAD21'
0.22697	329	proximal	'+CTCF+RAD21'
0.148188	330	proximal	'+CTCF+RAD21'
0.160913	331	proximal	'+CTCF+RAD21'
0.198284	332	proximal	'+CTCF+RAD21'
0.146057	333	proximal	'+CTCF+RAD21'
0.146057	334	proximal	'+CTCF+RAD21'
0.324207	335	distal	'+CTCF+RAD21'
0.196143	336	distal	'+CTCF+RAD21'
0.196143	337	distal	'+CTCF+RAD21'
0.263627	338	distal	'+CTCF+RAD21'
0.112494	339	distal	'+CTCF+RAD21'
0.221318	340	distal	'+CTCF+RAD21'
0.318159	341	distal	'+CTCF+RAD21'
0.38993	342	distal	'+CTCF+RAD21'
0.223986	343	proximal	'+CTCF+RAD21'
0.158698	344	proximal	'+CTCF+RAD21'
0.149828	345	proximal	'+CTCF+RAD21'
0.111334	346	proximal	'+CTCF+RAD21'
0.11707	347	proximal	'+CTCF+RAD21'
0.279515	348	distal	'+CTCF+RAD21'
0.188504	349	distal	'+CTCF+RAD21'
0.373235	350	distal	'+CTCF+RAD21'
0.118195	351	proximal	'+CTCF+RAD21'
0.121864	352	proximal	'+CTCF+RAD21'
0.132594	353	proximal	'+CTCF+RAD21'
0.303365	354	proximal	'+CTCF+RAD21'
0.13584	355	proximal	'+CTCF+RAD21'
0.112293	356	proximal	'+CTCF+RAD21'
0.149132	357	proximal	'+CTCF+RAD21'
0.164477	358	proximal	'+CTCF+RAD21'
0.291906	359	proximal	'+CTCF+RAD21'
0.182633	0	distal	'+CTCF-RAD21'
0.225085	1	distal	'+CTCF-RAD21'
0.236899	2	distal	'+CTCF-RAD21'
0.443152	3	distal	'+CTCF-RAD21'
0.22587	4	distal	'+CTCF-RAD21'
0.22587	5	distal	'+CTCF-RAD21'
0.0744224	6	distal	'+CTCF-RAD21'
0.550596	7	distal	'+CTCF-RAD21'
0.601453	8	distal	'+CTCF-RAD21'
0.160133	9	distal	'+CTCF-RAD21'
0.504813	10	distal	'+CTCF-RAD21'
0.277579	11	distal	'+CTCF-RAD21'
0.296374	12	distal	'+CTCF-RAD21'
0.501027	13	distal	'+CTCF-RAD21'
0.322364	14	distal	'+CTCF-RAD21'
0.413923	15	distal	'+CTCF-RAD21'
0.543826	16	distal	'+CTCF-RAD21'
0.543826	17	distal	'+CTCF-RAD21'
0.397941	18	distal	'+CTCF-RAD21'
0.319687	19	distal	'+CTCF-RAD21'
0.319687	20	distal	'+CTCF-RAD21'
0.135225	21	distal	'+CTCF-RAD21'
0.352891	22	distal	'+CTCF-RAD21'
0.306045	23	distal	'+CTCF-RAD21'
0.213781	24	distal	'+CTCF-RAD21'
0.213781	25	distal	'+CTCF-RAD21'
0.292848	26	distal	'+CTCF-RAD21'
0.437501	27	distal	'+CTCF-RAD21'
0.476033	28	distal	'+CTCF-RAD21'
0.476033	29	distal	'+CTCF-RAD21'
0.183364	30	distal	'+CTCF-RAD21'
0.278963	31	distal	'+CTCF-RAD21'
0.312233	32	distal	'+CTCF-RAD21'
0.357813	33	distal	'+CTCF-RAD21'
0.34979	34	distal	'+CTCF-RAD21'
0.245456	35	distal	'+CTCF-RAD21'
0.263284	36	distal	'+CTCF-RAD21'
0.399626	37	distal	'+CTCF-RAD21'
0.357132	38	distal	'+CTCF-RAD21'
0.30028	39	distal	'+CTCF-RAD21'
0.245895	40	distal	'+CTCF-RAD21'
0.149288	41	distal	'+CTCF-RAD21'
0.216102	42	distal	'+CTCF-RAD21'
0.176732	43	distal	'+CTCF-RAD21'
0.131739	44	distal	'+CTCF-RAD21'
0.244944	45	distal	'+CTCF-RAD21'
0.297491	46	distal	'+CTCF-RAD21'
0.497945	47	distal	'+CTCF-RAD21'
0.361811	48	distal	'+CTCF-RAD21'
0.326664	49	distal	'+CTCF-RAD21'
0.413185	50	distal	'+CTCF-RAD21'
0.230854	51	distal	'+CTCF-RAD21'
0.19472	52	distal	'+CTCF-RAD21'
0.313669	53	distal	'+CTCF-RAD21'
0.414377	54	distal	'+CTCF-RAD21'
0.592308	55	distal	'+CTCF-RAD21'
0.435288	56	distal	'+CTCF-RAD21'
0.415872	57	distal	'+CTCF-RAD21'
0.415872	58	distal	'+CTCF-RAD21'
0.384496	59	distal	'+CTCF-RAD21'
0.380256	60	distal	'+CTCF-RAD21'
0.328157	61	distal	'+CTCF-RAD21'
0.247144	62	distal	'+CTCF-RAD21'
0.289915	63	distal	'+CTCF-RAD21'
0.20457	64	distal	'+CTCF-RAD21'
0.668773	65	distal	'+CTCF-RAD21'
0.219874	66	distal	'+CTCF-RAD21'
0.389008	67	distal	'+CTCF-RAD21'
0.269996	68	distal	'+CTCF-RAD21'
0.222312	69	distal	'+CTCF-RAD21'
0.563878	70	distal	'+CTCF-RAD21'
0.563878	71	distal	'+CTCF-RAD21'
0.74036	72	distal	'+CTCF-RAD21'
0.581862	73	distal	'+CTCF-RAD21'
0.581862	74	distal	'+CTCF-RAD21'
0.343629	75	distal	'+CTCF-RAD21'
0.275897	76	distal	'+CTCF-RAD21'
0.268517	77	distal	'+CTCF-RAD21'
0.206158	78	distal	'+CTCF-RAD21'
0.27857	79	distal	'+CTCF-RAD21'
0.139075	80	distal	'+CTCF-RAD21'
0.335458	81	distal	'+CTCF-RAD21'
0.131128	82	distal	'+CTCF-RAD21'
0.148011	83	distal	'+CTCF-RAD21'
0.138445	84	distal	'+CTCF-RAD21'
0.529751	85	distal	'+CTCF-RAD21'
0.425283	86	distal	'+CTCF-RAD21'
0.356413	87	distal	'+CTCF-RAD21'
0.231061	88	distal	'+CTCF-RAD21'
0.323468	89	distal	'+CTCF-RAD21'
0.307992	90	distal	'+CTCF-RAD21'
0.40828	91	distal	'+CTCF-RAD21'
0.45423	92	distal	'+CTCF-RAD21'
0.349972	93	distal	'+CTCF-RAD21'
0.297403	94	distal	'+CTCF-RAD21'
0.202542	95	distal	'+CTCF-RAD21'
0.358485	96	distal	'+CTCF-RAD21'
0.487225	97	distal	'+CTCF-RAD21'
0.279831	98	distal	'+CTCF-RAD21'
0.316542	99	distal	'+CTCF-RAD21'
0.316542	100	distal	'+CTCF-RAD21'
0.22688	101	distal	'+CTCF-RAD21'
0.255741	102	distal	'+CTCF-RAD21'
0.468103	103	distal	'+CTCF-RAD21'
0.229408	104	distal	'+CTCF-RAD21'
0.390622	105	distal	'+CTCF-RAD21'
0.199486	106	distal	'+CTCF-RAD21'
0.385648	107	distal	'+CTCF-RAD21'
0.318944	108	distal	'+CTCF-RAD21'
0.310196	109	distal	'+CTCF-RAD21'
0.560014	110	distal	'+CTCF-RAD21'
0.434196	111	distal	'+CTCF-RAD21'
0.606942	112	distal	'+CTCF-RAD21'
0.275838	113	distal	'+CTCF-RAD21'
0.355952	114	distal	'+CTCF-RAD21'
0.231879	115	distal	'+CTCF-RAD21'
0.309646	116	distal	'+CTCF-RAD21'
0.35741	117	distal	'+CTCF-RAD21'
0.246446	118	distal	'+CTCF-RAD21'
0.37054	119	distal	'+CTCF-RAD21'
0.482358	120	distal	'+CTCF-RAD21'
0.298398	121	distal	'+CTCF-RAD21'
0.377209	122	distal	'+CTCF-RAD21'
0.432475	123	distal	'+CTCF-RAD21'
0.354255	124	distal	'+CTCF-RAD21'
0.424499	125	distal	'+CTCF-RAD21'
0.429921	126	distal	'+CTCF-RAD21'
0.416529	127	distal	'+CTCF-RAD21'
0.295577	128	distal	'+CTCF-RAD21'
0.52263	129	distal	'+CTCF-RAD21'
0.34785	130	distal	'+CTCF-RAD21'
0.26426	131	distal	'+CTCF-RAD21'
0.198151	132	distal	'+CTCF-RAD21'
0.297986	133	distal	'+CTCF-RAD21'
0.0915309	134	proximal	'+CTCF-RAD21'
0.109794	135	proximal	'+CTCF-RAD21'
0.116073	136	proximal	'+CTCF-RAD21'
0.198883	137	proximal	'+CTCF-RAD21'
0.0698643	138	proximal	'+CTCF-RAD21'
0.253061	139	distal	'+CTCF-RAD21'
0.689842	140	distal	'+CTCF-RAD21'
0.334827	141	distal	'+CTCF-RAD21'
0.597798	142	distal	'+CTCF-RAD21'
0.470568	143	distal	'+CTCF-RAD21'
0.268158	144	distal	'+CTCF-RAD21'
0.296018	145	distal	'+CTCF-RAD21'
0.451059	146	distal	'+CTCF-RAD21'
0.298498	147	distal	'+CTCF-RAD21'
0.227731	148	distal	'+CTCF-RAD21'
0.483475	149	distal	'+CTCF-RAD21'
0.347461	150	distal	'+CTCF-RAD21'
0.405242	151	distal	'+CTCF-RAD21'
0.196767	152	distal	'+CTCF-RAD21'
0.196767	153	distal	'+CTCF-RAD21'
0.0912119	154	distal	'+CTCF-RAD21'
0.18067	155	distal	'+CTCF-RAD21'
0.320124	156	distal	'+CTCF-RAD21'
0.310011	157	distal	'+CTCF-RAD21'
0.310011	158	distal	'+CTCF-RAD21'
0.295441	159	distal	'+CTCF-RAD21'
0.114346	160	distal	'+CTCF-RAD21'
0.274145	161	distal	'+CTCF-RAD21'
0.33764	162	distal	'+CTCF-RAD21'
0.29436	163	distal	'+CTCF-RAD21'
0.552806	164	distal	'+CTCF-RAD21'
0.411568	165	distal	'+CTCF-RAD21'
0.277135	166	distal	'+CTCF-RAD21'
0.344431	167	distal	'+CTCF-RAD21'
0.139448	168	distal	'+CTCF-RAD21'
0.239875	169	distal	'+CTCF-RAD21'
0.157257	170	distal	'+CTCF-RAD21'
0.303769	171	distal	'+CTCF-RAD21'
0.262751	172	distal	'+CTCF-RAD21'
0.173467	173	distal	'+CTCF-RAD21'
0.173467	174	distal	'+CTCF-RAD21'
0.319584	175	distal	'+CTCF-RAD21'
0.21813	176	distal	'+CTCF-RAD21'
0.274793	177	distal	'+CTCF-RAD21'
0.227603	178	distal	'+CTCF-RAD21'
0.227603	179	distal	'+CTCF-RAD21'
0.438211	180	distal	'+CTCF-RAD21'
0.442445	181	distal	'+CTCF-RAD21'
0.297321	182	distal	'+CTCF-RAD21'
0.14469	183	proximal	'+CTCF-RAD21'
0.111201	184	proximal	'+CTCF-RAD21'
0.111201	185	proximal	'+CTCF-RAD21'
0.129683	186	proximal	'+CTCF-RAD21'
0.235425	187	proximal	'+CTCF-RAD21'
0.150285	188	proximal	'+CTCF-RAD21'
0.291001	189	proximal	'+CTCF-RAD21'
0.0417693	190	proximal	'+CTCF-RAD21'
0.152379	191	proximal	'+CTCF-RAD21'
0.297579	192	proximal	'+CTCF-RAD21'
0.23387	193	proximal	'+CTCF-RAD21'
0.184215	194	proximal	'+CTCF-RAD21'
0.116959	195	proximal	'+CTCF-RAD21'
0.159468	196	proximal	'+CTCF-RAD21'
0.25032	197	proximal	'+CTCF-RAD21'
0.173526	198	proximal	'+CTCF-RAD21'
0.261185	199	distal	'+CTCF-RAD21'
0.284199	200	distal	'+CTCF-RAD21'
0.386316	201	distal	'+CTCF-RAD21'
0.343034	202	distal	'+CTCF-RAD21'
0.401282	203	distal	'+CTCF-RAD21'
0.507641	204	distal	'+CTCF-RAD21'
0.318149	205	distal	'+CTCF-RAD21'
0.271926	206	distal	'+CTCF-RAD21'
0.248662	207	distal	'+CTCF-RAD21'
0.311331	208	distal	'+CTCF-RAD21'
0.184654	209	distal	'+CTCF-RAD21'
0.434557	210	distal	'+CTCF-RAD21'
0.434557	211	distal	'+CTCF-RAD21'
0.333443	212	distal	'+CTCF-RAD21'
0.333443	213	distal	'+CTCF-RAD21'
0.526579	214	distal	'+CTCF-RAD21'
0.38502	215	distal	'+CTCF-RAD21'
0.481567	216	distal	'+CTCF-RAD21'
0.225081	217	distal	'+CTCF-RAD21'
0.652576	218	distal	'+CTCF-RAD21'
0.25063	219	distal	'+CTCF-RAD21'
0.250577	220	distal	'+CTCF-RAD21'
0.26	221	distal	'+CTCF-RAD21'
0.403188	222	distal	'+CTCF-RAD21'
0.560828	223	distal	'+CTCF-RAD21'
0.416977	224	distal	'+CTCF-RAD21'
0.27202	225	distal	'+CTCF-RAD21'
0.451006	226	distal	'+CTCF-RAD21'
0.451006	227	distal	'+CTCF-RAD21'
0.234271	228	distal	'+CTCF-RAD21'
0.410865	229	distal	'+CTCF-RAD21'
0.512546	230	distal	'+CTCF-RAD21'
0.515156	231	distal	'+CTCF-RAD21'
0.395873	232	distal	'+CTCF-RAD21'
0.422822	233	distal	'+CTCF-RAD21'
0.392812	234	distal	'+CTCF-RAD21'
0.549718	235	distal	'+CTCF-RAD21'
0.676796	236	distal	'+CTCF-RAD21'
0.359202	237	distal	'+CTCF-RAD21'
0.739897	238	distal	'+CTCF-RAD21'
0.433903	239	distal	'+CTCF-RAD21'
0.284931	240	distal	'+CTCF-RAD21'
0.454666	241	distal	'+CTCF-RAD21'
0.595859	242	distal	'+CTCF-RAD21'
0.507958	243	distal	'+CTCF-RAD21'
0.544573	244	distal	'+CTCF-RAD21'
0.408656	245	distal	'+CTCF-RAD21'
0.525296	246	distal	'+CTCF-RAD21'
0.774326	247	distal	'+CTCF-RAD21'
0.563547	248	distal	'+CTCF-RAD21'
0.493223	249	distal	'+CTCF-RAD21'
0.241644	250	distal	'+CTCF-RAD21'
0.630059	251	distal	'+CTCF-RAD21'
0.425128	252	distal	'+CTCF-RAD21'
0.287402	253	distal	'+CTCF-RAD21'
0.293907	254	distal	'+CTCF-RAD21'
0.235335	255	distal	'+CTCF-RAD21'
0.375916	256	distal	'+CTCF-RAD21'
0.351134	257	distal	'+CTCF-RAD21'
0.451248	258	distal	'+CTCF-RAD21'
0.269584	259	distal	'+CTCF-RAD21'
0.446419	260	distal	'+CTCF-RAD21'
0.57573	261	distal	'+CTCF-RAD21'
0.470139	262	distal	'+CTCF-RAD21'
0.379241	263	distal	'+CTCF-RAD21'
0.638928	264	distal	'+CTCF-RAD21'
0.510884	265	distal	'+CTCF-RAD21'
0.674439	266	distal	'+CTCF-RAD21'
0.909541	267	distal	'+CTCF-RAD21'
0.909541	268	distal	'+CTCF-RAD21'
0.592603	269	distal	'+CTCF-RAD21'
0.479987	270	distal	'+CTCF-RAD21'
0.479987	271	distal	'+CTCF-RAD21'
0.368151	272	distal	'+CTCF-RAD21'
0.417991	273	distal	'+CTCF-RAD21'
0.571654	274	distal	'+CTCF-RAD21'
0.543558	275	distal	'+CTCF-RAD21'
0.543558	276	distal	'+CTCF-RAD21'
0.543558	277	distal	'+CTCF-RAD21'
0.413087	278	distal	'+CTCF-RAD21'
0.435193	279	distal	'+CTCF-RAD21'
0.435193	280	distal	'+CTCF-RAD21'
0.324728	281	distal	'+CTCF-RAD21'
0.131773	282	distal	'+CTCF-RAD21'
0.552101	283	distal	'+CTCF-RAD21'
0.216711	284	distal	'+CTCF-RAD21'
0.3455	285	distal	'+CTCF-RAD21'
0.30249	286	distal	'+CTCF-RAD21'
0.345363	287	distal	'+CTCF-RAD21'
0.3453	288	distal	'+CTCF-RAD21'
0.371347	289	distal	'+CTCF-RAD21'
0.416517	290	distal	'+CTCF-RAD21'
0.511747	291	distal	'+CTCF-RAD21'
0.334325	292	distal	'+CTCF-RAD21'
0.314089	293	distal	'+CTCF-RAD21'
0.286694	294	distal	'+CTCF-RAD21'
0.286694	295	distal	'+CTCF-RAD21'
0.225562	296	distal	'+CTCF-RAD21'
0.367468	297	distal	'+CTCF-RAD21'
0.367468	298	distal	'+CTCF-RAD21'
0.364292	299	distal	'+CTCF-RAD21'
0.523971	300	distal	'+CTCF-RAD21'
0.523971	301	distal	'+CTCF-RAD21'
0.488908	302	distal	'+CTCF-RAD21'
0.137362	303	distal	'+CTCF-RAD21'
0.224741	304	distal	'+CTCF-RAD21'
0.140927	305	distal	'+CTCF-RAD21'
0.299576	306	distal	'+CTCF-RAD21'
0.436906	307	distal	'+CTCF-RAD21'
0.48068	308	distal	'+CTCF-RAD21'
0.509354	309	distal	'+CTCF-RAD21'
0.573871	310	distal	'+CTCF-RAD21'
0.33301	311	distal	'+CTCF-RAD21'
0.553705	312	distal	'+CTCF-RAD21'
0.434323	313	distal	'+CTCF-RAD21'
0.434323	314	distal	'+CTCF-RAD21'
0.434323	315	distal	'+CTCF-RAD21'
0.434323	316	distal	'+CTCF-RAD21'
0.434087	317	distal	'+CTCF-RAD21'
0.296727	318	distal	'+CTCF-RAD21'
0.224463	319	distal	'+CTCF-RAD21'
0.310596	320	distal	'+CTCF-RAD21'
0.145139	321	distal	'+CTCF-RAD21'
0.145139	322	distal	'+CTCF-RAD21'
0.354531	323	distal	'+CTCF-RAD21'
0.151298	324	distal	'+CTCF-RAD21'
0.336822	325	distal	'+CTCF-RAD21'
0.334732	326	distal	'+CTCF-RAD21'
0.472863	327	distal	'+CTCF-RAD21'
0.298409	328	distal	'+CTCF-RAD21'
0.448546	329	distal	'+CTCF-RAD21'
0.279549	330	distal	'+CTCF-RAD21'
0.279549	331	distal	'+CTCF-RAD21'
0.165629	332	distal	'+CTCF-RAD21'
0.294019	333	distal	'+CTCF-RAD21'
0.252088	334	distal	'+CTCF-RAD21'
0.252088	335	distal	'+CTCF-RAD21'
0.30211	336	distal	'+CTCF-RAD21'
0.210839	337	distal	'+CTCF-RAD21'
0.328914	338	distal	'+CTCF-RAD21'
0.204569	339	distal	'+CTCF-RAD21'
0.328786	340	distal	'+CTCF-RAD21'
0.320337	341	distal	'+CTCF-RAD21'
0.283069	342	distal	'+CTCF-RAD21'
0.436289	343	distal	'+CTCF-RAD21'
0.418869	344	distal	'+CTCF-RAD21'
0.332279	345	distal	'+CTCF-RAD21'
0.422186	346	distal	'+CTCF-RAD21'
0.295214	347	distal	'+CTCF-RAD21'
0.258461	348	distal	'+CTCF-RAD21'
0.543358	349	distal	'+CTCF-RAD21'
0.203061	350	distal	'+CTCF-RAD21'
0.203061	351	distal	'+CTCF-RAD21'
0.310018	352	distal	'+CTCF-RAD21'
0.147858	353	distal	'+CTCF-RAD21'
0.289387	354	distal	'+CTCF-RAD21'
0.289387	355	distal	'+CTCF-RAD21'
0.249526	356	distal	'+CTCF-RAD21'
0.381046	357	distal	'+CTCF-RAD21'
0.258531	358	distal	'+CTCF-RAD21'
0.361248	359	distal	'+CTCF-RAD21'
0.207538	0	proximal	'-CTCF+RAD21'
0.0754139	1	proximal	'-CTCF+RAD21'
0.131037	2	proximal	'-CTCF+RAD21'
0.0918495	3	proximal	'-CTCF+RAD21'
0.0444605	4	proximal	'-CTCF+RAD21'
0.0444605	5	proximal	'-CTCF+RAD21'
0.0444605	6	proximal	'-CTCF+RAD21'
0.109857	7	proximal	'-CTCF+RAD21'
0.114748	8	proximal	'-CTCF+RAD21'
0.070461	9	proximal	'-CTCF+RAD21'
0.070461	10	proximal	'-CTCF+RAD21'
0.139951	11	proximal	'-CTCF+RAD21'
0.0691072	12	proximal	'-CTCF+RAD21'
0.107656	13	proximal	'-CTCF+RAD21'
0.138893	14	proximal	'-CTCF+RAD21'
0.120103	15	proximal	'-CTCF+RAD21'
0.0556779	16	proximal	'-CTCF+RAD21'
0.0531514	17	proximal	'-CTCF+RAD21'
0.223712	18	proximal	'-CTCF+RAD21'
0.190751	19	proximal	'-CTCF+RAD21'
0.116271	20	proximal	'-CTCF+RAD21'
0.0297389	21	proximal	'-CTCF+RAD21'
0.123885	22	proximal	'-CTCF+RAD21'
0.146025	23	proximal	'-CTCF+RAD21'
0.0871314	24	proximal	'-CTCF+RAD21'
0.177214	25	proximal	'-CTCF+RAD21'
0.117655	26	proximal	'-CTCF+RAD21'
0.0435377	27	proximal	'-CTCF+RAD21'
0.108022	28	proximal	'-CTCF+RAD21'
0.142426	29	proximal	'-CTCF+RAD21'
0.147348	30	proximal	'-CTCF+RAD21'
0.124703	31	proximal	'-CTCF+RAD21'
0.0791594	32	proximal	'-CTCF+RAD21'
0.13786	33	proximal	'-CTCF+RAD21'
0.17563	34	proximal	'-CTCF+RAD21'
0.0770778	35	proximal	'-CTCF+RAD21'
0.0770221	36	proximal	'-CTCF+RAD21'
0.165795	37	proximal	'-CTCF+RAD21'
0.144493	38	proximal	'-CTCF+RAD21'
0.248057	39	proximal	'-CTCF+RAD21'
0.15503	40	proximal	'-CTCF+RAD21'
0.126457	41	proximal	'-CTCF+RAD21'
0.111406	42	proximal	'-CTCF+RAD21'
0.157579	43	proximal	'-CTCF+RAD21'
0.0488079	44	proximal	'-CTCF+RAD21'
0.105132	45	proximal	'-CTCF+RAD21'
0.105132	46	proximal	'-CTCF+RAD21'
0.151968	47	proximal	'-CTCF+RAD21'
0.183294	48	proximal	'-CTCF+RAD21'
0.158957	49	proximal	'-CTCF+RAD21'
0.200161	50	proximal	'-CTCF+RAD21'
0.200161	51	proximal	'-CTCF+RAD21'
0.17929	52	proximal	'-CTCF+RAD21'
0.170335	53	proximal	'-CTCF+RAD21'
0.333739	54	proximal	'-CTCF+RAD21'
0.231817	55	proximal	'-CTCF+RAD21'
0.152732	56	proximal	'-CTCF+RAD21'
0.210803	57	proximal	'-CTCF+RAD21'
0.12618	58	proximal	'-CTCF+RAD21'
0.15807	59	proximal	'-CTCF+RAD21'
0.105768	60	proximal	'-CTCF+RAD21'
0.105768	61	proximal	'-CTCF+RAD21'
0.225488	62	proximal	'-CTCF+RAD21'
0.320099	63	distal	'-CTCF+RAD21'
0.320099	64	distal	'-CTCF+RAD21'
0.180988	65	distal	'-CTCF+RAD21'
0.123419	66	distal	'-CTCF+RAD21'
0.159771	67	distal	'-CTCF+RAD21'
0.44827	68	distal	'-CTCF+RAD21'
0.0514773	69	proximal	'-CTCF+RAD21'
0.0705812	70	proximal	'-CTCF+RAD21'
0.144486	71	proximal	'-CTCF+RAD21'
0.181222	72	proximal	'-CTCF+RAD21'
0.171919	73	proximal	'-CTCF+RAD21'
0.23768	74	distal	'-CTCF+RAD21'
0.30221	75	distal	'-CTCF+RAD21'
0.175439	76	distal	'-CTCF+RAD21'
0.302251	77	distal	'-CTCF+RAD21'
0.166949	78	distal	'-CTCF+RAD21'
0.402992	79	distal	'-CTCF+RAD21'
0.145774	80	proximal	'-CTCF+RAD21'
0.160479	81	proximal	'-CTCF+RAD21'
0.16955	82	proximal	'-CTCF+RAD21'
0.124454	83	proximal	'-CTCF+RAD21'
0.116266	84	proximal	'-CTCF+RAD21'
0.192089	85	proximal	'-CTCF+RAD21'
0.0765437	86	proximal	'-CTCF+RAD21'
0.053841	87	proximal	'-CTCF+RAD21'
0.053841	88	proximal	'-CTCF+RAD21'
0.108169	89	proximal	'-CTCF+RAD21'
0.191735	90	proximal	'-CTCF+RAD21'
0.0846897	91	proximal	'-CTCF+RAD21'
0.0939378	92	proximal	'-CTCF+RAD21'
0.21724	93	proximal	'-CTCF+RAD21'
0.137464	94	proximal	'-CTCF+RAD21'
0.130664	95	proximal	'-CTCF+RAD21'
0.166142	96	proximal	'-CTCF+RAD21'
0.161056	97	proximal	'-CTCF+RAD21'
0.156398	98	proximal	'-CTCF+RAD21'
0.121111	99	proximal	'-CTCF+RAD21'
0.208579	100	proximal	'-CTCF+RAD21'
0.112742	101	proximal	'-CTCF+RAD21'
0.118492	102	proximal	'-CTCF+RAD21'
0.118492	103	proximal	'-CTCF+RAD21'
0.0913868	104	proximal	'-CTCF+RAD21'
0.250074	105	proximal	'-CTCF+RAD21'
0.187198	106	proximal	'-CTCF+RAD21'
0.164685	107	proximal	'-CTCF+RAD21'
0.164685	108	proximal	'-CTCF+RAD21'
0.100274	109	proximal	'-CTCF+RAD21'
0.0935606	110	proximal	'-CTCF+RAD21'
0.195465	111	proximal	'-CTCF+RAD21'
0.195465	112	proximal	'-CTCF+RAD21'
0.0432318	113	proximal	'-CTCF+RAD21'
0.104578	114	proximal	'-CTCF+RAD21'
0.143941	115	proximal	'-CTCF+RAD21'
0.122598	116	proximal	'-CTCF+RAD21'
0.405437	117	distal	'-CTCF+RAD21'
0.0990871	118	proximal	'-CTCF+RAD21'
0.115668	119	proximal	'-CTCF+RAD21'
0.148322	120	proximal	'-CTCF+RAD21'
0.132524	121	proximal	'-CTCF+RAD21'
0.199914	122	proximal	'-CTCF+RAD21'
0.196174	123	proximal	'-CTCF+RAD21'
0.23246	124	proximal	'-CTCF+RAD21'
0.23246	125	proximal	'-CTCF+RAD21'
0.0743036	126	proximal	'-CTCF+RAD21'
0.102408	127	proximal	'-CTCF+RAD21'
0.131664	128	proximal	'-CTCF+RAD21'
0.216601	129	proximal	'-CTCF+RAD21'
0.0813534	130	proximal	'-CTCF+RAD21'
0.0811181	131	proximal	'-CTCF+RAD21'
0.182196	132	proximal	'-CTCF+RAD21'
0.182196	133	proximal	'-CTCF+RAD21'
0.167441	134	proximal	'-CTCF+RAD21'
0.179525	135	proximal	'-CTCF+RAD21'
0.0290474	136	proximal	'-CTCF+RAD21'
0.0657253	137	proximal	'-CTCF+RAD21'
0.0657253	138	proximal	'-CTCF+RAD21'
0.143496	139	proximal	'-CTCF+RAD21'
0.203407	140	proximal	'-CTCF+RAD21'
0.230033	141	proximal	'-CTCF+RAD21'
0.191849	142	proximal	'-CTCF+RAD21'
0.195872	143	proximal	'-CTCF+RAD21'
0.209411	144	proximal	'-CTCF+RAD21'
0.150491	145	proximal	'-CTCF+RAD21'
0.178111	146	proximal	'-CTCF+RAD21'
0.14075	147	proximal	'-CTCF+RAD21'
0.12001	148	proximal	'-CTCF+RAD21'
0.206214	149	proximal	'-CTCF+RAD21'
0.1726	150	proximal	'-CTCF+RAD21'
0.116923	151	proximal	'-CTCF+RAD21'
0.129458	152	proximal	'-CTCF+RAD21'
0.146906	153	proximal	'-CTCF+RAD21'
0.12722	154	proximal	'-CTCF+RAD21'
0.157744	155	proximal	'-CTCF+RAD21'
0.181997	156	proximal	'-CTCF+RAD21'
0.133657	157	proximal	'-CTCF+RAD21'
0.111839	158	proximal	'-CTCF+RAD21'
0.0743544	159	proximal	'-CTCF+RAD21'
0.121888	160	proximal	'-CTCF+RAD21'
0.106413	161	proximal	'-CTCF+RAD21'
0.117444	162	proximal	'-CTCF+RAD21'
0.117444	163	proximal	'-CTCF+RAD21'
0.131316	164	proximal	'-CTCF+RAD21'
0.131316	165	proximal	'-CTCF+RAD21'
0.131316	166	proximal	'-CTCF+RAD21'
0.131316	167	proximal	'-CTCF+RAD21'
0.131316	168	proximal	'-CTCF+RAD21'
0.211609	169	proximal	'-CTCF+RAD21'
0.0717381	170	proximal	'-CTCF+RAD21'
0.175745	171	proximal	'-CTCF+RAD21'
0.171851	172	proximal	'-CTCF+RAD21'
0.0385402	173	proximal	'-CTCF+RAD21'
0.120452	174	proximal	'-CTCF+RAD21'
0.058217	175	proximal	'-CTCF+RAD21'
0.179257	176	proximal	'-CTCF+RAD21'
0.0915713	177	proximal	'-CTCF+RAD21'
0.122737	178	proximal	'-CTCF+RAD21'
0.0585252	179	proximal	'-CTCF+RAD21'
0.202879	180	proximal	'-CTCF+RAD21'
0.0588259	181	proximal	'-CTCF+RAD21'
0.180824	182	proximal	'-CTCF+RAD21'
0.072388	183	proximal	'-CTCF+RAD21'
0.149421	184	proximal	'-CTCF+RAD21'
0.0774428	185	proximal	'-CTCF+RAD21'
0.0212548	186	proximal	'-CTCF+RAD21'
0.135828	187	proximal	'-CTCF+RAD21'
0.0357151	188	proximal	'-CTCF+RAD21'
0.0357151	189	proximal	'-CTCF+RAD21'
0.0850088	190	proximal	'-CTCF+RAD21'
0.122267	191	proximal	'-CTCF+RAD21'
0.0818465	192	proximal	'-CTCF+RAD21'
0.132616	193	proximal	'-CTCF+RAD21'
0.100065	194	proximal	'-CTCF+RAD21'
0.128365	195	proximal	'-CTCF+RAD21'
0.0755964	196	proximal	'-CTCF+RAD21'
0.0755964	197	proximal	'-CTCF+RAD21'
0.215478	198	proximal	'-CTCF+RAD21'
0.146236	199	proximal	'-CTCF+RAD21'
0.09898	200	proximal	'-CTCF+RAD21'
0.09898	201	proximal	'-CTCF+RAD21'
0.151996	202	proximal	'-CTCF+RAD21'
0.193963	203	proximal	'-CTCF+RAD21'
0.234689	204	proximal	'-CTCF+RAD21'
0.130025	205	proximal	'-CTCF+RAD21'
0.15486	206	proximal	'-CTCF+RAD21'
0.205881	207	proximal	'-CTCF+RAD21'
0.17051	208	proximal	'-CTCF+RAD21'
0.174933	209	proximal	'-CTCF+RAD21'
0.372707	210	distal	'-CTCF+RAD21'
0.332173	211	distal	'-CTCF+RAD21'
0.25338	212	distal	'-CTCF+RAD21'
0.25338	213	distal	'-CTCF+RAD21'
0.133943	214	proximal	'-CTCF+RAD21'
0.099306	215	proximal	'-CTCF+RAD21'
0.099306	216	proximal	'-CTCF+RAD21'
0.116659	217	proximal	'-CTCF+RAD21'
0.131441	218	proximal	'-CTCF+RAD21'
0.0600587	219	proximal	'-CTCF+RAD21'
0.105361	220	proximal	'-CTCF+RAD21'
0.0829394	221	proximal	'-CTCF+RAD21'
0.0623322	222	proximal	'-CTCF+RAD21'
0.136522	223	proximal	'-CTCF+RAD21'
0.206314	224	proximal	'-CTCF+RAD21'
0.0275319	225	proximal	'-CTCF+RAD21'
0.14745	226	proximal	'-CTCF+RAD21'
0.132973	227	proximal	'-CTCF+RAD21'
0.212842	228	proximal	'-CTCF+RAD21'
0.161856	229	proximal	'-CTCF+RAD21'
0.122032	230	proximal	'-CTCF+RAD21'
0.255214	231	proximal	'-CTCF+RAD21'
0.255214	232	proximal	'-CTCF+RAD21'
0.193901	233	proximal	'-CTCF+RAD21'
0.084078	234	proximal	'-CTCF+RAD21'
0.360962	235	distal	'-CTCF+RAD21'
0.0363608	236	proximal	'-CTCF+RAD21'
0.122556	237	proximal	'-CTCF+RAD21'
0.267731	238	proximal	'-CTCF+RAD21'
0.267731	239	proximal	'-CTCF+RAD21'
0.176822	240	proximal	'-CTCF+RAD21'
0.186293	241	proximal	'-CTCF+RAD21'
0.162135	242	proximal	'-CTCF+RAD21'
0.248906	243	proximal	'-CTCF+RAD21'
0.138932	244	proximal	'-CTCF+RAD21'
0.138932	245	proximal	'-CTCF+RAD21'
0.135885	246	proximal	'-CTCF+RAD21'
0.148982	247	proximal	'-CTCF+RAD21'
0.107512	248	proximal	'-CTCF+RAD21'
0.146602	249	proximal	'-CTCF+RAD21'
0.0605526	250	proximal	'-CTCF+RAD21'
0.0669565	251	proximal	'-CTCF+RAD21'
0.306633	252	proximal	'-CTCF+RAD21'
0.0921824	253	proximal	'-CTCF+RAD21'
0.0855278	254	proximal	'-CTCF+RAD21'
0.324263	255	proximal	'-CTCF+RAD21'
0.050243	256	proximal	'-CTCF+RAD21'
0.050243	257	proximal	'-CTCF+RAD21'
0.050243	258	proximal	'-CTCF+RAD21'
0.222681	259	proximal	'-CTCF+RAD21'
0.255622	260	proximal	'-CTCF+RAD21'
0.174596	261	proximal	'-CTCF+RAD21'
0.174596	262	proximal	'-CTCF+RAD21'
0.3098	263	distal	'-CTCF+RAD21'
0.384854	264	distal	'-CTCF+RAD21'
0.0764174	265	distal	'-CTCF+RAD21'
0.17801	266	distal	'-CTCF+RAD21'
0.179013	267	distal	'-CTCF+RAD21'
0.328368	268	distal	'-CTCF+RAD21'
0.200053	269	distal	'-CTCF+RAD21'
0.182951	270	distal	'-CTCF+RAD21'
0.289881	271	distal	'-CTCF+RAD21'
0.290529	272	distal	'-CTCF+RAD21'
0.456541	273	distal	'-CTCF+RAD21'
0.629017	274	distal	'-CTCF+RAD21'
0.280412	275	distal	'-CTCF+RAD21'
0.280412	276	distal	'-CTCF+RAD21'
0.507524	277	distal	'-CTCF+RAD21'
0.431257	278	distal	'-CTCF+RAD21'
0.374951	279	distal	'-CTCF+RAD21'
0.35595	280	distal	'-CTCF+RAD21'
0.290535	281	distal	'-CTCF+RAD21'
0.23323	282	distal	'-CTCF+RAD21'
0.263102	283	distal	'-CTCF+RAD21'
0.280821	284	distal	'-CTCF+RAD21'
0.23402	285	distal	'-CTCF+RAD21'
0.42481	286	distal	'-CTCF+RAD21'
0.42481	287	distal	'-CTCF+RAD21'
0.253186	288	distal	'-CTCF+RAD21'
0.241959	289	distal	'-CTCF+RAD21'
0.463025	290	distal	'-CTCF+RAD21'
0.463025	291	distal	'-CTCF+RAD21'
0.218529	292	distal	'-CTCF+RAD21'
0.218954	293	distal	'-CTCF+RAD21'
0.218954	294	distal	'-CTCF+RAD21'
0.16383	295	distal	'-CTCF+RAD21'
0.192094	296	distal	'-CTCF+RAD21'
0.246489	297	distal	'-CTCF+RAD21'
0.201286	298	distal	'-CTCF+RAD21'
0.256734	299	distal	'-CTCF+RAD21'
0.317095	300	distal	'-CTCF+RAD21'
0.2506	301	distal	'-CTCF+RAD21'
0.0785932	302	proximal	'-CTCF+RAD21'
0.132164	303	proximal	'-CTCF+RAD21'
0.184025	304	proximal	'-CTCF+RAD21'
0.181652	305	proximal	'-CTCF+RAD21'
0.233133	306	proximal	'-CTCF+RAD21'
0.281433	307	proximal	'-CTCF+RAD21'
0.171154	308	proximal	'-CTCF+RAD21'
0.167546	309	proximal	'-CTCF+RAD21'
0.136859	310	proximal	'-CTCF+RAD21'
0.169692	311	proximal	'-CTCF+RAD21'
0.196525	312	proximal	'-CTCF+RAD21'
0.160556	313	proximal	'-CTCF+RAD21'
0.215672	314	proximal	'-CTCF+RAD21'
0.178187	315	proximal	'-CTCF+RAD21'
0.224728	316	proximal	'-CTCF+RAD21'
0.154344	317	proximal	'-CTCF+RAD21'
0.221174	318	proximal	'-CTCF+RAD21'
0.294084	319	proximal	'-CTCF+RAD21'
0.137778	320	proximal	'-CTCF+RAD21'
0.227946	321	proximal	'-CTCF+RAD21'
0.187729	322	proximal	'-CTCF+RAD21'
0.161355	323	proximal	'-CTCF+RAD21'
0.239069	324	proximal	'-CTCF+RAD21'
0.214078	325	proximal	'-CTCF+RAD21'
0.214078	326	proximal	'-CTCF+RAD21'
0.214078	327	proximal	'-CTCF+RAD21'
0.30357	328	proximal	'-CTCF+RAD21'
0.218924	329	proximal	'-CTCF+RAD21'
0.218924	330	proximal	'-CTCF+RAD21'
0.218924	331	proximal	'-CTCF+RAD21'
0.218924	332	proximal	'-CTCF+RAD21'
0.194359	333	proximal	'-CTCF+RAD21'
0.223473	334	proximal	'-CTCF+RAD21'
0.154123	335	proximal	'-CTCF+RAD21'
0.116349	336	proximal	'-CTCF+RAD21'
0.116349	337	proximal	'-CTCF+RAD21'
0.116349	338	proximal	'-CTCF+RAD21'
0.116349	339	proximal	'-CTCF+RAD21'
0.116349	340	proximal	'-CTCF+RAD21'
0.116349	341	proximal	'-CTCF+RAD21'
0.297118	342	proximal	'-CTCF+RAD21'
0.168179	343	proximal	'-CTCF+RAD21'
0.0423978	344	proximal	'-CTCF+RAD21'
0.0423978	345	proximal	'-CTCF+RAD21'
0.0423978	346	proximal	'-CTCF+RAD21'
0.0423978	347	proximal	'-CTCF+RAD21'
0.0423978	348	proximal	'-CTCF+RAD21'
0.0423978	349	proximal	'-CTCF+RAD21'
0.219159	350	proximal	'-CTCF+RAD21'
0.180818	351	proximal	'-CTCF+RAD21'
0.0893562	352	proximal	'-CTCF+RAD21'
0.485436	0	distal	'-CTCF-RAD21'
0.549989	1	distal	'-CTCF-RAD21'
0.549989	2	distal	'-CTCF-RAD21'
0.609954	3	distal	'-CTCF-RAD21'
0.594059	4	distal	'-CTCF-RAD21'
0.607742	5	distal	'-CTCF-RAD21'
0.403971	6	distal	'-CTCF-RAD21'
0.134142	7	distal	'-CTCF-RAD21'
0.257646	8	distal	'-CTCF-RAD21'
0.268439	9	distal	'-CTCF-RAD21'
0.404439	10	distal	'-CTCF-RAD21'
0.404439	11	distal	'-CTCF-RAD21'
0.357483	12	distal	'-CTCF-RAD21'
0.327855	13	distal	'-CTCF-RAD21'
0.191842	14	distal	'-CTCF-RAD21'
0.175571	15	distal	'-CTCF-RAD21'
0.205337	16	distal	'-CTCF-RAD21'
0.359005	17	distal	'-CTCF-RAD21'
0.370259	18	distal	'-CTCF-RAD21'
0.492395	19	distal	'-CTCF-RAD21'
0.195824	20	proximal	'-CTCF-RAD21'
0.195824	21	proximal	'-CTCF-RAD21'
0.195824	22	proximal	'-CTCF-RAD21'
0.195824	23	proximal	'-CTCF-RAD21'
0.195824	24	proximal	'-CTCF-RAD21'
0.202081	25	proximal	'-CTCF-RAD21'
0.244009	26	distal	'-CTCF-RAD21'
0.321042	27	distal	'-CTCF-RAD21'
0.494184	28	distal	'-CTCF-RAD21'
0.201568	29	proximal	'-CTCF-RAD21'
0.19483	30	proximal	'-CTCF-RAD21'
0.180023	31	proximal	'-CTCF-RAD21'
0.213806	32	proximal	'-CTCF-RAD21'
0.214018	33	proximal	'-CTCF-RAD21'
0.262353	34	proximal	'-CTCF-RAD21'
0.228084	35	proximal	'-CTCF-RAD21'
0.192929	36	proximal	'-CTCF-RAD21'
0.114098	37	proximal	'-CTCF-RAD21'
0.196418	38	proximal	'-CTCF-RAD21'
0.25447	39	distal	'-CTCF-RAD21'
0.211375	40	distal	'-CTCF-RAD21'
0.338594	41	distal	'-CTCF-RAD21'
0.21888	42	distal	'-CTCF-RAD21'
0.189125	43	distal	'-CTCF-RAD21'
0.314854	44	distal	'-CTCF-RAD21'
0.188904	45	proximal	'-CTCF-RAD21'
0.149293	46	proximal	'-CTCF-RAD21'
0.12036	47	proximal	'-CTCF-RAD21'
0.189074	48	proximal	'-CTCF-RAD21'
0.30256	49	proximal	'-CTCF-RAD21'
0.0940483	50	proximal	'-CTCF-RAD21'
0.253877	51	proximal	'-CTCF-RAD21'
0.0687182	52	proximal	'-CTCF-RAD21'
0.284775	53	distal	'-CTCF-RAD21'
0.269256	54	distal	'-CTCF-RAD21'
0.231733	55	distal	'-CTCF-RAD21'
0.323191	56	distal	'-CTCF-RAD21'
0.21456	57	proximal	'-CTCF-RAD21'
0.219866	58	proximal	'-CTCF-RAD21'
0.146523	59	proximal	'-CTCF-RAD21'
0.132916	60	proximal	'-CTCF-RAD21'
0.132916	61	proximal	'-CTCF-RAD21'
0.314653	62	proximal	'-CTCF-RAD21'
0.201022	63	proximal	'-CTCF-RAD21'
0.184527	64	proximal	'-CTCF-RAD21'
0.247386	65	proximal	'-CTCF-RAD21'
0.0936944	66	proximal	'-CTCF-RAD21'
0.144992	67	proximal	'-CTCF-RAD21'
0.239926	68	proximal	'-CTCF-RAD21'
0.216534	69	proximal	'-CTCF-RAD21'
0.229781	70	proximal	'-CTCF-RAD21'
0.303686	71	distal	'-CTCF-RAD21'
0.342813	72	distal	'-CTCF-RAD21'
0.325906	73	distal	'-CTCF-RAD21'
0.187785	74	distal	'-CTCF-RAD21'
0.306633	75	distal	'-CTCF-RAD21'
0.203072	76	distal	'-CTCF-RAD21'
0.30257	77	distal	'-CTCF-RAD21'
0.208738	78	distal	'-CTCF-RAD21'
0.257029	79	distal	'-CTCF-RAD21'
0.386855	80	distal	'-CTCF-RAD21'
0.501669	81	distal	'-CTCF-RAD21'
0.293636	82	distal	'-CTCF-RAD21'
0.293636	83	distal	'-CTCF-RAD21'
0.192297	84	distal	'-CTCF-RAD21'
0.304419	85	distal	'-CTCF-RAD21'
0.396836	86	distal	'-CTCF-RAD21'
0.213032	87	distal	'-CTCF-RAD21'
0.34172	88	distal	'-CTCF-RAD21'
0.293815	89	distal	'-CTCF-RAD21'
0.190946	90	distal	'-CTCF-RAD21'
0.239861	91	distal	'-CTCF-RAD21'
0.229369	92	distal	'-CTCF-RAD21'
0.360092	93	distal	'-CTCF-RAD21'
0.477523	94	distal	'-CTCF-RAD21'
0.308883	95	distal	'-CTCF-RAD21'
0.443649	96	distal	'-CTCF-RAD21'
0.23057	97	distal	'-CTCF-RAD21'
0.230634	98	distal	'-CTCF-RAD21'
0.230634	99	distal	'-CTCF-RAD21'
0.451359	100	distal	'-CTCF-RAD21'
0.282519	101	distal	'-CTCF-RAD21'
0.220271	102	distal	'-CTCF-RAD21'
0.321069	103	distal	'-CTCF-RAD21'
0.321069	104	distal	'-CTCF-RAD21'
0.312294	105	distal	'-CTCF-RAD21'
0.315351	106	distal	'-CTCF-RAD21'
0.372911	107	distal	'-CTCF-RAD21'
0.294184	108	distal	'-CTCF-RAD21'
0.261722	109	distal	'-CTCF-RAD21'
0.291311	110	distal	'-CTCF-RAD21'
0.27115	111	distal	'-CTCF-RAD21'
0.340846	112	distal	'-CTCF-RAD21'
0.638915	113	distal	'-CTCF-RAD21'
0.379006	114	distal	'-CTCF-RAD21'
0.428337	115	distal	'-CTCF-RAD21'
0.355584	116	distal	'-CTCF-RAD21'
0.270678	117	distal	'-CTCF-RAD21'
0.211108	118	distal	'-CTCF-RAD21'
0.243343	119	distal	'-CTCF-RAD21'
0.321232	120	distal	'-CTCF-RAD21'
0.188671	121	distal	'-CTCF-RAD21'
0.39529	122	distal	'-CTCF-RAD21'
0.24459	123	distal	'-CTCF-RAD21'
0.213723	124	distal	'-CTCF-RAD21'
0.20487	125	distal	'-CTCF-RAD21'
0.305591	126	distal	'-CTCF-RAD21'
0.230895	127	distal	'-CTCF-RAD21'
0.366502	128	distal	'-CTCF-RAD21'
0.284711	129	distal	'-CTCF-RAD21'
0.315316	130	distal	'-CTCF-RAD21'
0.205363	131	distal	'-CTCF-RAD21'
0.349934	132	distal	'-CTCF-RAD21'
0.233107	133	distal	'-CTCF-RAD21'
0.307039	134	distal	'-CTCF-RAD21'
0.307039	135	distal	'-CTCF-RAD21'
0.368912	136	distal	'-CTCF-RAD21'
0.303106	137	distal	'-CTCF-RAD21'
0.335543	138	distal	'-CTCF-RAD21'
0.19525	139	distal	'-CTCF-RAD21'
0.317106	140	distal	'-CTCF-RAD21'
0.339633	141	distal	'-CTCF-RAD21'
0.268535	142	distal	'-CTCF-RAD21'
0.268082	143	distal	'-CTCF-RAD21'
0.286272	144	distal	'-CTCF-RAD21'
0.192878	145	distal	'-CTCF-RAD21'
0.201277	146	distal	'-CTCF-RAD21'
0.101121	147	distal	'-CTCF-RAD21'
0.283621	148	distal	'-CTCF-RAD21'
0.280522	149	distal	'-CTCF-RAD21'
0.232424	150	distal	'-CTCF-RAD21'
0.50203	151	distal	'-CTCF-RAD21'
0.248027	152	distal	'-CTCF-RAD21'
0.270714	153	distal	'-CTCF-RAD21'
0.327949	154	distal	'-CTCF-RAD21'
0.313072	155	distal	'-CTCF-RAD21'
0.172793	156	distal	'-CTCF-RAD21'
0.319566	157	distal	'-CTCF-RAD21'
0.284844	158	distal	'-CTCF-RAD21'
0.429402	159	distal	'-CTCF-RAD21'
0.373353	160	distal	'-CTCF-RAD21'
0.548311	161	distal	'-CTCF-RAD21'
0.359021	162	distal	'-CTCF-RAD21'
0.259406	163	distal	'-CTCF-RAD21'
0.357826	164	distal	'-CTCF-RAD21'
0.305066	165	distal	'-CTCF-RAD21'
0.654316	166	distal	'-CTCF-RAD21'
0.654316	167	distal	'-CTCF-RAD21'
0.728742	168	distal	'-CTCF-RAD21'
0.375977	169	distal	'-CTCF-RAD21'
0.26149	170	distal	'-CTCF-RAD21'
0.572129	171	distal	'-CTCF-RAD21'
0.369338	172	distal	'-CTCF-RAD21'
0.369338	173	distal	'-CTCF-RAD21'
0.0948823	174	distal	'-CTCF-RAD21'
0.277349	175	distal	'-CTCF-RAD21'
0.315022	176	distal	'-CTCF-RAD21'
0.166917	177	distal	'-CTCF-RAD21'
0.306177	178	distal	'-CTCF-RAD21'
0.306177	179	distal	'-CTCF-RAD21'
0.257238	180	distal	'-CTCF-RAD21'
0.279273	181	distal	'-CTCF-RAD21'
0.355063	182	distal	'-CTCF-RAD21'
0.242867	183	distal	'-CTCF-RAD21'
0.324544	184	distal	'-CTCF-RAD21'
0.498321	185	distal	'-CTCF-RAD21'
0.406706	186	distal	'-CTCF-RAD21'
0.406706	187	distal	'-CTCF-RAD21'
0.406706	188	distal	'-CTCF-RAD21'
0.406706	189	distal	'-CTCF-RAD21'
0.360034	190	distal	'-CTCF-RAD21'
0.42194	191	distal	'-CTCF-RAD21'
0.394703	192	distal	'-CTCF-RAD21'
0.323578	193	distal	'-CTCF-RAD21'
0.304362	194	distal	'-CTCF-RAD21'
0.304362	195	distal	'-CTCF-RAD21'
0.245493	196	distal	'-CTCF-RAD21'
0.245493	197	distal	'-CTCF-RAD21'
0.299733	198	distal	'-CTCF-RAD21'
0.191853	199	distal	'-CTCF-RAD21'
0.191853	200	distal	'-CTCF-RAD21'
0.335003	201	distal	'-CTCF-RAD21'
0.116941	202	proximal	'-CTCF-RAD21'
0.1798	203	proximal	'-CTCF-RAD21'
0.1798	204	proximal	'-CTCF-RAD21'
0.16008	205	proximal	'-CTCF-RAD21'
0.184777	206	proximal	'-CTCF-RAD21'
0.184777	207	proximal	'-CTCF-RAD21'
0.103872	208	proximal	'-CTCF-RAD21'
0.276101	209	proximal	'-CTCF-RAD21'
0.0744126	210	proximal	'-CTCF-RAD21'
0.179306	211	proximal	'-CTCF-RAD21'
0.178184	212	proximal	'-CTCF-RAD21'
0.0655089	213	proximal	'-CTCF-RAD21'
0.0655089	214	proximal	'-CTCF-RAD21'
0.176388	215	proximal	'-CTCF-RAD21'
0.26411	216	proximal	'-CTCF-RAD21'
0.137156	217	proximal	'-CTCF-RAD21'
0.167711	218	proximal	'-CTCF-RAD21'
0.199844	219	proximal	'-CTCF-RAD21'
0.10192	220	proximal	'-CTCF-RAD21'
0.0801819	221	proximal	'-CTCF-RAD21'
0.0828282	222	proximal	'-CTCF-RAD21'
0.219801	223	proximal	'-CTCF-RAD21'
0.0794771	224	proximal	'-CTCF-RAD21'
0.483641	225	distal	'-CTCF-RAD21'
0.234041	226	distal	'-CTCF-RAD21'
0.234041	227	distal	'-CTCF-RAD21'
0.10726	228	distal	'-CTCF-RAD21'
0.331938	229	distal	'-CTCF-RAD21'
0.179681	230	proximal	'-CTCF-RAD21'
0.164889	231	proximal	'-CTCF-RAD21'
0.250812	232	proximal	'-CTCF-RAD21'
0.250812	233	proximal	'-CTCF-RAD21'
0.257579	234	proximal	'-CTCF-RAD21'
0.246086	235	proximal	'-CTCF-RAD21'
0.21074	236	proximal	'-CTCF-RAD21'
0.229512	237	proximal	'-CTCF-RAD21'
0.0586991	238	proximal	'-CTCF-RAD21'
0.132975	239	proximal	'-CTCF-RAD21'
0.122115	240	proximal	'-CTCF-RAD21'
0.269284	241	proximal	'-CTCF-RAD21'
0.107994	242	proximal	'-CTCF-RAD21'
0.107994	243	proximal	'-CTCF-RAD21'
0.107994	244	proximal	'-CTCF-RAD21'
0.107994	245	proximal	'-CTCF-RAD21'
0.107994	246	proximal	'-CTCF-RAD21'
0.299975	247	proximal	'-CTCF-RAD21'
0.148244	248	proximal	'-CTCF-RAD21'
0.196893	249	proximal	'-CTCF-RAD21'
0.225821	250	proximal	'-CTCF-RAD21'
0.185447	251	proximal	'-CTCF-RAD21'
0.167442	252	proximal	'-CTCF-RAD21'
0.167442	253	proximal	'-CTCF-RAD21'
0.408993	254	distal	'-CTCF-RAD21'
0.146285	255	distal	'-CTCF-RAD21'
0.0442925	256	distal	'-CTCF-RAD21'
0.380321	257	distal	'-CTCF-RAD21'
0.185118	258	proximal	'-CTCF-RAD21'
0.156696	259	proximal	'-CTCF-RAD21'

## Sheet: Figure5B
# distance distribution across states
distance	states
0.133271	proximal
0.247314	proximal
0.233894	proximal
0.209004	proximal
0.193851	proximal
0.193851	proximal
0.193851	proximal
0.137286	proximal
0.415976	distal
0.151469	proximal
0.19995	proximal
0.19995	proximal
0.19995	proximal
0.171517	proximal
0.325877	distal
0.325877	distal
0.211836	proximal
0.127731	proximal
0.149262	proximal
0.158755	proximal
0.146918	proximal
0.270903	distal
0.352474	distal
0.345703	distal
0.126616	distal
0.126616	distal
0.188637	distal
0.262982	distal
0.487168	distal
0.372384	distal
0.474153	distal
0.253849	distal
0.319853	distal
0.402459	distal
0.212885	distal
0.195476	distal
0.247398	distal
0.247398	distal
0.149349	distal
0.487171	distal
0.220313	proximal
0.16089	proximal
0.194911	proximal
0.300815	proximal
0.186869	proximal
0.205566	proximal
0.226327	proximal
0.0647423	proximal
0.223679	proximal
0.14242	proximal
0.224672	proximal
0.344322	proximal
0.220078	proximal
0.18029	proximal
0.0928128	proximal
0.147308	proximal
0.141764	proximal
0.259401	distal
0.439546	distal
0.155005	distal
0.294928	distal
0.39025	distal
0.400251	distal
0.199974	distal
0.199974	distal
0.199974	distal
0.199974	distal
0.187976	distal
0.248487	distal
0.461227	distal
0.25918	distal
0.275133	distal
0.205969	distal
0.345706	distal
0.196816	distal
0.139491	distal
0.279284	distal
0.163741	distal
0.278203	distal
0.258867	distal
0.417165	distal
0.251109	distal
0.203661	distal
0.29334	distal
0.628169	distal
0.315216	distal
0.356448	distal
0.373675	distal
0.373675	distal
0.246055	distal
0.126883	proximal
0.126883	proximal
0.153869	proximal
0.216586	proximal
0.206196	proximal
0.11625	proximal
0.2269	proximal
0.229653	proximal
0.296685	proximal
0.206401	proximal
0.206401	proximal
0.156847	proximal
0.142589	proximal
0.142589	proximal
0.0923522	proximal
0.100962	proximal
0.100962	proximal
0.100962	proximal
0.258412	distal
0.269219	distal
0.284845	distal
0.379471	distal
0.270419	distal
0.118149	distal
0.198201	distal
0.261744	distal
0.300489	distal
0.126975	distal
0.175289	distal
0.287591	distal
0.152364	distal
0.122822	distal
0.221511	distal
0.299457	distal
0.299457	distal
0.213584	distal
0.156831	distal
0.398566	distal
0.124849	distal
0.388822	distal
0.227422	distal
0.227422	distal
0.227422	distal
0.405674	distal
0.217529	distal
0.258418	distal
0.283067	distal
0.290968	distal
0.17846	distal
0.264802	distal
0.248167	distal
0.288075	distal
0.340261	distal
0.194869	distal
0.525901	distal
0.525901	distal
0.193919	distal
0.193919	distal
0.193919	distal
0.341844	distal
0.341844	distal
0.223799	distal
0.394929	distal
0.199181	proximal
0.151424	proximal
0.203806	proximal
0.266576	proximal
0.152087	proximal
0.146095	proximal
0.0881039	proximal
0.157488	proximal
0.250687	proximal
0.268169	proximal
0.135746	proximal
0.155474	proximal
0.0708708	proximal
0.195052	proximal
0.195052	proximal
0.195052	proximal
0.195052	proximal
0.0536633	proximal
0.194378	proximal
0.165251	proximal
0.147226	proximal
0.112858	proximal
0.112858	proximal
0.112858	proximal
0.130444	proximal
0.290322	proximal
0.180356	proximal
0.180356	proximal
0.111793	proximal
0.0700888	proximal
0.070693	proximal
0.162771	proximal
0.272064	proximal
0.162491	proximal
0.155448	proximal
0.155448	proximal
0.196484	proximal
0.131368	proximal
0.118224	proximal
0.24472	proximal
0.24472	proximal
0.237441	proximal
0.175995	proximal
0.0987603	proximal
0.082762	proximal
0.378023	distal
0.378023	distal
0.1571	distal
0.214664	distal
0.118947	distal
0.215559	distal
0.202736	distal
0.390111	distal
0.239708	distal
0.0951321	proximal
0.0951321	proximal
0.207294	proximal
0.207294	proximal
0.143986	proximal
0.212447	proximal
0.243425	proximal
0.288643	proximal
0.288643	proximal
0.216767	proximal
0.196773	proximal
0.227521	proximal
0.181459	proximal
0.181459	proximal
0.284093	proximal
0.235992	proximal
0.138164	proximal
0.257064	proximal
0.127129	proximal
0.23784	proximal
0.0955193	proximal
0.106685	proximal
0.153862	proximal
0.151914	proximal
0.201665	proximal
0.358634	distal
0.156825	proximal
0.084003	proximal
0.223061	proximal
0.118103	proximal
0.118103	proximal
0.102221	proximal
0.239934	proximal
0.239934	proximal
0.192703	proximal
0.192703	proximal
0.192703	proximal
0.101701	proximal
0.240933	proximal
0.120257	proximal
0.209363	proximal
0.11149	proximal
0.11149	proximal
0.204989	proximal
0.0969159	proximal
0.0969159	proximal
0.0729846	proximal
0.211039	proximal
0.145284	proximal
0.217439	proximal
0.0566906	proximal
0.190165	proximal
0.204862	proximal
0.162242	proximal
0.13325	proximal
0.203502	proximal
0.192247	proximal
0.291667	proximal
0.203738	proximal
0.203738	proximal
0.175706	proximal
0.0852095	proximal
0.0570075	proximal
0.0535678	proximal
0.0908913	proximal
0.167142	proximal
0.171889	proximal
0.0385075	proximal
0.128881	proximal
0.128881	proximal
0.0832222	proximal
0.164184	proximal
0.164184	proximal
0.150103	proximal
0.138373	proximal
0.0696877	proximal
0.182213	proximal
0.180652	proximal
0.185607	proximal
0.185607	proximal
0.3028	distal
0.345107	distal
0.287979	distal
0.329586	distal
0.208315	distal
0.223844	distal
0.155475	distal
0.325703	distal
0.201978	distal
0.238741	distal
0.195342	distal
0.242691	distal
0.2734	distal
0.288609	distal
0.20308	distal
0.179351	distal
0.242088	distal
0.332856	distal
0.414453	distal
0.208844	distal
0.254663	distal
0.412215	distal
0.223123	distal
0.472027	distal
0.100753	distal
0.183186	distal
0.183186	distal
0.590491	distal
0.337735	distal
0.306163	distal
0.306163	distal
0.400289	distal
0.400289	distal
0.400289	distal
0.400289	distal
0.400289	distal
0.304822	distal
0.304822	distal
0.0771063	proximal
0.0835344	proximal
0.171581	proximal
0.152821	proximal
0.152821	proximal
0.224156	proximal
0.43101	distal
0.104737	distal
0.417281	distal
0.235982	distal
0.404049	distal
0.266105	distal
0.157376	distal
0.292337	distal
0.218833	distal
0.227923	distal
0.220672	distal
0.273028	distal
0.300997	distal
0.190517	distal
0.203978	distal
0.30136	distal
0.60269	distal
0.0356274	distal
0.345963	distal
0.215386	proximal
0.18939	proximal
0.110021	proximal
0.0925633	proximal
0.0925633	proximal
0.0780905	proximal
0.122057	proximal
0.186214	proximal
0.272195	distal
0.272195	distal
0.226393	distal
0.286372	distal
0.0744716	distal
0.312993	distal
0.312993	distal
0.312993	distal
0.225393	distal
0.193712	distal
0.231595	distal
0.296062	distal
0.21865	distal
0.160614	distal
0.136395	distal
0.223542	distal
0.223542	distal
0.200075	distal
0.410361	distal
0.410361	distal
0.410361	distal
0.410361	distal
0.288102	distal
0.335998	distal
0.31657	distal
0.31657	distal
0.246588	distal
0.207014	distal
0.219188	distal
0.361988	distal
0.0831378	distal
0.53718	distal
0.262827	distal
0.262827	distal
0.266861	distal
0.432815	distal
0.129654	proximal
0.129654	proximal
0.166959	proximal
0.177792	proximal
0.109977	proximal
0.254449	proximal
0.19075	proximal
0.0791646	proximal
0.0679551	proximal
0.056091	proximal
0.147773	proximal
0.235536	proximal
0.242435	proximal
0.0888242	proximal
0.136868	proximal
0.171624	proximal
0.0913875	proximal
0.0462288	proximal
0.132517	proximal
0.142119	proximal
0.142119	proximal
0.0746129	proximal
0.0720833	proximal
0.12623	proximal
0.175531	proximal
0.0606235	proximal
0.19329	proximal
0.129478	proximal
0.177394	proximal
0.162868	proximal
0.114474	proximal
0.0994068	proximal
0.0751472	proximal
0.111627	proximal
0.144769	proximal
0.125024	proximal
0.0221378	proximal
0.172236	proximal
0.0611519	proximal
0.138724	proximal
0.117725	proximal
0.0418643	proximal
0.0666274	proximal
0.14409	proximal
0.152997	proximal
0.117986	proximal
0.222265	proximal
0.104821	proximal
0.154316	proximal
0.0706636	proximal
0.0350321	proximal
0.104394	proximal
0.175431	proximal
0.162607	proximal
0.0614264	proximal
0.135353	proximal
0.0612858	proximal
0.142938	proximal
0.0229637	proximal
0.240463	proximal
0.122827	proximal
0.113032	proximal
0.136001	proximal
0.0941311	proximal
0.0804173	proximal
0.108752	proximal
0.0758498	proximal
0.169952	proximal
0.118687	proximal
0.138967	proximal
0.144266	proximal
0.246994	proximal
0.141345	proximal
0.094643	proximal
0.225935	proximal
0.152728	proximal
0.171273	proximal
0.171273	proximal
0.0712596	proximal
0.0712596	proximal
0.193137	proximal
0.233677	proximal
0.140173	proximal
0.234111	proximal
0.213762	proximal
0.134121	proximal
0.134121	proximal
0.186084	proximal
0.109097	proximal
0.227809	proximal
0.215809	proximal
0.215809	proximal
0.141447	proximal
0.214598	proximal
0.243088	proximal
0.243088	proximal
0.177109	proximal
0.182898	proximal
0.18317	proximal
0.0613259	proximal
0.0613259	proximal
0.0987036	proximal
0.0867971	proximal
0.0796565	proximal
0.239755	proximal
0.104688	proximal
0.0750519	proximal
0.0976663	proximal
0.293211	proximal
0.21791	proximal
0.21791	proximal
0.289633	proximal
0.138056	proximal
0.166902	proximal
0.146745	proximal
0.173085	proximal
0.0846675	proximal
0.138188	proximal
0.088317	proximal
0.119426	proximal
0.205741	proximal
0.190723	proximal
0.190723	proximal
0.109681	proximal
0.169018	proximal
0.151833	proximal
0.129041	proximal
0.129041	proximal
0.144251	proximal
0.145615	proximal
0.069394	proximal
0.115313	proximal
0.226551	proximal
0.217342	proximal
0.172002	proximal
0.172002	proximal
0.0940544	proximal
0.151016	proximal
0.100493	proximal
0.152446	proximal
0.152446	proximal
0.165061	proximal
0.158662	proximal
0.147927	proximal
0.147927	proximal
0.147927	proximal
0.114608	proximal
0.044565	proximal
0.153837	proximal
0.282831	proximal
0.194617	proximal
0.169069	proximal
0.278158	proximal
0.140425	proximal
0.088729	proximal
0.170399	proximal
0.229636	proximal
0.21431	proximal
0.190561	proximal
0.167689	proximal
0.234788	proximal
0.295118	proximal
0.167371	proximal
0.224823	proximal
0.147995	proximal
0.104006	proximal
0.173003	proximal
0.184944	proximal
0.142305	proximal
0.378579	distal
0.368345	distal
0.138915	distal
0.138915	distal
0.245708	distal
0.378567	distal
0.109717	distal
0.115884	distal
0.265651	distal
0.114517	distal
0.637061	distal
0.154825	proximal
0.131511	proximal
0.262623	proximal
0.154513	proximal
0.234524	proximal
0.234524	proximal
0.122224	proximal
0.236833	proximal
0.256334	proximal
0.0846881	proximal
0.0846881	proximal
0.100875	proximal
0.161515	proximal
0.280104	proximal
0.296699	proximal
0.198731	proximal
0.224406	proximal
0.186779	proximal
0.186779	proximal
0.186779	proximal
0.186779	proximal
0.186779	proximal
0.195869	proximal
0.195869	proximal
0.122617	proximal
0.113141	proximal
0.0932557	proximal
0.124761	proximal
0.113705	proximal
0.128639	proximal
0.0544763	proximal
0.144464	proximal
0.235624	proximal
0.245583	proximal
0.16383	proximal
0.360006	distal
0.360006	distal
0.417696	distal
0.209048	proximal
0.0522088	proximal
0.0522088	proximal
0.0522088	proximal
0.226556	proximal
0.226556	proximal
0.131888	proximal
0.131888	proximal
0.178679	proximal
0.323042	proximal
0.172316	proximal
0.115979	proximal
0.132352	proximal
0.17991	proximal
0.218356	proximal
0.218356	proximal
0.161387	proximal
0.149019	proximal
0.146008	proximal
0.0851025	proximal
0.0851025	proximal
0.261997	distal
0.296104	distal
0.323292	distal
0.265677	distal
0.126161	proximal
0.126161	proximal
0.205064	proximal
0.312247	proximal
0.198374	proximal
0.129984	proximal
0.129984	proximal
0.0979558	proximal
0.300962	distal
0.369924	distal
0.206632	distal
0.0892232	distal
0.0892232	distal
0.218798	distal
0.347765	distal
0.0963785	distal
0.348724	distal
0.365559	distal
0.223139	distal
0.258867	distal
0.115075	proximal
0.199082	proximal
0.107614	proximal
0.0766723	proximal
0.174192	proximal
0.170673	proximal
0.254081	proximal
0.217272	proximal
0.217272	proximal
0.0944857	proximal
0.0944857	proximal
0.302854	distal
0.322554	distal
0.262659	distal
0.150765	distal
0.26645	distal
0.160377	distal
0.281983	distal
0.173613	distal
0.188208	distal
0.188208	distal
0.456005	distal
0.230788	proximal
0.102258	proximal
0.131573	proximal
0.138026	proximal
0.232791	proximal
0.164581	proximal
0.215083	proximal
0.161832	proximal
0.148581	proximal
0.217274	proximal
0.161167	proximal
0.121888	proximal
0.233781	proximal
0.233781	proximal
0.168313	proximal
0.134417	proximal
0.18268	proximal
0.148755	proximal
0.0682824	proximal
0.245456	proximal
0.101076	proximal
0.226592	proximal
0.111773	proximal
0.155513	proximal
0.250606	proximal
0.250606	proximal
0.0794926	proximal
0.263664	proximal
0.321161	proximal
0.145381	proximal
0.114073	proximal
0.212164	proximal
0.212164	proximal
0.186565	proximal
0.186565	proximal
0.209649	proximal
0.206309	proximal
0.105051	proximal
0.109856	proximal
0.109856	proximal
0.109856	proximal
0.109856	proximal
0.109856	proximal
0.109856	proximal
0.107184	proximal
0.233295	proximal
0.233295	proximal
0.233295	proximal
0.233295	proximal
0.0878602	proximal
0.105185	proximal
0.105185	proximal
0.105185	proximal
0.105185	proximal
0.105185	proximal
0.105185	proximal
0.105185	proximal
0.0740849	proximal
0.0778191	proximal
0.162683	proximal
0.170484	proximal
0.127091	proximal
0.159505	proximal
0.159505	proximal
0.146053	proximal
0.146053	proximal
0.137938	proximal
0.137938	proximal
0.137938	proximal
0.234919	proximal
0.234919	proximal
0.147156	proximal
0.108314	proximal
0.0457416	proximal
0.126589	proximal
0.0915919	proximal
0.155975	proximal
0.0857005	proximal
0.080351	proximal
0.0694263	proximal
0.0378612	proximal
0.0626019	proximal
0.0423514	proximal
0.112507	proximal
0.0618167	proximal
0.0469875	proximal
0.0690556	proximal
0.0820599	proximal
0.100376	proximal
0.0514424	proximal
0.189155	proximal
0.0805413	proximal
0.144628	proximal
0.0922611	proximal
0.103924	proximal
0.0639018	proximal
0.107772	proximal
0.130351	proximal
0.056703	proximal
0.167841	proximal
0.0976595	proximal
0.0422207	proximal
0.0436423	proximal
0.109686	proximal
0.0938886	proximal
0.0637754	proximal
0.0558205	proximal
0.0558205	proximal
0.0630276	proximal
0.108215	proximal
0.0673027	proximal
0.0591176	proximal
0.0345712	proximal
0.0362897	proximal
0.11058	proximal
0.0400527	proximal
0.0400527	proximal
0.0374922	proximal
0.166248	proximal
0.0755648	proximal
0.100062	proximal
0.0444754	proximal
0.164059	proximal
0.0783185	proximal
0.15444	proximal
0.0480849	proximal
0.0827398	proximal
0.148547	proximal
0.111972	proximal
0.142127	proximal
0.184686	proximal
0.103781	proximal
0.105904	proximal
0.105904	proximal
0.0757052	proximal
0.174989	proximal
0.0761844	proximal
0.158876	proximal
0.146008	proximal
0.154831	proximal
0.107318	proximal
0.113919	proximal
0.120064	proximal
0.11874	proximal
0.173359	proximal
0.0412408	proximal
0.0633661	proximal
0.153003	proximal
0.0208506	proximal
0.0907815	proximal
0.0907815	proximal
0.176979	proximal
0.0611002	proximal
0.0389928	proximal
0.0560308	proximal
0.0616272	proximal
0.291261	distal
0.291261	distal
0.20454	distal
0.160447	distal
0.456007	distal
0.414472	distal
0.139574	proximal
0.139574	proximal
0.231719	proximal
0.139328	proximal
0.139328	proximal
0.397082	distal
0.288864	distal
0.198932	proximal
0.231302	proximal
0.05803	proximal
0.0993369	proximal
0.0975097	proximal
0.14853	proximal
0.14853	proximal
0.120518	proximal
0.512936	distal
0.0844068	proximal
0.174708	proximal
0.0764648	proximal
0.0987648	proximal
0.0481497	proximal
0.0692908	proximal
0.117855	proximal
0.202844	proximal
0.103785	proximal
0.104743	proximal
0.117673	proximal
0.139311	proximal
0.0549946	proximal
0.0546454	proximal
0.0685435	proximal
0.0856852	proximal
0.0713165	proximal
0.154659	proximal
0.0488405	proximal
0.0491707	proximal
0.116008	proximal
0.190601	proximal
0.133621	proximal
0.147588	proximal
0.047383	proximal
0.0225335	proximal
0.083646	proximal
0.0896607	proximal
0.0896607	proximal
0.0742098	proximal
0.188865	proximal
0.0600346	proximal
0.172238	proximal
0.172238	proximal
0.0626475	proximal
0.0749067	proximal
0.100913	proximal
0.100913	proximal
0.064145	proximal
0.15987	proximal
0.131682	proximal
0.0894322	proximal
0.0457087	proximal
0.0711733	proximal
0.0599587	proximal
0.0834815	proximal
0.10373	proximal
0.139487	proximal
0.0646511	proximal
0.0918521	proximal
0.0929663	proximal
0.0929663	proximal
0.0910561	proximal
0.0733282	proximal
0.0726612	proximal
0.0893382	proximal
0.0893382	proximal
0.0588388	proximal
0.103597	proximal
0.0621054	proximal
0.0758079	proximal
0.0885185	proximal
0.0516565	proximal
0.256308	proximal
0.256308	proximal
0.0722507	proximal
0.0722507	proximal
0.071182	proximal
0.200532	proximal
0.0571008	proximal
0.0260312	proximal
0.0733292	proximal
0.0906688	proximal
0.0800132	proximal
0.1973	proximal
0.0912176	proximal
0.1382	proximal
0.0403368	proximal
0.0968911	proximal
0.123803	proximal
0.0827248	proximal
0.0725093	proximal
0.0436801	proximal
0.120674	proximal
0.122149	proximal
0.102306	proximal
0.102306	proximal
0.0797661	proximal
0.117385	proximal
0.0790295	proximal
0.0948425	proximal
0.0845876	proximal
0.0211342	proximal
0.0581367	proximal
0.135211	proximal
0.0361769	proximal
0.118065	proximal
0.0811701	proximal
0.0634464	proximal
0.163271	proximal
0.163271	proximal
0.0866137	proximal
0.0691112	proximal
0.11778	proximal
0.0425996	proximal
0.0626481	proximal
0.0650035	proximal
0.107728	proximal
0.0768386	proximal
0.145465	proximal
0.0661547	proximal
0.107772	proximal
0.0837033	proximal
0.135485	proximal
0.153553	proximal
0.0787216	proximal
0.140966	proximal
0.164645	proximal
0.102011	proximal
0.0756726	proximal
0.0613897	proximal
0.0593959	proximal
0.0593959	proximal
0.151402	proximal
0.0617949	proximal
0.0796418	proximal
0.085672	proximal
0.106473	proximal
0.0702343	proximal
0.0702343	proximal
0.306387	proximal
0.0847715	proximal
0.185364	proximal
0.204888	proximal
0.0905857	proximal
0.0905857	proximal
0.109287	proximal
0.112141	proximal
0.114199	proximal
0.0846826	proximal
0.126619	proximal
0.200121	proximal
0.179467	proximal
0.159317	proximal
0.0841715	proximal
0.121305	proximal
0.126337	proximal
0.0830292	proximal
0.0717719	proximal
0.0689896	proximal
0.146566	proximal
0.0564837	proximal
0.167838	proximal
0.173473	proximal
0.137022	proximal
0.132091	proximal
0.214441	proximal
0.138358	proximal
0.0789511	proximal
0.125654	proximal
0.271305	proximal
0.0956271	proximal
0.114945	proximal
0.0745225	proximal
0.091379	proximal
0.091379	proximal
0.130459	proximal
0.304279	distal
0.257822	distal
0.358347	distal
0.358347	distal
0.0952102	proximal
0.099414	proximal
0.170099	proximal
0.0533188	proximal
0.286729	proximal
0.119292	proximal
0.145723	proximal
0.144629	proximal
0.154197	proximal
0.148491	proximal
0.106528	proximal
0.147939	proximal
0.147939	proximal
0.135551	proximal
0.191792	proximal
0.0247012	proximal
0.0247012	proximal
0.135121	proximal
0.124944	proximal
0.11694	proximal
0.111039	proximal
0.218331	proximal
0.104303	proximal
0.104303	proximal
0.0816316	proximal
0.0600663	proximal
0.135012	proximal
0.152051	proximal
0.151835	proximal
0.100236	proximal
0.240691	proximal
0.111415	proximal
0.0903838	proximal
0.185727	proximal
0.116781	proximal
0.146569	proximal
0.103796	proximal
0.127919	proximal
0.304882	proximal
0.304882	proximal
0.0429352	proximal
0.119488	proximal
0.117042	proximal
0.0405253	proximal
0.0790518	proximal
0.178215	proximal
0.0655879	proximal
0.132517	proximal
0.116669	proximal
0.118032	proximal
0.0756539	proximal
0.151493	proximal
0.18271	proximal
0.0891774	proximal
0.0892208	proximal
0.125658	proximal
0.148414	proximal
0.060385	proximal
0.198722	proximal
0.148061	proximal
0.0814087	proximal
0.291631	proximal
0.091314	proximal
0.0727692	proximal
0.0727692	proximal
0.184211	proximal
0.225997	proximal
0.128804	proximal
0.146424	proximal
0.116574	proximal
0.196896	proximal
0.141945	proximal
0.136223	proximal
0.134974	proximal
0.170612	proximal
0.187775	proximal
0.137582	proximal
0.0985763	proximal
0.152224	proximal
0.190114	proximal
0.0527192	proximal
0.0764054	proximal
0.107712	proximal
0.218133	proximal
0.126103	proximal
0.207904	proximal
0.0742982	proximal
0.0608639	proximal
0.169582	proximal
0.0769392	proximal
0.204463	distal
0.255533	distal
0.255533	distal
0.27179	distal
0.27179	distal
0.348912	distal
0.15403	distal
0.313244	distal
0.195433	proximal
0.182195	proximal
0.165782	proximal
0.172558	proximal
0.132688	proximal
0.110101	proximal
0.0330429	proximal
0.215936	proximal
0.215936	proximal
0.0681685	proximal
0.13287	proximal
0.0935818	proximal
0.190702	proximal
0.164687	proximal
0.147801	proximal
0.183519	proximal
0.109444	proximal
0.109444	proximal
0.099322	proximal
0.154632	proximal
0.0984665	proximal
0.232817	proximal
0.0515905	proximal
0.301584	proximal
0.148064	proximal
0.148064	proximal
0.177696	proximal
0.318893	proximal
0.181757	proximal
0.267287	proximal
0.267287	proximal
0.140283	proximal
0.272567	proximal
0.166634	proximal
0.120557	proximal
0.11646	proximal
0.11646	proximal
0.0856006	proximal
0.0687627	proximal
0.0687627	proximal
0.123867	proximal
0.10802	proximal
0.178926	proximal
0.115899	proximal
0.119233	proximal
0.187315	proximal
0.0897924	proximal
0.15733	proximal
0.110585	proximal
0.201839	proximal
0.201839	proximal
0.549412	distal
0.0578129	distal
0.138066	distal
0.307186	distal
0.126362	distal
0.411705	distal
0.213844	distal
0.313623	distal
0.0378248	distal
0.191432	distal
0.146596	distal
0.217001	distal
0.320888	distal
0.156838	distal
0.202202	distal
0.151932	distal
0.266441	distal
0.326447	distal
0.338277	distal
0.238944	distal
0.217521	distal
0.217521	distal
0.30661	distal
0.476341	distal
0.216421	distal
0.153661	distal
0.152064	distal
0.304786	distal
0.225062	distal
0.154842	distal
0.154853	distal
0.267424	distal
0.290025	distal
0.229963	distal
0.186039	distal
0.186039	distal
0.897824	distal
0.897824	distal
0.0409278	proximal
0.0628399	proximal
0.190888	proximal
0.190888	proximal
0.190888	proximal
0.112613	proximal
0.112613	proximal
0.112613	proximal
0.112613	proximal
0.507956	distal
0.507956	distal
0.135114	proximal
0.135114	proximal
0.128107	proximal
0.160079	proximal
0.22073	proximal
0.22073	proximal
0.11666	proximal
0.169255	proximal
0.0774301	proximal
0.133831	proximal
0.0347182	proximal
0.0195836	proximal
0.0936742	proximal
0.369099	distal
0.183088	distal
0.290309	distal
0.18092	proximal
0.0945054	proximal
0.132539	proximal
0.134871	proximal
0.0530449	proximal
0.195076	proximal
0.0370453	proximal
0.0771263	proximal
0.0771263	proximal
0.12125	proximal
0.0865924	proximal
0.138194	proximal
0.086254	proximal
0.137624	proximal
0.153517	proximal
0.188605	proximal
0.086613	proximal
0.086613	proximal
0.086613	proximal
0.144392	proximal
0.104741	proximal
0.337074	proximal
0.147341	proximal
0.18929	proximal
0.178578	proximal
0.121157	proximal
0.202099	proximal
0.134677	proximal
0.210992	proximal
0.158929	proximal
0.0823226	proximal
0.0823226	proximal
1.11967	distal
1.05367	distal
1.05367	distal
1.05367	distal
0.223018	distal
0.102844	distal
0.399254	distal
0.367458	distal
0.28664	distal
0.267104	distal
0.186238	distal
0.186238	distal
0.121466	distal
0.227632	distal
0.227632	distal
0.226148	distal
0.292685	distal
0.274143	distal
0.240067	distal
0.21361	distal
0.361117	distal
0.307141	distal
0.190636	proximal
0.121861	proximal
0.14026	proximal
0.144429	proximal
0.309012	distal
0.333237	distal
0.286357	distal
0.253745	distal
0.187303	distal
0.27231	distal
0.262223	distal
0.135625	proximal
0.14349	proximal
0.133788	proximal
0.144157	proximal
0.168626	proximal
0.0612081	proximal
0.155716	proximal
0.0355979	proximal
0.173227	proximal
0.0962583	proximal
0.09121	proximal
0.0476547	proximal
0.0825	proximal
0.10851	proximal
0.112869	proximal
0.082454	proximal
0.10445	proximal
0.214038	proximal
0.217773	proximal
0.100845	proximal
0.0741906	proximal
0.251692	proximal
0.251692	proximal
0.0551197	proximal
0.0809424	proximal
0.114606	proximal
0.119082	proximal
0.134373	proximal
0.14928	proximal
0.232081	proximal
0.192388	proximal
0.225705	proximal
0.29277	proximal
0.159081	proximal
0.241919	proximal
0.331784	proximal
0.234797	proximal
0.151164	proximal
0.12717	proximal
0.12717	proximal
0.115539	proximal
0.0935625	proximal
0.0928974	proximal
0.0785318	proximal
0.136752	proximal
0.125597	proximal
0.121986	proximal
0.120091	proximal
0.214566	proximal
0.132149	proximal
0.101993	proximal
0.0726733	proximal
0.232943	proximal
0.147027	proximal
0.207245	proximal
0.207245	proximal
0.208445	proximal
0.207743	proximal
0.026569	proximal
0.151657	proximal
0.151127	proximal
0.0624109	proximal
0.0145681	proximal
0.144038	proximal
0.234342	proximal
0.150205	proximal
0.229742	proximal
0.152931	proximal
0.170692	proximal
0.138216	proximal
0.0874299	proximal
0.183967	proximal
0.086646	proximal
0.0910481	proximal
0.0848989	proximal
0.118491	proximal
0.118491	proximal
0.118491	proximal
0.119094	proximal
0.115621	proximal
0.0871998	proximal
0.136491	proximal
0.064612	proximal
0.134937	proximal
0.0730822	proximal
0.113159	proximal
0.0710867	proximal
0.0707172	proximal
0.157863	proximal
0.0614721	proximal
0.148198	proximal
0.193221	proximal
0.14383	proximal
0.0719239	proximal
0.0650737	proximal
0.0620665	proximal
0.15242	proximal
0.0647162	proximal
0.0897844	proximal
0.0579743	proximal
0.19847	proximal
0.0519631	proximal
0.0445503	proximal
0.192291	proximal
0.197469	proximal
0.23921	proximal
0.217261	proximal
0.191649	proximal
0.274969	proximal
0.204831	proximal
0.214084	proximal
0.184292	proximal
0.194788	proximal
0.292431	distal
0.260405	distal
0.23189	distal
0.307898	distal
0.180423	distal
0.172856	distal
0.220626	distal
0.237327	distal
0.339512	distal
0.226023	proximal
0.183928	proximal
0.123057	proximal
0.148657	proximal
0.189322	proximal
0.211182	proximal
0.127269	proximal
0.0793983	proximal
0.157344	proximal
0.155878	proximal
0.0961808	proximal
0.0333122	proximal
0.159437	proximal
0.0336114	proximal
0.114446	proximal
0.0807877	proximal
0.113293	proximal
0.174238	proximal
0.286726	distal
0.0758252	distal
0.238676	distal
0.238676	distal
0.461944	distal
0.211126	distal
0.211342	distal
0.382984	distal
0.355081	distal
0.282012	distal
0.216203	distal
0.383536	distal
0.236819	distal
0.236819	distal
0.29782	distal
0.145072	distal
0.356926	distal
0.320182	distal
0.199223	distal
0.313574	distal
0.209491	proximal
0.247154	proximal
0.114877	proximal
0.200429	proximal
0.0664671	proximal
0.305977	proximal
0.104278	proximal
0.0949966	proximal
0.311667	proximal
0.211529	proximal
0.0883922	proximal
0.161279	proximal
0.305803	proximal
0.105615	proximal
0.175942	proximal
0.479889	distal
0.197795	proximal
0.0655332	proximal
0.130239	proximal
0.0571156	proximal
0.0358724	proximal
0.11802	proximal
0.0901996	proximal
0.151138	proximal
0.109831	proximal
0.125759	proximal
0.102162	proximal
0.0959205	proximal
0.239043	proximal
0.0390359	proximal
0.121705	proximal
0.0716978	proximal
0.192872	proximal
0.187807	proximal
0.138629	proximal
0.0842093	proximal
0.145113	proximal
0.128586	proximal
0.186867	proximal
0.176392	proximal
0.141273	proximal
0.162931	proximal
0.108339	proximal
0.108339	proximal
0.228489	proximal
0.123874	proximal
0.262431	distal
0.349231	distal
0.0873726	proximal
0.138875	proximal
0.253853	proximal
0.134377	proximal
0.174656	proximal
0.378509	distal
0.387173	distal
0.203446	distal
0.456629	distal
0.346976	distal
0.250442	distal
0.23844	distal
0.522929	distal
0.180949	distal
0.354861	distal
0.0836984	proximal
0.0794761	proximal
0.0627114	proximal
0.134787	proximal
0.193305	proximal
0.177509	proximal
0.13488	proximal
0.132673	proximal
0.378303	distal
0.136131	proximal
0.166514	proximal
0.198082	proximal
0.113516	proximal
0.0618914	proximal
0.177203	proximal
0.0463769	proximal
0.500062	distal
0.500062	distal
0.500062	distal
0.500062	distal
0.296036	distal
0.0729112	proximal
0.153571	proximal
0.138535	proximal
0.138535	proximal
0.36126	distal
0.237389	distal
0.185872	distal
0.235985	distal
0.17248	distal
0.211777	distal
0.374621	distal
0.215662	distal
0.259334	distal
0.185449	proximal
0.146641	proximal
0.138138	proximal
0.239534	proximal
0.24052	proximal
0.326148	proximal
0.0468122	proximal
0.178676	proximal
0.253755	proximal
0.214125	proximal
0.151707	proximal
0.20303	proximal
0.173584	proximal
0.163973	proximal
0.0930264	proximal
0.0864455	proximal
0.152088	proximal
0.160741	proximal
0.212017	proximal
0.190407	proximal
0.174586	proximal
0.174586	proximal
0.119129	proximal
0.138721	proximal
0.142255	proximal
0.282267	distal
0.282267	distal
0.189974	distal
0.408958	distal
0.363442	distal
0.0342781	distal
0.307991	distal
0.125916	proximal
0.125916	proximal
0.14936	proximal
0.181507	proximal
0.243381	proximal
0.218492	proximal
0.0300615	proximal
0.146628	proximal
0.269679	proximal
0.110585	proximal
0.0705397	proximal
0.0435649	proximal
0.0950581	proximal
0.0950581	proximal
0.199623	proximal
0.0865121	proximal
0.100159	proximal
0.289361	distal
0.289361	distal
0.289361	distal
0.289361	distal
0.111813	proximal
0.119834	proximal
0.119834	proximal
0.119834	proximal
0.119834	proximal
0.315626	proximal
0.1856	proximal
0.136254	proximal
0.0939004	proximal
0.0580696	proximal
0.277576	proximal
0.183045	proximal
0.165019	proximal
0.165019	proximal
0.165019	proximal
0.138194	proximal
0.230637	proximal
0.233366	proximal
0.154254	proximal
0.291727	proximal
0.216875	proximal
0.122079	proximal
0.156308	proximal
0.199107	proximal
0.238932	distal
0.331536	distal
0.45434	distal
0.45434	distal
0.45434	distal
0.0884223	distal
0.278342	distal
0.169035	distal
0.169035	distal
0.230669	distal
0.316407	distal
0.264542	distal
0.264542	distal
0.264542	distal
0.0653496	proximal
0.0653496	proximal
0.0653496	proximal
0.0653496	proximal
0.0653496	proximal
0.0497915	proximal
0.14793	proximal
0.221386	proximal
0.302428	distal
0.499221	distal
0.124203	proximal
0.135085	proximal
0.150987	proximal
0.150987	proximal
0.150987	proximal
0.150987	proximal
0.0978226	proximal
0.0978226	proximal
0.0912222	proximal
0.0912222	proximal
0.0912222	proximal
0.227141	proximal
0.0945731	proximal
0.147956	proximal
0.192487	proximal
0.125074	proximal
0.105955	proximal
0.105955	proximal
0.192037	proximal
0.0898301	proximal
0.355701	proximal
0.100431	proximal
0.219391	proximal
0.113477	proximal
0.267613	proximal
0.131522	proximal
0.131522	proximal
0.131522	proximal
0.208411	proximal
0.18714	proximal
0.302932	distal
0.168265	distal
0.286786	distal
0.25816	distal
0.224826	distal
0.103916	distal
0.22851	distal
0.376362	distal
0.376362	distal
0.182193	proximal
0.187431	proximal
0.0974692	proximal
0.114627	proximal
0.285664	distal
0.581243	distal
0.0781521	distal
0.0314157	distal
0.0931777	distal
0.329574	distal
0.329574	distal
0.298178	distal
0.204582	distal
0.182927	distal
0.286773	distal
0.286773	distal
0.330725	distal
0.537605	distal
0.194069	distal
0.23177	distal
0.101726	distal
0.376701	distal
0.217975	proximal
0.202673	proximal
0.198736	proximal
0.198736	proximal
0.198736	proximal
0.107281	proximal
0.215711	proximal
0.130867	proximal
0.123153	proximal
0.0558714	proximal
0.0824839	proximal
0.0493797	proximal
0.228565	proximal
0.265771	proximal
0.289652	proximal
0.169424	proximal
0.102056	proximal
0.0460969	proximal
0.0924765	proximal
0.0924765	proximal
0.0857546	proximal
0.257486	proximal
0.233479	proximal
0.262812	proximal
0.194452	proximal
0.205885	proximal
0.394744	distal
0.141512	proximal
0.134465	proximal
0.132264	proximal
0.166069	proximal
0.0924612	proximal
0.103011	proximal
0.176954	proximal
0.167932	proximal
0.0975576	proximal
0.198839	proximal
0.141526	proximal
0.161875	proximal
0.235222	proximal
0.198887	proximal
0.164796	proximal
0.265053	proximal
0.208377	proximal
0.114353	proximal
0.158274	proximal
0.216169	proximal
0.213307	proximal
0.257912	distal
0.257912	distal
0.38887	distal
0.300703	distal
0.366322	distal
0.323235	distal
0.135044	proximal
0.210476	proximal
0.22632	proximal
0.22632	proximal
0.240557	proximal
0.240557	proximal
0.158138	proximal
0.145045	proximal
0.171005	proximal
0.127571	proximal
0.257689	distal
0.300385	distal
0.227311	distal
0.227311	distal
0.383507	distal
0.383507	distal
0.383507	distal
1.04769	distal
0.162752	distal
0.321479	distal
0.256646	distal
0.256646	distal
0.123133	distal
0.365278	distal
0.611011	distal
0.338352	distal
0.221436	proximal
0.0435355	proximal
0.147598	proximal
0.0885147	proximal
0.0931262	proximal
0.105613	proximal
0.309122	distal
0.257687	distal
0.314941	distal
0.139394	distal
0.315983	distal
0.119551	proximal
0.157056	proximal
0.155775	proximal
0.0859306	proximal
0.46545	distal
0.204727	distal
0.204727	distal
0.413201	distal
0.23636	distal
0.279683	distal
0.274949	distal
0.0425947	proximal
0.0425947	proximal
0.105316	proximal
0.12853	proximal
0.222844	proximal
0.150499	proximal
0.142663	proximal
0.249935	proximal
0.149196	proximal
0.149196	proximal
0.174034	proximal
0.0848961	proximal
0.0848961	proximal
0.29568	proximal
0.270544	proximal
0.110596	proximal
0.0509992	proximal
0.163144	proximal
0.186654	proximal
0.191865	proximal
0.117671	proximal
0.135854	proximal
0.315927	distal
0.445979	distal
0.0654715	distal
0.297407	distal
0.257769	distal
0.372555	distal
0.158307	distal
0.124304	distal
0.123236	distal
0.315984	distal
0.231936	distal
0.371604	distal
0.214899	distal
0.223902	distal
0.171768	distal
0.124799	distal
0.326481	distal
0.139722	distal
0.420166	distal
0.133608	proximal
0.17379	proximal
0.156156	proximal
0.175588	proximal
0.232579	proximal
0.148015	proximal
0.351513	distal
0.386477	distal
0.414674	distal
0.342033	distal
0.378445	distal
0.130854	proximal
0.216261	proximal
0.169567	proximal
0.159187	proximal
0.107215	proximal
0.14591	proximal
0.155326	proximal
0.212914	proximal
0.361016	distal
0.175643	distal
0.150314	distal
0.310356	distal
0.217349	distal
0.295704	distal
0.306073	distal
0.211105	proximal
0.110473	proximal
0.110473	proximal
0.197216	proximal
0.194944	proximal
0.330461	distal
0.229863	distal
0.275987	distal
0.226316	distal
0.226316	distal
0.146427	distal
0.227989	distal
0.227989	distal
0.191329	distal
0.363677	distal
0.135298	distal
0.135298	distal
0.332767	distal
0.0802187	proximal
0.13122	proximal
0.13122	proximal
0.220143	proximal
0.0507143	proximal
0.185998	proximal
0.0703341	proximal
0.114689	proximal
0.270447	proximal
0.0811643	proximal
0.0930137	proximal
0.0603648	proximal
0.155187	proximal
0.129401	proximal
0.131424	proximal
0.11023	proximal
0.108891	proximal
0.062385	proximal
0.124666	proximal
0.124666	proximal
0.124666	proximal
0.124666	proximal
0.0949793	proximal
0.0678778	proximal
0.160558	proximal
0.306648	distal
0.306648	distal
0.233809	proximal
0.128638	proximal
0.211987	proximal
0.211987	proximal
0.214879	proximal
0.109826	proximal
0.17972	proximal
0.0826748	proximal
0.121162	proximal
0.358648	distal
0.358648	distal
0.131467	proximal
0.141544	proximal
0.136243	proximal
0.136243	proximal
0.136243	proximal
0.242944	proximal
0.167798	proximal
0.173804	proximal
0.181306	proximal
0.244723	proximal
0.246784	proximal
0.205404	proximal
0.112424	proximal
0.479215	distal
0.256109	distal
0.0767044	proximal
0.126223	proximal
0.0944406	proximal
0.134983	proximal
0.122022	proximal
0.227149	proximal
0.176538	proximal
0.134992	proximal
0.102752	proximal
0.0595984	proximal
0.201683	proximal
0.0953918	proximal
0.100003	proximal
0.0864731	proximal
0.124679	proximal
0.2161	proximal
0.238255	proximal
0.219093	proximal
0.183083	proximal
0.211259	proximal
0.212859	proximal
0.214803	proximal
0.219718	proximal
0.219718	proximal
0.279611	distal
0.35434	distal
0.239873	distal
0.209223	proximal
0.161039	proximal
0.225539	proximal
0.258029	proximal
0.235599	proximal
[truncated: 17,840 more rows]

## Sheet: Figure5C
#Fraction of time spent in each state
condition	Average fraction of time in the proximal state	standard deviation from 10000 bootstrap
-CTCF -RAD21'	0.114607	0.0110497
+CTCF -RAD21'	0.230352	0.0237222
'-CTCF +RAD21'	0.333521	0.0139048
+CTCF +RAD21'	0.780876	0.0166919

## Sheet: FIgure5D
#Contact duration across condition
Duration of proximal state	condition
330	'-CTCF +RAD21'
570	'-CTCF +RAD21'
240	'-CTCF +RAD21'
210	'-CTCF +RAD21'
120	'-CTCF +RAD21'
270	'-CTCF +RAD21'
450	'-CTCF +RAD21'
210	'-CTCF +RAD21'
210	'-CTCF +RAD21'
180	'-CTCF +RAD21'
90	'-CTCF +RAD21'
180	'-CTCF +RAD21'
300	'-CTCF +RAD21'
300	'-CTCF +RAD21'
330	'-CTCF +RAD21'
180	'-CTCF +RAD21'
270	'-CTCF +RAD21'
1770	'-CTCF +RAD21'
270	'-CTCF +RAD21'
150	'-CTCF +RAD21'
120	'-CTCF +RAD21'
510	'-CTCF +RAD21'
240	'-CTCF +RAD21'
660	'-CTCF +RAD21'
240	'-CTCF +RAD21'
330	'-CTCF +RAD21'
810	'-CTCF +RAD21'
330	'-CTCF +RAD21'
720	'-CTCF +RAD21'
240	'-CTCF +RAD21'
120	'-CTCF +RAD21'
180	'-CTCF +RAD21'
180	'-CTCF +RAD21'
1320	'-CTCF +RAD21'
510	'-CTCF +RAD21'
960	'-CTCF +RAD21'
150	'-CTCF +RAD21'
240	'-CTCF +RAD21'
330	'-CTCF +RAD21'
150	'-CTCF +RAD21'
90	'-CTCF +RAD21'
90	'-CTCF +RAD21'
180	'-CTCF +RAD21'
150	'-CTCF +RAD21'
120	'-CTCF +RAD21'
240	'-CTCF +RAD21'
210	'-CTCF +RAD21'
210	'-CTCF +RAD21'
630	'-CTCF +RAD21'
90	'-CTCF +RAD21'
180	'-CTCF +RAD21'
90	'-CTCF +RAD21'
90	'-CTCF +RAD21'
390	'-CTCF +RAD21'
270	'-CTCF +RAD21'
180	'-CTCF +RAD21'
180	'-CTCF +RAD21'
390	'-CTCF +RAD21'
210	'-CTCF +RAD21'
330	'-CTCF +RAD21'
240	'-CTCF +RAD21'
240	'-CTCF +RAD21'
240	'-CTCF +RAD21'
90	'-CTCF +RAD21'
390	'-CTCF +RAD21'
120	'-CTCF +RAD21'
360	'-CTCF +RAD21'
180	'-CTCF +RAD21'
240	'-CTCF +RAD21'
150	'-CTCF +RAD21'
180	'-CTCF +RAD21'
60	'-CTCF +RAD21'
180	'-CTCF +RAD21'
180	'-CTCF +RAD21'
240	'-CTCF +RAD21'
360	'-CTCF +RAD21'
120	'-CTCF +RAD21'
270	'-CTCF +RAD21'
90	'-CTCF +RAD21'
360	'-CTCF +RAD21'
630	'-CTCF +RAD21'
210	'-CTCF +RAD21'
240	'-CTCF +RAD21'
180	'-CTCF +RAD21'
330	'-CTCF +RAD21'
300	'-CTCF +RAD21'
270	'-CTCF +RAD21'
480	'-CTCF +RAD21'
390	'-CTCF +RAD21'
270	'-CTCF +RAD21'
450	'-CTCF +RAD21'
180	'-CTCF +RAD21'
120	'-CTCF +RAD21'
360	'-CTCF +RAD21'
450	'-CTCF +RAD21'
330	'-CTCF +RAD21'
420	'-CTCF +RAD21'
960	'-CTCF +RAD21'
120	'-CTCF +RAD21'
330	'-CTCF +RAD21'
240	'-CTCF +RAD21'
180	'-CTCF +RAD21'
210	'-CTCF +RAD21'
210	'-CTCF +RAD21'
870	'-CTCF +RAD21'
390	'-CTCF +RAD21'
150	'-CTCF +RAD21'
1770	'-CTCF +RAD21'
120	'-CTCF +RAD21'
300	'-CTCF +RAD21'
240	'-CTCF +RAD21'
390	'-CTCF +RAD21'
210	'-CTCF +RAD21'
240	'-CTCF +RAD21'
210	'-CTCF +RAD21'
450	'-CTCF +RAD21'
360	'-CTCF +RAD21'
330	'-CTCF +RAD21'
300	'-CTCF +RAD21'
120	'-CTCF +RAD21'
180	'-CTCF +RAD21'
180	'-CTCF +RAD21'
300	'-CTCF +RAD21'
660	'-CTCF +RAD21'
120	'-CTCF +RAD21'
30	'-CTCF +RAD21'
270	'-CTCF +RAD21'
210	'-CTCF +RAD21'
360	'-CTCF +RAD21'
450	'-CTCF +RAD21'
630	'-CTCF +RAD21'
270	'-CTCF +RAD21'
330	'-CTCF +RAD21'
540	'-CTCF +RAD21'
270	'-CTCF +RAD21'
120	'-CTCF +RAD21'
150	'-CTCF +RAD21'
150	'-CTCF +RAD21'
390	'-CTCF +RAD21'
330	'-CTCF +RAD21'
210	'-CTCF +RAD21'
120	'-CTCF +RAD21'
180	'-CTCF +RAD21'
150	'-CTCF +RAD21'
330	'-CTCF +RAD21'
720	'-CTCF +RAD21'
600	'-CTCF +RAD21'
150	'-CTCF +RAD21'
120	'-CTCF +RAD21'
300	'-CTCF +RAD21'
150	'-CTCF +RAD21'
120	'-CTCF +RAD21'
1260	'-CTCF +RAD21'
120	'-CTCF +RAD21'
1140	'-CTCF +RAD21'
870	'-CTCF +RAD21'
390	'-CTCF +RAD21'
810	'-CTCF +RAD21'
240	'-CTCF +RAD21'
150	'-CTCF +RAD21'
720	'-CTCF +RAD21'
720	'-CTCF +RAD21'
150	'-CTCF +RAD21'
180	'-CTCF +RAD21'
2010	'-CTCF +RAD21'
180	'-CTCF +RAD21'
540	'-CTCF +RAD21'
660	'-CTCF +RAD21'
180	'-CTCF +RAD21'
270	'-CTCF +RAD21'
810	'-CTCF +RAD21'
990	'-CTCF +RAD21'
90	'-CTCF +RAD21'
540	'-CTCF +RAD21'
120	'-CTCF +RAD21'
450	'-CTCF +RAD21'
450	'-CTCF +RAD21'
180	'-CTCF +RAD21'
270	'-CTCF +RAD21'
660	'-CTCF +RAD21'
330	'-CTCF +RAD21'
180	'-CTCF +RAD21'
210	'-CTCF +RAD21'
840	'-CTCF +RAD21'
330	'-CTCF +RAD21'
90	'-CTCF +RAD21'
90	'-CTCF +RAD21'
270	'-CTCF +RAD21'
240	'-CTCF +RAD21'
180	'-CTCF +RAD21'
90	'-CTCF +RAD21'
150	'-CTCF +RAD21'
330	'-CTCF +RAD21'
270	'-CTCF +RAD21'
300	'-CTCF +RAD21'
270	'-CTCF +RAD21'
270	'-CTCF +RAD21'
390	'-CTCF +RAD21'
630	'-CTCF +RAD21'
150	'-CTCF +RAD21'
150	'-CTCF +RAD21'
180	'-CTCF +RAD21'
180	'-CTCF +RAD21'
90	'-CTCF +RAD21'
180	'-CTCF +RAD21'
150	'-CTCF +RAD21'
180	'-CTCF +RAD21'
150	'-CTCF +RAD21'
300	'-CTCF +RAD21'
90	'-CTCF +RAD21'
120	'-CTCF +RAD21'
180	'-CTCF +RAD21'
270	'-CTCF +RAD21'
390	'-CTCF +RAD21'
300	'-CTCF +RAD21'
240	'-CTCF +RAD21'
360	'-CTCF +RAD21'
120	'-CTCF +RAD21'
90	'-CTCF +RAD21'
210	'-CTCF +RAD21'
420	'-CTCF +RAD21'
120	'-CTCF +RAD21'
150	'-CTCF +RAD21'
30	'-CTCF +RAD21'
870	'-CTCF +RAD21'
630	'-CTCF +RAD21'
1410	'-CTCF +RAD21'
210	'-CTCF +RAD21'
660	'-CTCF +RAD21'
1200	'-CTCF +RAD21'
810	'-CTCF +RAD21'
180	'-CTCF +RAD21'
210	'-CTCF +RAD21'
270	'-CTCF +RAD21'
150	'-CTCF +RAD21'
840	'-CTCF +RAD21'
510	'-CTCF +RAD21'
120	'-CTCF +RAD21'
690	'-CTCF +RAD21'
270	'-CTCF +RAD21'
330	'-CTCF +RAD21'
180	'-CTCF +RAD21'
150	'-CTCF +RAD21'
90	'-CTCF +RAD21'
150	'-CTCF +RAD21'
210	'-CTCF +RAD21'
390	'-CTCF +RAD21'
270	'-CTCF +RAD21'
660	'-CTCF +RAD21'
300	'-CTCF +RAD21'
570	'-CTCF +RAD21'
150	'-CTCF +RAD21'
210	'-CTCF +RAD21'
150	'-CTCF +RAD21'
270	'-CTCF +RAD21'
270	'-CTCF +RAD21'
150	'-CTCF +RAD21'
210	'-CTCF +RAD21'
420	'-CTCF +RAD21'
420	'-CTCF +RAD21'
180	'-CTCF +RAD21'
90	'-CTCF +RAD21'
120	'-CTCF +RAD21'
510	'-CTCF +RAD21'
90	'-CTCF +RAD21'
240	'-CTCF +RAD21'
240	'-CTCF +RAD21'
120	'-CTCF +RAD21'
150	'-CTCF +RAD21'
600	'-CTCF +RAD21'
510	'-CTCF +RAD21'
270	'-CTCF +RAD21'
300	'-CTCF +RAD21'
180	'-CTCF +RAD21'
180	'-CTCF +RAD21'
180	'-CTCF +RAD21'
960	'-CTCF +RAD21'
150	'-CTCF +RAD21'
420	'-CTCF +RAD21'
1200	'-CTCF +RAD21'
60	'-CTCF +RAD21'
150	'-CTCF +RAD21'
210	'-CTCF +RAD21'
570	'-CTCF +RAD21'
540	'-CTCF +RAD21'
750	'-CTCF +RAD21'
180	'-CTCF +RAD21'
180	'-CTCF +RAD21'
390	'-CTCF +RAD21'
150	'-CTCF +RAD21'
240	'-CTCF +RAD21'
180	'-CTCF +RAD21'
390	'-CTCF +RAD21'
390	'-CTCF +RAD21'
180	'-CTCF +RAD21'
150	'-CTCF +RAD21'
300	'-CTCF +RAD21'
60	'-CTCF +RAD21'
750	'-CTCF +RAD21'
60	'-CTCF +RAD21'
240	'-CTCF +RAD21'
240	'-CTCF +RAD21'
390	'-CTCF +RAD21'
240	'-CTCF +RAD21'
210	'-CTCF +RAD21'
150	'-CTCF +RAD21'
240	'-CTCF +RAD21'
150	'-CTCF +RAD21'
270	'-CTCF +RAD21'
270	'-CTCF +RAD21'
240	'-CTCF +RAD21'
150	'-CTCF +RAD21'
660	'-CTCF +RAD21'
90	'-CTCF +RAD21'
540	'-CTCF +RAD21'
210	'-CTCF +RAD21'
120	'-CTCF +RAD21'
270	'-CTCF +RAD21'
210	'-CTCF +RAD21'
150	'-CTCF +RAD21'
270	'-CTCF +RAD21'
150	'-CTCF +RAD21'
300	'-CTCF +RAD21'
240	'-CTCF +RAD21'
570	'-CTCF +RAD21'
30	'-CTCF +RAD21'
1800	'-CTCF +RAD21'
330	'-CTCF +RAD21'
600	'-CTCF +RAD21'
90	'-CTCF +RAD21'
150	'-CTCF +RAD21'
90	'-CTCF +RAD21'
270	'-CTCF +RAD21'
150	'-CTCF +RAD21'
120	'-CTCF +RAD21'
480	'-CTCF +RAD21'
450	'-CTCF +RAD21'
90	'-CTCF +RAD21'
210	'-CTCF +RAD21'
90	'-CTCF +RAD21'
330	'-CTCF +RAD21'
1020	'-CTCF +RAD21'
120	'-CTCF +RAD21'
120	'-CTCF +RAD21'
150	'-CTCF +RAD21'
450	'-CTCF +RAD21'
150	'-CTCF +RAD21'
300	'-CTCF +RAD21'
210	'-CTCF +RAD21'
180	'-CTCF +RAD21'
1350	'-CTCF +RAD21'
270	'-CTCF +RAD21'
180	'-CTCF +RAD21'
210	'-CTCF +RAD21'
150	'-CTCF +RAD21'
240	'-CTCF +RAD21'
90	'-CTCF +RAD21'
270	'-CTCF +RAD21'
300	'-CTCF +RAD21'
450	'-CTCF +RAD21'
360	'-CTCF +RAD21'
270	'-CTCF +RAD21'
90	'-CTCF +RAD21'
210	'-CTCF +RAD21'
360	'-CTCF +RAD21'
270	'-CTCF +RAD21'
270	'-CTCF +RAD21'
240	'-CTCF +RAD21'
90	'-CTCF +RAD21'
270	'-CTCF +RAD21'
660	'-CTCF +RAD21'
120	'-CTCF +RAD21'
240	'-CTCF +RAD21'
1470	'-CTCF +RAD21'
120	'-CTCF +RAD21'
810	'-CTCF +RAD21'
210	'-CTCF +RAD21'
150	'-CTCF +RAD21'
240	'-CTCF +RAD21'
330	'-CTCF +RAD21'
360	'-CTCF +RAD21'
120	'-CTCF +RAD21'
90	'-CTCF +RAD21'
270	'-CTCF +RAD21'
270	'-CTCF +RAD21'
90	'-CTCF +RAD21'
540	'-CTCF +RAD21'
240	'-CTCF +RAD21'
300	'-CTCF +RAD21'
270	'-CTCF +RAD21'
270	'-CTCF +RAD21'
210	'-CTCF +RAD21'
120	'-CTCF +RAD21'
480	'-CTCF +RAD21'
150	'-CTCF +RAD21'
240	'-CTCF +RAD21'
240	'-CTCF +RAD21'
660	'-CTCF +RAD21'
480	'-CTCF +RAD21'
90	'-CTCF +RAD21'
330	'-CTCF +RAD21'
210	'-CTCF +RAD21'
210	'-CTCF +RAD21'
450	'-CTCF +RAD21'
330	'-CTCF +RAD21'
330	'-CTCF +RAD21'
120	'-CTCF +RAD21'
180	'-CTCF +RAD21'
390	'-CTCF +RAD21'
210	'-CTCF +RAD21'
360	'-CTCF +RAD21'
270	'-CTCF +RAD21'
120	'-CTCF +RAD21'
90	'-CTCF +RAD21'
240	'-CTCF +RAD21'
300	'-CTCF +RAD21'
150	'-CTCF +RAD21'
150	'-CTCF +RAD21'
180	'-CTCF +RAD21'
300	'-CTCF +RAD21'
240	'-CTCF +RAD21'
480	'-CTCF +RAD21'
300	'-CTCF +RAD21'
210	'-CTCF +RAD21'
300	'-CTCF +RAD21'
2310	'-CTCF +RAD21'
330	'-CTCF +RAD21'
780	'-CTCF +RAD21'
150	'-CTCF +RAD21'
120	'-CTCF +RAD21'
150	'-CTCF +RAD21'
150	'-CTCF +RAD21'
780	'-CTCF +RAD21'
150	'-CTCF +RAD21'
1260	'-CTCF +RAD21'
120	'-CTCF +RAD21'
270	'-CTCF +RAD21'
510	'-CTCF +RAD21'
180	'-CTCF +RAD21'
270	'-CTCF +RAD21'
210	'-CTCF +RAD21'
450	'-CTCF +RAD21'
270	'-CTCF +RAD21'
150	'-CTCF +RAD21'
720	'-CTCF +RAD21'
960	'-CTCF +RAD21'
180	'-CTCF +RAD21'
300	'-CTCF +RAD21'
510	'-CTCF +RAD21'
360	'-CTCF +RAD21'
420	'-CTCF +RAD21'
600	'-CTCF +RAD21'
90	'-CTCF +RAD21'
510	'-CTCF +RAD21'
120	'-CTCF +RAD21'
480	'-CTCF +RAD21'
270	'-CTCF +RAD21'
180	'-CTCF +RAD21'
150	'-CTCF +RAD21'
390	'-CTCF +RAD21'
150	'-CTCF +RAD21'
180	'-CTCF +RAD21'
270	'-CTCF +RAD21'
420	'-CTCF +RAD21'
540	'-CTCF +RAD21'
240	'-CTCF +RAD21'
450	'-CTCF +RAD21'
480	'-CTCF +RAD21'
180	'-CTCF +RAD21'
180	'-CTCF +RAD21'
570	'-CTCF +RAD21'
270	'-CTCF +RAD21'
270	'-CTCF +RAD21'
120	'-CTCF +RAD21'
180	'-CTCF +RAD21'
150	'-CTCF +RAD21'
300	'-CTCF +RAD21'
90	'-CTCF +RAD21'
90	'-CTCF +RAD21'
120	'-CTCF +RAD21'
720	'-CTCF +RAD21'
240	'-CTCF +RAD21'
420	'-CTCF +RAD21'
660	'-CTCF +RAD21'
330	'-CTCF +RAD21'
840	'-CTCF +RAD21'
240	'-CTCF +RAD21'
180	'-CTCF +RAD21'
180	'-CTCF +RAD21'
210	'-CTCF +RAD21'
270	'-CTCF +RAD21'
150	'-CTCF +RAD21'
120	'-CTCF +RAD21'
90	'-CTCF +RAD21'
330	'-CTCF +RAD21'
600	'-CTCF +RAD21'
120	'-CTCF +RAD21'
390	'-CTCF +RAD21'
450	'-CTCF +RAD21'
150	'-CTCF +RAD21'
120	'-CTCF +RAD21'
90	'-CTCF +RAD21'
210	'-CTCF +RAD21'
300	'-CTCF +RAD21'
150	'-CTCF +RAD21'
270	'-CTCF +RAD21'
1350	'-CTCF +RAD21'
270	'-CTCF +RAD21'
150	'-CTCF +RAD21'
90	'-CTCF +RAD21'
150	'-CTCF +RAD21'
180	'-CTCF +RAD21'
240	'-CTCF +RAD21'
750	'-CTCF +RAD21'
300	'-CTCF +RAD21'
240	'-CTCF +RAD21'
270	'-CTCF +RAD21'
180	'-CTCF +RAD21'
810	'-CTCF +RAD21'
120	'-CTCF +RAD21'
210	'-CTCF +RAD21'
180	'-CTCF +RAD21'
390	'-CTCF +RAD21'
660	'-CTCF +RAD21'
360	'-CTCF +RAD21'
450	'-CTCF +RAD21'
270	'-CTCF +RAD21'
1170	'-CTCF +RAD21'
150	'-CTCF +RAD21'
1050	'-CTCF +RAD21'
90	'-CTCF +RAD21'
240	'-CTCF +RAD21'
450	'-CTCF +RAD21'
600	'-CTCF +RAD21'
120	'-CTCF +RAD21'
150	'-CTCF +RAD21'
660	'-CTCF +RAD21'
120	'-CTCF +RAD21'
360	'-CTCF +RAD21'
540	'-CTCF +RAD21'
840	'-CTCF +RAD21'
210	'-CTCF +RAD21'
240	'-CTCF +RAD21'
90	'-CTCF +RAD21'
360	'-CTCF +RAD21'
480	'-CTCF +RAD21'
600	'-CTCF +RAD21'
300	'-CTCF +RAD21'
300	'-CTCF +RAD21'
180	'-CTCF +RAD21'
240	'-CTCF +RAD21'
300	'-CTCF +RAD21'
480	'-CTCF +RAD21'
210	'-CTCF +RAD21'
480	'-CTCF +RAD21'
90	'-CTCF +RAD21'
180	'-CTCF +RAD21'
270	'-CTCF +RAD21'
120	'-CTCF +RAD21'
120	'-CTCF +RAD21'
450	'-CTCF +RAD21'
180	'-CTCF +RAD21'
120	'-CTCF +RAD21'
30	'-CTCF +RAD21'
240	'-CTCF +RAD21'
300	'-CTCF +RAD21'
300	'-CTCF +RAD21'
330	'-CTCF +RAD21'
180	'-CTCF +RAD21'
330	'-CTCF +RAD21'
750	'-CTCF +RAD21'
120	'-CTCF +RAD21'
150	'-CTCF +RAD21'
90	'-CTCF +RAD21'
1170	'-CTCF +RAD21'
480	'-CTCF +RAD21'
240	'-CTCF +RAD21'
540	'-CTCF +RAD21'
420	'-CTCF +RAD21'
360	'-CTCF +RAD21'
1290	'-CTCF +RAD21'
420	'-CTCF +RAD21'
510	'-CTCF +RAD21'
1080	'-CTCF +RAD21'
240	'-CTCF +RAD21'
120	'-CTCF +RAD21'
150	'-CTCF +RAD21'
240	'-CTCF +RAD21'
180	'-CTCF +RAD21'
180	'-CTCF +RAD21'
90	'-CTCF +RAD21'
660	'-CTCF +RAD21'
120	'-CTCF +RAD21'
150	'-CTCF +RAD21'
120	'-CTCF +RAD21'
120	'-CTCF +RAD21'
180	'-CTCF +RAD21'
180	'-CTCF +RAD21'
180	'-CTCF +RAD21'
630	'-CTCF +RAD21'
180	'-CTCF +RAD21'
360	'-CTCF +RAD21'
180	'-CTCF +RAD21'
120	'-CTCF +RAD21'
210	'-CTCF +RAD21'
570	'-CTCF +RAD21'
300	'-CTCF +RAD21'
90	'-CTCF +RAD21'
240	'-CTCF +RAD21'
300	'-CTCF +RAD21'
180	'-CTCF +RAD21'
210	'-CTCF +RAD21'
90	'-CTCF +RAD21'
180	'-CTCF +RAD21'
270	'-CTCF +RAD21'
1110	'-CTCF +RAD21'
1980	'-CTCF +RAD21'
750	'-CTCF +RAD21'
450	'-CTCF +RAD21'
240	'-CTCF +RAD21'
180	'-CTCF +RAD21'
780	'-CTCF +RAD21'
180	'-CTCF +RAD21'
660	'-CTCF +RAD21'
210	'-CTCF +RAD21'
270	'-CTCF +RAD21'
540	'-CTCF +RAD21'
600	'-CTCF +RAD21'
420	'-CTCF +RAD21'
750	'-CTCF +RAD21'
480	'-CTCF +RAD21'
240	'-CTCF +RAD21'
90	'-CTCF +RAD21'
390	'-CTCF +RAD21'
390	'-CTCF +RAD21'
690	'-CTCF +RAD21'
180	'-CTCF +RAD21'
540	'-CTCF +RAD21'
360	'-CTCF +RAD21'
150	'-CTCF +RAD21'
270	'-CTCF +RAD21'
300	'-CTCF +RAD21'
330	'-CTCF +RAD21'
270	'-CTCF +RAD21'
180	'-CTCF +RAD21'
180	'-CTCF +RAD21'
720	'-CTCF +RAD21'
90	'-CTCF +RAD21'
1050	'-CTCF +RAD21'
240	'-CTCF +RAD21'
240	'-CTCF +RAD21'
450	'-CTCF +RAD21'
270	'-CTCF +RAD21'
210	'-CTCF +RAD21'
510	'-CTCF +RAD21'
180	'-CTCF +RAD21'
120	'-CTCF +RAD21'
120	'-CTCF +RAD21'
300	'-CTCF +RAD21'
450	'-CTCF +RAD21'
750	'-CTCF +RAD21'
120	'-CTCF +RAD21'
540	'-CTCF +RAD21'
780	'-CTCF +RAD21'
120	'-CTCF +RAD21'
450	'-CTCF +RAD21'
330	'-CTCF +RAD21'
150	'-CTCF +RAD21'
510	'-CTCF +RAD21'
330	'-CTCF +RAD21'
660	'-CTCF +RAD21'
480	'-CTCF +RAD21'
180	'-CTCF +RAD21'
90	'-CTCF +RAD21'
240	'-CTCF +RAD21'
570	'-CTCF +RAD21'
1320	'-CTCF +RAD21'
180	'-CTCF +RAD21'
240	'-CTCF +RAD21'
240	'-CTCF +RAD21'
270	'-CTCF -RAD21'
180	'-CTCF -RAD21'
180	'-CTCF -RAD21'
210	'-CTCF -RAD21'
180	'-CTCF -RAD21'
90	'-CTCF -RAD21'
180	'-CTCF -RAD21'
270	'-CTCF -RAD21'
150	'-CTCF -RAD21'
90	'-CTCF -RAD21'
270	'-CTCF -RAD21'
150	'-CTCF -RAD21'
180	'-CTCF -RAD21'
90	'-CTCF -RAD21'
90	'-CTCF -RAD21'
210	'-CTCF -RAD21'
360	'-CTCF -RAD21'
210	'-CTCF -RAD21'
270	'-CTCF -RAD21'
420	'-CTCF -RAD21'
90	'-CTCF -RAD21'
150	'-CTCF -RAD21'
180	'-CTCF -RAD21'
300	'-CTCF -RAD21'
360	'-CTCF -RAD21'
210	'-CTCF -RAD21'
300	'-CTCF -RAD21'
330	'-CTCF -RAD21'
120	'-CTCF -RAD21'
180	'-CTCF -RAD21'
90	'-CTCF -RAD21'
120	'-CTCF -RAD21'
180	'-CTCF -RAD21'
90	'-CTCF -RAD21'
120	'-CTCF -RAD21'
90	'-CTCF -RAD21'
240	'-CTCF -RAD21'
240	'-CTCF -RAD21'
120	'-CTCF -RAD21'
150	'-CTCF -RAD21'
150	'-CTCF -RAD21'
120	'-CTCF -RAD21'
540	'-CTCF -RAD21'
90	'-CTCF -RAD21'
270	'-CTCF -RAD21'
120	'-CTCF -RAD21'
300	'-CTCF -RAD21'
240	'-CTCF -RAD21'
90	'-CTCF -RAD21'
150	'-CTCF -RAD21'
390	'-CTCF -RAD21'
150	'-CTCF -RAD21'
390	'-CTCF -RAD21'
90	'-CTCF -RAD21'
90	'-CTCF -RAD21'
120	'-CTCF -RAD21'
180	'-CTCF -RAD21'
120	'-CTCF -RAD21'
120	'-CTCF -RAD21'
90	'-CTCF -RAD21'
150	'-CTCF -RAD21'
150	'-CTCF -RAD21'
120	'-CTCF -RAD21'
90	'-CTCF -RAD21'
90	'-CTCF -RAD21'
270	'-CTCF -RAD21'
90	'-CTCF -RAD21'
90	'-CTCF -RAD21'
150	'-CTCF -RAD21'
240	'-CTCF -RAD21'
450	'-CTCF -RAD21'
90	'-CTCF -RAD21'
90	'-CTCF -RAD21'
120	'-CTCF -RAD21'
210	'-CTCF -RAD21'
210	'-CTCF -RAD21'
480	'-CTCF -RAD21'
390	'-CTCF -RAD21'
270	'-CTCF -RAD21'
90	'-CTCF -RAD21'
180	'-CTCF -RAD21'
150	'-CTCF -RAD21'
300	'-CTCF -RAD21'
90	'-CTCF -RAD21'
120	'-CTCF -RAD21'
450	'-CTCF -RAD21'
210	'-CTCF -RAD21'
420	'-CTCF -RAD21'
90	'-CTCF -RAD21'
150	'-CTCF -RAD21'
180	'-CTCF -RAD21'
300	'-CTCF -RAD21'
210	'-CTCF -RAD21'
150	'-CTCF -RAD21'
90	'-CTCF -RAD21'
150	'-CTCF -RAD21'
420	'-CTCF -RAD21'
420	'-CTCF -RAD21'
150	'-CTCF -RAD21'
120	'-CTCF -RAD21'
60	'-CTCF -RAD21'
150	'-CTCF -RAD21'
90	'-CTCF -RAD21'
990	'-CTCF -RAD21'
90	'-CTCF -RAD21'
210	'-CTCF -RAD21'
210	'-CTCF -RAD21'
150	'-CTCF -RAD21'
150	'-CTCF -RAD21'
390	'-CTCF -RAD21'
180	'-CTCF -RAD21'
120	'-CTCF -RAD21'
210	'-CTCF -RAD21'
390	'-CTCF -RAD21'
150	'-CTCF -RAD21'
210	'-CTCF -RAD21'
180	'-CTCF -RAD21'
120	'-CTCF -RAD21'
90	'-CTCF -RAD21'
150	'-CTCF -RAD21'
180	'-CTCF -RAD21'
150	'-CTCF -RAD21'
90	'-CTCF -RAD21'
180	'-CTCF -RAD21'
120	'-CTCF -RAD21'
90	'-CTCF -RAD21'
150	'-CTCF -RAD21'
300	'-CTCF -RAD21'
750	'-CTCF -RAD21'
150	'-CTCF -RAD21'
90	'-CTCF -RAD21'
150	'-CTCF -RAD21'
120	'-CTCF -RAD21'
150	'-CTCF -RAD21'
90	'-CTCF -RAD21'
90	'-CTCF -RAD21'
180	'-CTCF -RAD21'
150	'-CTCF -RAD21'
150	'-CTCF -RAD21'
90	'-CTCF -RAD21'
180	'-CTCF -RAD21'
210	'-CTCF -RAD21'
120	'-CTCF -RAD21'
270	'-CTCF -RAD21'
240	'-CTCF -RAD21'
270	'-CTCF -RAD21'
30	'-CTCF -RAD21'
150	'-CTCF -RAD21'
90	'-CTCF -RAD21'
150	'-CTCF -RAD21'
120	'-CTCF -RAD21'
480	'-CTCF -RAD21'
240	'-CTCF -RAD21'
270	'-CTCF -RAD21'
120	'-CTCF -RAD21'
300	'-CTCF -RAD21'
210	'-CTCF -RAD21'
90	'-CTCF -RAD21'
300	'-CTCF -RAD21'
210	'-CTCF -RAD21'
90	'-CTCF -RAD21'
90	'-CTCF -RAD21'
90	'-CTCF -RAD21'
210	'-CTCF -RAD21'
180	'-CTCF -RAD21'
90	'-CTCF -RAD21'
180	'-CTCF -RAD21'
120	'-CTCF -RAD21'
90	'-CTCF -RAD21'
90	'-CTCF -RAD21'
120	'-CTCF -RAD21'
300	'-CTCF -RAD21'
420	'-CTCF -RAD21'
480	'-CTCF -RAD21'
450	'-CTCF -RAD21'
90	'-CTCF -RAD21'
180	'-CTCF -RAD21'
330	'-CTCF -RAD21'
150	'-CTCF -RAD21'
180	'-CTCF -RAD21'
420	'-CTCF -RAD21'
180	'-CTCF -RAD21'
150	'-CTCF -RAD21'
120	'-CTCF -RAD21'
180	'-CTCF -RAD21'
90	'-CTCF -RAD21'
210	'-CTCF -RAD21'
210	'-CTCF -RAD21'
330	'-CTCF -RAD21'
90	'-CTCF -RAD21'
90	'-CTCF -RAD21'
150	'-CTCF -RAD21'
120	'-CTCF -RAD21'
600	'-CTCF -RAD21'
150	'-CTCF -RAD21'
270	'-CTCF -RAD21'
90	'-CTCF -RAD21'
150	'-CTCF -RAD21'
240	'-CTCF -RAD21'
360	'-CTCF -RAD21'
180	'-CTCF -RAD21'
120	'-CTCF -RAD21'
120	'-CTCF -RAD21'
600	'-CTCF -RAD21'
210	'-CTCF -RAD21'
150	'-CTCF -RAD21'
210	'-CTCF -RAD21'
120	'-CTCF -RAD21'
270	'-CTCF -RAD21'
150	'-CTCF -RAD21'
150	'-CTCF -RAD21'
240	'-CTCF -RAD21'
300	'-CTCF -RAD21'
120	'-CTCF -RAD21'
120	'-CTCF -RAD21'
270	'-CTCF -RAD21'
630	'-CTCF -RAD21'
120	'-CTCF -RAD21'
180	'-CTCF -RAD21'
300	'-CTCF -RAD21'
150	'-CTCF -RAD21'
120	'-CTCF -RAD21'
540	'-CTCF -RAD21'
120	'-CTCF -RAD21'
360	'-CTCF -RAD21'
180	'-CTCF -RAD21'
270	'-CTCF -RAD21'
180	'-CTCF -RAD21'
540	'-CTCF -RAD21'
180	'-CTCF -RAD21'
900	'-CTCF -RAD21'
120	'-CTCF -RAD21'
780	'-CTCF -RAD21'
120	'-CTCF -RAD21'
420	'-CTCF -RAD21'
90	'-CTCF -RAD21'
330	'-CTCF -RAD21'
90	'-CTCF -RAD21'
150	'-CTCF -RAD21'
150	'-CTCF -RAD21'
240	'-CTCF -RAD21'
180	'-CTCF -RAD21'
30	'-CTCF -RAD21'
90	'-CTCF -RAD21'
150	'-CTCF -RAD21'
60	'-CTCF -RAD21'
150	'-CTCF -RAD21'
150	'-CTCF -RAD21'
150	'-CTCF -RAD21'
210	'-CTCF -RAD21'
180	'-CTCF -RAD21'
150	'-CTCF -RAD21'
150	'-CTCF -RAD21'
270	'-CTCF -RAD21'
90	'-CTCF -RAD21'
180	'-CTCF -RAD21'
150	'-CTCF -RAD21'
120	'-CTCF -RAD21'
180	'-CTCF -RAD21'
240	'-CTCF -RAD21'
570	'-CTCF -RAD21'
150	'-CTCF -RAD21'
120	'-CTCF -RAD21'
840	'-CTCF -RAD21'
300	'-CTCF -RAD21'
90	'-CTCF -RAD21'
120	'-CTCF -RAD21'
120	'-CTCF -RAD21'
900	'+CTCF +RAD21'
2370	'+CTCF +RAD21'
660	'+CTCF +RAD21'
2400	'+CTCF +RAD21'
3630	'+CTCF +RAD21'
3450	'+CTCF +RAD21'
390	'+CTCF +RAD21'
180	'+CTCF +RAD21'
3000	'+CTCF +RAD21'
210	'+CTCF +RAD21'
390	'+CTCF +RAD21'
360	'+CTCF +RAD21'
6750	'+CTCF +RAD21'
690	'+CTCF +RAD21'
210	'+CTCF +RAD21'
300	'+CTCF +RAD21'
2280	'+CTCF +RAD21'
270	'+CTCF +RAD21'
4230	'+CTCF +RAD21'
1020	'+CTCF +RAD21'
540	'+CTCF +RAD21'
390	'+CTCF +RAD21'
2310	'+CTCF +RAD21'
180	'+CTCF +RAD21'
240	'+CTCF +RAD21'
4140	'+CTCF +RAD21'
450	'+CTCF +RAD21'
5520	'+CTCF +RAD21'
2310	'+CTCF +RAD21'
2160	'+CTCF +RAD21'
420	'+CTCF +RAD21'
2160	'+CTCF +RAD21'
420	'+CTCF +RAD21'
690	'+CTCF +RAD21'
1140	'+CTCF +RAD21'
150	'+CTCF +RAD21'
870	'+CTCF +RAD21'
2280	'+CTCF +RAD21'
1200	'+CTCF +RAD21'
1650	'+CTCF +RAD21'
870	'+CTCF +RAD21'
690	'+CTCF +RAD21'
330	'+CTCF +RAD21'
270	'+CTCF +RAD21'
120	'+CTCF +RAD21'
120	'+CTCF +RAD21'
1200	'+CTCF +RAD21'
420	'+CTCF +RAD21'
210	'+CTCF +RAD21'
780	'+CTCF +RAD21'
120	'+CTCF +RAD21'
1170	'+CTCF +RAD21'
210	'+CTCF +RAD21'
1140	'+CTCF +RAD21'
720	'+CTCF +RAD21'
1830	'+CTCF +RAD21'
450	'+CTCF +RAD21'
240	'+CTCF +RAD21'
120	'+CTCF +RAD21'
330	'+CTCF +RAD21'
120	'+CTCF +RAD21'
600	'+CTCF +RAD21'
660	'+CTCF +RAD21'
450	'+CTCF +RAD21'
1440	'+CTCF +RAD21'
270	'+CTCF +RAD21'
1890	'+CTCF +RAD21'
150	'+CTCF +RAD21'
990	'+CTCF +RAD21'
300	'+CTCF +RAD21'
1050	'+CTCF +RAD21'
1590	'+CTCF +RAD21'
300	'+CTCF +RAD21'
870	'+CTCF +RAD21'
1620	'+CTCF +RAD21'
180	'+CTCF +RAD21'
180	'+CTCF +RAD21'
180	'+CTCF +RAD21'
150	'+CTCF +RAD21'
270	'+CTCF +RAD21'
570	'+CTCF +RAD21'
330	'+CTCF +RAD21'
480	'+CTCF +RAD21'
3540	'+CTCF +RAD21'
960	'+CTCF +RAD21'
300	'+CTCF +RAD21'
270	'+CTCF +RAD21'
210	'+CTCF +RAD21'
330	'+CTCF +RAD21'
690	'+CTCF +RAD21'
780	'+CTCF +RAD21'
270	'+CTCF +RAD21'
1230	'+CTCF +RAD21'
7710	'+CTCF +RAD21'
690	'+CTCF +RAD21'
210	'+CTCF +RAD21'
270	'+CTCF +RAD21'
3510	'+CTCF +RAD21'
4380	'+CTCF +RAD21'
210	'+CTCF +RAD21'
120	'+CTCF +RAD21'
390	'+CTCF +RAD21'
150	'+CTCF +RAD21'
30	'+CTCF +RAD21'
2100	'+CTCF +RAD21'
1170	'+CTCF +RAD21'
570	'+CTCF +RAD21'
570	'+CTCF +RAD21'
600	'+CTCF +RAD21'
240	'+CTCF +RAD21'
660	'+CTCF +RAD21'
300	'+CTCF +RAD21'
1140	'+CTCF +RAD21'
6540	'+CTCF +RAD21'
300	'+CTCF +RAD21'
960	'+CTCF +RAD21'
2520	'+CTCF +RAD21'
120	'+CTCF +RAD21'
390	'+CTCF +RAD21'
1500	'+CTCF +RAD21'
630	'+CTCF +RAD21'
2910	'+CTCF +RAD21'
120	'+CTCF +RAD21'
3990	'+CTCF +RAD21'
420	'+CTCF +RAD21'
420	'+CTCF +RAD21'
330	'+CTCF +RAD21'
240	'+CTCF +RAD21'
540	'+CTCF +RAD21'
480	'+CTCF +RAD21'
180	'+CTCF +RAD21'
510	'+CTCF +RAD21'
180	'+CTCF +RAD21'
930	'+CTCF +RAD21'
330	'+CTCF +RAD21'
480	'+CTCF +RAD21'
1290	'+CTCF +RAD21'
300	'+CTCF +RAD21'
270	'+CTCF +RAD21'
180	'+CTCF +RAD21'
210	'+CTCF +RAD21'
4380	'+CTCF +RAD21'
270	'+CTCF +RAD21'
720	'+CTCF +RAD21'
360	'+CTCF +RAD21'
540	'+CTCF +RAD21'
210	'+CTCF +RAD21'
270	'+CTCF +RAD21'
870	'+CTCF +RAD21'
3330	'+CTCF +RAD21'
240	'+CTCF +RAD21'
510	'+CTCF +RAD21'
330	'+CTCF +RAD21'
840	'+CTCF +RAD21'
150	'+CTCF +RAD21'
240	'+CTCF +RAD21'
510	'+CTCF +RAD21'
930	'+CTCF +RAD21'
540	'+CTCF +RAD21'
2430	'+CTCF +RAD21'
180	'+CTCF +RAD21'
240	'+CTCF +RAD21'
120	'+CTCF +RAD21'
720	'+CTCF +RAD21'
1500	'+CTCF +RAD21'
270	'+CTCF +RAD21'
570	'+CTCF +RAD21'
9750	'+CTCF +RAD21'
7350	'+CTCF +RAD21'
420	'+CTCF +RAD21'
390	'+CTCF +RAD21'
1830	'+CTCF +RAD21'
150	'+CTCF +RAD21'
1110	'+CTCF +RAD21'
2760	'+CTCF +RAD21'
630	'+CTCF +RAD21'
810	'+CTCF +RAD21'
1500	'+CTCF +RAD21'
1470	'+CTCF +RAD21'
120	'+CTCF +RAD21'
390	'+CTCF +RAD21'
270	'+CTCF +RAD21'
750	'+CTCF +RAD21'
1020	'+CTCF +RAD21'
1860	'+CTCF +RAD21'
210	'+CTCF +RAD21'
240	'+CTCF +RAD21'
720	'+CTCF +RAD21'
60	'+CTCF +RAD21'
300	'+CTCF +RAD21'
690	'+CTCF +RAD21'
630	'+CTCF +RAD21'
330	'+CTCF +RAD21'
330	'+CTCF +RAD21'
420	'+CTCF +RAD21'
1110	'+CTCF +RAD21'
300	'+CTCF +RAD21'
930	'+CTCF +RAD21'
870	'+CTCF +RAD21'
270	'+CTCF +RAD21'
510	'+CTCF +RAD21'
180	'+CTCF +RAD21'
840	'+CTCF +RAD21'
1320	'+CTCF +RAD21'
900	'+CTCF +RAD21'
240	'+CTCF +RAD21'
600	'+CTCF +RAD21'
210	'+CTCF +RAD21'
1170	'+CTCF +RAD21'
840	'+CTCF +RAD21'
210	'+CTCF +RAD21'
240	'+CTCF +RAD21'
210	'+CTCF +RAD21'
630	'+CTCF +RAD21'
330	'+CTCF +RAD21'
600	'+CTCF +RAD21'
3930	'+CTCF +RAD21'
210	'+CTCF +RAD21'
1260	'+CTCF +RAD21'
5040	'+CTCF +RAD21'
270	'+CTCF +RAD21'
2970	'+CTCF +RAD21'
480	'+CTCF +RAD21'
2010	'+CTCF +RAD21'
240	'+CTCF +RAD21'
330	'+CTCF +RAD21'
510	'+CTCF +RAD21'
330	'+CTCF +RAD21'
180	'+CTCF +RAD21'
330	'+CTCF +RAD21'
690	'+CTCF +RAD21'
270	'+CTCF +RAD21'
390	'+CTCF +RAD21'
360	'+CTCF +RAD21'
390	'+CTCF +RAD21'
120	'+CTCF +RAD21'
780	'+CTCF +RAD21'
630	'+CTCF +RAD21'
300	'+CTCF +RAD21'
180	'+CTCF +RAD21'
120	'+CTCF +RAD21'
660	'+CTCF +RAD21'
180	'+CTCF +RAD21'
240	'+CTCF +RAD21'
150	'+CTCF +RAD21'
240	'+CTCF +RAD21'
540	'+CTCF +RAD21'
450	'+CTCF +RAD21'
900	'+CTCF +RAD21'
150	'+CTCF +RAD21'
240	'+CTCF +RAD21'
210	'+CTCF +RAD21'
120	'+CTCF +RAD21'
750	'+CTCF +RAD21'
510	'+CTCF +RAD21'
720	'+CTCF +RAD21'
240	'+CTCF +RAD21'
420	'+CTCF +RAD21'
2940	'+CTCF +RAD21'
1530	'+CTCF +RAD21'
270	'+CTCF +RAD21'
390	'+CTCF +RAD21'
960	'+CTCF +RAD21'
120	'+CTCF +RAD21'
30	'+CTCF +RAD21'
2250	'+CTCF +RAD21'
150	'+CTCF +RAD21'
240	'+CTCF +RAD21'
5010	'+CTCF +RAD21'
2670	'+CTCF +RAD21'
4890	'+CTCF +RAD21'
1050	'+CTCF +RAD21'
630	'+CTCF +RAD21'
240	'+CTCF +RAD21'
330	'+CTCF +RAD21'
2340	'+CTCF +RAD21'
450	'+CTCF +RAD21'
540	'+CTCF +RAD21'
1350	'+CTCF +RAD21'
750	'+CTCF +RAD21'
1620	'+CTCF +RAD21'
180	'+CTCF +RAD21'
240	'+CTCF +RAD21'
90	'+CTCF +RAD21'
180	'+CTCF +RAD21'
150	'+CTCF +RAD21'
150	'+CTCF +RAD21'
150	'+CTCF -RAD21'
180	'+CTCF -RAD21'
150	'+CTCF -RAD21'
420	'+CTCF -RAD21'
150	'+CTCF -RAD21'
120	'+CTCF -RAD21'
660	'+CTCF -RAD21'
120	'+CTCF -RAD21'
540	'+CTCF -RAD21'
480	'+CTCF -RAD21'
390	'+CTCF -RAD21'
390	'+CTCF -RAD21'
240	'+CTCF -RAD21'
120	'+CTCF -RAD21'
180	'+CTCF -RAD21'
150	'+CTCF -RAD21'
120	'+CTCF -RAD21'
120	'+CTCF -RAD21'
240	'+CTCF -RAD21'
120	'+CTCF -RAD21'
180	'+CTCF -RAD21'
300	'+CTCF -RAD21'
180	'+CTCF -RAD21'
120	'+CTCF -RAD21'
210	'+CTCF -RAD21'
90	'+CTCF -RAD21'
180	'+CTCF -RAD21'
90	'+CTCF -RAD21'
300	'+CTCF -RAD21'
570	'+CTCF -RAD21'
960	'+CTCF -RAD21'
30	'+CTCF -RAD21'
900	'+CTCF -RAD21'
570	'+CTCF -RAD21'
750	'+CTCF -RAD21'
900	'+CTCF -RAD21'
120	'+CTCF -RAD21'
450	'+CTCF -RAD21'
150	'+CTCF -RAD21'
120	'+CTCF -RAD21'
150	'+CTCF -RAD21'
450	'+CTCF -RAD21'
330	'+CTCF -RAD21'
60	'+CTCF -RAD21'
150	'+CTCF -RAD21'
330	'+CTCF -RAD21'
150	'+CTCF -RAD21'
330	'+CTCF -RAD21'
930	'+CTCF -RAD21'
150	'+CTCF -RAD21'
810	'+CTCF -RAD21'
1020	'+CTCF -RAD21'
90	'+CTCF -RAD21'
120	'+CTCF -RAD21'
120	'+CTCF -RAD21'
210	'+CTCF -RAD21'
1260	'+CTCF -RAD21'
690	'+CTCF -RAD21'
720	'+CTCF -RAD21'
30	'+CTCF -RAD21'
90	'+CTCF -RAD21'
240	'+CTCF -RAD21'
150	'+CTCF -RAD21'
210	'+CTCF -RAD21'
90	'+CTCF -RAD21'
120	'+CTCF -RAD21'
240	'+CTCF -RAD21'
420	'+CTCF -RAD21'
120	'+CTCF -RAD21'
90	'+CTCF -RAD21'
330	'+CTCF -RAD21'
180	'+CTCF -RAD21'
210	'+CTCF -RAD21'
120	'+CTCF -RAD21'
180	'+CTCF -RAD21'
210	'+CTCF -RAD21'
330	'+CTCF -RAD21'
1950	'+CTCF -RAD21'
210	'+CTCF -RAD21'
180	'+CTCF -RAD21'
210	'+CTCF -RAD21'
60	'+CTCF -RAD21'
240	'+CTCF -RAD21'
120	'+CTCF -RAD21'
450	'+CTCF -RAD21'
240	'+CTCF -RAD21'
240	'+CTCF -RAD21'
30	'+CTCF -RAD21'
240	'+CTCF -RAD21'
180	'+CTCF -RAD21'
420	'+CTCF -RAD21'
60	'+CTCF -RAD21'
180	'+CTCF -RAD21'
120	'+CTCF -RAD21'
180	'+CTCF -RAD21'
360	'+CTCF -RAD21'
300	'+CTCF -RAD21'
240	'+CTCF -RAD21'
930	'+CTCF -RAD21'
180	'+CTCF -RAD21'
420	'+CTCF -RAD21'
120	'+CTCF -RAD21'
360	'+CTCF -RAD21'
9630	'+CTCF -RAD21'
30	'+CTCF -RAD21'
240	'+CTCF -RAD21'
120	'+CTCF -RAD21'
420	'+CTCF -RAD21'
330	'+CTCF -RAD21'
240	'+CTCF -RAD21'
180	'+CTCF -RAD21'
240	'+CTCF -RAD21'
150	'+CTCF -RAD21'
60	'+CTCF -RAD21'

## Sheet: Figure5E
# Rate of formation of proximal state
Rate of formation of proximal state	condition
0.00666667	'-CTCF +RAD21'
0.0111111	'-CTCF +RAD21'
0.0111111	'-CTCF +RAD21'
0.000114155	'-CTCF +RAD21'
0.00128205	'-CTCF +RAD21'
0.00138889	'-CTCF +RAD21'
0.00107527	'-CTCF +RAD21'
0.000813008	'-CTCF +RAD21'
0.0333333	'-CTCF +RAD21'
0.00208333	'-CTCF +RAD21'
0.000813008	'-CTCF +RAD21'
0.00185185	'-CTCF +RAD21'
0.000546448	'-CTCF +RAD21'
0.00175439	'-CTCF +RAD21'
0.00666667	'-CTCF +RAD21'
0.000584795	'-CTCF +RAD21'
0.00175439	'-CTCF +RAD21'
0.00277778	'-CTCF +RAD21'
0.000793651	'-CTCF +RAD21'
0.0111111	'-CTCF +RAD21'
0.00144928	'-CTCF +RAD21'
0.00185185	'-CTCF +RAD21'
0.000775194	'-CTCF +RAD21'
0.0111111	'-CTCF +RAD21'
0.00104167	'-CTCF +RAD21'
0.00128205	'-CTCF +RAD21'
0.00238095	'-CTCF +RAD21'
0.0111111	'-CTCF +RAD21'
0.0037037	'-CTCF +RAD21'
0.00416667	'-CTCF +RAD21'
0.0333333	'-CTCF +RAD21'
0.000793651	'-CTCF +RAD21'
0.0025641	'-CTCF +RAD21'
0.0166667	'-CTCF +RAD21'
0.0166667	'-CTCF +RAD21'
0.0333333	'-CTCF +RAD21'
0.0333333	'-CTCF +RAD21'
0.0333333	'-CTCF +RAD21'
0.0333333	'-CTCF +RAD21'
0.0166667	'-CTCF +RAD21'
0.0333333	'-CTCF +RAD21'
0.000406504	'-CTCF +RAD21'
0.00833333	'-CTCF +RAD21'
0.00104167	'-CTCF +RAD21'
0.00416667	'-CTCF +RAD21'
0.00144928	'-CTCF +RAD21'
0.00017094	'-CTCF +RAD21'
0.00208333	'-CTCF +RAD21'
0.000724638	'-CTCF +RAD21'
0.000980392	'-CTCF +RAD21'
0.00208333	'-CTCF +RAD21'
0.0333333	'-CTCF +RAD21'
0.000813008	'-CTCF +RAD21'
0.000401606	'-CTCF +RAD21'
0.0047619	'-CTCF +RAD21'
0.00666667	'-CTCF +RAD21'
0.00555556	'-CTCF +RAD21'
0.0025641	'-CTCF +RAD21'
0.00133333	'-CTCF +RAD21'
0.00555556	'-CTCF +RAD21'
0.00175439	'-CTCF +RAD21'
0.00119048	'-CTCF +RAD21'
0.00196078	'-CTCF +RAD21'
0.00222222	'-CTCF +RAD21'
0.00238095	'-CTCF +RAD21'
0.000694444	'-CTCF +RAD21'
0.00144928	'-CTCF +RAD21'
0.0037037	'-CTCF +RAD21'
0.00666667	'-CTCF +RAD21'
0.000925926	'-CTCF +RAD21'
0.00833333	'-CTCF +RAD21'
0.00666667	'-CTCF +RAD21'
0.0333333	'-CTCF +RAD21'
0.00416667	'-CTCF +RAD21'
0.0111111	'-CTCF +RAD21'
0.0047619	'-CTCF +RAD21'
0.00833333	'-CTCF +RAD21'
0.000444444	'-CTCF +RAD21'
0.0333333	'-CTCF +RAD21'
0.00666667	'-CTCF +RAD21'
0.0047619	'-CTCF +RAD21'
0.00111111	'-CTCF +RAD21'
0.00833333	'-CTCF +RAD21'
0.0030303	'-CTCF +RAD21'
0.00185185	'-CTCF +RAD21'
0.0111111	'-CTCF +RAD21'
0.00138889	'-CTCF +RAD21'
0.0037037	'-CTCF +RAD21'
0.00666667	'-CTCF +RAD21'
0.00222222	'-CTCF +RAD21'
0.00144928	'-CTCF +RAD21'
0.0333333	'-CTCF +RAD21'
0.0111111	'-CTCF +RAD21'
0.0166667	'-CTCF +RAD21'
0.00833333	'-CTCF +RAD21'
0.00833333	'-CTCF +RAD21'
0.0166667	'-CTCF +RAD21'
0.0025641	'-CTCF +RAD21'
0.0111111	'-CTCF +RAD21'
0.0111111	'-CTCF +RAD21'
0.00208333	'-CTCF +RAD21'
0.0111111	'-CTCF +RAD21'
0.0025641	'-CTCF +RAD21'
0.00666667	'-CTCF +RAD21'
0.00555556	'-CTCF +RAD21'
0.0333333	'-CTCF +RAD21'
0.00333333	'-CTCF +RAD21'
0.0111111	'-CTCF +RAD21'
0.0047619	'-CTCF +RAD21'
0.00222222	'-CTCF +RAD21'
0.0047619	'-CTCF +RAD21'
0.0111111	'-CTCF +RAD21'
0.0037037	'-CTCF +RAD21'
0.00277778	'-CTCF +RAD21'
0.000641026	'-CTCF +RAD21'
0.00555556	'-CTCF +RAD21'
0.00185185	'-CTCF +RAD21'
0.00104167	'-CTCF +RAD21'
0.000854701	'-CTCF +RAD21'
0.00666667	'-CTCF +RAD21'
0.00666667	'-CTCF +RAD21'
0.0166667	'-CTCF +RAD21'
0.00277778	'-CTCF +RAD21'
0.00833333	'-CTCF +RAD21'
0.00666667	'-CTCF +RAD21'
0.00666667	'-CTCF +RAD21'
0.00151515	'-CTCF +RAD21'
0.00416667	'-CTCF +RAD21'
0.00833333	'-CTCF +RAD21'
0.00133333	'-CTCF +RAD21'
0.000323625	'-CTCF +RAD21'
0.000520833	'-CTCF +RAD21'
0.000666667	'-CTCF +RAD21'
0.00185185	'-CTCF +RAD21'
0.00833333	'-CTCF +RAD21'
0.00833333	'-CTCF +RAD21'
0.0037037	'-CTCF +RAD21'
0.0166667	'-CTCF +RAD21'
0.0037037	'-CTCF +RAD21'
0.0333333	'-CTCF +RAD21'
0.0333333	'-CTCF +RAD21'
0.00416667	'-CTCF +RAD21'
0.000628931	'-CTCF +RAD21'
0.00104167	'-CTCF +RAD21'
0.00196078	'-CTCF +RAD21'
0.0333333	'-CTCF +RAD21'
0.00114943	'-CTCF +RAD21'
0.00208333	'-CTCF +RAD21'
0.0025641	'-CTCF +RAD21'
#DIV/0!	'-CTCF +RAD21'
0.00666667	'-CTCF +RAD21'
0.0047619	'-CTCF +RAD21'
0.00416667	'-CTCF +RAD21'
0.00222222	'-CTCF +RAD21'
0.000833333	'-CTCF +RAD21'
0.00144928	'-CTCF +RAD21'
0.00133333	'-CTCF +RAD21'
0.00138889	'-CTCF +RAD21'
0.0025641	'-CTCF +RAD21'
0.00107527	'-CTCF +RAD21'
0.000160256	'-CTCF +RAD21'
0.00555556	'-CTCF +RAD21'
0.0166667	'-CTCF +RAD21'
0.0166667	'-CTCF +RAD21'
0.0166667	'-CTCF +RAD21'
0.00666667	'-CTCF +RAD21'
0.00238095	'-CTCF +RAD21'
0.00138889	'-CTCF +RAD21'
0.00196078	'-CTCF +RAD21'
0.0111111	'-CTCF +RAD21'
0.00555556	'-CTCF +RAD21'
0.00119048	'-CTCF +RAD21'
0.0333333	'-CTCF +RAD21'
0.00833333	'-CTCF +RAD21'
0.00833333	'-CTCF +RAD21'
0.000416667	'-CTCF +RAD21'
0.00833333	'-CTCF +RAD21'
0.0037037	'-CTCF +RAD21'
0.0333333	'-CTCF +RAD21'
0.00666667	'-CTCF +RAD21'
0.0166667	'-CTCF +RAD21'
0.00166667	'-CTCF +RAD21'
0.000505051	'-CTCF +RAD21'
0.00222222	'-CTCF +RAD21'
0.00555556	'-CTCF +RAD21'
0.00208333	'-CTCF +RAD21'
0.0111111	'-CTCF +RAD21'
0.00555556	'-CTCF +RAD21'
0.00833333	'-CTCF +RAD21'
0.000628931	'-CTCF +RAD21'
0.0015873	'-CTCF +RAD21'
0.00208333	'-CTCF +RAD21'
0.0025641	'-CTCF +RAD21'
0.00119048	'-CTCF +RAD21'
0.0015873	'-CTCF +RAD21'
0.0037037	'-CTCF +RAD21'
0.00833333	'-CTCF +RAD21'
0.00185185	'-CTCF +RAD21'
0.00238095	'-CTCF +RAD21'
0.00123457	'-CTCF +RAD21'
0.0166667	'-CTCF +RAD21'
0.0333333	'-CTCF +RAD21'
0.00333333	'-CTCF +RAD21'
0.000444444	'-CTCF +RAD21'
0.0166667	'-CTCF +RAD21'
0.00144928	'-CTCF +RAD21'
0.0333333	'-CTCF +RAD21'
0.00277778	'-CTCF +RAD21'
0.0025641	'-CTCF +RAD21'
0.0025641	'-CTCF +RAD21'
0.0111111	'-CTCF +RAD21'
0.0111111	'-CTCF +RAD21'
0.0166667	'-CTCF +RAD21'
0.00208333	'-CTCF +RAD21'
0.00833333	'-CTCF +RAD21'
0.0333333	'-CTCF +RAD21'
0.00222222	'-CTCF +RAD21'
0.000421941	'-CTCF +RAD21'
0.00416667	'-CTCF +RAD21'
0.0333333	'-CTCF +RAD21'
0.000900901	'-CTCF +RAD21'
0.0030303	'-CTCF +RAD21'
0.000740741	'-CTCF +RAD21'
0.0166667	'-CTCF +RAD21'
0.0037037	'-CTCF +RAD21'
0.0111111	'-CTCF +RAD21'
0.00555556	'-CTCF +RAD21'
0.000952381	'-CTCF +RAD21'
0.00133333	'-CTCF +RAD21'
0.00185185	'-CTCF +RAD21'
0.0333333	'-CTCF +RAD21'
0.0047619	'-CTCF +RAD21'
0.00833333	'-CTCF +RAD21'
0.0047619	'-CTCF +RAD21'
0.0111111	'-CTCF +RAD21'
0.0111111	'-CTCF +RAD21'
0.0010101	'-CTCF +RAD21'
0.00138889	'-CTCF +RAD21'
0.00151515	'-CTCF +RAD21'
0.00833333	'-CTCF +RAD21'
0.00555556	'-CTCF +RAD21'
0.00208333	'-CTCF +RAD21'
0.0025641	'-CTCF +RAD21'
0.0333333	'-CTCF +RAD21'
0.0111111	'-CTCF +RAD21'
0.00144928	'-CTCF +RAD21'
0.0333333	'-CTCF +RAD21'
0.00222222	'-CTCF +RAD21'
0.00333333	'-CTCF +RAD21'
0.0166667	'-CTCF +RAD21'
0.00833333	'-CTCF +RAD21'
0.00333333	'-CTCF +RAD21'
0.0015873	'-CTCF +RAD21'
0.0166667	'-CTCF +RAD21'
0.00833333	'-CTCF +RAD21'
0.0333333	'-CTCF +RAD21'
0.00238095	'-CTCF +RAD21'
0.0166667	'-CTCF +RAD21'
0.00222222	'-CTCF +RAD21'
0.0111111	'-CTCF +RAD21'
0.000189394	'-CTCF +RAD21'
0.00047619	'-CTCF +RAD21'
0.000323625	'-CTCF +RAD21'
0.0333333	'-CTCF +RAD21'
0.00119048	'-CTCF +RAD21'
0.0047619	'-CTCF +RAD21'
0.0111111	'-CTCF +RAD21'
0.0333333	'-CTCF +RAD21'
0.00416667	'-CTCF +RAD21'
0.00208333	'-CTCF +RAD21'
0.00555556	'-CTCF +RAD21'
0.0166667	'-CTCF +RAD21'
0.0166667	'-CTCF +RAD21'
0.00416667	'-CTCF +RAD21'
0.00666667	'-CTCF +RAD21'
0.00277778	'-CTCF +RAD21'
0.00555556	'-CTCF +RAD21'
0.00833333	'-CTCF +RAD21'
0.00222222	'-CTCF +RAD21'
0.00144928	'-CTCF +RAD21'
0.0111111	'-CTCF +RAD21'
0.00416667	'-CTCF +RAD21'
0.0030303	'-CTCF +RAD21'
0.00166667	'-CTCF +RAD21'
0.00666667	'-CTCF +RAD21'
0.00111111	'-CTCF +RAD21'
0.0047619	'-CTCF +RAD21'
0.000606061	'-CTCF +RAD21'
0.00555556	'-CTCF +RAD21'
0.00238095	'-CTCF +RAD21'
0.00833333	'-CTCF +RAD21'
0.000444444	'-CTCF +RAD21'
0.00151515	'-CTCF +RAD21'
0.00416667	'-CTCF +RAD21'
0.0037037	'-CTCF +RAD21'
0.00104167	'-CTCF +RAD21'
0.0166667	'-CTCF +RAD21'
0.00666667	'-CTCF +RAD21'
0.00416667	'-CTCF +RAD21'
0.0166667	'-CTCF +RAD21'
0.000277778	'-CTCF +RAD21'
0.000497512	'-CTCF +RAD21'
0.00666667	'-CTCF +RAD21'
0.0333333	'-CTCF +RAD21'
0.00333333	'-CTCF +RAD21'
0.00277778	'-CTCF +RAD21'
0.0166667	'-CTCF +RAD21'
0.0015873	'-CTCF +RAD21'
0.0166667	'-CTCF +RAD21'
0.0111111	'-CTCF +RAD21'
0.000854701	'-CTCF +RAD21'
0.0111111	'-CTCF +RAD21'
0.0111111	'-CTCF +RAD21'
0.0037037	'-CTCF +RAD21'
0.00666667	'-CTCF +RAD21'
0.0333333	'-CTCF +RAD21'
0.00196078	'-CTCF +RAD21'
0.00333333	'-CTCF +RAD21'
9.38967e-05	'-CTCF +RAD21'
0.00196078	'-CTCF +RAD21'
0.000680272	'-CTCF +RAD21'
0.000546448	'-CTCF +RAD21'
0.00555556	'-CTCF +RAD21'
0.00138889	'-CTCF +RAD21'
0.0333333	'-CTCF +RAD21'
0.00175439	'-CTCF +RAD21'
0.00185185	'-CTCF +RAD21'
0.000155763	'-CTCF +RAD21'
0.000131752	'-CTCF +RAD21'
0.0047619	'-CTCF +RAD21'
0.00238095	'-CTCF +RAD21'
0.00208333	'-CTCF +RAD21'
0.000925926	'-CTCF +RAD21'
0.0030303	'-CTCF +RAD21'
0.0166667	'-CTCF +RAD21'
0.0166667	'-CTCF +RAD21'
0.000775194	'-CTCF +RAD21'
0.00128205	'-CTCF +RAD21'
0.00111111	'-CTCF +RAD21'
0.00208333	'-CTCF +RAD21'
0.0037037	'-CTCF +RAD21'
0.00185185	'-CTCF +RAD21'
0.0025641	'-CTCF +RAD21'
0.00185185	'-CTCF +RAD21'
0.0333333	'-CTCF +RAD21'
0.0166667	'-CTCF +RAD21'
0.000740741	'-CTCF +RAD21'
0.00208333	'-CTCF +RAD21'
0.000952381	'-CTCF +RAD21'
0.000483092	'-CTCF +RAD21'
0.0037037	'-CTCF +RAD21'
0.00416667	'-CTCF +RAD21'
0.0166667	'-CTCF +RAD21'
0.0111111	'-CTCF +RAD21'
0.000617284	'-CTCF +RAD21'
0.00030581	'-CTCF +RAD21'
0.0111111	'-CTCF +RAD21'
0.0166667	'-CTCF +RAD21'
0.00128205	'-CTCF +RAD21'
0.00196078	'-CTCF +RAD21'
0.00144928	'-CTCF +RAD21'
0.0047619	'-CTCF +RAD21'
0.0047619	'-CTCF +RAD21'
0.00185185	'-CTCF +RAD21'
0.00416667	'-CTCF +RAD21'
0.00555556	'-CTCF +RAD21'
0.00833333	'-CTCF +RAD21'
0.00416667	'-CTCF +RAD21'
0.00555556	'-CTCF +RAD21'
0.00555556	'-CTCF +RAD21'
0.0047619	'-CTCF +RAD21'
0.00123457	'-CTCF +RAD21'
0.00833333	'-CTCF +RAD21'
0.0111111	'-CTCF +RAD21'
0.000456621	'-CTCF +RAD21'
0.000320513	'-CTCF +RAD21'
0.00238095	'-CTCF +RAD21'
0.0015873	'-CTCF +RAD21'
0.00333333	'-CTCF +RAD21'
0.000406504	'-CTCF +RAD21'
0.0025641	'-CTCF +RAD21'
0.00833333	'-CTCF +RAD21'
0.0166667	'-CTCF +RAD21'
0.000176367	'-CTCF +RAD21'
0.0111111	'-CTCF +RAD21'
0.000584795	'-CTCF +RAD21'
0.0166667	'-CTCF +RAD21'
0.0037037	'-CTCF +RAD21'
0.00175439	'-CTCF +RAD21'
0.0166667	'-CTCF +RAD21'
0.00416667	'-CTCF +RAD21'
0.0030303	'-CTCF +RAD21'
0.000411523	'-CTCF +RAD21'
0.000653595	'-CTCF +RAD21'
0.00166667	'-CTCF +RAD21'
0.00185185	'-CTCF +RAD21'
0.000546448	'-CTCF +RAD21'
0.00138889	'-CTCF +RAD21'
0.00196078	'-CTCF +RAD21'
0.0047619	'-CTCF +RAD21'
0.00416667	'-CTCF +RAD21'
0.00208333	'-CTCF +RAD21'
0.00208333	'-CTCF +RAD21'
0.0333333	'-CTCF +RAD21'
0.00208333	'-CTCF +RAD21'
0.00333333	'-CTCF +RAD21'
0.00166667	'-CTCF +RAD21'
0.0037037	'-CTCF +RAD21'
0.00833333	'-CTCF +RAD21'
0.00277778	'-CTCF +RAD21'
0.00277778	'-CTCF +RAD21'
0.00277778	'-CTCF +RAD21'
0.00238095	'-CTCF +RAD21'
0.00111111	'-CTCF +RAD21'
0.000546448	'-CTCF +RAD21'
0.000793651	'-CTCF +RAD21'
0.0037037	'-CTCF +RAD21'
0.0166667	'-CTCF +RAD21'
0.0333333	'-CTCF +RAD21'
0.0166667	'-CTCF +RAD21'
0.0166667	'-CTCF +RAD21'
0.0333333	'-CTCF +RAD21'
0.00666667	'-CTCF +RAD21'
0.0111111	'-CTCF +RAD21'
0.0333333	'-CTCF +RAD21'
0.0015873	'-CTCF +RAD21'
0.00277778	'-CTCF +RAD21'
0.0166667	'-CTCF +RAD21'
0.0047619	'-CTCF +RAD21'
0.00175439	'-CTCF +RAD21'
0.00196078	'-CTCF +RAD21'
0.00277778	'-CTCF +RAD21'
0.000680272	'-CTCF +RAD21'
0.000952381	'-CTCF +RAD21'
0.000724638	'-CTCF +RAD21'
0.000444444	'-CTCF +RAD21'
0.00042735	'-CTCF +RAD21'
0.000529101	'-CTCF +RAD21'
0.00138889	'-CTCF +RAD21'
0.000326797	'-CTCF +RAD21'
0.00133333	'-CTCF +RAD21'
0.0037037	'-CTCF +RAD21'
0.00238095	'-CTCF +RAD21'
0.0047619	'-CTCF +RAD21'
0.00416667	'-CTCF +RAD21'
0.0166667	'-CTCF +RAD21'
0.000505051	'-CTCF +RAD21'
0.0111111	'-CTCF +RAD21'
0.00833333	'-CTCF +RAD21'
0.00238095	'-CTCF +RAD21'
0.00107527	'-CTCF +RAD21'
0.0166667	'-CTCF +RAD21'
0.00666667	'-CTCF +RAD21'
0.0025641	'-CTCF +RAD21'
0.00133333	'-CTCF +RAD21'
0.0166667	'-CTCF +RAD21'
0.00666667	'-CTCF +RAD21'
0.00833333	'-CTCF +RAD21'
0.0047619	'-CTCF +RAD21'
0.0047619	'-CTCF +RAD21'
0.00666667	'-CTCF +RAD21'
0.0333333	'-CTCF +RAD21'
0.0111111	'-CTCF +RAD21'
0.00416667	'-CTCF +RAD21'
0.0166667	'-CTCF +RAD21'
0.00277778	'-CTCF +RAD21'
0.0025641	'-CTCF +RAD21'
0.00416667	'-CTCF +RAD21'
0.00166667	'-CTCF +RAD21'
0.000266667	'-CTCF +RAD21'
0.00119048	'-CTCF +RAD21'
0.0333333	'-CTCF +RAD21'
0.00196078	'-CTCF +RAD21'
0.0166667	'-CTCF +RAD21'
0.00208333	'-CTCF +RAD21'
0.0047619	'-CTCF +RAD21'
0.000740741	'-CTCF +RAD21'
0.0030303	'-CTCF +RAD21'
0.000793651	'-CTCF +RAD21'
0.00222222	'-CTCF +RAD21'
0.00238095	'-CTCF +RAD21'
0.0037037	'-CTCF +RAD21'
0.00277778	'-CTCF +RAD21'
0.0166667	'-CTCF +RAD21'
0.0047619	'-CTCF +RAD21'
0.0111111	'-CTCF +RAD21'
0.000813008	'-CTCF +RAD21'
0.000793651	'-CTCF +RAD21'
0.00333333	'-CTCF +RAD21'
0.00666667	'-CTCF +RAD21'
0.00277778	'-CTCF +RAD21'
0.0166667	'-CTCF +RAD21'
0.000833333	'-CTCF +RAD21'
0.00555556	'-CTCF +RAD21'
0.00416667	'-CTCF +RAD21'
0.00555556	'-CTCF +RAD21'
0.0166667	'-CTCF +RAD21'
0.00416667	'-CTCF +RAD21'
0.00208333	'-CTCF +RAD21'
0.00166667	'-CTCF +RAD21'
0.00833333	'-CTCF +RAD21'
0.00133333	'-CTCF +RAD21'
0.00166667	'-CTCF +RAD21'
0.000680272	'-CTCF +RAD21'
0.000833333	'-CTCF +RAD21'
0.00238095	'-CTCF +RAD21'
0.00416667	'-CTCF +RAD21'
0.000537634	'-CTCF +RAD21'
0.00238095	'-CTCF +RAD21'
0.000694444	'-CTCF +RAD21'
0.00555556	'-CTCF +RAD21'
0.00555556	'-CTCF +RAD21'
0.000900901	'-CTCF +RAD21'
0.00833333	'-CTCF +RAD21'
0.0333333	'-CTCF +RAD21'
0.0333333	'-CTCF +RAD21'
0.000793651	'-CTCF +RAD21'
0.000666667	'-CTCF +RAD21'
0.00114943	'-CTCF +RAD21'
0.0037037	'-CTCF +RAD21'
0.0333333	'-CTCF +RAD21'
0.00277778	'-CTCF +RAD21'
0.0037037	'-CTCF +RAD21'
0.00416667	'-CTCF +RAD21'
0.00416667	'-CTCF +RAD21'
0.00416667	'-CTCF +RAD21'
0.00277778	'-CTCF +RAD21'
0.00238095	'-CTCF +RAD21'
0.0166667	'-CTCF +RAD21'
0.00416667	'-CTCF +RAD21'
0.0333333	'-CTCF +RAD21'
0.00416667	'-CTCF +RAD21'
0.00104167	'-CTCF +RAD21'
0.00175439	'-CTCF +RAD21'
0.000925926	'-CTCF +RAD21'
0.0333333	'-CTCF +RAD21'
0.00175439	'-CTCF +RAD21'
0.00333333	'-CTCF +RAD21'
0.0015873	'-CTCF +RAD21'
0.0166667	'-CTCF +RAD21'
0.00166667	'-CTCF +RAD21'
0.00277778	'-CTCF +RAD21'
0.000529101	'-CTCF +RAD21'
0.00208333	'-CTCF +RAD21'
0.00144928	'-CTCF +RAD21'
0.0333333	'-CTCF +RAD21'
0.0025641	'-CTCF +RAD21'
0.00416667	'-CTCF +RAD21'
0.000854701	'-CTCF +RAD21'
0.0111111	'-CTCF +RAD21'
0.000666667	'-CTCF +RAD21'
0.00114943	'-CTCF +RAD21'
0.00111111	'-CTCF +RAD21'
0.00208333	'-CTCF +RAD21'
0.0333333	'-CTCF +RAD21'
0.00833333	'-CTCF +RAD21'
0.00277778	'-CTCF +RAD21'
0.0047619	'-CTCF +RAD21'
0.00277778	'-CTCF +RAD21'
0.0333333	'-CTCF +RAD21'
0.00144928	'-CTCF +RAD21'
0.000952381	'-CTCF +RAD21'
0.000877193	'-CTCF +RAD21'
0.000680272	'-CTCF +RAD21'
0.000980392	'-CTCF +RAD21'
0.00166667	'-CTCF +RAD21'
0.0047619	'-CTCF +RAD21'
0.00416667	'-CTCF +RAD21'
0.0166667	'-CTCF +RAD21'
0.0047619	'-CTCF +RAD21'
0.0166667	'-CTCF +RAD21'
0.0047619	'-CTCF +RAD21'
0.00114943	'-CTCF +RAD21'
0.0166667	'-CTCF +RAD21'
0.000555556	'-CTCF +RAD21'
0.000330033	'-CTCF +RAD21'
0.00333333	'-CTCF +RAD21'
0.00185185	'-CTCF +RAD21'
0.0025641	'-CTCF +RAD21'
0.00222222	'-CTCF +RAD21'
0.00144928	'-CTCF +RAD21'
0.00208333	'-CTCF +RAD21'
0.000204499	'-CTCF +RAD21'
0.0111111	'-CTCF +RAD21'
0.00666667	'-CTCF +RAD21'
0.0333333	'-CTCF +RAD21'
0.00416667	'-CTCF +RAD21'
0.0166667	'-CTCF +RAD21'
0.00208333	'-CTCF +RAD21'
0.00416667	'-CTCF +RAD21'
0.00416667	'-CTCF +RAD21'
0.00333333	'-CTCF +RAD21'
0.000512821	'-CTCF +RAD21'
0.00416667	'-CTCF +RAD21'
0.0025641	'-CTCF +RAD21'
0.000606061	'-CTCF +RAD21'
0.00277778	'-CTCF +RAD21'
0.000157978	'-CTCF +RAD21'
0.00119048	'-CTCF +RAD21'
0.0111111	'-CTCF +RAD21'
0.0025641	'-CTCF +RAD21'
0.00277778	'-CTCF +RAD21'
0.000483092	'-CTCF +RAD21'
0.000167504	'-CTCF +RAD21'
0.00333333	'-CTCF +RAD21'
0.0030303	'-CTCF +RAD21'
0.0166667	'-CTCF +RAD21'
0.00222222	'-CTCF +RAD21'
0.00123457	'-CTCF +RAD21'
0.00133333	'-CTCF +RAD21'
0.0025641	'-CTCF +RAD21'
0.00833333	'-CTCF +RAD21'
0.0010101	'-CTCF +RAD21'
0.00196078	'-CTCF +RAD21'
0.00111111	'-CTCF +RAD21'
0.00833333	'-CTCF +RAD21'
0.0111111	'-CTCF +RAD21'
0.0166667	'-CTCF +RAD21'
0.00238095	'-CTCF +RAD21'
0.00666667	'-CTCF +RAD21'
0.000416667	'-CTCF +RAD21'
0.00666667	'-CTCF +RAD21'
0.00416667	'-CTCF +RAD21'
0.00222222	'-CTCF +RAD21'
0.00128205	'-CTCF +RAD21'
0.0037037	'-CTCF +RAD21'
0.0166667	'-CTCF +RAD21'
0.00104167	'-CTCF +RAD21'
0.00128205	'-CTCF +RAD21'
0.0166667	'-CTCF +RAD21'
0.000694444	'-CTCF +RAD21'
0.0333333	'-CTCF +RAD21'
0.0166667	'-CTCF +RAD21'
0.000456621	'-CTCF +RAD21'
0.000694444	'-CTCF +RAD21'
0.0030303	'-CTCF +RAD21'
0.0166667	'-CTCF +RAD21'
0.00119048	'-CTCF +RAD21'
0.00123457	'-CTCF +RAD21'
0.00119048	'-CTCF +RAD21'
0.0025641	'-CTCF +RAD21'
0.0025641	'-CTCF +RAD21'
0.00833333	'-CTCF +RAD21'
0.0166667	'-CTCF +RAD21'
0.0166667	'-CTCF +RAD21'
0.000775194	'-CTCF +RAD21'
0.00555556	'-CTCF +RAD21'
0.0025641	'-CTCF +RAD21'
0.00123457	'-CTCF +RAD21'
0.00666667	'-CTCF +RAD21'
0.0111111	'-CTCF +RAD21'
0.0166667	'-CTCF +RAD21'
0.0333333	'-CTCF +RAD21'
0.0111111	'-CTCF +RAD21'
0.00333333	'-CTCF +RAD21'
0.00555556	'-CTCF +RAD21'
0.00833333	'-CTCF +RAD21'
0.0166667	'-CTCF +RAD21'
0.00666667	'-CTCF +RAD21'
0.00277778	'-CTCF +RAD21'
0.000666667	'-CTCF +RAD21'
0.00277778	'-CTCF +RAD21'
0.0333333	'-CTCF +RAD21'
0.0333333	'-CTCF +RAD21'
0.0111111	'-CTCF +RAD21'
0.0111111	'-CTCF +RAD21'
0.00833333	'-CTCF +RAD21'
0.0047619	'-CTCF +RAD21'
0.000401606	'-CTCF +RAD21'
0.00111111	'-CTCF +RAD21'
0.00666667	'-CTCF +RAD21'
0.00070922	'-CTCF +RAD21'
0.00277778	'-CTCF +RAD21'
0.000444444	'-CTCF +RAD21'
0.00020202	'-CTCF +RAD21'
0.000952381	'-CTCF +RAD21'
0.000490196	'-CTCF +RAD21'
0.00555556	'-CTCF +RAD21'
0.00666667	'-CTCF +RAD21'
0.00238095	'-CTCF +RAD21'
0.0166667	'-CTCF +RAD21'
0.00222222	'-CTCF +RAD21'
0.0333333	'-CTCF +RAD21'
0.00416667	'-CTCF +RAD21'
0.00416667	'-CTCF +RAD21'
0.00138889	'-CTCF +RAD21'
0.00333333	'-CTCF +RAD21'
0.00222222	'-CTCF +RAD21'
0.00114943	'-CTCF +RAD21'
0.00151515	'-CTCF +RAD21'
0.0037037	'-CTCF +RAD21'
0.0166667	'-CTCF +RAD21'
0.00666667	'-CTCF +RAD21'
0.0333333	'-CTCF +RAD21'
0.00277778	'-CTCF +RAD21'
0.00185185	'-CTCF +RAD21'
0.00416667	'-CTCF +RAD21'
0.000900901	'-CTCF +RAD21'
0.00416667	'-CTCF +RAD21'
0.00833333	'-CTCF +RAD21'
0.00208333	'-CTCF +RAD21'
0.00666667	'-CTCF +RAD21'
0.00416667	'-CTCF +RAD21'
#DIV/0!	'-CTCF +RAD21'
0.00030303	'-CTCF +RAD21'
0.00030581	'-CTCF +RAD21'
0.00238095	'-CTCF +RAD21'
0.00166667	'-CTCF +RAD21'
0.00833333	'-CTCF +RAD21'
0.00833333	'-CTCF +RAD21'
0.00208333	'-CTCF +RAD21'
0.000925926	'-CTCF +RAD21'
0.0111111	'-CTCF +RAD21'
0.0025641	'-CTCF +RAD21'
0.00555556	'-CTCF +RAD21'
0.00333333	'-CTCF +RAD21'
0.000537634	'-CTCF +RAD21'
0.000416667	'-CTCF +RAD21'
0.0047619	'-CTCF +RAD21'
0.00166667	'-CTCF +RAD21'
0.00555556	'-CTCF +RAD21'
0.00416667	'-CTCF +RAD21'
0.000813008	'-CTCF +RAD21'
0.00238095	'-CTCF +RAD21'
0.000980392	'-CTCF +RAD21'
0.000900901	'-CTCF +RAD21'
0.000666667	'-CTCF -RAD21'
0.000333333	'-CTCF -RAD21'
0.00238095	'-CTCF -RAD21'
0.00185185	'-CTCF -RAD21'
0.00222222	'-CTCF -RAD21'
0.0030303	'-CTCF -RAD21'
0.00416667	'-CTCF -RAD21'
0.00151515	'-CTCF -RAD21'
0.000952381	'-CTCF -RAD21'
0.00045045	'-CTCF -RAD21'
0.000456621	'-CTCF -RAD21'
0.000564972	'-CTCF -RAD21'
0.000952381	'-CTCF -RAD21'
0.000350877	'-CTCF -RAD21'
0.000925926	'-CTCF -RAD21'
0.00030581	'-CTCF -RAD21'
0.00333333	'-CTCF -RAD21'
0.000172712	'-CTCF -RAD21'
0.000411523	'-CTCF -RAD21'
0.00555556	'-CTCF -RAD21'
0.000529101	'-CTCF -RAD21'
0.0333333	'-CTCF -RAD21'
0.000243309	'-CTCF -RAD21'
0.000358423	'-CTCF -RAD21'
0.000833333	'-CTCF -RAD21'
0.0010101	'-CTCF -RAD21'
0.00833333	'-CTCF -RAD21'
0.00333333	'-CTCF -RAD21'
0.000854701	'-CTCF -RAD21'
0.000641026	'-CTCF -RAD21'
0.000223714	'-CTCF -RAD21'
0.00555556	'-CTCF -RAD21'
0.0047619	'-CTCF -RAD21'
0.00333333	'-CTCF -RAD21'
0.000462963	'-CTCF -RAD21'
0.000483092	'-CTCF -RAD21'
0.000653595	'-CTCF -RAD21'
0.00833333	'-CTCF -RAD21'
0.0047619	'-CTCF -RAD21'
0.000584795	'-CTCF -RAD21'
0.00123457	'-CTCF -RAD21'
0.0166667	'-CTCF -RAD21'
0.0111111	'-CTCF -RAD21'
0.0030303	'-CTCF -RAD21'
0.000813008	'-CTCF -RAD21'
0.000641026	'-CTCF -RAD21'
0.0047619	'-CTCF -RAD21'
0.0037037	'-CTCF -RAD21'
0.0004329	'-CTCF -RAD21'
0.000438596	'-CTCF -RAD21'
0.000188324	'-CTCF -RAD21'
0.0111111	'-CTCF -RAD21'
0.0333333	'-CTCF -RAD21'
0.00666667	'-CTCF -RAD21'
0.0166667	'-CTCF -RAD21'
0.0015873	'-CTCF -RAD21'
0.00138889	'-CTCF -RAD21'
0.00107527	'-CTCF -RAD21'
0.000512821	'-CTCF -RAD21'
0.000925926	'-CTCF -RAD21'
0.00833333	'-CTCF -RAD21'
0.000416667	'-CTCF -RAD21'
0.0030303	'-CTCF -RAD21'
0.000362319	'-CTCF -RAD21'
0.000877193	'-CTCF -RAD21'
0.000358423	'-CTCF -RAD21'
0.00016835	'-CTCF -RAD21'
0.0015873	'-CTCF -RAD21'
0.00208333	'-CTCF -RAD21'
0.000641026	'-CTCF -RAD21'
0.000628931	'-CTCF -RAD21'
0.000217865	'-CTCF -RAD21'
0.000617284	'-CTCF -RAD21'
0.00833333	'-CTCF -RAD21'
0.00277778	'-CTCF -RAD21'
0.0025641	'-CTCF -RAD21'
0.00107527	'-CTCF -RAD21'
0.00144928	'-CTCF -RAD21'
0.00151515	'-CTCF -RAD21'
0.0025641	'-CTCF -RAD21'
0.00196078	'-CTCF -RAD21'
0.00208333	'-CTCF -RAD21'
0.00104167	'-CTCF -RAD21'
0.00119048	'-CTCF -RAD21'
0.000103199	'-CTCF -RAD21'
0.00133333	'-CTCF -RAD21'
0.00416667	'-CTCF -RAD21'
0.0037037	'-CTCF -RAD21'
0.000900901	'-CTCF -RAD21'
0.000378788	'-CTCF -RAD21'
0.0025641	'-CTCF -RAD21'
0.00030581	'-CTCF -RAD21'
0.0025641	'-CTCF -RAD21'
0.00238095	'-CTCF -RAD21'
0.00166667	'-CTCF -RAD21'
0.0025641	'-CTCF -RAD21'
0.0166667	'-CTCF -RAD21'
0.00196078	'-CTCF -RAD21'
0.000178253	'-CTCF -RAD21'
0.0111111	'-CTCF -RAD21'
0.000462963	'-CTCF -RAD21'
0.000680272	'-CTCF -RAD21'
0.000529101	'-CTCF -RAD21'
0.00208333	'-CTCF -RAD21'
0.000877193	'-CTCF -RAD21'
0.00018315	'-CTCF -RAD21'
0.00133333	'-CTCF -RAD21'
0.000266667	'-CTCF -RAD21'
0.00037037	'-CTCF -RAD21'
0.000854701	'-CTCF -RAD21'
0.00114943	'-CTCF -RAD21'
0.0166667	'-CTCF -RAD21'
0.0166667	'-CTCF -RAD21'
0.00133333	'-CTCF -RAD21'
0.00277778	'-CTCF -RAD21'
0.00555556	'-CTCF -RAD21'
0.00666667	'-CTCF -RAD21'
0.000505051	'-CTCF -RAD21'
0.00030581	'-CTCF -RAD21'
0.000326797	'-CTCF -RAD21'
0.000952381	'-CTCF -RAD21'
0.00138889	'-CTCF -RAD21'
0.000198413	'-CTCF -RAD21'
0.000854701	'-CTCF -RAD21'
0.0037037	'-CTCF -RAD21'
0.0166667	'-CTCF -RAD21'
0.000900901	'-CTCF -RAD21'
0.000952381	'-CTCF -RAD21'
0.0333333	'-CTCF -RAD21'
0.0166667	'-CTCF -RAD21'
0.000280112	'-CTCF -RAD21'
0.00114943	'-CTCF -RAD21'
0.0030303	'-CTCF -RAD21'
0.00144928	'-CTCF -RAD21'
0.0166667	'-CTCF -RAD21'
0.000925926	'-CTCF -RAD21'
0.00222222	'-CTCF -RAD21'
0.0025641	'-CTCF -RAD21'
0.00208333	'-CTCF -RAD21'
0.000258398	'-CTCF -RAD21'
0.0166667	'-CTCF -RAD21'
0.0166667	'-CTCF -RAD21'
0.000529101	'-CTCF -RAD21'
0.000980392	'-CTCF -RAD21'
0.00833333	'-CTCF -RAD21'
0.00133333	'-CTCF -RAD21'
0.000666667	'-CTCF -RAD21'
0.000136612	'-CTCF -RAD21'
0.000311526	'-CTCF -RAD21'
0.000289855	'-CTCF -RAD21'
0.000512821	'-CTCF -RAD21'
0.00138889	'-CTCF -RAD21'
0.00123457	'-CTCF -RAD21'
0.000101317	'-CTCF -RAD21'
0.0010101	'-CTCF -RAD21'
0.00333333	'-CTCF -RAD21'
0.000469484	'-CTCF -RAD21'
0.0037037	'-CTCF -RAD21'
0.00208333	'-CTCF -RAD21'
0.0015873	'-CTCF -RAD21'
0.0166667	'-CTCF -RAD21'
0.0025641	'-CTCF -RAD21'
0.00196078	'-CTCF -RAD21'
0.00111111	'-CTCF -RAD21'
0.00175439	'-CTCF -RAD21'
0.000378788	'-CTCF -RAD21'
0.00333333	'-CTCF -RAD21'
0.00070922	'-CTCF -RAD21'
0.000392157	'-CTCF -RAD21'
0.000900901	'-CTCF -RAD21'
0.00208333	'-CTCF -RAD21'
0.00416667	'-CTCF -RAD21'
0.000462963	'-CTCF -RAD21'
0.0333333	'-CTCF -RAD21'
0.00277778	'-CTCF -RAD21'
0.00175439	'-CTCF -RAD21'
0.0037037	'-CTCF -RAD21'
0.000520833	'-CTCF -RAD21'
0.0111111	'-CTCF -RAD21'
0.000952381	'-CTCF -RAD21'
0.000877193	'-CTCF -RAD21'
0.000925926	'-CTCF -RAD21'
0.000680272	'-CTCF -RAD21'
0.0025641	'-CTCF -RAD21'
0.00123457	'-CTCF -RAD21'
0.000208333	'-CTCF -RAD21'
0.00196078	'-CTCF -RAD21'
0.00333333	'-CTCF -RAD21'
0.000925926	'-CTCF -RAD21'
0.000155763	'-CTCF -RAD21'
0.000213675	'-CTCF -RAD21'
0.0166667	'-CTCF -RAD21'
0.00119048	'-CTCF -RAD21'
0.0030303	'-CTCF -RAD21'
0.000406504	'-CTCF -RAD21'
0.00031746	'-CTCF -RAD21'
0.000980392	'-CTCF -RAD21'
0.00833333	'-CTCF -RAD21'
0.00107527	'-CTCF -RAD21'
0.0047619	'-CTCF -RAD21'
0.00111111	'-CTCF -RAD21'
0.00138889	'-CTCF -RAD21'
0.00138889	'-CTCF -RAD21'
0.0111111	'-CTCF -RAD21'
0.000383142	'-CTCF -RAD21'
0.00666667	'-CTCF -RAD21'
0.00555556	'-CTCF -RAD21'
0.00833333	'-CTCF -RAD21'
0.00128205	'-CTCF -RAD21'
0.000606061	'-CTCF -RAD21'
0.00166667	'-CTCF -RAD21'
0.00277778	'-CTCF -RAD21'
0.00555556	'-CTCF -RAD21'
0.000333333	'-CTCF -RAD21'
0.00111111	'-CTCF -RAD21'
0.00555556	'-CTCF -RAD21'
0.000925926	'-CTCF -RAD21'
0.00144928	'-CTCF -RAD21'
0.00416667	'-CTCF -RAD21'
0.00128205	'-CTCF -RAD21'
0.00238095	'-CTCF -RAD21'
0.00238095	'-CTCF -RAD21'
0.00222222	'-CTCF -RAD21'
0.00833333	'-CTCF -RAD21'
0.000900901	'-CTCF -RAD21'
0.00555556	'-CTCF -RAD21'
0.00123457	'-CTCF -RAD21'
0.00555556	'-CTCF -RAD21'
0.00104167	'-CTCF -RAD21'
0.000628931	'-CTCF -RAD21'
0.000546448	'-CTCF -RAD21'
0.000294985	'-CTCF -RAD21'
0.000529101	'-CTCF -RAD21'
0.00119048	'-CTCF -RAD21'
0.0030303	'-CTCF -RAD21'
0.0333333	'-CTCF -RAD21'
0.000469484	'-CTCF -RAD21'
0.0015873	'-CTCF -RAD21'
0.000877193	'-CTCF -RAD21'
0.000574713	'-CTCF -RAD21'
0.00037037	'-CTCF -RAD21'
0.00833333	'-CTCF -RAD21'
0.00666667	'-CTCF -RAD21'
0.000775194	'-CTCF -RAD21'
0.000854701	'-CTCF -RAD21'
0.00555556	'-CTCF -RAD21'
0.000854701	'-CTCF -RAD21'
0.000595238	'-CTCF -RAD21'
0.0047619	'-CTCF -RAD21'
0.000229885	'-CTCF -RAD21'
0.000173611	'-CTCF -RAD21'
0.0047619	'-CTCF -RAD21'
0.000246914	'-CTCF -RAD21'
0.000505051	'-CTCF -RAD21'
0.000793651	'-CTCF -RAD21'
0.0025641	'-CTCF -RAD21'
0.00666667	'-CTCF -RAD21'
0.000520833	'-CTCF -RAD21'
0.00144928	'-CTCF -RAD21'
0.00555556	'-CTCF -RAD21'
0.0166667	'-CTCF -RAD21'
0.000246914	'-CTCF -RAD21'
0.00666667	'-CTCF -RAD21'
0.0333333	'-CTCF -RAD21'
0.00185185	'-CTCF -RAD21'
0.00128205	'-CTCF -RAD21'
0.0037037	'-CTCF -RAD21'
0.000653595	'-CTCF -RAD21'
0.000469484	'-CTCF -RAD21'
0.00144928	'-CTCF -RAD21'
0.000546448	'-CTCF -RAD21'
0.000877193	'-CTCF -RAD21'
0.00333333	'-CTCF -RAD21'
0.000130208	'-CTCF -RAD21'
0.000196078	'-CTCF -RAD21'
0.0111111	'-CTCF -RAD21'
0.0333333	'-CTCF -RAD21'
0.000925926	'-CTCF -RAD21'
0.000653595	'-CTCF -RAD21'
0.00555556	'-CTCF -RAD21'
0.000653595	'-CTCF -RAD21'
0.0166667	'-CTCF -RAD21'
0.00333333	'-CTCF -RAD21'
0.000740741	'-CTCF -RAD21'
0.0047619	'-CTCF -RAD21'
0.000793651	'-CTCF -RAD21'
0.000666667	'-CTCF -RAD21'
0.00833333	'-CTCF -RAD21'
0.000925926	'-CTCF -RAD21'
0.00555556	'-CTCF -RAD21'
0.000173611	'-CTCF -RAD21'
0.000374532	'-CTCF -RAD21'
0.000254453	'-CTCF -RAD21'
0.00114943	'-CTCF -RAD21'
0.000537634	'-CTCF -RAD21'
0.000628931	'-CTCF -RAD21'
0.000123001	'-CTCF -RAD21'
0.000411523	'-CTCF -RAD21'
0.00119048	'-CTCF -RAD21'
0.000258398	'-CTCF -RAD21'
0.00666667	'-CTCF -RAD21'
0.000925926	'-CTCF -RAD21'
0.0166667	'-CTCF -RAD21'
0.00555556	'-CTCF -RAD21'
0.00833333	'-CTCF -RAD21'
0.0111111	'-CTCF -RAD21'
0.0047619	'-CTCF -RAD21'
0.0047619	'-CTCF -RAD21'
0.0333333	'-CTCF -RAD21'
0.0166667	'-CTCF -RAD21'
0.000793651	'-CTCF -RAD21'
0.0025641	'-CTCF -RAD21'
0.0025641	'-CTCF -RAD21'
0.00175439	'-CTCF -RAD21'
0.0025641	'-CTCF -RAD21'
0.0166667	'-CTCF -RAD21'
0.00222222	'-CTCF -RAD21'
0.000900901	'-CTCF -RAD21'
0.00042735	'-CTCF -RAD21'
0.0037037	'-CTCF -RAD21'
0.000199601	'-CTCF -RAD21'
0.00107527	'-CTCF -RAD21'
0.000952381	'-CTCF -RAD21'
0.00833333	'+CTCF +RAD21'
0.0037037	'+CTCF +RAD21'
0.0047619	'+CTCF +RAD21'
0.0333333	'+CTCF +RAD21'
0.0166667	'+CTCF +RAD21'
0.00833333	'+CTCF +RAD21'
0.00333333	'+CTCF +RAD21'
0.0025641	'+CTCF +RAD21'
0.000833333	'+CTCF +RAD21'
0.0047619	'+CTCF +RAD21'
0.00333333	'+CTCF +RAD21'
0.0037037	'+CTCF +RAD21'
0.0333333	'+CTCF +RAD21'
0.0333333	'+CTCF +RAD21'
0.0111111	'+CTCF +RAD21'
0.0111111	'+CTCF +RAD21'
0.0333333	'+CTCF +RAD21'
0.00196078	'+CTCF +RAD21'
0.0047619	'+CTCF +RAD21'
0.00416667	'+CTCF +RAD21'
0.0111111	'+CTCF +RAD21'
#DIV/0!	'+CTCF +RAD21'
0.0333333	'+CTCF +RAD21'
0.00555556	'+CTCF +RAD21'
0.0333333	'+CTCF +RAD21'
0.0333333	'+CTCF +RAD21'
0.00666667	'+CTCF +RAD21'
0.0030303	'+CTCF +RAD21'
0.0333333	'+CTCF +RAD21'
0.00666667	'+CTCF +RAD21'
0.0047619	'+CTCF +RAD21'
0.00416667	'+CTCF +RAD21'
0.00030581	'+CTCF +RAD21'
0.00128205	'+CTCF +RAD21'
0.0333333	'+CTCF +RAD21'
0.00833333	'+CTCF +RAD21'
0.0166667	'+CTCF +RAD21'
0.0111111	'+CTCF +RAD21'
0.00196078	'+CTCF +RAD21'
0.0111111	'+CTCF +RAD21'
0.000854701	'+CTCF +RAD21'
0.00151515	'+CTCF +RAD21'
0.00196078	'+CTCF +RAD21'
0.0333333	'+CTCF +RAD21'
0.0111111	'+CTCF +RAD21'
0.00133333	'+CTCF +RAD21'
0.00166667	'+CTCF +RAD21'
0.00277778	'+CTCF +RAD21'
0.00833333	'+CTCF +RAD21'
0.00416667	'+CTCF +RAD21'
0.00555556	'+CTCF +RAD21'
0.00333333	'+CTCF +RAD21'
0.00151515	'+CTCF +RAD21'
0.00277778	'+CTCF +RAD21'
0.0333333	'+CTCF +RAD21'
0.00666667	'+CTCF +RAD21'
0.0333333	'+CTCF +RAD21'
0.00070922	'+CTCF +RAD21'
0.00238095	'+CTCF +RAD21'
0.0333333	'+CTCF +RAD21'
0.00185185	'+CTCF +RAD21'
0.0025641	'+CTCF +RAD21'
0.0333333	'+CTCF +RAD21'
0.0166667	'+CTCF +RAD21'
0.0037037	'+CTCF +RAD21'
0.0333333	'+CTCF +RAD21'
0.00238095	'+CTCF +RAD21'
0.0166667	'+CTCF +RAD21'
0.0333333	'+CTCF +RAD21'
0.00833333	'+CTCF +RAD21'
0.00333333	'+CTCF +RAD21'
0.0166667	'+CTCF +RAD21'
0.0111111	'+CTCF +RAD21'
0.00133333	'+CTCF +RAD21'
0.00175439	'+CTCF +RAD21'
0.0015873	'+CTCF +RAD21'
0.0111111	'+CTCF +RAD21'
0.00555556	'+CTCF +RAD21'
0.0333333	'+CTCF +RAD21'
0.00333333	'+CTCF +RAD21'
0.0166667	'+CTCF +RAD21'
0.0333333	'+CTCF +RAD21'
0.0111111	'+CTCF +RAD21'
0.00833333	'+CTCF +RAD21'
0.00119048	'+CTCF +RAD21'
0.00333333	'+CTCF +RAD21'
0.00416667	'+CTCF +RAD21'
0.0111111	'+CTCF +RAD21'
0.0166667	'+CTCF +RAD21'
0.0333333	'+CTCF +RAD21'
#DIV/0!	'+CTCF +RAD21'
0.000833333	'+CTCF +RAD21'
0.00196078	'+CTCF +RAD21'
0.0166667	'+CTCF +RAD21'
0.0047619	'+CTCF +RAD21'
0.0166667	'+CTCF +RAD21'
0.0047619	'+CTCF +RAD21'
0.0025641	'+CTCF +RAD21'
0.00238095	'+CTCF +RAD21'
0.0030303	'+CTCF +RAD21'
0.0333333	'+CTCF +RAD21'
0.0111111	'+CTCF +RAD21'
0.00555556	'+CTCF +RAD21'
0.0333333	'+CTCF +RAD21'
0.0166667	'+CTCF +RAD21'
0.0333333	'+CTCF +RAD21'
0.0166667	'+CTCF +RAD21'
0.0111111	'+CTCF +RAD21'
0.0166667	'+CTCF +RAD21'
0.0111111	'+CTCF +RAD21'
0.0333333	'+CTCF +RAD21'
0.0111111	'+CTCF +RAD21'
0.0111111	'+CTCF +RAD21'
0.0333333	'+CTCF +RAD21'
0.0333333	'+CTCF +RAD21'
0.0333333	'+CTCF +RAD21'
0.0166667	'+CTCF +RAD21'
0.0333333	'+CTCF +RAD21'
0.0166667	'+CTCF +RAD21'
0.00555556	'+CTCF +RAD21'
0.00833333	'+CTCF +RAD21'
0.0333333	'+CTCF +RAD21'
0.0166667	'+CTCF +RAD21'
0.0166667	'+CTCF +RAD21'
0.000740741	'+CTCF +RAD21'
0.00222222	'+CTCF +RAD21'
0.0002849	'+CTCF +RAD21'
0.00185185	'+CTCF +RAD21'
0.0047619	'+CTCF +RAD21'
0.00196078	'+CTCF +RAD21'
0.0047619	'+CTCF +RAD21'
0.00138889	'+CTCF +RAD21'
0.00416667	'+CTCF +RAD21'
0.00128205	'+CTCF +RAD21'
0.00833333	'+CTCF +RAD21'
0.00555556	'+CTCF +RAD21'
0.0166667	'+CTCF +RAD21'
0.00666667	'+CTCF +RAD21'
0.0111111	'+CTCF +RAD21'
0.0047619	'+CTCF +RAD21'
0.0037037	'+CTCF +RAD21'
0.0166667	'+CTCF +RAD21'
0.00416667	'+CTCF +RAD21'
0.0333333	'+CTCF +RAD21'
0.0333333	'+CTCF +RAD21'
0.0333333	'+CTCF +RAD21'
0.0166667	'+CTCF +RAD21'
0.00833333	'+CTCF +RAD21'
0.00666667	'+CTCF +RAD21'
0.00555556	'+CTCF +RAD21'
0.00833333	'+CTCF +RAD21'
0.0166667	'+CTCF +RAD21'
0.00666667	'+CTCF +RAD21'
0.00666667	'+CTCF +RAD21'
0.0166667	'+CTCF +RAD21'
0.000584795	'+CTCF +RAD21'
0.0166667	'+CTCF +RAD21'
0.00666667	'+CTCF +RAD21'
0.00555556	'+CTCF +RAD21'
0.00833333	'+CTCF +RAD21'
0.000854701	'+CTCF +RAD21'
0.000813008	'+CTCF +RAD21'
0.00555556	'+CTCF +RAD21'
0.00555556	'+CTCF +RAD21'
0.0333333	'+CTCF +RAD21'
0.00833333	'+CTCF +RAD21'
0.0333333	'+CTCF +RAD21'
0.000854701	'+CTCF +RAD21'
0.0015873	'+CTCF +RAD21'
0.0111111	'+CTCF +RAD21'
0.000584795	'+CTCF +RAD21'
0.00138889	'+CTCF +RAD21'
0.0010101	'+CTCF +RAD21'
0.0166667	'+CTCF +RAD21'
0.0166667	'+CTCF +RAD21'
0.0166667	'+CTCF +RAD21'
0.00833333	'+CTCF +RAD21'
0.0111111	'+CTCF +RAD21'
0.00666667	'+CTCF +RAD21'
0.0025641	'+CTCF +RAD21'
0.00107527	'+CTCF +RAD21'
0.0025641	'+CTCF +RAD21'
0.0047619	'+CTCF +RAD21'
0.0111111	'+CTCF +RAD21'
0.0333333	'+CTCF +RAD21'
0.0333333	'+CTCF +RAD21'
0.0333333	'+CTCF +RAD21'
0.0333333	'+CTCF +RAD21'
0.0333333	'+CTCF +RAD21'
0.0166667	'+CTCF +RAD21'
0.0111111	'+CTCF +RAD21'
0.00185185	'+CTCF +RAD21'
0.0333333	'+CTCF +RAD21'
0.0333333	'+CTCF +RAD21'
0.00555556	'+CTCF +RAD21'
0.0333333	'+CTCF +RAD21'
0.0111111	'+CTCF +RAD21'
0.0111111	'+CTCF +RAD21'
0.0037037	'+CTCF +RAD21'
0.000925926	'+CTCF +RAD21'
0.0047619	'+CTCF +RAD21'
0.00175439	'+CTCF +RAD21'
0.00238095	'+CTCF +RAD21'
0.0025641	'+CTCF +RAD21'
0.0333333	'+CTCF +RAD21'
0.0111111	'+CTCF +RAD21'
0.0111111	'+CTCF +RAD21'
0.0111111	'+CTCF +RAD21'
0.00833333	'+CTCF +RAD21'
0.00833333	'+CTCF +RAD21'
0.0015873	'+CTCF +RAD21'
0.00666667	'+CTCF +RAD21'
0.00333333	'+CTCF +RAD21'
0.00277778	'+CTCF +RAD21'
0.00166667	'+CTCF +RAD21'
0.0111111	'+CTCF +RAD21'
0.00166667	'+CTCF +RAD21'
0.0166667	'+CTCF +RAD21'
0.0166667	'+CTCF +RAD21'
0.0166667	'+CTCF +RAD21'
0.0037037	'+CTCF +RAD21'
0.00185185	'+CTCF +RAD21'
0.0333333	'+CTCF +RAD21'
0.00555556	'+CTCF +RAD21'
0.00208333	'+CTCF +RAD21'
0.00666667	'+CTCF +RAD21'
0.0047619	'+CTCF +RAD21'
0.00175439	'+CTCF +RAD21'
0.00666667	'+CTCF +RAD21'
0.0047619	'+CTCF +RAD21'
0.00277778	'+CTCF +RAD21'
0.0037037	'+CTCF +RAD21'
0.00166667	'+CTCF +RAD21'
0.0333333	'+CTCF +RAD21'
0.0166667	'+CTCF +RAD21'
0.00333333	'+CTCF +RAD21'
0.0333333	'+CTCF +RAD21'
0.00666667	'+CTCF +RAD21'
0.0037037	'+CTCF +RAD21'
0.0047619	'+CTCF +RAD21'
0.00833333	'+CTCF +RAD21'
0.00238095	'+CTCF +RAD21'
0.0166667	'+CTCF +RAD21'
0.00555556	'+CTCF +RAD21'
0.000877193	'+CTCF +RAD21'
0.0166667	'+CTCF +RAD21'
0.0111111	'+CTCF +RAD21'
0.00151515	'+CTCF +RAD21'
0.0047619	'+CTCF +RAD21'
0.00555556	'+CTCF +RAD21'
0.0166667	'+CTCF +RAD21'
0.0333333	'+CTCF +RAD21'
0.00833333	'+CTCF +RAD21'
0.0030303	'+CTCF +RAD21'
0.0111111	'+CTCF +RAD21'
0.00833333	'+CTCF +RAD21'
0.00277778	'+CTCF +RAD21'
0.0030303	'+CTCF +RAD21'
0.0010101	'+CTCF +RAD21'
0.000740741	'+CTCF +RAD21'
0.0037037	'+CTCF +RAD21'
0.0333333	'+CTCF +RAD21'
0.000877193	'+CTCF +RAD21'
0.00175439	'+CTCF +RAD21'
0.000925926	'+CTCF +RAD21'
0.0333333	'+CTCF +RAD21'
0.0166667	'+CTCF +RAD21'
0.00185185	'+CTCF +RAD21'
0.00151515	'+CTCF -RAD21'
0.0166667	'+CTCF -RAD21'
0.00111111	'+CTCF -RAD21'
0.0166667	'+CTCF -RAD21'
0.0333333	'+CTCF -RAD21'
0.00238095	'+CTCF -RAD21'
0.0047619	'+CTCF -RAD21'
0.00222222	'+CTCF -RAD21'
0.00238095	'+CTCF -RAD21'
0.00555556	'+CTCF -RAD21'
0.0047619	'+CTCF -RAD21'
0.0166667	'+CTCF -RAD21'
0.00185185	'+CTCF -RAD21'
0.00208333	'+CTCF -RAD21'
0.00238095	'+CTCF -RAD21'
0.00185185	'+CTCF -RAD21'
0.0037037	'+CTCF -RAD21'
0.0333333	'+CTCF -RAD21'
0.00196078	'+CTCF -RAD21'
0.00070922	'+CTCF -RAD21'
0.0111111	'+CTCF -RAD21'
0.0333333	'+CTCF -RAD21'
0.000952381	'+CTCF -RAD21'
0.0111111	'+CTCF -RAD21'
0.00555556	'+CTCF -RAD21'
0.00196078	'+CTCF -RAD21'
0.00138889	'+CTCF -RAD21'
0.000617284	'+CTCF -RAD21'
0.000900901	'+CTCF -RAD21'
0.00138889	'+CTCF -RAD21'
0.000833333	'+CTCF -RAD21'
0.00555556	'+CTCF -RAD21'
0.0166667	'+CTCF -RAD21'
0.000653595	'+CTCF -RAD21'
0.000641026	'+CTCF -RAD21'
0.000196078	'+CTCF -RAD21'
0.00119048	'+CTCF -RAD21'
0.000584795	'+CTCF -RAD21'
0.00238095	'+CTCF -RAD21'
0.000106838	'+CTCF -RAD21'
0.00196078	'+CTCF -RAD21'
0.000617284	'+CTCF -RAD21'
0.0333333	'+CTCF -RAD21'
0.00666667	'+CTCF -RAD21'
0.0166667	'+CTCF -RAD21'
0.00277778	'+CTCF -RAD21'
0.00833333	'+CTCF -RAD21'
0.00133333	'+CTCF -RAD21'
0.00015949	'+CTCF -RAD21'
0.0030303	'+CTCF -RAD21'
0.00666667	'+CTCF -RAD21'
0.00555556	'+CTCF -RAD21'
0.00133333	'+CTCF -RAD21'
0.000411523	'+CTCF -RAD21'
0.0030303	'+CTCF -RAD21'
0.00666667	'+CTCF -RAD21'
0.000314465	'+CTCF -RAD21'
0.000311526	'+CTCF -RAD21'
0.0047619	'+CTCF -RAD21'
0.0166667	'+CTCF -RAD21'
0.00666667	'+CTCF -RAD21'
0.00185185	'+CTCF -RAD21'
0.000980392	'+CTCF -RAD21'
0.0333333	'+CTCF -RAD21'
0.00833333	'+CTCF -RAD21'
0.0166667	'+CTCF -RAD21'
0.00166667	'+CTCF -RAD21'
0.00185185	'+CTCF -RAD21'
0.0166667	'+CTCF -RAD21'
0.000254453	'+CTCF -RAD21'
0.00666667	'+CTCF -RAD21'
0.00833333	'+CTCF -RAD21'
0.000666667	'+CTCF -RAD21'
0.0025641	'+CTCF -RAD21'
0.0047619	'+CTCF -RAD21'
0.000641026	'+CTCF -RAD21'
0.00222222	'+CTCF -RAD21'
0.00222222	'+CTCF -RAD21'
0.000595238	'+CTCF -RAD21'
0.00833333	'+CTCF -RAD21'
0.0047619	'+CTCF -RAD21'
0.0333333	'+CTCF -RAD21'
0.00666667	'+CTCF -RAD21'
0.00555556	'+CTCF -RAD21'
#DIV/0!	'+CTCF -RAD21'
0.000138889	'+CTCF -RAD21'
0.000980392	'+CTCF -RAD21'
0.00416667	'+CTCF -RAD21'
0.000387597	'+CTCF -RAD21'
0.00133333	'+CTCF -RAD21'
0.0111111	'+CTCF -RAD21'
0.00045045	'+CTCF -RAD21'
0.000416667	'+CTCF -RAD21'
0.00238095	'+CTCF -RAD21'
0.0037037	'+CTCF -RAD21'
0.00666667	'+CTCF -RAD21'
0.00666667	'+CTCF -RAD21'
0.000813008	'+CTCF -RAD21'
0.000584795	'+CTCF -RAD21'
0.000362319	'+CTCF -RAD21'
0.00666667	'+CTCF -RAD21'
0.00238095	'+CTCF -RAD21'
0.0111111	'+CTCF -RAD21'
0.0047619	'+CTCF -RAD21'
0.00666667	'+CTCF -RAD21'
0.000925926	'+CTCF -RAD21'
0.000205761	'+CTCF -RAD21'
0.0333333	'+CTCF -RAD21'
0.000411523	'+CTCF -RAD21'
0.000925926	'+CTCF -RAD21'
0.00037037	'+CTCF -RAD21'
0.00238095	'+CTCF -RAD21'
0.000793651	'+CTCF -RAD21'
0.0015873	'+CTCF -RAD21'
0.0030303	'+CTCF -RAD21'
0.00128205	'+CTCF -RAD21'
0.00277778	'+CTCF -RAD21'
0.00208333	'+CTCF -RAD21'
0.000595238	'+CTCF -RAD21'
0.0333333	'+CTCF -RAD21'
0.000155039	'+CTCF -RAD21'
0.000396825	'+CTCF -RAD21'
0.000199601	'+CTCF -RAD21'
0.000775194	'+CTCF -RAD21'
0.00128205	'+CTCF -RAD21'
0.00555556	'+CTCF -RAD21'
0.00114943	'+CTCF -RAD21'
0.000925926	'+CTCF -RAD21'
0.00128205	'+CTCF -RAD21'
0.000273224	'+CTCF -RAD21'
0.000469484	'+CTCF -RAD21'
0.00037037	'+CTCF -RAD21'
0.00666667	'+CTCF -RAD21'
0.00666667	'+CTCF -RAD21'
0.0166667	'+CTCF -RAD21'
0.00070922	'+CTCF -RAD21'
0.000438596	'+CTCF -RAD21'
0.000793651	'+CTCF -RAD21'
