# Supplementary material for: Cohesin and CTCF control the dynamics of chromosome folding
Source: Nat Genet. 2022 Dec 5;54(12):1907–18. doi: 10.1038/s41588-022-01232-7 (PMC9729113; doi:10.1038/s41588-022-01232-7)
Supplement: Source Data Fig. 6 — Statistical source data. [file 41588_2022_1232_MOESM13_ESM.xlsx]

## Sheet: Figure6B
Fraction of time in the proximal state	condition
0.440995	'+CTCF +RAD21'
0.0667506	'-CTCF +RAD21'
0.490806	'+CTCF +RAD21'
0.175945	'-CTCF +RAD21'
0.445781	'+CTCF +RAD21'
0.115491	'-CTCF +RAD21'
0.502267	'+CTCF +RAD21'
0.150819	'-CTCF +RAD21'
0.513098	'+CTCF +RAD21'
0.181801	'-CTCF +RAD21'

## Sheet: Figure6C
Duration of proximal state	condition
220.755	'-CTCF +RAD21'
295.354	'-CTCF +RAD21'
386.712	'-CTCF +RAD21'
394.078	'-CTCF +RAD21'
405.981	'-CTCF +RAD21'
636.388	'+CTCF +RAD21'
669.068	'+CTCF +RAD21'
786.3	'+CTCF +RAD21'
999.444	'+CTCF +RAD21'
1043.14	'+CTCF +RAD21'

## Sheet: Figure6D
condition	fraction of time spent in proximal state	standard deviation of fraction time spent in proximal state (n=10000 bootstrap)
"-CTCF-RAD21"	0.00617128	0.00278452
"+CTCF-RAD21"	0.0973552	0.0104248
"-CTCF+RAD21"	0.181801	0.0135961
"+CTCF+RAD21"	0.513098	0.0175254

## Sheet: Figure6E
Duration of proximal state	condition
300	'-CTCF +RAD21'
150	'-CTCF +RAD21'
180	'-CTCF +RAD21'
480	'-CTCF +RAD21'
690	'-CTCF +RAD21'
1170	'-CTCF +RAD21'
840	'-CTCF +RAD21'
240	'-CTCF +RAD21'
270	'-CTCF +RAD21'
210	'-CTCF +RAD21'
150	'-CTCF +RAD21'
270	'-CTCF +RAD21'
420	'-CTCF +RAD21'
450	'-CTCF +RAD21'
420	'-CTCF +RAD21'
150	'-CTCF +RAD21'
2460	'-CTCF +RAD21'
270	'-CTCF +RAD21'
300	'-CTCF +RAD21'
1290	'-CTCF +RAD21'
210	'-CTCF +RAD21'
180	'-CTCF +RAD21'
1140	'-CTCF +RAD21'
210	'-CTCF +RAD21'
180	'-CTCF +RAD21'
150	'-CTCF +RAD21'
120	'-CTCF +RAD21'
210	'-CTCF +RAD21'
210	'-CTCF +RAD21'
150	'-CTCF +RAD21'
150	'-CTCF +RAD21'
150	'-CTCF +RAD21'
180	'-CTCF +RAD21'
360	'-CTCF +RAD21'
570	'-CTCF +RAD21'
690	'-CTCF +RAD21'
330	'-CTCF +RAD21'
120	'-CTCF +RAD21'
150	'-CTCF +RAD21'
270	'-CTCF +RAD21'
450	'-CTCF +RAD21'
330	'-CTCF +RAD21'
270	'-CTCF +RAD21'
360	'-CTCF +RAD21'
780	'-CTCF +RAD21'
240	'-CTCF +RAD21'
360	'-CTCF +RAD21'
210	'-CTCF +RAD21'
120	'-CTCF +RAD21'
240	'-CTCF +RAD21'
120	'-CTCF +RAD21'
120	'-CTCF +RAD21'
240	'-CTCF +RAD21'
810	'-CTCF +RAD21'
330	'-CTCF +RAD21'
540	'-CTCF +RAD21'
240	'-CTCF +RAD21'
600	'-CTCF +RAD21'
390	'-CTCF +RAD21'
930	'-CTCF +RAD21'
1860	'-CTCF +RAD21'
120	'-CTCF +RAD21'
120	'-CTCF +RAD21'
240	'-CTCF +RAD21'
150	'-CTCF +RAD21'
810	'-CTCF +RAD21'
420	'-CTCF +RAD21'
300	'-CTCF +RAD21'
300	'-CTCF +RAD21'
360	'-CTCF +RAD21'
900	'-CTCF +RAD21'
270	'-CTCF +RAD21'
270	'-CTCF +RAD21'
360	'-CTCF +RAD21'
90	'-CTCF +RAD21'
330	'-CTCF +RAD21'
870	'-CTCF +RAD21'
150	'-CTCF +RAD21'
180	'-CTCF +RAD21'
240	'-CTCF +RAD21'
240	'-CTCF +RAD21'
150	'-CTCF +RAD21'
1560	'-CTCF +RAD21'
960	'-CTCF +RAD21'
450	'-CTCF +RAD21'
270	'-CTCF +RAD21'
360	'-CTCF +RAD21'
420	'-CTCF +RAD21'
450	'-CTCF +RAD21'
510	'-CTCF +RAD21'
300	'-CTCF +RAD21'
1080	'-CTCF +RAD21'
840	'-CTCF +RAD21'
150	'-CTCF +RAD21'
210	'-CTCF +RAD21'
180	'-CTCF +RAD21'
450	'-CTCF +RAD21'
390	'-CTCF +RAD21'
600	'-CTCF +RAD21'
540	'-CTCF +RAD21'
450	'-CTCF +RAD21'
450	'-CTCF +RAD21'
750	'-CTCF +RAD21'
180	'-CTCF +RAD21'
930	'-CTCF +RAD21'
330	'-CTCF +RAD21'
420	'-CTCF +RAD21'
300	'-CTCF +RAD21'
300	'-CTCF +RAD21'
150	'-CTCF +RAD21'
240	'-CTCF +RAD21'
210	'-CTCF +RAD21'
690	'-CTCF +RAD21'
570	'-CTCF +RAD21'
90	'-CTCF +RAD21'
570	'-CTCF +RAD21'
510	'-CTCF +RAD21'
210	'-CTCF +RAD21'
180	'-CTCF +RAD21'
690	'-CTCF +RAD21'
450	'-CTCF +RAD21'
150	'-CTCF +RAD21'
630	'-CTCF +RAD21'
150	'-CTCF +RAD21'
420	'-CTCF +RAD21'
210	'-CTCF +RAD21'
270	'-CTCF +RAD21'
510	'-CTCF +RAD21'
570	'-CTCF +RAD21'
120	'-CTCF +RAD21'
1140	'-CTCF +RAD21'
210	'-CTCF +RAD21'
600	'-CTCF +RAD21'
1050	'-CTCF +RAD21'
150	'-CTCF +RAD21'
210	'-CTCF +RAD21'
150	'-CTCF +RAD21'
300	'-CTCF +RAD21'
270	'-CTCF +RAD21'
300	'-CTCF +RAD21'
150	'-CTCF +RAD21'
240	'-CTCF +RAD21'
120	'-CTCF +RAD21'
120	'-CTCF +RAD21'
450	'-CTCF +RAD21'
120	'-CTCF +RAD21'
270	'-CTCF +RAD21'
510	'-CTCF +RAD21'
510	'-CTCF +RAD21'
390	'-CTCF +RAD21'
180	'-CTCF +RAD21'
210	'-CTCF +RAD21'
240	'-CTCF +RAD21'
720	'-CTCF +RAD21'
840	'-CTCF +RAD21'
480	'-CTCF +RAD21'
390	'-CTCF +RAD21'
360	'-CTCF +RAD21'
180	'-CTCF +RAD21'
300	'-CTCF +RAD21'
300	'-CTCF +RAD21'
150	'-CTCF +RAD21'
240	'-CTCF +RAD21'
270	'-CTCF +RAD21'
480	'-CTCF +RAD21'
540	'-CTCF +RAD21'
120	'-CTCF +RAD21'
210	'-CTCF +RAD21'
150	'-CTCF +RAD21'
930	'-CTCF +RAD21'
180	'-CTCF +RAD21'
210	'-CTCF +RAD21'
210	'-CTCF +RAD21'
300	'-CTCF +RAD21'
330	'-CTCF +RAD21'
330	'-CTCF +RAD21'
450	'-CTCF +RAD21'
240	'-CTCF +RAD21'
750	'-CTCF +RAD21'
660	'-CTCF +RAD21'
600	'-CTCF +RAD21'
1080	'-CTCF +RAD21'
870	'-CTCF +RAD21'
780	'-CTCF +RAD21'
810	'-CTCF +RAD21'
120	'-CTCF +RAD21'
210	'-CTCF +RAD21'
300	'-CTCF +RAD21'
180	'-CTCF +RAD21'
720	'-CTCF +RAD21'
60	'-CTCF +RAD21'
810	'-CTCF +RAD21'
300	'-CTCF +RAD21'
180	'-CTCF +RAD21'
480	'-CTCF +RAD21'
300	'-CTCF +RAD21'
990	'-CTCF +RAD21'
990	'-CTCF +RAD21'
240	'-CTCF +RAD21'
1140	'-CTCF +RAD21'
180	'-CTCF +RAD21'
2100	'-CTCF +RAD21'
120	'-CTCF +RAD21'
330	'-CTCF +RAD21'
570	'-CTCF +RAD21'
180	'-CTCF +RAD21'
150	'-CTCF +RAD21'
510	'+CTCF +RAD21'
810	'+CTCF +RAD21'
300	'+CTCF +RAD21'
930	'+CTCF +RAD21'
270	'+CTCF +RAD21'
660	'+CTCF +RAD21'
360	'+CTCF +RAD21'
3510	'+CTCF +RAD21'
2220	'+CTCF +RAD21'
270	'+CTCF +RAD21'
1800	'+CTCF +RAD21'
630	'+CTCF +RAD21'
120	'+CTCF +RAD21'
600	'+CTCF +RAD21'
150	'+CTCF +RAD21'
1620	'+CTCF +RAD21'
300	'+CTCF +RAD21'
1200	'+CTCF +RAD21'
240	'+CTCF +RAD21'
930	'+CTCF +RAD21'
3480	'+CTCF +RAD21'
360	'+CTCF +RAD21'
480	'+CTCF +RAD21'
2820	'+CTCF +RAD21'
360	'+CTCF +RAD21'
540	'+CTCF +RAD21'
1950	'+CTCF +RAD21'
1020	'+CTCF +RAD21'
690	'+CTCF +RAD21'
930	'+CTCF +RAD21'
1770	'+CTCF +RAD21'
990	'+CTCF +RAD21'
600	'+CTCF +RAD21'
360	'+CTCF +RAD21'
330	'+CTCF +RAD21'
1140	'+CTCF +RAD21'
1500	'+CTCF +RAD21'
3240	'+CTCF +RAD21'
510	'+CTCF +RAD21'
180	'+CTCF +RAD21'
480	'+CTCF +RAD21'
1830	'+CTCF +RAD21'
750	'+CTCF +RAD21'
2100	'+CTCF +RAD21'
30	'+CTCF +RAD21'
1260	'+CTCF +RAD21'
420	'+CTCF +RAD21'
900	'+CTCF +RAD21'
210	'+CTCF +RAD21'
1110	'+CTCF +RAD21'
1980	'+CTCF +RAD21'
480	'+CTCF +RAD21'
720	'+CTCF +RAD21'
780	'+CTCF +RAD21'
450	'+CTCF +RAD21'
870	'+CTCF +RAD21'
450	'+CTCF +RAD21'
2610	'+CTCF +RAD21'
2700	'+CTCF +RAD21'
750	'+CTCF +RAD21'
2340	'+CTCF +RAD21'
330	'+CTCF +RAD21'
1110	'+CTCF +RAD21'
270	'+CTCF +RAD21'
900	'+CTCF +RAD21'
330	'+CTCF +RAD21'
180	'+CTCF +RAD21'
720	'+CTCF +RAD21'
360	'+CTCF +RAD21'
360	'+CTCF +RAD21'
1020	'+CTCF +RAD21'
720	'+CTCF +RAD21'
360	'+CTCF +RAD21'
660	'+CTCF +RAD21'
870	'+CTCF +RAD21'
1260	'+CTCF +RAD21'
540	'+CTCF +RAD21'
360	'+CTCF +RAD21'
3330	'+CTCF +RAD21'
1800	'+CTCF +RAD21'
210	'+CTCF +RAD21'
1710	'+CTCF +RAD21'
390	'+CTCF +RAD21'
2070	'+CTCF +RAD21'
480	'+CTCF +RAD21'
120	'+CTCF +RAD21'
450	'+CTCF +RAD21'
3120	'+CTCF +RAD21'
1530	'+CTCF +RAD21'
810	'+CTCF +RAD21'
600	'+CTCF +RAD21'
150	'+CTCF +RAD21'
1740	'+CTCF +RAD21'
1770	'+CTCF +RAD21'
150	'+CTCF +RAD21'
2130	'+CTCF +RAD21'
390	'+CTCF +RAD21'
270	'+CTCF +RAD21'
1980	'+CTCF +RAD21'
390	'+CTCF +RAD21'
720	'+CTCF +RAD21'
90	'+CTCF +RAD21'
480	'+CTCF +RAD21'
4860	'+CTCF +RAD21'
2790	'+CTCF +RAD21'
510	'+CTCF +RAD21'
1920	'+CTCF +RAD21'
2430	'+CTCF +RAD21'
450	'+CTCF +RAD21'
1140	'+CTCF +RAD21'
390	'+CTCF +RAD21'
30	'+CTCF +RAD21'
3480	'+CTCF +RAD21'
1260	'+CTCF +RAD21'
240	'+CTCF +RAD21'
390	'+CTCF +RAD21'
810	'+CTCF +RAD21'
360	'+CTCF +RAD21'
2760	'+CTCF +RAD21'
390	'+CTCF +RAD21'
480	'+CTCF +RAD21'
2790	'+CTCF +RAD21'
390	'+CTCF +RAD21'
900	'+CTCF +RAD21'
1110	'+CTCF +RAD21'
2310	'+CTCF +RAD21'
1260	'+CTCF +RAD21'
180	'+CTCF +RAD21'
840	'+CTCF +RAD21'
1470	'+CTCF +RAD21'
720	'+CTCF +RAD21'
690	'+CTCF +RAD21'
390	'+CTCF +RAD21'
330	'+CTCF +RAD21'
360	'+CTCF +RAD21'
1440	'+CTCF +RAD21'
870	'+CTCF +RAD21'
480	'+CTCF +RAD21'
480	'+CTCF +RAD21'
1290	'+CTCF +RAD21'
2340	'+CTCF +RAD21'
570	'+CTCF +RAD21'
1740	'+CTCF +RAD21'
270	'+CTCF +RAD21'
1320	'+CTCF +RAD21'
480	'+CTCF +RAD21'
240	'+CTCF +RAD21'
330	'+CTCF +RAD21'
900	'+CTCF +RAD21'
210	'+CTCF +RAD21'
210	'+CTCF +RAD21'
3180	'+CTCF +RAD21'
750	'+CTCF +RAD21'
3150	'+CTCF +RAD21'
2370	'+CTCF +RAD21'
1140	'+CTCF +RAD21'
630	'+CTCF +RAD21'
270	'+CTCF +RAD21'
1920	'+CTCF +RAD21'
180	'+CTCF +RAD21'
1050	'+CTCF +RAD21'
840	'+CTCF +RAD21'
600	'+CTCF +RAD21'
450	'+CTCF +RAD21'
5670	'+CTCF +RAD21'
1500	'+CTCF +RAD21'
810	'+CTCF +RAD21'
810	'+CTCF +RAD21'
1170	'+CTCF +RAD21'
180	'+CTCF +RAD21'
4200	'+CTCF +RAD21'
810	'+CTCF +RAD21'
420	'+CTCF +RAD21'
390	'+CTCF +RAD21'
810	'+CTCF +RAD21'
270	'+CTCF +RAD21'
1110	'+CTCF +RAD21'
270	'+CTCF +RAD21'
480	'+CTCF +RAD21'
240	'+CTCF +RAD21'
150	'+CTCF +RAD21'
930	'+CTCF +RAD21'
150	'+CTCF +RAD21'
210	'+CTCF +RAD21'
1380	'+CTCF +RAD21'
210	'+CTCF +RAD21'
780	'+CTCF +RAD21'
210	'+CTCF +RAD21'
300	'+CTCF +RAD21'
690	'+CTCF +RAD21'
180	'+CTCF +RAD21'
1410	'+CTCF +RAD21'
8610	'+CTCF +RAD21'
210	'+CTCF +RAD21'
330	'+CTCF +RAD21'
3840	'+CTCF +RAD21'
240	'+CTCF +RAD21'
450	'+CTCF +RAD21'
1350	'+CTCF +RAD21'
480	'+CTCF +RAD21'
360	'+CTCF +RAD21'
3150	'+CTCF +RAD21'
450	'+CTCF +RAD21'
1140	'+CTCF +RAD21'
540	'+CTCF +RAD21'
2190	'+CTCF +RAD21'
960	'+CTCF +RAD21'
510	'+CTCF +RAD21'
720	'+CTCF +RAD21'
2070	'+CTCF +RAD21'
270	'+CTCF +RAD21'
150	'+CTCF +RAD21'
2100	'+CTCF +RAD21'
1560	'+CTCF +RAD21'
1290	'+CTCF +RAD21'
2640	'+CTCF +RAD21'
300	'+CTCF +RAD21'
750	'+CTCF +RAD21'
300	'+CTCF +RAD21'
690	'+CTCF +RAD21'
450	'+CTCF +RAD21'
930	'+CTCF +RAD21'
210	'+CTCF +RAD21'
390	'+CTCF +RAD21'
2730	'+CTCF +RAD21'
2520	'+CTCF +RAD21'
180	'+CTCF +RAD21'
2220	'+CTCF +RAD21'
2100	'+CTCF +RAD21'
180	'+CTCF +RAD21'
570	'+CTCF +RAD21'
150	'-CTCF -RAD21'
60	'-CTCF -RAD21'
30	'-CTCF -RAD21'
120	'-CTCF -RAD21'
60	'-CTCF -RAD21'
30	'-CTCF -RAD21'
30	'-CTCF -RAD21'
30	'-CTCF -RAD21'
30	'-CTCF -RAD21'
30	'-CTCF -RAD21'
30	'-CTCF -RAD21'
30	'-CTCF -RAD21'
120	'-CTCF -RAD21'
30	'-CTCF -RAD21'
30	'-CTCF -RAD21'
30	'-CTCF -RAD21'
30	'-CTCF -RAD21'
30	'-CTCF -RAD21'
30	'-CTCF -RAD21'
30	'-CTCF -RAD21'
120	'-CTCF -RAD21'
30	'-CTCF -RAD21'
60	'-CTCF -RAD21'
120	'-CTCF -RAD21'
30	'-CTCF -RAD21'
30	'-CTCF -RAD21'
60	'-CTCF -RAD21'
30	'-CTCF -RAD21'
30	'-CTCF -RAD21'
30	'-CTCF -RAD21'
30	'-CTCF -RAD21'
90	'-CTCF -RAD21'
60	'-CTCF -RAD21'
120	'-CTCF -RAD21'
90	'-CTCF -RAD21'
30	'-CTCF -RAD21'
30	'-CTCF -RAD21'
30	'-CTCF -RAD21'
30	'-CTCF -RAD21'
60	'-CTCF -RAD21'
30	'-CTCF -RAD21'
30	'-CTCF -RAD21'
30	'-CTCF -RAD21'
30	'-CTCF -RAD21'
30	'-CTCF -RAD21'
60	'-CTCF -RAD21'
90	'-CTCF -RAD21'
30	'-CTCF -RAD21'
30	'-CTCF -RAD21'
60	'-CTCF -RAD21'
30	'-CTCF -RAD21'
30	'-CTCF -RAD21'
30	'-CTCF -RAD21'
90	'-CTCF -RAD21'
60	'-CTCF -RAD21'
30	'-CTCF -RAD21'
30	'-CTCF -RAD21'
30	'-CTCF -RAD21'
30	'-CTCF -RAD21'
60	'-CTCF -RAD21'
60	'-CTCF -RAD21'
60	'-CTCF -RAD21'
60	'-CTCF -RAD21'
30	'-CTCF -RAD21'
60	'-CTCF -RAD21'
60	'-CTCF -RAD21'
300	'-CTCF -RAD21'
60	'-CTCF -RAD21'
30	'-CTCF -RAD21'
30	'-CTCF -RAD21'
30	'-CTCF -RAD21'
120	'-CTCF -RAD21'
90	'-CTCF -RAD21'
90	'-CTCF -RAD21'
60	'-CTCF -RAD21'
90	'-CTCF -RAD21'
30	'-CTCF -RAD21'
30	'-CTCF -RAD21'
30	'-CTCF -RAD21'
60	'-CTCF -RAD21'
60	'-CTCF -RAD21'
30	'-CTCF -RAD21'
30	'-CTCF -RAD21'
90	'-CTCF -RAD21'
30	'-CTCF -RAD21'
30	'-CTCF -RAD21'
150	'-CTCF -RAD21'
30	'-CTCF -RAD21'
60	'-CTCF -RAD21'
30	'-CTCF -RAD21'
60	'-CTCF -RAD21'
30	'-CTCF -RAD21'
30	'-CTCF -RAD21'
30	'-CTCF -RAD21'
60	'-CTCF -RAD21'
30	'-CTCF -RAD21'
30	'-CTCF -RAD21'
60	'-CTCF -RAD21'
90	'-CTCF -RAD21'
60	'-CTCF -RAD21'
60	'-CTCF -RAD21'
30	'-CTCF -RAD21'
30	'-CTCF -RAD21'
30	'-CTCF -RAD21'
30	'-CTCF -RAD21'
30	'-CTCF -RAD21'
60	'-CTCF -RAD21'
30	'-CTCF -RAD21'
30	'-CTCF -RAD21'
60	'-CTCF -RAD21'
30	'-CTCF -RAD21'
30	'-CTCF -RAD21'
60	'-CTCF -RAD21'
30	'-CTCF -RAD21'
60	'-CTCF -RAD21'
30	'-CTCF -RAD21'
60	'-CTCF -RAD21'
30	'-CTCF -RAD21'
30	'-CTCF -RAD21'
30	'-CTCF -RAD21'
30	'-CTCF -RAD21'
120	'-CTCF -RAD21'
30	'-CTCF -RAD21'
60	'-CTCF -RAD21'
30	'-CTCF -RAD21'
60	'-CTCF -RAD21'
30	'-CTCF -RAD21'
30	'-CTCF -RAD21'
30	'-CTCF -RAD21'
30	'-CTCF -RAD21'
30	'-CTCF -RAD21'
150	'-CTCF -RAD21'
30	'-CTCF -RAD21'
60	'-CTCF -RAD21'
30	'-CTCF -RAD21'
60	'-CTCF -RAD21'
30	'-CTCF -RAD21'
30	'-CTCF -RAD21'
60	'-CTCF -RAD21'
30	'-CTCF -RAD21'
30	'-CTCF -RAD21'
30	'-CTCF -RAD21'
210	'-CTCF -RAD21'
90	'-CTCF -RAD21'
60	'-CTCF -RAD21'
30	'-CTCF -RAD21'
30	'-CTCF -RAD21'
150	'-CTCF -RAD21'
30	'-CTCF -RAD21'
30	'-CTCF -RAD21'
90	'-CTCF -RAD21'
30	'-CTCF -RAD21'
30	'-CTCF -RAD21'
60	'-CTCF -RAD21'
60	'-CTCF -RAD21'
30	'-CTCF -RAD21'
60	'-CTCF -RAD21'
60	'-CTCF -RAD21'
60	'-CTCF -RAD21'
30	'-CTCF -RAD21'
30	'-CTCF -RAD21'
60	'-CTCF -RAD21'
90	'-CTCF -RAD21'
30	'-CTCF -RAD21'
30	'-CTCF -RAD21'
30	'-CTCF -RAD21'
60	'-CTCF -RAD21'
30	'-CTCF -RAD21'
120	'-CTCF -RAD21'
30	'-CTCF -RAD21'
30	'-CTCF -RAD21'
60	'-CTCF -RAD21'
60	'-CTCF -RAD21'
30	'-CTCF -RAD21'
60	'-CTCF -RAD21'
60	'-CTCF -RAD21'
120	'-CTCF -RAD21'
30	'-CTCF -RAD21'
30	'-CTCF -RAD21'
30	'-CTCF -RAD21'
60	'-CTCF -RAD21'
30	'-CTCF -RAD21'
30	'-CTCF -RAD21'
60	'-CTCF -RAD21'
30	'-CTCF -RAD21'
60	'-CTCF -RAD21'
30	'-CTCF -RAD21'
150	'-CTCF -RAD21'
30	'-CTCF -RAD21'
30	'-CTCF -RAD21'
150	'-CTCF -RAD21'
30	'-CTCF -RAD21'
30	'-CTCF -RAD21'
30	'-CTCF -RAD21'
60	'-CTCF -RAD21'
30	'-CTCF -RAD21'
30	'-CTCF -RAD21'
60	'-CTCF -RAD21'
30	'-CTCF -RAD21'
30	'-CTCF -RAD21'
30	'-CTCF -RAD21'
30	'-CTCF -RAD21'
90	'-CTCF -RAD21'
30	'-CTCF -RAD21'
60	'-CTCF -RAD21'
60	'-CTCF -RAD21'
30	'-CTCF -RAD21'
60	'-CTCF -RAD21'
60	'-CTCF -RAD21'
60	'-CTCF -RAD21'
30	'-CTCF -RAD21'
60	'-CTCF -RAD21'
60	'-CTCF -RAD21'
30	'-CTCF -RAD21'
30	'-CTCF -RAD21'
30	'-CTCF -RAD21'
60	'-CTCF -RAD21'
60	'-CTCF -RAD21'
30	'-CTCF -RAD21'
30	'-CTCF -RAD21'
60	'-CTCF -RAD21'
30	'-CTCF -RAD21'
60	'-CTCF -RAD21'
30	'-CTCF -RAD21'
150	'-CTCF -RAD21'
30	'-CTCF -RAD21'
60	'-CTCF -RAD21'
60	'-CTCF -RAD21'
30	'-CTCF -RAD21'
150	'-CTCF -RAD21'
30	'-CTCF -RAD21'
30	'-CTCF -RAD21'
30	'-CTCF -RAD21'
90	'-CTCF -RAD21'
90	'-CTCF -RAD21'
30	'-CTCF -RAD21'
30	'-CTCF -RAD21'
60	'-CTCF -RAD21'
30	'-CTCF -RAD21'
60	'-CTCF -RAD21'
60	'-CTCF -RAD21'
60	'-CTCF -RAD21'
60	'-CTCF -RAD21'
60	'-CTCF -RAD21'
60	'-CTCF -RAD21'
30	'-CTCF -RAD21'
30	'-CTCF -RAD21'
60	'-CTCF -RAD21'
30	'-CTCF -RAD21'
60	'-CTCF -RAD21'
30	'-CTCF -RAD21'
30	'-CTCF -RAD21'
30	'-CTCF -RAD21'
30	'-CTCF -RAD21'
30	'-CTCF -RAD21'
30	'-CTCF -RAD21'
30	'-CTCF -RAD21'
60	'-CTCF -RAD21'
30	'-CTCF -RAD21'
30	'-CTCF -RAD21'
90	'-CTCF -RAD21'
30	'-CTCF -RAD21'
90	'-CTCF -RAD21'
30	'-CTCF -RAD21'
120	'-CTCF -RAD21'
30	'-CTCF -RAD21'
90	'-CTCF -RAD21'
30	'-CTCF -RAD21'
30	'-CTCF -RAD21'
30	'-CTCF -RAD21'
30	'-CTCF -RAD21'
30	'-CTCF -RAD21'
30	'-CTCF -RAD21'
30	'-CTCF -RAD21'
150	'-CTCF -RAD21'
120	'-CTCF -RAD21'
30	'-CTCF -RAD21'
60	'-CTCF -RAD21'
60	'-CTCF -RAD21'
60	'-CTCF -RAD21'
30	'-CTCF -RAD21'
60	'-CTCF -RAD21'
60	'-CTCF -RAD21'
30	'-CTCF -RAD21'
30	'-CTCF -RAD21'
30	'-CTCF -RAD21'
30	'-CTCF -RAD21'
30	'-CTCF -RAD21'
30	'-CTCF -RAD21'
30	'-CTCF -RAD21'
60	'-CTCF -RAD21'
90	'-CTCF -RAD21'
150	'-CTCF -RAD21'
30	'-CTCF -RAD21'
30	'-CTCF -RAD21'
30	'-CTCF -RAD21'
30	'-CTCF -RAD21'
90	'-CTCF -RAD21'
60	'-CTCF -RAD21'
30	'-CTCF -RAD21'
60	'-CTCF -RAD21'
30	'-CTCF -RAD21'
30	'-CTCF -RAD21'
30	'-CTCF -RAD21'
60	'-CTCF -RAD21'
30	'-CTCF -RAD21'
30	'-CTCF -RAD21'
30	'-CTCF -RAD21'
60	'-CTCF -RAD21'
30	'-CTCF -RAD21'
120	'-CTCF -RAD21'
150	'-CTCF -RAD21'
90	'-CTCF -RAD21'
60	'-CTCF -RAD21'
30	'-CTCF -RAD21'
30	'-CTCF -RAD21'
30	'-CTCF -RAD21'
30	'-CTCF -RAD21'
90	'-CTCF -RAD21'
30	'-CTCF -RAD21'
30	'-CTCF -RAD21'
60	'-CTCF -RAD21'
60	'-CTCF -RAD21'
30	'-CTCF -RAD21'
30	'-CTCF -RAD21'
90	'-CTCF -RAD21'
90	'-CTCF -RAD21'
90	'-CTCF -RAD21'
60	'-CTCF -RAD21'
60	'-CTCF -RAD21'
60	'-CTCF -RAD21'
90	'-CTCF -RAD21'
30	'-CTCF -RAD21'
60	'-CTCF -RAD21'
60	'-CTCF -RAD21'
30	'-CTCF -RAD21'
60	'-CTCF -RAD21'
30	'-CTCF -RAD21'
30	'-CTCF -RAD21'
30	'-CTCF -RAD21'
30	'-CTCF -RAD21'
30	'-CTCF -RAD21'
30	'-CTCF -RAD21'
30	'-CTCF -RAD21'
60	'-CTCF -RAD21'
60	'-CTCF -RAD21'
30	'-CTCF -RAD21'
120	'-CTCF -RAD21'
30	'-CTCF -RAD21'
90	'-CTCF -RAD21'
480	'-CTCF -RAD21'
60	'-CTCF -RAD21'
30	'-CTCF -RAD21'
30	'-CTCF -RAD21'
60	'-CTCF -RAD21'
90	'-CTCF -RAD21'
30	'-CTCF -RAD21'
30	'-CTCF -RAD21'
30	'-CTCF -RAD21'
60	'-CTCF -RAD21'
30	'-CTCF -RAD21'
30	'-CTCF -RAD21'
90	'-CTCF -RAD21'
30	'-CTCF -RAD21'
90	'-CTCF -RAD21'
30	'-CTCF -RAD21'
30	'-CTCF -RAD21'
30	'-CTCF -RAD21'
30	'-CTCF -RAD21'
60	'-CTCF -RAD21'
60	'-CTCF -RAD21'
120	'-CTCF -RAD21'
30	'-CTCF -RAD21'
30	'-CTCF -RAD21'
30	'-CTCF -RAD21'
30	'-CTCF -RAD21'
30	'-CTCF -RAD21'
90	'-CTCF -RAD21'
30	'-CTCF -RAD21'
30	'-CTCF -RAD21'
60	'-CTCF -RAD21'
30	'-CTCF -RAD21'
60	'-CTCF -RAD21'
30	'-CTCF -RAD21'
30	'-CTCF -RAD21'
60	'-CTCF -RAD21'
30	'-CTCF -RAD21'
30	'-CTCF -RAD21'
30	'-CTCF -RAD21'
30	'-CTCF -RAD21'
90	'-CTCF -RAD21'
30	'-CTCF -RAD21'
30	'-CTCF -RAD21'
30	'-CTCF -RAD21'
30	'-CTCF -RAD21'
90	'-CTCF -RAD21'
60	'-CTCF -RAD21'
30	'-CTCF -RAD21'
60	'-CTCF -RAD21'
30	'-CTCF -RAD21'
90	'-CTCF -RAD21'
60	'-CTCF -RAD21'
30	'-CTCF -RAD21'
30	'-CTCF -RAD21'
90	'-CTCF -RAD21'
30	'-CTCF -RAD21'
30	'-CTCF -RAD21'
30	'-CTCF -RAD21'
90	'-CTCF -RAD21'
60	'-CTCF -RAD21'
30	'-CTCF -RAD21'
30	'-CTCF -RAD21'
30	'-CTCF -RAD21'
30	'-CTCF -RAD21'
30	'-CTCF -RAD21'
30	'-CTCF -RAD21'
30	'-CTCF -RAD21'
30	'-CTCF -RAD21'
30	'-CTCF -RAD21'
30	'-CTCF -RAD21'
60	'-CTCF -RAD21'
30	'-CTCF -RAD21'
30	'-CTCF -RAD21'
60	'-CTCF -RAD21'
120	'-CTCF -RAD21'
30	'-CTCF -RAD21'
30	'-CTCF -RAD21'
30	'-CTCF -RAD21'
30	'-CTCF -RAD21'
60	'-CTCF -RAD21'
30	'-CTCF -RAD21'
30	'-CTCF -RAD21'
30	'-CTCF -RAD21'
30	'-CTCF -RAD21'
30	'-CTCF -RAD21'
90	'-CTCF -RAD21'
30	'-CTCF -RAD21'
30	'-CTCF -RAD21'
30	'-CTCF -RAD21'
30	'-CTCF -RAD21'
90	'-CTCF -RAD21'
240	'-CTCF -RAD21'
30	'-CTCF -RAD21'
150	'-CTCF -RAD21'
30	'-CTCF -RAD21'
30	'-CTCF -RAD21'
60	'-CTCF -RAD21'
30	'-CTCF -RAD21'
30	'-CTCF -RAD21'
30	'-CTCF -RAD21'
30	'-CTCF -RAD21'
30	'-CTCF -RAD21'
90	'-CTCF -RAD21'
90	'-CTCF -RAD21'
30	'-CTCF -RAD21'
30	'-CTCF -RAD21'
60	'-CTCF -RAD21'
60	'-CTCF -RAD21'
30	'-CTCF -RAD21'
30	'-CTCF -RAD21'
60	'-CTCF -RAD21'
90	'-CTCF -RAD21'
30	'-CTCF -RAD21'
30	'-CTCF -RAD21'
30	'-CTCF -RAD21'
30	'-CTCF -RAD21'
90	'-CTCF -RAD21'
30	'-CTCF -RAD21'
30	'-CTCF -RAD21'
30	'-CTCF -RAD21'
60	'-CTCF -RAD21'
60	'-CTCF -RAD21'
30	'-CTCF -RAD21'
30	'-CTCF -RAD21'
30	'-CTCF -RAD21'
90	'-CTCF -RAD21'
30	'-CTCF -RAD21'
150	'-CTCF -RAD21'
60	'-CTCF -RAD21'
30	'-CTCF -RAD21'
30	'-CTCF -RAD21'
30	'-CTCF -RAD21'
60	'-CTCF -RAD21'
30	'-CTCF -RAD21'
30	'-CTCF -RAD21'
60	'-CTCF -RAD21'
30	'-CTCF -RAD21'
30	'-CTCF -RAD21'
30	'-CTCF -RAD21'
90	'-CTCF -RAD21'
60	'-CTCF -RAD21'
120	'-CTCF -RAD21'
30	'-CTCF -RAD21'
30	'-CTCF -RAD21'
60	'-CTCF -RAD21'
30	'-CTCF -RAD21'
30	'-CTCF -RAD21'
30	'-CTCF -RAD21'
60	'-CTCF -RAD21'
60	'-CTCF -RAD21'
30	'-CTCF -RAD21'
60	'-CTCF -RAD21'
60	'-CTCF -RAD21'
180	'-CTCF -RAD21'
30	'-CTCF -RAD21'
30	'-CTCF -RAD21'
90	'-CTCF -RAD21'
30	'-CTCF -RAD21'
90	'-CTCF -RAD21'
60	'-CTCF -RAD21'
120	'-CTCF -RAD21'
30	'-CTCF -RAD21'
60	'-CTCF -RAD21'
60	'-CTCF -RAD21'
60	'-CTCF -RAD21'
90	'-CTCF -RAD21'
30	'-CTCF -RAD21'
60	'-CTCF -RAD21'
60	'-CTCF -RAD21'
30	'-CTCF -RAD21'
30	'-CTCF -RAD21'
30	'-CTCF -RAD21'
30	'-CTCF -RAD21'
60	'-CTCF -RAD21'
30	'-CTCF -RAD21'
60	'-CTCF -RAD21'
60	'-CTCF -RAD21'
90	'-CTCF -RAD21'
30	'-CTCF -RAD21'
30	'-CTCF -RAD21'
30	'-CTCF -RAD21'
90	'-CTCF -RAD21'
60	'-CTCF -RAD21'
30	'-CTCF -RAD21'
30	'-CTCF -RAD21'
120	'-CTCF -RAD21'
30	'-CTCF -RAD21'
30	'-CTCF -RAD21'
60	'-CTCF -RAD21'
30	'-CTCF -RAD21'
120	'-CTCF -RAD21'
30	'-CTCF -RAD21'
30	'-CTCF -RAD21'
90	'-CTCF -RAD21'
60	'-CTCF -RAD21'
360	'-CTCF -RAD21'
30	'-CTCF -RAD21'
30	'-CTCF -RAD21'
60	'-CTCF -RAD21'
90	'-CTCF -RAD21'
30	'-CTCF -RAD21'
60	'-CTCF -RAD21'
30	'-CTCF -RAD21'
30	'-CTCF -RAD21'
30	'-CTCF -RAD21'
60	'-CTCF -RAD21'
30	'-CTCF -RAD21'
30	'-CTCF -RAD21'
30	'-CTCF -RAD21'
30	'-CTCF -RAD21'
30	'-CTCF -RAD21'
30	'-CTCF -RAD21'
30	'-CTCF -RAD21'
30	'-CTCF -RAD21'
30	'-CTCF -RAD21'
30	'-CTCF -RAD21'
30	'-CTCF -RAD21'
60	'-CTCF -RAD21'
60	'-CTCF -RAD21'
60	'-CTCF -RAD21'
60	'-CTCF -RAD21'
120	'-CTCF -RAD21'
90	'-CTCF -RAD21'
60	'-CTCF -RAD21'
30	'-CTCF -RAD21'
30	'-CTCF -RAD21'
30	'-CTCF -RAD21'
30	'-CTCF -RAD21'
60	'-CTCF -RAD21'
30	'-CTCF -RAD21'
30	'-CTCF -RAD21'
30	'-CTCF -RAD21'
60	'-CTCF -RAD21'
30	'-CTCF -RAD21'
60	'-CTCF -RAD21'
30	'-CTCF -RAD21'
30	'-CTCF -RAD21'
30	'-CTCF -RAD21'
90	'-CTCF -RAD21'
60	'-CTCF -RAD21'
150	'-CTCF -RAD21'
90	'-CTCF -RAD21'
90	'-CTCF -RAD21'
30	'-CTCF -RAD21'
30	'-CTCF -RAD21'
30	'-CTCF -RAD21'
60	'-CTCF -RAD21'
60	'-CTCF -RAD21'
60	'-CTCF -RAD21'
30	'-CTCF -RAD21'
30	'-CTCF -RAD21'
30	'-CTCF -RAD21'
30	'-CTCF -RAD21'
30	'-CTCF -RAD21'
30	'-CTCF -RAD21'
60	'-CTCF -RAD21'
30	'-CTCF -RAD21'
30	'-CTCF -RAD21'
60	'-CTCF -RAD21'
30	'-CTCF -RAD21'
30	'-CTCF -RAD21'
30	'-CTCF -RAD21'
30	'-CTCF -RAD21'
60	'-CTCF -RAD21'
30	'-CTCF -RAD21'
30	'-CTCF -RAD21'
30	'-CTCF -RAD21'
60	'-CTCF -RAD21'
30	'-CTCF -RAD21'
60	'-CTCF -RAD21'
60	'-CTCF -RAD21'
30	'-CTCF -RAD21'
30	'-CTCF -RAD21'
60	'-CTCF -RAD21'
30	'-CTCF -RAD21'
30	'-CTCF -RAD21'
30	'-CTCF -RAD21'
60	'-CTCF -RAD21'
60	'-CTCF -RAD21'
150	'-CTCF -RAD21'
60	'-CTCF -RAD21'
30	'-CTCF -RAD21'
60	'-CTCF -RAD21'
30	'-CTCF -RAD21'
60	'-CTCF -RAD21'
60	'-CTCF -RAD21'
90	'-CTCF -RAD21'
30	'-CTCF -RAD21'
30	'-CTCF -RAD21'
30	'-CTCF -RAD21'
30	'-CTCF -RAD21'
30	'-CTCF -RAD21'
60	'-CTCF -RAD21'
30	'-CTCF -RAD21'
60	'-CTCF -RAD21'
30	'-CTCF -RAD21'
30	'-CTCF -RAD21'
30	'-CTCF -RAD21'
30	'-CTCF -RAD21'
30	'-CTCF -RAD21'
120	'-CTCF -RAD21'
90	'-CTCF -RAD21'
60	'-CTCF -RAD21'
30	'-CTCF -RAD21'
30	'-CTCF -RAD21'
30	'-CTCF -RAD21'
30	'-CTCF -RAD21'
30	'-CTCF -RAD21'
30	'-CTCF -RAD21'
30	'-CTCF -RAD21'
60	'-CTCF -RAD21'
30	'-CTCF -RAD21'
30	'-CTCF -RAD21'
30	'-CTCF -RAD21'
30	'-CTCF -RAD21'
60	'-CTCF -RAD21'
30	'+CTCF -RAD21'
120	'+CTCF -RAD21'
30	'+CTCF -RAD21'
510	'+CTCF -RAD21'
90	'+CTCF -RAD21'
1110	'+CTCF -RAD21'
930	'+CTCF -RAD21'
330	'+CTCF -RAD21'
870	'+CTCF -RAD21'
750	'+CTCF -RAD21'
420	'+CTCF -RAD21'
690	'+CTCF -RAD21'
120	'+CTCF -RAD21'
30	'+CTCF -RAD21'
30	'+CTCF -RAD21'
60	'+CTCF -RAD21'
450	'+CTCF -RAD21'
240	'+CTCF -RAD21'
150	'+CTCF -RAD21'
570	'+CTCF -RAD21'
240	'+CTCF -RAD21'
30	'+CTCF -RAD21'
180	'+CTCF -RAD21'
360	'+CTCF -RAD21'
300	'+CTCF -RAD21'
60	'+CTCF -RAD21'
390	'+CTCF -RAD21'
90	'+CTCF -RAD21'
240	'+CTCF -RAD21'
30	'+CTCF -RAD21'
300	'+CTCF -RAD21'
90	'+CTCF -RAD21'
420	'+CTCF -RAD21'
30	'+CTCF -RAD21'
90	'+CTCF -RAD21'
30	'+CTCF -RAD21'
120	'+CTCF -RAD21'
660	'+CTCF -RAD21'
60	'+CTCF -RAD21'
330	'+CTCF -RAD21'
60	'+CTCF -RAD21'
1050	'+CTCF -RAD21'
30	'+CTCF -RAD21'
90	'+CTCF -RAD21'
30	'+CTCF -RAD21'
60	'+CTCF -RAD21'
60	'+CTCF -RAD21'
30	'+CTCF -RAD21'
60	'+CTCF -RAD21'
90	'+CTCF -RAD21'
60	'+CTCF -RAD21'
660	'+CTCF -RAD21'
30	'+CTCF -RAD21'
90	'+CTCF -RAD21'
750	'+CTCF -RAD21'
90	'+CTCF -RAD21'
30	'+CTCF -RAD21'
30	'+CTCF -RAD21'
30	'+CTCF -RAD21'
120	'+CTCF -RAD21'
120	'+CTCF -RAD21'
90	'+CTCF -RAD21'
30	'+CTCF -RAD21'
60	'+CTCF -RAD21'
120	'+CTCF -RAD21'
30	'+CTCF -RAD21'
60	'+CTCF -RAD21'
90	'+CTCF -RAD21'
120	'+CTCF -RAD21'
30	'+CTCF -RAD21'
90	'+CTCF -RAD21'
90	'+CTCF -RAD21'
120	'+CTCF -RAD21'
120	'+CTCF -RAD21'
90	'+CTCF -RAD21'
120	'+CTCF -RAD21'
90	'+CTCF -RAD21'
90	'+CTCF -RAD21'
210	'+CTCF -RAD21'
60	'+CTCF -RAD21'
540	'+CTCF -RAD21'
90	'+CTCF -RAD21'
90	'+CTCF -RAD21'
1380	'+CTCF -RAD21'
90	'+CTCF -RAD21'
570	'+CTCF -RAD21'
180	'+CTCF -RAD21'
30	'+CTCF -RAD21'
60	'+CTCF -RAD21'
60	'+CTCF -RAD21'
270	'+CTCF -RAD21'
270	'+CTCF -RAD21'
120	'+CTCF -RAD21'
60	'+CTCF -RAD21'
270	'+CTCF -RAD21'
210	'+CTCF -RAD21'
2280	'+CTCF -RAD21'
30	'+CTCF -RAD21'
90	'+CTCF -RAD21'
90	'+CTCF -RAD21'
240	'+CTCF -RAD21'
150	'+CTCF -RAD21'
360	'+CTCF -RAD21'
90	'+CTCF -RAD21'
30	'+CTCF -RAD21'
240	'+CTCF -RAD21'
60	'+CTCF -RAD21'
90	'+CTCF -RAD21'
120	'+CTCF -RAD21'
270	'+CTCF -RAD21'
120	'+CTCF -RAD21'
30	'+CTCF -RAD21'
90	'+CTCF -RAD21'
120	'+CTCF -RAD21'
60	'+CTCF -RAD21'
690	'+CTCF -RAD21'
30	'+CTCF -RAD21'
60	'+CTCF -RAD21'
30	'+CTCF -RAD21'
180	'+CTCF -RAD21'
30	'+CTCF -RAD21'
30	'+CTCF -RAD21'
30	'+CTCF -RAD21'
30	'+CTCF -RAD21'
150	'+CTCF -RAD21'
90	'+CTCF -RAD21'
60	'+CTCF -RAD21'
90	'+CTCF -RAD21'
240	'+CTCF -RAD21'
30	'+CTCF -RAD21'
30	'+CTCF -RAD21'
60	'+CTCF -RAD21'
30	'+CTCF -RAD21'
30	'+CTCF -RAD21'
60	'+CTCF -RAD21'
60	'+CTCF -RAD21'
60	'+CTCF -RAD21'
180	'+CTCF -RAD21'
360	'+CTCF -RAD21'
90	'+CTCF -RAD21'
90	'+CTCF -RAD21'
60	'+CTCF -RAD21'
60	'+CTCF -RAD21'
150	'+CTCF -RAD21'
60	'+CTCF -RAD21'
30	'+CTCF -RAD21'
30	'+CTCF -RAD21'
120	'+CTCF -RAD21'
720	'+CTCF -RAD21'
270	'+CTCF -RAD21'
30	'+CTCF -RAD21'
30	'+CTCF -RAD21'
90	'+CTCF -RAD21'
120	'+CTCF -RAD21'
60	'+CTCF -RAD21'
60	'+CTCF -RAD21'
120	'+CTCF -RAD21'
90	'+CTCF -RAD21'
60	'+CTCF -RAD21'
90	'+CTCF -RAD21'
90	'+CTCF -RAD21'
30	'+CTCF -RAD21'
90	'+CTCF -RAD21'
300	'+CTCF -RAD21'
960	'+CTCF -RAD21'
60	'+CTCF -RAD21'
60	'+CTCF -RAD21'
90	'+CTCF -RAD21'
120	'+CTCF -RAD21'
60	'+CTCF -RAD21'
510	'+CTCF -RAD21'
180	'+CTCF -RAD21'
180	'+CTCF -RAD21'
60	'+CTCF -RAD21'
30	'+CTCF -RAD21'
60	'+CTCF -RAD21'
30	'+CTCF -RAD21'
30	'+CTCF -RAD21'
90	'+CTCF -RAD21'
60	'+CTCF -RAD21'
30	'+CTCF -RAD21'
60	'+CTCF -RAD21'
90	'+CTCF -RAD21'
150	'+CTCF -RAD21'
90	'+CTCF -RAD21'
120	'+CTCF -RAD21'
30	'+CTCF -RAD21'
60	'+CTCF -RAD21'
60	'+CTCF -RAD21'
90	'+CTCF -RAD21'
150	'+CTCF -RAD21'
480	'+CTCF -RAD21'
60	'+CTCF -RAD21'
30	'+CTCF -RAD21'
30	'+CTCF -RAD21'
60	'+CTCF -RAD21'
30	'+CTCF -RAD21'
30	'+CTCF -RAD21'
240	'+CTCF -RAD21'
60	'+CTCF -RAD21'
30	'+CTCF -RAD21'
630	'+CTCF -RAD21'
30	'+CTCF -RAD21'
60	'+CTCF -RAD21'
30	'+CTCF -RAD21'
150	'+CTCF -RAD21'
60	'+CTCF -RAD21'
30	'+CTCF -RAD21'
30	'+CTCF -RAD21'
30	'+CTCF -RAD21'
1290	'+CTCF -RAD21'
60	'+CTCF -RAD21'
30	'+CTCF -RAD21'
150	'+CTCF -RAD21'
90	'+CTCF -RAD21'
90	'+CTCF -RAD21'
120	'+CTCF -RAD21'
30	'+CTCF -RAD21'
90	'+CTCF -RAD21'
60	'+CTCF -RAD21'
30	'+CTCF -RAD21'
60	'+CTCF -RAD21'
150	'+CTCF -RAD21'
30	'+CTCF -RAD21'
120	'+CTCF -RAD21'
90	'+CTCF -RAD21'
120	'+CTCF -RAD21'
90	'+CTCF -RAD21'
60	'+CTCF -RAD21'
30	'+CTCF -RAD21'
90	'+CTCF -RAD21'
90	'+CTCF -RAD21'
60	'+CTCF -RAD21'
720	'+CTCF -RAD21'
60	'+CTCF -RAD21'
30	'+CTCF -RAD21'
90	'+CTCF -RAD21'
90	'+CTCF -RAD21'
30	'+CTCF -RAD21'
60	'+CTCF -RAD21'
480	'+CTCF -RAD21'
30	'+CTCF -RAD21'
150	'+CTCF -RAD21'
60	'+CTCF -RAD21'
90	'+CTCF -RAD21'
390	'+CTCF -RAD21'
180	'+CTCF -RAD21'
180	'+CTCF -RAD21'
60	'+CTCF -RAD21'
120	'+CTCF -RAD21'
30	'+CTCF -RAD21'
60	'+CTCF -RAD21'
60	'+CTCF -RAD21'
90	'+CTCF -RAD21'
90	'+CTCF -RAD21'
270	'+CTCF -RAD21'
30	'+CTCF -RAD21'
30	'+CTCF -RAD21'
30	'+CTCF -RAD21'
150	'+CTCF -RAD21'
420	'+CTCF -RAD21'
30	'+CTCF -RAD21'
30	'+CTCF -RAD21'
240	'+CTCF -RAD21'
90	'+CTCF -RAD21'
600	'+CTCF -RAD21'
720	'+CTCF -RAD21'
60	'+CTCF -RAD21'
60	'+CTCF -RAD21'
60	'+CTCF -RAD21'
30	'+CTCF -RAD21'
30	'+CTCF -RAD21'
210	'+CTCF -RAD21'
90	'+CTCF -RAD21'
30	'+CTCF -RAD21'
90	'+CTCF -RAD21'
30	'+CTCF -RAD21'
150	'+CTCF -RAD21'
60	'+CTCF -RAD21'
30	'+CTCF -RAD21'
60	'+CTCF -RAD21'
30	'+CTCF -RAD21'
30	'+CTCF -RAD21'
60	'+CTCF -RAD21'
30	'+CTCF -RAD21'
60	'+CTCF -RAD21'
30	'+CTCF -RAD21'
30	'+CTCF -RAD21'
30	'+CTCF -RAD21'
60	'+CTCF -RAD21'
30	'+CTCF -RAD21'
60	'+CTCF -RAD21'
150	'+CTCF -RAD21'
90	'+CTCF -RAD21'
90	'+CTCF -RAD21'
30	'+CTCF -RAD21'
30	'+CTCF -RAD21'
30	'+CTCF -RAD21'
30	'+CTCF -RAD21'
240	'+CTCF -RAD21'
90	'+CTCF -RAD21'
60	'+CTCF -RAD21'
30	'+CTCF -RAD21'
90	'+CTCF -RAD21'
30	'+CTCF -RAD21'
150	'+CTCF -RAD21'
30	'+CTCF -RAD21'
90	'+CTCF -RAD21'
540	'+CTCF -RAD21'
60	'+CTCF -RAD21'
30	'+CTCF -RAD21'
30	'+CTCF -RAD21'
90	'+CTCF -RAD21'
240	'+CTCF -RAD21'
30	'+CTCF -RAD21'
60	'+CTCF -RAD21'
840	'+CTCF -RAD21'
90	'+CTCF -RAD21'
90	'+CTCF -RAD21'
60	'+CTCF -RAD21'
30	'+CTCF -RAD21'
780	'+CTCF -RAD21'
30	'+CTCF -RAD21'
30	'+CTCF -RAD21'
30	'+CTCF -RAD21'
30	'+CTCF -RAD21'
60	'+CTCF -RAD21'
60	'+CTCF -RAD21'
90	'+CTCF -RAD21'
1080	'+CTCF -RAD21'
780	'+CTCF -RAD21'
90	'+CTCF -RAD21'
150	'+CTCF -RAD21'
30	'+CTCF -RAD21'
60	'+CTCF -RAD21'
60	'+CTCF -RAD21'
240	'+CTCF -RAD21'
60	'+CTCF -RAD21'
30	'+CTCF -RAD21'
150	'+CTCF -RAD21'
60	'+CTCF -RAD21'
90	'+CTCF -RAD21'
150	'+CTCF -RAD21'
180	'+CTCF -RAD21'
60	'+CTCF -RAD21'
60	'+CTCF -RAD21'
60	'+CTCF -RAD21'
90	'+CTCF -RAD21'
90	'+CTCF -RAD21'
30	'+CTCF -RAD21'
90	'+CTCF -RAD21'
60	'+CTCF -RAD21'
300	'+CTCF -RAD21'
270	'+CTCF -RAD21'
90	'+CTCF -RAD21'
60	'+CTCF -RAD21'
120	'+CTCF -RAD21'
150	'+CTCF -RAD21'
120	'+CTCF -RAD21'
90	'+CTCF -RAD21'
60	'+CTCF -RAD21'
60	'+CTCF -RAD21'
60	'+CTCF -RAD21'
60	'+CTCF -RAD21'
390	'+CTCF -RAD21'
30	'+CTCF -RAD21'
30	'+CTCF -RAD21'
30	'+CTCF -RAD21'
60	'+CTCF -RAD21'
30	'+CTCF -RAD21'
60	'+CTCF -RAD21'
60	'+CTCF -RAD21'
30	'+CTCF -RAD21'
30	'+CTCF -RAD21'
60	'+CTCF -RAD21'
810	'+CTCF -RAD21'
930	'+CTCF -RAD21'
300	'+CTCF -RAD21'
30	'+CTCF -RAD21'
450	'+CTCF -RAD21'
60	'+CTCF -RAD21'
150	'+CTCF -RAD21'
30	'+CTCF -RAD21'
60	'+CTCF -RAD21'
60	'+CTCF -RAD21'
120	'+CTCF -RAD21'
30	'+CTCF -RAD21'
60	'+CTCF -RAD21'
360	'+CTCF -RAD21'
60	'+CTCF -RAD21'
30	'+CTCF -RAD21'
90	'+CTCF -RAD21'
30	'+CTCF -RAD21'
570	'+CTCF -RAD21'
270	'+CTCF -RAD21'
60	'+CTCF -RAD21'
30	'+CTCF -RAD21'
450	'+CTCF -RAD21'
30	'+CTCF -RAD21'
60	'+CTCF -RAD21'
150	'+CTCF -RAD21'
30	'+CTCF -RAD21'
60	'+CTCF -RAD21'
60	'+CTCF -RAD21'
90	'+CTCF -RAD21'
300	'+CTCF -RAD21'
180	'+CTCF -RAD21'
420	'+CTCF -RAD21'
120	'+CTCF -RAD21'
60	'+CTCF -RAD21'
210	'+CTCF -RAD21'
750	'+CTCF -RAD21'
30	'+CTCF -RAD21'
30	'+CTCF -RAD21'
30	'+CTCF -RAD21'
600	'+CTCF -RAD21'
60	'+CTCF -RAD21'
30	'+CTCF -RAD21'
90	'+CTCF -RAD21'
30	'+CTCF -RAD21'
30	'+CTCF -RAD21'
1050	'+CTCF -RAD21'
30	'+CTCF -RAD21'
90	'+CTCF -RAD21'
180	'+CTCF -RAD21'
540	'+CTCF -RAD21'
30	'+CTCF -RAD21'
60	'+CTCF -RAD21'
210	'+CTCF -RAD21'
90	'+CTCF -RAD21'
60	'+CTCF -RAD21'
90	'+CTCF -RAD21'
30	'+CTCF -RAD21'
30	'+CTCF -RAD21'

## Sheet: Figure6F
distance	CTCF loop	HMM prediction	time	Track number
0.404868	distal	distal	32220	17		# notes
0.377093	distal	distal	32250	17		track number 17: -CTCF
0.29747	distal	distal	32280	17		track number 56: +CTCF
0.291099	distal	distal	32310	17
0.0430394	distal	proximal	32340	17
0.0441725	distal	proximal	32370	17
0.373682	distal	distal	32400	17
0.314561	distal	distal	32430	17
0.298933	distal	distal	32460	17
0.370813	distal	distal	32490	17
0.279843	distal	distal	32520	17
0.278092	distal	distal	32550	17
0.374195	distal	distal	32580	17
0.288997	distal	distal	32610	17
0.44375	distal	distal	32640	17
0.296663	distal	distal	32670	17
0.452037	distal	distal	32700	17
0.211361	distal	distal	32730	17
0.345659	distal	distal	32760	17
0.438064	distal	distal	32790	17
0.523438	distal	distal	32820	17
0.595751	distal	distal	32850	17
0.466188	distal	distal	32880	17
0.350779	distal	distal	32910	17
0.180348	distal	distal	32940	17
0.458317	distal	distal	32970	17
0.531318	distal	distal	33000	17
0.560941	distal	distal	33030	17
0.431366	distal	distal	33060	17
0.552941	distal	distal	33090	17
0.535035	distal	distal	33120	17
0.465789	distal	distal	33150	17
0.294828	distal	distal	33180	17
0.567261	distal	distal	33210	17
0.34331	distal	distal	33240	17
0.406253	distal	distal	33270	17
0.328666	distal	distal	33300	17
0.600301	distal	distal	33330	17
0.541613	distal	distal	33360	17
0.367883	distal	distal	33390	17
0.519892	distal	distal	33420	17
0.488248	distal	distal	33450	17
0.343508	distal	distal	33480	17
0.305647	distal	distal	33510	17
0.456699	distal	distal	33540	17
0.707871	distal	distal	33570	17
0.57448	distal	distal	33600	17
0.645578	distal	distal	33630	17
0.30866	distal	distal	33660	17
0.429376	distal	distal	33690	17
0.359802	distal	distal	33720	17
0.35743	distal	distal	33750	17
0.239247	distal	distal	33780	17
0.624277	distal	distal	33810	17
0.550752	distal	distal	33840	17
0.485388	distal	distal	33870	17
0.422625	distal	distal	33900	17
0.336738	distal	distal	33930	17
0.552316	distal	distal	33960	17
0.520869	distal	distal	33990	17
0.671937	distal	distal	34020	17
0.302947	distal	distal	34050	17
0.638849	distal	distal	34080	17
0.624546	distal	distal	34110	17
0.227351	distal	distal	34140	17
0.304742	distal	distal	34170	17
0.26846	distal	distal	34200	17
0.388624	distal	distal	34230	17
0.411279	distal	distal	34260	17
0.206853	distal	distal	34290	17
0.353497	distal	distal	34320	17
0.381327	distal	distal	34350	17
0.304262	distal	distal	34380	17
0.383431	distal	distal	34410	17
0.249123	distal	proximal	34440	17
0.111742	distal	proximal	34470	17
0.196878	distal	proximal	34500	17
0.0575154	distal	proximal	34530	17
0.201739	distal	proximal	34560	17
0.099435	distal	proximal	34590	17
0.0614764	distal	proximal	34620	17
0.0265999	looped	proximal	34650	17
0.0838633	distal	proximal	34680	17
0.175403	distal	proximal	34710	17
0.288552	distal	proximal	34740	17
0.335894	distal	proximal	34770	17
0.286386	distal	proximal	34800	17
0.218701	distal	proximal	34830	17
0.167654	distal	proximal	34860	17
0.179027	distal	proximal	34890	17
0.432059	distal	distal	34920	17
0.422874	distal	distal	34950	17
0.486739	distal	distal	34980	17
0.394993	distal	distal	35010	17
0.416653	distal	distal	35040	17
0.477879	distal	distal	35070	17
0.551865	distal	distal	35100	17
0.436093	distal	distal	35130	17
0.428591	distal	distal	35160	17
0.440001	distal	distal	35190	17
0.487628	distal	distal	35220	17
0.144378	distal	distal	35250	17
0.595915	distal	distal	35280	17
0.645417	distal	distal	35310	17
0.573063	distal	distal	35340	17
0.71559	distal	distal	35370	17
0.771975	distal	distal	35400	17
0.403622	distal	distal	35430	17
0.522949	distal	distal	35460	17
0.429107	distal	distal	35490	17
0.522319	distal	distal	35520	17
0.659195	distal	distal	35550	17
0.622391	distal	distal	35580	17
0.690564	distal	distal	35610	17
0.541849	distal	distal	35640	17
0.348766	distal	distal	35670	17
0.396018	distal	distal	35700	17
0.38113	distal	distal	35730	17
0.319363	distal	distal	35760	17
0.456213	distal	distal	35790	17
0.495963	distal	distal	35820	17
0.458631	distal	distal	35850	17
0.619361	distal	distal	35880	17
0.759676	distal	distal	35910	17
0.703148	distal	distal	35940	17
0.533152	distal	distal	35970	17
0.569866	distal	distal	36000	17
0.454162	distal	distal	36030	17
0.431328	distal	distal	36060	17
0.500463	distal	distal	36090	17
0.456181	distal	distal	36120	17
0.671761	distal	distal	36150	17
0.364388	distal	distal	36180	17
0.278584	distal	distal	36210	17
0.386818	distal	distal	36240	17
0.62555	distal	distal	36270	17
0.431081	distal	distal	36300	17
0.639695	distal	distal	36330	17
0.458085	distal	distal	36360	17
0.736065	distal	distal	36390	17
0.265847	distal	distal	36420	17
0.517089	distal	distal	36450	17
0.34099	distal	distal	36480	17
0.404945	distal	distal	36510	17
0.322369	distal	distal	36540	17
0.143274	distal	distal	36570	17
0.467086	distal	distal	36600	17
0.141222	distal	distal	36630	17
0.525164	distal	distal	36660	17
0.64641	distal	distal	36690	17
0.362825	distal	distal	36720	17
0.446395	distal	distal	36750	17
0.529441	distal	distal	36780	17
0.435896	distal	distal	36810	17
0.458413	distal	distal	36840	17
0.546202	distal	distal	36870	17
0.22524	distal	distal	36900	17
0.607129	distal	distal	36930	17
0.744228	distal	distal	36960	17
0.54749	distal	distal	36990	17
0.305477	distal	distal	37020	17
0.568665	distal	distal	37050	17
0.497236	distal	distal	37080	17
0.33877	distal	distal	37110	17
0.574262	distal	distal	37140	17
0.651449	distal	distal	37170	17
0.445606	distal	distal	37200	17
0.437823	distal	distal	37230	17
0.37827	distal	distal	37260	17
0.38735	distal	distal	37290	17
0.311665	distal	distal	37320	17
0.326247	distal	distal	37350	17
0.413216	distal	distal	37380	17
0.381787	distal	distal	37410	17
0.528829	distal	distal	37440	17
0.458268	distal	distal	37470	17
0.449375	distal	distal	37500	17
0.670631	distal	distal	37530	17
0.689106	distal	distal	37560	17
0.520468	distal	distal	37590	17
0.721999	distal	distal	37620	17
0.565325	distal	distal	37650	17
0.361127	distal	distal	37680	17
0.402249	distal	distal	37710	17
0.508027	distal	distal	37740	17
0.413563	distal	distal	37770	17
0.219559	distal	distal	37800	17
0.216032	distal	distal	37830	17
0.377111	distal	distal	37860	17
0.204277	distal	distal	37890	17
0.340701	distal	distal	37920	17
0.52263	distal	distal	37950	17
0.0729746	distal	distal	37980	17
0.267282	distal	distal	38010	17
0.31571	distal	distal	38040	17
0.333085	distal	distal	38070	17
0.22974	distal	distal	38100	17
0.331376	distal	distal	38130	17
0.391592	distal	distal	38160	17
0.32242	distal	distal	38190	17
0.110105	distal	distal	38220	17
0.047938	distal	distal	38250	17
0.283211	distal	distal	38280	17
0.294507	distal	distal	38310	17
0.579082	distal	distal	38340	17
0.333358	distal	distal	38370	17
0.437341	distal	distal	38400	17
0.336083	distal	distal	38430	17
0.161845	distal	distal	38460	17
0.348917	distal	distal	38490	17
0.333851	distal	distal	38520	17
0.217947	distal	distal	38550	17
0.582934	distal	distal	38580	17
0.326705	distal	distal	38610	17
0.341919	distal	distal	38640	17
0.401795	distal	distal	38670	17
0.478094	distal	distal	38700	17
0.298624	distal	distal	38730	17
0.645507	distal	distal	38760	17
0.465634	distal	distal	38790	17
0.448799	distal	distal	38820	17
0.292889	distal	distal	38850	17
0.204592	distal	proximal	38880	17
0.306987	distal	proximal	38910	17
0.131364	distal	proximal	38940	17
0.160295	distal	proximal	38970	17
0.288216	distal	proximal	39000	17
0.254622	distal	proximal	39030	17
0.319624	distal	proximal	39060	17
0.282174	distal	proximal	39090	17
0.160078	distal	proximal	39120	17
0.29431	distal	distal	39150	17
0.423255	distal	distal	39180	17
0.436608	distal	distal	39210	17
0.33717	distal	distal	39240	17
0.147997	distal	distal	39270	17
0.30394	distal	distal	39300	17
0.430664	distal	distal	39330	17
0.417754	distal	distal	39360	17
0.18146	distal	distal	39390	17
0.341826	distal	distal	39420	17
0.270072	distal	distal	39450	17
0.564286	distal	distal	39480	17
0.527561	distal	distal	39510	17
0.483335	distal	distal	39540	17
0.418946	distal	distal	39570	17
0.544161	distal	distal	39600	17
0.524463	distal	distal	39630	17
0.534196	distal	distal	39660	17
0.440743	distal	distal	39690	17
0.284332	distal	proximal	19860	56
0.12471	distal	proximal	19890	56
0.243745	distal	proximal	19920	56
0.315405	distal	distal	19950	56
0.471636	distal	distal	19980	56
0.566845	distal	distal	20010	56
0.172182	distal	distal	20040	56
0.254518	distal	distal	20070	56
0.274382	distal	distal	20100	56
0.452029	distal	distal	20130	56
0.284994	distal	distal	20160	56
0.253309	distal	distal	20190	56
0.352096	distal	distal	20220	56
0.483732	distal	distal	20250	56
0.582135	distal	distal	20280	56
0.456394	distal	distal	20310	56
0.394489	distal	distal	20340	56
0.470287	distal	distal	20370	56
0.427222	distal	distal	20400	56
0.437016	distal	distal	20430	56
0.390917	distal	distal	20460	56
0.292383	distal	distal	20490	56
0.280963	distal	distal	20520	56
0.29829	distal	distal	20550	56
0.280655	distal	distal	20580	56
0.367505	distal	distal	20610	56
0.321903	distal	distal	20640	56
0.374733	distal	distal	20670	56
0.451237	distal	distal	20700	56
0.291216	distal	distal	20730	56
0.437044	distal	distal	20760	56
0.484969	distal	distal	20790	56
0.320466	distal	distal	20820	56
0.314155	distal	distal	20850	56
0.263876	distal	distal	20880	56
0.352122	distal	distal	20910	56
0.333513	distal	distal	20940	56
0.375049	distal	distal	20970	56
0.383314	distal	distal	21000	56
0.217718	distal	distal	21030	56
0.313956	distal	distal	21060	56
0.318291	distal	distal	21090	56
0.469246	distal	distal	21120	56
0.496729	distal	distal	21150	56
0.356955	distal	distal	21180	56
0.247799	distal	distal	21210	56
0.392133	distal	distal	21240	56
0.122542	distal	distal	21270	56
0.15851	distal	distal	21300	56
0.327988	distal	distal	21330	56
0.362358	distal	distal	21360	56
0.306374	distal	distal	21390	56
0.247615	distal	distal	21420	56
0.238637	distal	distal	21450	56
0.301395	distal	distal	21480	56
0.215937	distal	distal	21510	56
0.395141	distal	distal	21540	56
0.242307	distal	distal	21570	56
0.327961	distal	distal	21600	56
0.33616	distal	distal	21630	56
0.410266	distal	distal	21660	56
0.22919	distal	distal	21690	56
0.309597	distal	distal	21720	56
0.165649	distal	distal	21750	56
0.292814	distal	distal	21780	56
0.280192	distal	distal	21810	56
0.223744	distal	distal	21840	56
0.288166	distal	distal	21870	56
0.389433	distal	distal	21900	56
0.362744	distal	distal	21930	56
0.338556	distal	distal	21960	56
0.3137	distal	distal	21990	56
0.211192	distal	proximal	22020	56
0.165593	distal	proximal	22050	56
0.256692	distal	proximal	22080	56
0.202703	distal	proximal	22110	56
0.188265	distal	proximal	22140	56
0.240809	distal	proximal	22170	56
0.144942	distal	proximal	22200	56
0.0915304	distal	proximal	22230	56
0.229199	distal	proximal	22260	56
0.216991	distal	proximal	22290	56
0.232107	distal	proximal	22320	56
0.233376	distal	proximal	22350	56
0.179675	distal	proximal	22380	56
0.0665996	distal	proximal	22410	56
0.0881946	distal	proximal	22440	56
0.0340042	distal	proximal	22470	56
0.199277	distal	proximal	22500	56
0.0875831	distal	proximal	22530	56
0.266916	distal	proximal	22560	56
0.332496	distal	proximal	22590	56
0.195518	distal	proximal	22620	56
0.0682824	distal	proximal	22650	56
0.222668	distal	proximal	22680	56
0.335442	distal	proximal	22710	56
0.125582	distal	proximal	22740	56
0.177844	distal	proximal	22770	56
0.130874	distal	proximal	22800	56
0.198902	distal	proximal	22830	56
0.146247	distal	proximal	22860	56
-0.0250366	distal	proximal	22890	56
0.176704	distal	proximal	22920	56
0.165276	distal	proximal	22950	56
0.0959559	distal	proximal	22980	56
0.0727714	distal	proximal	23010	56
0.284393	distal	proximal	23040	56
0.222081	distal	proximal	23070	56
0.240612	distal	proximal	23100	56
0.371941	distal	proximal	23130	56
0.232394	distal	proximal	23160	56
0.288918	distal	proximal	23190	56
0.272778	distal	proximal	23220	56
0.210682	distal	proximal	23250	56
0.36116	distal	proximal	23280	56
0.226208	distal	proximal	23310	56
0.249205	distal	proximal	23340	56
0.310011	distal	proximal	23370	56
0.363069	distal	proximal	23400	56
0.366613	distal	proximal	23430	56
0.252464	distal	proximal	23460	56
0.324995	distal	proximal	23490	56
0.300501	distal	proximal	23520	56
0.244387	distal	proximal	23550	56
0.19685	distal	proximal	23580	56
0.165479	distal	proximal	23610	56
0.298996	distal	proximal	23640	56
0.0993279	distal	proximal	23670	56
0.107303	distal	proximal	23700	56
0.114492	distal	proximal	23730	56
0.278197	distal	proximal	23760	56
0.128371	distal	proximal	23790	56
0.129184	distal	proximal	23820	56
0.0900171	distal	proximal	23850	56
0.103067	distal	proximal	23880	56
0.18599	distal	proximal	23910	56
0.0933271	distal	proximal	23940	56
0.309791	distal	proximal	23970	56
0.251671	distal	proximal	24000	56
0.299123	distal	proximal	24030	56
0.204253	distal	proximal	24060	56
0.215112	distal	proximal	24090	56
0.12996	distal	proximal	24120	56
0.121618	distal	proximal	24150	56
0.068499	looped	proximal	24180	56
0.0971167	looped	proximal	24210	56
-0.0169627	looped	proximal	24240	56
0.120051	looped	proximal	24270	56
-0.0339978	looped	proximal	24300	56
0.126578	looped	proximal	24330	56
0.160615	looped	proximal	24360	56
0.109622	looped	proximal	24390	56
-0.0251003	looped	proximal	24420	56
0.0933892	looped	proximal	24450	56
0.128012	looped	proximal	24480	56
0.0709249	looped	proximal	24510	56
0.127774	looped	proximal	24540	56
0.108118	looped	proximal	24570	56
0.0496344	looped	proximal	24600	56
0.0495553	looped	proximal	24630	56
0.0384571	looped	proximal	24660	56
0.0738033	looped	proximal	24690	56
0.112361	looped	proximal	24720	56
0.123756	looped	proximal	24750	56
0.0707997	looped	proximal	24780	56
0.0482502	looped	proximal	24810	56
0.0559456	looped	proximal	24840	56
0.156391	looped	proximal	24870	56
0.0538567	looped	proximal	24900	56
0.0712414	looped	proximal	24930	56
-0.0115778	looped	proximal	24960	56
0.0701596	looped	proximal	24990	56
0.152827	looped	proximal	25020	56
0.0924332	looped	proximal	25050	56
-0.0120081	looped	proximal	25080	56
0.0892017	looped	proximal	25110	56
0.117809	looped	proximal	25140	56
0.0302185	looped	proximal	25170	56
0.0831127	looped	proximal	25200	56
0.16352	looped	proximal	25230	56
0.11621	looped	proximal	25260	56
0.133994	looped	proximal	25290	56
-0.0403538	looped	proximal	25320	56
0.109996	looped	proximal	25350	56
0.136644	looped	proximal	25380	56
0.0602361	looped	proximal	25410	56
0.0655474	looped	proximal	25440	56
0.131957	looped	proximal	25470	56
0.0334694	looped	proximal	25500	56
0.131413	looped	proximal	25530	56
0.00662377	looped	proximal	25560	56
0.224532	looped	proximal	25590	56
0.0494502	looped	proximal	25620	56
0.127805	looped	proximal	25650	56
0.0430755	looped	proximal	25680	56
0.0421238	looped	proximal	25710	56
0.102072	looped	proximal	25740	56
0.122727	looped	proximal	25770	56
0.102885	looped	proximal	25800	56
0.0220676	looped	proximal	25830	56
0.143016	looped	proximal	25860	56
0.0415874	looped	proximal	25890	56
0.0847587	looped	proximal	25920	56
0.155825	looped	proximal	25950	56
0.021672	looped	proximal	25980	56
0.062723	looped	proximal	26010	56
0.0363596	looped	proximal	26040	56
0.120073	distal	proximal	26070	56
0.152662	distal	proximal	26100	56
0.199858	distal	proximal	26130	56
0.0571753	distal	proximal	26160	56
0.0967794	distal	proximal	26190	56
0.0758253	distal	proximal	26220	56
0.197313	distal	proximal	26250	56
0.127279	distal	proximal	26280	56
0.251826	distal	proximal	26310	56
0.179244	distal	proximal	26340	56
0.110063	distal	proximal	26370	56
0.12723	distal	proximal	26400	56
0.125931	distal	proximal	26430	56
0.226336	distal	proximal	26460	56
0.268909	distal	proximal	26490	56
0.0619735	distal	proximal	26520	56
0.145715	distal	proximal	26550	56
0.075183	distal	proximal	26580	56
0.239821	distal	proximal	26610	56
0.269847	distal	proximal	26640	56
0.126427	looped	proximal	26670	56
0.0102258	looped	proximal	26700	56
-0.00131208	looped	proximal	26730	56
0.0527355	looped	proximal	26760	56
0.127531	looped	proximal	26790	56
0.403815	distal	distal	26820	56
0.353308	distal	distal	26850	56
0.355434	distal	distal	26880	56
0.587825	distal	distal	26910	56
0.412326	distal	distal	26940	56
0.600617	distal	distal	26970	56
0.624044	distal	distal	27000	56
0.517285	distal	distal	27030	56
0.576628	distal	distal	27060	56
0.606183	distal	distal	27090	56
0.681833	distal	distal	27120	56
0.601343	distal	distal	27150	56
0.47961	distal	distal	27180	56
0.32572	distal	distal	27210	56
0.379851	distal	distal	27240	56
0.47016	distal	distal	27270	56
0.367788	distal	distal	27300	56
0.384879	distal	distal	27330	56

## Sheet: Figure6G
	model	ctcf	Fraction of time spent in the looped state					Notes:
	17500.0.01_0.005	off	0.0102054						condition: [extruder speed].[loading rate]_[unloading rate]
	17500.0.02_0.01	off	0.011025						extruder speed: 17500 = 1 kb/s, 175000 = 0.1 kb/sec
	17500.0.05_0.01	off	0.029547						loading rate: 0.01 = 0.06 1/(Mb*min), 0.1 = 0.6 1/(Mb*min)
	17500.0.1_0.02	off	0.023562						unloading rate: 0.01 = 5.5 min, 0.001 = 55 min
	17500.0.2_0.02	off	0.024255
	17500.0.01_0.005	on	0.282933
	17500.0.02_0.01	on	0.309078
	17500.0.05_0.01	on	0.291375
	17500.0.1_0.02	on	0.267372
	17500.0.2_0.02	on	0.197694

## Sheet: Figure6H
	condition	ctcf	duration of looped state			Notes:
	17500.0.01_0.005	off	81				condition: [extruder speed].[loading rate]_[unloading rate]
	17500.0.02_0.01	off	58.3333				extruder speed: 17500 = 1 kb/s, 175000 = 0.1 kb/sec
	17500.0.05_0.01	off	86.8519				loading rate: 0.01 = 0.06 1/(Mb*min), 0.1 = 0.6 1/(Mb*min)
	17500.0.1_0.02	off	62.3333				unloading rate: 0.01 = 5.5 min, 0.001 = 55 min
	17500.0.2_0.02	off	88.8462
	17500.0.01_0.005	on	904.228
	17500.0.02_0.01	on	480.98
	17500.0.05_0.01	on	566.327
	17500.0.1_0.02	on	273.806
	17500.0.2_0.02	on	260.776
