# Supplementary material for: Cohesin and CTCF control the dynamics of chromosome folding
Source: Nat Genet. 2022 Dec 5;54(12):1907–18. doi: 10.1038/s41588-022-01232-7 (PMC9729113; doi:10.1038/s41588-022-01232-7)
Supplement: Source Data Extended Data Fig. 1 — Statistical source data. [file 41588_2022_1232_MOESM14_ESM.xlsx]

## Sheet: Ext.Dat.1A
Data are images and can be accessed by this link: https://doi.org/10.5281/zenodo.7120765

## Sheet: Ext.Dat.1B
x	y1	y2	y3		Notes:
0	1.38282	1.0789	1.08689			x: genomic distance, with the center x=12, 1 a.u. = 10 kb
1	1.41543	1.08684	1.099			y1: untreated
2	1.47788	1.0913	1.11076			y2: 1.5h auxin
3	1.51958	1.11445	1.11354			y3: 4h auxin
4	1.54424	1.10873	1.13683
5	1.61199	1.14302	1.12667
6	1.67043	1.12373	1.13615
7	1.74448	1.15119	1.15259
8	1.8498	1.18406	1.19434
9	2.00593	1.19301	1.17921
10	2.21176	1.23409	1.25166
11	2.50166	1.26773	1.26163
12	2.6764	1.27153	1.29805
13	2.54973	1.29523	1.27167
14	2.28916	1.25258	1.25111
15	2.01383	1.18526	1.19514
16	1.85502	1.15321	1.15916
17	1.72743	1.15042	1.13579
18	1.62882	1.10493	1.14306
19	1.60565	1.12556	1.13551
20	1.50815	1.12139	1.12443
21	1.51034	1.09864	1.13456
22	1.47461	1.10601	1.11794
23	1.42652	1.09284	1.08008
24	1.39983	1.08236	1.11888

## Sheet: Ext.Dat.1D
# number of integration sites per clone
sample_name	# of integration sites
'-3xCTCF_teto_clone1'	15
'-3xCTCF_teto_clone2'	19
'+3xCTCF_teto_clone1'	14
'+3xCTCF_teto_clone2'	19

## Sheet: Ext.Dat.1E
compartments	Number of integration sites	sample_name
A	6	'-3xCTCF_teto_clone1'
A	7	'-3xCTCF_teto_clone2'
A	6	'+3xCTCF_teto_clone1'
A	7	'+3xCTCF_teto_clone2'
B	9	'-3xCTCF_teto_clone1'
B	12	'-3xCTCF_teto_clone2'
B	8	'+3xCTCF_teto_clone1'
B	12	'+3xCTCF_teto_clone2'

## Sheet: Ext.Dat.1F
Distance with closest endogenous CTCF	sample_name
28227.5	'+3xCTCF_teto_clone2'
25017.5	'+3xCTCF_teto_clone2'
60487.5	'+3xCTCF_teto_clone2'
11457.5	'+3xCTCF_teto_clone2'
1320	'+3xCTCF_teto_clone2'
48422.5	'+3xCTCF_teto_clone2'
2072.5	'+3xCTCF_teto_clone2'
13900	'+3xCTCF_teto_clone2'
7377.5	'+3xCTCF_teto_clone2'
567.5	'+3xCTCF_teto_clone2'
54050	'+3xCTCF_teto_clone2'
12857.5	'+3xCTCF_teto_clone2'
82765	'+3xCTCF_teto_clone2'
33882.5	'+3xCTCF_teto_clone2'
39180	'+3xCTCF_teto_clone2'
8630	'+3xCTCF_teto_clone2'
1092.5	'+3xCTCF_teto_clone2'
1355	'+3xCTCF_teto_clone2'
18615	'+3xCTCF_teto_clone2'
1027.5	'+3xCTCF_teto_clone1'
32850	'+3xCTCF_teto_clone1'
3365	'+3xCTCF_teto_clone1'
1332.5	'+3xCTCF_teto_clone1'
297.5	'+3xCTCF_teto_clone1'
7332.5	'+3xCTCF_teto_clone1'
4915	'+3xCTCF_teto_clone1'
23525	'+3xCTCF_teto_clone1'
137892	'+3xCTCF_teto_clone1'
12750	'+3xCTCF_teto_clone1'
1325	'+3xCTCF_teto_clone1'
482.5	'+3xCTCF_teto_clone1'
52440	'+3xCTCF_teto_clone1'
24875	'+3xCTCF_teto_clone1'
28165	'-3xCTCF_teto_clone2'
24980	'-3xCTCF_teto_clone2'
60487.5	'-3xCTCF_teto_clone2'
11420	'-3xCTCF_teto_clone2'
1370	'-3xCTCF_teto_clone2'
48435	'-3xCTCF_teto_clone2'
2097.5	'-3xCTCF_teto_clone2'
13900	'-3xCTCF_teto_clone2'
4335	'-3xCTCF_teto_clone2'
7415	'-3xCTCF_teto_clone2'
505	'-3xCTCF_teto_clone2'
54062.5	'-3xCTCF_teto_clone2'
12795	'-3xCTCF_teto_clone2'
82802.5	'-3xCTCF_teto_clone2'
33857.5	'-3xCTCF_teto_clone2'
39217.5	'-3xCTCF_teto_clone2'
8592.5	'-3xCTCF_teto_clone2'
1167.5	'-3xCTCF_teto_clone2'
18652.5	'-3xCTCF_teto_clone2'
1002.5	'-3xCTCF_teto_clone1'
32850	'-3xCTCF_teto_clone1'
3427.5	'-3xCTCF_teto_clone1'
1357.5	'-3xCTCF_teto_clone1'
360	'-3xCTCF_teto_clone1'
7357.5	'-3xCTCF_teto_clone1'
4965	'-3xCTCF_teto_clone1'
23525	'-3xCTCF_teto_clone1'
137930	'-3xCTCF_teto_clone1'
4335	'-3xCTCF_teto_clone1'
12775	'-3xCTCF_teto_clone1'
1312.5	'-3xCTCF_teto_clone1'
482.5	'-3xCTCF_teto_clone1'
52577.5	'-3xCTCF_teto_clone1'
24925	'-3xCTCF_teto_clone1'
