# Supplementary material for: Cohesin and CTCF control the dynamics of chromosome folding
Source: Nat Genet. 2022 Dec 5;54(12):1907–18. doi: 10.1038/s41588-022-01232-7 (PMC9729113; doi:10.1038/s41588-022-01232-7)
Supplement: Source Data Extended Data Fig. 2 — Statistical source data. Note: Statistical source data for Extended Data Fig. 2d,f have been uploaded to Zenodo (10.5281/zenodo.7127868) due to their size. [file 41588_2022_1232_MOESM16_ESM.xlsx]

## Sheet: Ext.Dat.2A
# Time averaged msd per tracks across different correction condition.
Time	Time-averaged MSD	condition
10	0.0420217	_residual_abs			condition	info
20	0.0499476	_residual_abs			_corrected_abs	cell motion corrected, msd on absolute distance (no pairwise)
30	0.0671498	_residual_abs			_uncorrected_abs	cell motion uncorrected, msd on absolute distance (no pairwise)
40	0.0731473	_residual_abs			_residual_abs	difference between cell motion corrected vs uncorrected, msd on absolute distance (no pairwise)
50	0.0860101	_residual_abs			_uncorrected_pairwise	pairwise distance, there is no need for cell motion correction
60	0.101773	_residual_abs			_corrected_abs_no_sys_error_corr	cell motion corrected, no systematic error correction, msd on absolute distance (no pairwise)
70	0.165772	_residual_abs
10	0.0585484	_residual_abs
20	0.145087	_residual_abs
30	0.212654	_residual_abs
40	0.279648	_residual_abs
50	0.342329	_residual_abs
60	0.418949	_residual_abs
70	0.511162	_residual_abs
80	0.651131	_residual_abs
90	0.817424	_residual_abs
100	1.00759	_residual_abs
110	1.16962	_residual_abs
120	1.30284	_residual_abs
130	1.36774	_residual_abs
140	1.40029	_residual_abs
10	0.0648618	_residual_abs
20	0.107377	_residual_abs
30	0.140593	_residual_abs
40	0.178017	_residual_abs
50	0.214107	_residual_abs
60	0.243556	_residual_abs
70	0.269952	_residual_abs
80	0.309395	_residual_abs
90	0.349308	_residual_abs
100	0.383367	_residual_abs
110	0.434637	_residual_abs
120	0.499658	_residual_abs
130	0.545432	_residual_abs
140	0.593716	_residual_abs
150	0.656031	_residual_abs
160	0.711733	_residual_abs
170	0.780567	_residual_abs
180	0.8603	_residual_abs
190	0.952327	_residual_abs
200	1.00031	_residual_abs
210	1.04618	_residual_abs
220	1.09075	_residual_abs
230	1.12334	_residual_abs
240	1.13993	_residual_abs
250	1.18946	_residual_abs
260	1.25127	_residual_abs
270	1.28077	_residual_abs
280	1.30588	_residual_abs
290	1.32443	_residual_abs
300	1.35649	_residual_abs
310	1.36865	_residual_abs
320	1.37694	_residual_abs
330	1.40147	_residual_abs
340	1.38357	_residual_abs
350	1.40205	_residual_abs
360	1.43064	_residual_abs
370	1.45158	_residual_abs
380	1.44174	_residual_abs
390	1.41604	_residual_abs
400	1.41741	_residual_abs
410	1.42495	_residual_abs
420	1.42406	_residual_abs
430	1.44955	_residual_abs
440	1.43163	_residual_abs
450	1.39003	_residual_abs
460	1.36063	_residual_abs
470	1.3233	_residual_abs
480	1.24675	_residual_abs
490	1.28213	_residual_abs
10	0.115385	_residual_abs
20	0.280394	_residual_abs
30	0.394824	_residual_abs
40	0.574915	_residual_abs
50	0.687124	_residual_abs
60	0.699348	_residual_abs
10	0.046349	_residual_abs
20	0.099905	_residual_abs
30	0.169684	_residual_abs
40	0.242993	_residual_abs
50	0.322504	_residual_abs
60	0.401638	_residual_abs
70	0.485471	_residual_abs
80	0.572983	_residual_abs
90	0.628483	_residual_abs
100	0.661278	_residual_abs
10	0.041294	_residual_abs
20	0.0702363	_residual_abs
30	0.0932608	_residual_abs
40	0.121692	_residual_abs
50	0.1463	_residual_abs
60	0.190495	_residual_abs
70	0.228923	_residual_abs
80	0.276185	_residual_abs
90	0.319988	_residual_abs
100	0.367638	_residual_abs
110	0.404316	_residual_abs
120	0.426729	_residual_abs
130	0.475016	_residual_abs
140	0.491033	_residual_abs
150	0.541654	_residual_abs
160	0.562106	_residual_abs
170	0.529692	_residual_abs
180	0.554855	_residual_abs
190	0.57477	_residual_abs
200	0.664355	_residual_abs
10	0.0329801	_residual_abs
20	0.0698136	_residual_abs
30	0.102228	_residual_abs
40	0.16363	_residual_abs
50	0.218388	_residual_abs
60	0.275541	_residual_abs
70	0.308425	_residual_abs
80	0.342327	_residual_abs
90	0.392996	_residual_abs
10	0.0450748	_residual_abs
20	0.0749189	_residual_abs
30	0.0799031	_residual_abs
40	0.084598	_residual_abs
50	0.102457	_residual_abs
60	0.122525	_residual_abs
70	0.171719	_residual_abs
10	0.0896548	_residual_abs
20	0.210815	_residual_abs
30	0.334655	_residual_abs
40	0.420009	_residual_abs
50	0.541203	_residual_abs
60	0.647273	_residual_abs
70	0.773381	_residual_abs
80	1.03105	_residual_abs
90	1.24286	_residual_abs
100	1.4474	_residual_abs
110	1.62895	_residual_abs
120	1.80038	_residual_abs
130	1.94107	_residual_abs
140	1.94369	_residual_abs
10	0.0726525	_residual_abs
20	0.114684	_residual_abs
30	0.14766	_residual_abs
40	0.190048	_residual_abs
50	0.222037	_residual_abs
60	0.336086	_residual_abs
70	0.416372	_residual_abs
80	0.495905	_residual_abs
10	0.0242183	_residual_abs
20	0.0415639	_residual_abs
30	0.0694743	_residual_abs
40	0.0865752	_residual_abs
50	0.11099	_residual_abs
60	0.138455	_residual_abs
70	0.195691	_residual_abs
10	0.0379766	_residual_abs
20	0.0739004	_residual_abs
30	0.09683	_residual_abs
40	0.126579	_residual_abs
50	0.151416	_residual_abs
60	0.186076	_residual_abs
70	0.200665	_residual_abs
80	0.203055	_residual_abs
90	0.251163	_residual_abs
100	0.309066	_residual_abs
110	0.361986	_residual_abs
10	0.084506	_residual_abs
20	0.114393	_residual_abs
30	0.16181	_residual_abs
40	0.212975	_residual_abs
50	0.276669	_residual_abs
60	0.343394	_residual_abs
70	0.41404	_residual_abs
80	0.50678	_residual_abs
90	0.582799	_residual_abs
100	0.651841	_residual_abs
110	0.670154	_residual_abs
120	0.673599	_residual_abs
130	0.739201	_residual_abs
140	0.751716	_residual_abs
150	0.845113	_residual_abs
160	0.883353	_residual_abs
170	0.92227	_residual_abs
180	0.950237	_residual_abs
190	0.896288	_residual_abs
200	1.0349	_residual_abs
210	1.02863	_residual_abs
10	0.0691059	_residual_abs
20	0.132686	_residual_abs
30	0.227817	_residual_abs
40	0.31447	_residual_abs
50	0.266357	_residual_abs
10	0.0637777	_residual_abs
20	0.0876841	_residual_abs
30	0.111814	_residual_abs
40	0.123511	_residual_abs
50	0.167709	_residual_abs
60	0.19955	_residual_abs
70	0.210623	_residual_abs
80	0.207771	_residual_abs
90	0.198697	_residual_abs
100	0.214572	_residual_abs
110	0.199682	_residual_abs
120	0.233461	_residual_abs
130	0.287882	_residual_abs
140	0.337922	_residual_abs
150	0.362486	_residual_abs
10	0.128016	_residual_abs
20	0.150729	_residual_abs
30	0.234825	_residual_abs
40	0.258432	_residual_abs
50	0.366395	_residual_abs
60	0.307603	_residual_abs
70	0.455465	_residual_abs
10	0.0492653	_residual_abs
20	0.10442	_residual_abs
30	0.172871	_residual_abs
40	0.229039	_residual_abs
50	0.2758	_residual_abs
60	0.309585	_residual_abs
70	0.357974	_residual_abs
80	0.417167	_residual_abs
90	0.461856	_residual_abs
100	0.509008	_residual_abs
110	0.555469	_residual_abs
120	0.617608	_residual_abs
130	0.703051	_residual_abs
140	0.801526	_residual_abs
150	0.902995	_residual_abs
160	1.03771	_residual_abs
170	1.08274	_residual_abs
10	0.0803375	_residual_abs
20	0.124871	_residual_abs
30	0.133257	_residual_abs
40	0.151047	_residual_abs
50	0.181367	_residual_abs
60	0.212193	_residual_abs
70	0.221284	_residual_abs
80	0.23667	_residual_abs
90	0.273681	_residual_abs
100	0.283372	_residual_abs
110	0.271446	_residual_abs
120	0.31958	_residual_abs
130	0.396345	_residual_abs
140	0.459575	_residual_abs
150	0.548107	_residual_abs
160	0.659685	_residual_abs
170	0.743865	_residual_abs
180	0.869025	_residual_abs
10	0.100449	_residual_abs
20	0.193145	_residual_abs
30	0.287861	_residual_abs
40	0.356839	_residual_abs
50	0.370133	_residual_abs
60	0.495747	_residual_abs
70	0.590287	_residual_abs
80	0.656001	_residual_abs
90	0.746404	_residual_abs
100	0.879612	_residual_abs
110	1.13457	_residual_abs
120	1.40963	_residual_abs
130	1.61969	_residual_abs
140	1.79177	_residual_abs
10	0.0948677	_residual_abs
20	0.173961	_residual_abs
30	0.265557	_residual_abs
40	0.315001	_residual_abs
50	0.380852	_residual_abs
60	0.455779	_residual_abs
70	0.542206	_residual_abs
80	0.616892	_residual_abs
90	0.711537	_residual_abs
100	0.821237	_residual_abs
110	0.970745	_residual_abs
120	1.12302	_residual_abs
130	1.28159	_residual_abs
140	1.44605	_residual_abs
150	1.57938	_residual_abs
160	1.7118	_residual_abs
170	1.84167	_residual_abs
180	2.00424	_residual_abs
190	2.21223	_residual_abs
200	2.41774	_residual_abs
210	2.66652	_residual_abs
220	2.94982	_residual_abs
230	3.13899	_residual_abs
240	3.45973	_residual_abs
250	3.64336	_residual_abs
260	3.88845	_residual_abs
270	4.12851	_residual_abs
280	4.26923	_residual_abs
290	4.33066	_residual_abs
300	4.65641	_residual_abs
10	0.0523286	_residual_abs
20	0.0995408	_residual_abs
30	0.152305	_residual_abs
40	0.194246	_residual_abs
50	0.246411	_residual_abs
10	0.0862095	_residual_abs
20	0.0802878	_residual_abs
30	0.0900248	_residual_abs
40	0.133316	_residual_abs
50	0.137886	_residual_abs
60	0.180442	_residual_abs
70	0.149801	_residual_abs
10	0.0644551	_residual_abs
20	0.0929818	_residual_abs
30	0.129077	_residual_abs
40	0.15804	_residual_abs
50	0.168376	_residual_abs
60	0.195929	_residual_abs
70	0.204619	_residual_abs
80	0.231264	_residual_abs
90	0.250476	_residual_abs
100	0.271135	_residual_abs
110	0.298449	_residual_abs
120	0.318269	_residual_abs
130	0.343015	_residual_abs
140	0.342851	_residual_abs
150	0.360669	_residual_abs
160	0.361452	_residual_abs
170	0.363181	_residual_abs
180	0.387337	_residual_abs
190	0.37925	_residual_abs
200	0.353148	_residual_abs
210	0.373296	_residual_abs
220	0.398722	_residual_abs
230	0.427129	_residual_abs
240	0.485847	_residual_abs
250	0.529063	_residual_abs
260	0.576496	_residual_abs
270	0.637993	_residual_abs
280	0.699441	_residual_abs
290	0.74359	_residual_abs
300	0.650798	_residual_abs
310	0.629091	_residual_abs
320	0.673369	_residual_abs
330	0.718558	_residual_abs
340	0.769804	_residual_abs
10	0.0504569	_residual_abs
20	0.0989643	_residual_abs
30	0.144176	_residual_abs
40	0.186336	_residual_abs
50	0.242257	_residual_abs
60	0.299142	_residual_abs
70	0.366936	_residual_abs
80	0.452495	_residual_abs
90	0.521248	_residual_abs
100	0.597477	_residual_abs
110	0.703754	_residual_abs
120	0.791515	_residual_abs
130	0.892266	_residual_abs
140	0.963263	_residual_abs
150	1.06135	_residual_abs
160	1.15305	_residual_abs
170	1.2919	_residual_abs
180	1.41926	_residual_abs
190	1.5941	_residual_abs
200	1.76201	_residual_abs
210	1.97708	_residual_abs
220	2.16297	_residual_abs
230	2.36201	_residual_abs
240	2.59127	_residual_abs
250	2.87449	_residual_abs
260	3.1249	_residual_abs
270	3.44079	_residual_abs
280	3.70885	_residual_abs
290	3.95661	_residual_abs
300	4.1785	_residual_abs
310	4.4282	_residual_abs
10	0.0791672	_residual_abs
20	0.114283	_residual_abs
30	0.174404	_residual_abs
40	0.193972	_residual_abs
50	0.245416	_residual_abs
60	0.259194	_residual_abs
70	0.355676	_residual_abs
80	0.421331	_residual_abs
10	0.0480462	_residual_abs
20	0.0767882	_residual_abs
30	0.101604	_residual_abs
40	0.121994	_residual_abs
50	0.124823	_residual_abs
60	0.134197	_residual_abs
70	0.0988547	_residual_abs
80	0.0876954	_residual_abs
90	0.065129	_residual_abs
100	0.0400355	_residual_abs
10	0.0328809	_residual_abs
20	0.0477261	_residual_abs
30	0.0676925	_residual_abs
40	0.0862997	_residual_abs
50	0.112038	_residual_abs
60	0.121228	_residual_abs
70	0.151434	_residual_abs
80	0.15464	_residual_abs
90	0.179953	_residual_abs
100	0.177351	_residual_abs
110	0.168773	_residual_abs
120	0.152372	_residual_abs
10	0.0758308	_residual_abs
20	0.136337	_residual_abs
30	0.21379	_residual_abs
40	0.284258	_residual_abs
50	0.346864	_residual_abs
60	0.384658	_residual_abs
70	0.438566	_residual_abs
80	0.493259	_residual_abs
90	0.554386	_residual_abs
100	0.632385	_residual_abs
110	0.736791	_residual_abs
120	0.821751	_residual_abs
130	0.926906	_residual_abs
140	1.04376	_residual_abs
150	1.15799	_residual_abs
160	1.28539	_residual_abs
170	1.36311	_residual_abs
10	0.0820736	_residual_abs
20	0.156704	_residual_abs
30	0.217932	_residual_abs
40	0.226992	_residual_abs
50	0.235474	_residual_abs
60	0.239011	_residual_abs
70	0.281897	_residual_abs
80	0.282179	_residual_abs
90	0.292304	_residual_abs
100	0.298928	_residual_abs
110	0.304726	_residual_abs
120	0.276983	_residual_abs
130	0.413372	_residual_abs
140	0.573006	_residual_abs
10	0.0789112	_residual_abs
20	0.1351	_residual_abs
30	0.191388	_residual_abs
40	0.25148	_residual_abs
50	0.265577	_residual_abs
60	0.254919	_residual_abs
70	0.221978	_residual_abs
80	0.215313	_residual_abs
90	0.238718	_residual_abs
100	0.265914	_residual_abs
110	0.324736	_residual_abs
120	0.345575	_residual_abs
130	0.391015	_residual_abs
140	0.321708	_residual_abs
150	0.28597	_residual_abs
160	0.238585	_residual_abs
10	0.0501312	_residual_abs
20	0.0922316	_residual_abs
30	0.147323	_residual_abs
40	0.193635	_residual_abs
50	0.246441	_residual_abs
60	0.269702	_residual_abs
70	0.307246	_residual_abs
80	0.347432	_residual_abs
90	0.395479	_residual_abs
100	0.44787	_residual_abs
110	0.510318	_residual_abs
120	0.556905	_residual_abs
130	0.617841	_residual_abs
140	0.675677	_residual_abs
150	0.71706	_residual_abs
160	0.737593	_residual_abs
170	0.741288	_residual_abs
10	0.0810925	_residual_abs
20	0.12292	_residual_abs
30	0.173628	_residual_abs
40	0.201427	_residual_abs
50	0.195342	_residual_abs
60	0.220941	_residual_abs
70	0.244422	_residual_abs
80	0.29564	_residual_abs
90	0.321199	_residual_abs
100	0.323125	_residual_abs
110	0.347222	_residual_abs
120	0.377037	_residual_abs
130	0.434985	_residual_abs
140	0.489174	_residual_abs
150	0.541225	_residual_abs
160	0.578849	_residual_abs
170	0.609588	_residual_abs
180	0.682579	_residual_abs
190	0.751197	_residual_abs
200	0.820656	_residual_abs
210	0.893269	_residual_abs
220	0.921151	_residual_abs
230	0.936759	_residual_abs
240	0.986437	_residual_abs
250	1.07361	_residual_abs
260	1.16986	_residual_abs
270	1.2374	_residual_abs
280	1.32503	_residual_abs
290	1.42073	_residual_abs
300	1.45139	_residual_abs
310	1.59946	_residual_abs
320	1.74835	_residual_abs
330	1.603	_residual_abs
10	0.0481524	_residual_abs
20	0.0963281	_residual_abs
30	0.131037	_residual_abs
40	0.174816	_residual_abs
50	0.21215	_residual_abs
60	0.260006	_residual_abs
70	0.294467	_residual_abs
80	0.326633	_residual_abs
90	0.363763	_residual_abs
100	0.395597	_residual_abs
110	0.43372	_residual_abs
120	0.465595	_residual_abs
130	0.487413	_residual_abs
140	0.507651	_residual_abs
150	0.544696	_residual_abs
160	0.592998	_residual_abs
170	0.626907	_residual_abs
180	0.697675	_residual_abs
190	0.759618	_residual_abs
200	0.814111	_residual_abs
210	0.903328	_residual_abs
220	0.996388	_residual_abs
230	1.06953	_residual_abs
240	1.16577	_residual_abs
250	1.25912	_residual_abs
260	1.36001	_residual_abs
270	1.46607	_residual_abs
280	1.5406	_residual_abs
290	1.62289	_residual_abs
300	1.67008	_residual_abs
310	1.67869	_residual_abs
320	1.79316	_residual_abs
330	1.88638	_residual_abs
340	1.87457	_residual_abs
10	0.0770966	_residual_abs
20	0.0772673	_residual_abs
30	0.117696	_residual_abs
40	0.11251	_residual_abs
50	0.135799	_residual_abs
60	0.10144	_residual_abs
70	0.191679	_residual_abs
10	0.0487466	_residual_abs
20	0.0642921	_residual_abs
30	0.0872732	_residual_abs
40	0.110476	_residual_abs
50	0.120591	_residual_abs
60	0.141589	_residual_abs
70	0.148729	_residual_abs
80	0.170681	_residual_abs
90	0.192071	_residual_abs
100	0.221761	_residual_abs
110	0.249009	_residual_abs
120	0.280989	_residual_abs
130	0.301385	_residual_abs
140	0.324803	_residual_abs
150	0.363441	_residual_abs
160	0.391892	_residual_abs
170	0.415592	_residual_abs
180	0.452523	_residual_abs
190	0.485848	_residual_abs
200	0.50137	_residual_abs
210	0.547236	_residual_abs
220	0.590186	_residual_abs
230	0.660791	_residual_abs
240	0.708302	_residual_abs
250	0.746045	_residual_abs
260	0.823671	_residual_abs
270	0.91562	_residual_abs
280	0.95912	_residual_abs
290	1.00513	_residual_abs
300	1.03403	_residual_abs
310	1.03723	_residual_abs
320	1.07765	_residual_abs
330	1.0861	_residual_abs
340	1.1301	_residual_abs
10	0.0610306	_residual_abs
20	0.1185	_residual_abs
30	0.177089	_residual_abs
40	0.211995	_residual_abs
50	0.253366	_residual_abs
60	0.311253	_residual_abs
70	0.347195	_residual_abs
80	0.390828	_residual_abs
90	0.435336	_residual_abs
100	0.507657	_residual_abs
110	0.602747	_residual_abs
120	0.680375	_residual_abs
130	0.775806	_residual_abs
140	0.888509	_residual_abs
150	1.00988	_residual_abs
160	1.09022	_residual_abs
170	1.1485	_residual_abs
180	1.22517	_residual_abs
190	1.35654	_residual_abs
200	1.51376	_residual_abs
210	1.63379	_residual_abs
220	1.71296	_residual_abs
230	1.79102	_residual_abs
240	1.9472	_residual_abs
250	1.98433	_residual_abs
260	2.08857	_residual_abs
270	2.14253	_residual_abs
280	2.11511	_residual_abs
290	2.22752	_residual_abs
300	2.44756	_residual_abs
10	0.101672	_residual_abs
20	0.198041	_residual_abs
30	0.308454	_residual_abs
40	0.439644	_residual_abs
50	0.576866	_residual_abs
60	0.716909	_residual_abs
70	0.838417	_residual_abs
80	0.991229	_residual_abs
90	1.15223	_residual_abs
100	1.31097	_residual_abs
110	1.49446	_residual_abs
120	1.71922	_residual_abs
130	1.99681	_residual_abs
140	2.29196	_residual_abs
150	2.61163	_residual_abs
160	2.94423	_residual_abs
170	3.27074	_residual_abs
180	3.56116	_residual_abs
190	3.84471	_residual_abs
200	4.17331	_residual_abs
210	4.45311	_residual_abs
220	4.76325	_residual_abs
230	5.08466	_residual_abs
240	5.38171	_residual_abs
250	5.72472	_residual_abs
260	6.04872	_residual_abs
270	6.32408	_residual_abs
280	6.56775	_residual_abs
290	6.80583	_residual_abs
300	6.98503	_residual_abs
310	7.13244	_residual_abs
320	7.23777	_residual_abs
330	7.42143	_residual_abs
340	7.59913	_residual_abs
350	7.73546	_residual_abs
360	7.94842	_residual_abs
370	8.13778	_residual_abs
380	8.36624	_residual_abs
390	8.54648	_residual_abs
400	8.74164	_residual_abs
410	9.04842	_residual_abs
420	9.13878	_residual_abs
430	9.20426	_residual_abs
440	9.12108	_residual_abs
450	9.12983	_residual_abs
460	9.28161	_residual_abs
470	9.6235	_residual_abs
480	10.0348	_residual_abs
490	10.4085	_residual_abs
10	0.0689485	_residual_abs
20	0.123093	_residual_abs
30	0.167007	_residual_abs
40	0.223901	_residual_abs
50	0.286284	_residual_abs
60	0.364846	_residual_abs
70	0.438503	_residual_abs
80	0.512734	_residual_abs
90	0.587587	_residual_abs
100	0.664547	_residual_abs
110	0.724546	_residual_abs
120	0.7832	_residual_abs
130	0.83589	_residual_abs
140	0.876754	_residual_abs
150	0.943473	_residual_abs
160	0.989774	_residual_abs
170	1.03645	_residual_abs
180	1.03519	_residual_abs
190	1.07079	_residual_abs
200	1.11139	_residual_abs
210	1.15907	_residual_abs
220	1.17741	_residual_abs
230	1.21858	_residual_abs
240	1.29451	_residual_abs
250	1.33508	_residual_abs
260	1.36449	_residual_abs
270	1.349	_residual_abs
280	1.35325	_residual_abs
290	1.39051	_residual_abs
300	1.45056	_residual_abs
310	1.47382	_residual_abs
320	1.45817	_residual_abs
330	1.46403	_residual_abs
340	1.41322	_residual_abs
350	1.39872	_residual_abs
360	1.31345	_residual_abs
370	1.25574	_residual_abs
380	1.20654	_residual_abs
390	1.13204	_residual_abs
400	1.04965	_residual_abs
410	0.983335	_residual_abs
420	0.905741	_residual_abs
430	0.802799	_residual_abs
440	0.691102	_residual_abs
450	0.691845	_residual_abs
460	0.654753	_residual_abs
470	0.564379	_residual_abs
480	0.643712	_residual_abs
10	0.125885	_residual_abs
20	0.110065	_residual_abs
30	0.176601	_residual_abs
40	0.207253	_residual_abs
50	0.117605	_residual_abs
60	0.24467	_residual_abs
10	0.0953703	_residual_abs
20	0.189326	_residual_abs
30	0.273735	_residual_abs
40	0.391595	_residual_abs
50	0.483514	_residual_abs
60	0.596624	_residual_abs
70	0.71524	_residual_abs
80	0.843653	_residual_abs
90	0.97175	_residual_abs
100	1.11987	_residual_abs
110	1.30329	_residual_abs
120	1.48585	_residual_abs
130	1.66156	_residual_abs
140	1.86698	_residual_abs
150	2.10936	_residual_abs
160	2.37563	_residual_abs
170	2.68611	_residual_abs
180	3.01899	_residual_abs
190	3.28426	_residual_abs
200	3.5741	_residual_abs
210	3.86211	_residual_abs
220	4.10217	_residual_abs
230	4.41268	_residual_abs
240	4.732	_residual_abs
250	5.01788	_residual_abs
260	5.33821	_residual_abs
270	5.61435	_residual_abs
280	5.87378	_residual_abs
290	6.13915	_residual_abs
300	6.35579	_residual_abs
310	6.55997	_residual_abs
320	6.77796	_residual_abs
330	6.9935	_residual_abs
340	7.21173	_residual_abs
350	7.41437	_residual_abs
360	7.56041	_residual_abs
370	7.80531	_residual_abs
380	8.00192	_residual_abs
390	8.27545	_residual_abs
400	8.57463	_residual_abs
410	8.79014	_residual_abs
420	9.12852	_residual_abs
430	9.43287	_residual_abs
440	9.6042	_residual_abs
450	9.69506	_residual_abs
460	9.85529	_residual_abs
470	9.99463	_residual_abs
480	10.2608	_residual_abs
490	10.4313	_residual_abs
10	0.0617298	_residual_abs
20	0.101827	_residual_abs
30	0.133187	_residual_abs
40	0.174057	_residual_abs
50	0.189517	_residual_abs
60	0.1885	_residual_abs
70	0.212881	_residual_abs
80	0.266933	_residual_abs
90	0.31798	_residual_abs
100	0.324157	_residual_abs
110	0.362241	_residual_abs
120	0.427387	_residual_abs
130	0.446968	_residual_abs
10	0.0580614	_residual_abs
20	0.100704	_residual_abs
30	0.152105	_residual_abs
40	0.200256	_residual_abs
50	0.234515	_residual_abs
60	0.253493	_residual_abs
70	0.275881	_residual_abs
80	0.298045	_residual_abs
90	0.320989	_residual_abs
100	0.340452	_residual_abs
110	0.371941	_residual_abs
120	0.39157	_residual_abs
130	0.424003	_residual_abs
140	0.45219	_residual_abs
150	0.484248	_residual_abs
160	0.509016	_residual_abs
170	0.558513	_residual_abs
180	0.620687	_residual_abs
190	0.707716	_residual_abs
200	0.773546	_residual_abs
210	0.852098	_residual_abs
220	0.930492	_residual_abs
230	1.00117	_residual_abs
240	1.06463	_residual_abs
250	1.13815	_residual_abs
260	1.20384	_residual_abs
270	1.23735	_residual_abs
280	1.24709	_residual_abs
290	1.2853	_residual_abs
300	1.34624	_residual_abs
310	1.45129	_residual_abs
320	1.54127	_residual_abs
330	1.63572	_residual_abs
340	1.69579	_residual_abs
350	1.78092	_residual_abs
360	1.83458	_residual_abs
370	1.91639	_residual_abs
380	2.01633	_residual_abs
390	2.04659	_residual_abs
400	2.10298	_residual_abs
410	2.18899	_residual_abs
420	2.20505	_residual_abs
430	2.16602	_residual_abs
440	1.89914	_residual_abs
450	1.55476	_residual_abs
10	0.0693524	_residual_abs
20	0.131452	_residual_abs
30	0.194301	_residual_abs
40	0.254968	_residual_abs
50	0.306395	_residual_abs
60	0.365622	_residual_abs
70	0.427731	_residual_abs
80	0.510081	_residual_abs
90	0.578184	_residual_abs
100	0.660556	_residual_abs
110	0.759107	_residual_abs
120	0.863861	_residual_abs
130	0.959433	_residual_abs
140	1.03956	_residual_abs
150	1.14921	_residual_abs
160	1.2441	_residual_abs
170	1.38707	_residual_abs
180	1.54618	_residual_abs
190	1.71273	_residual_abs
200	1.87333	_residual_abs
210	2.04407	_residual_abs
220	2.19591	_residual_abs
230	2.29625	_residual_abs
240	2.43716	_residual_abs
250	2.6084	_residual_abs
260	2.74233	_residual_abs
270	2.89144	_residual_abs
280	2.99743	_residual_abs
290	3.13016	_residual_abs
300	3.2389	_residual_abs
310	3.35979	_residual_abs
320	3.4822	_residual_abs
330	3.59375	_residual_abs
340	3.70801	_residual_abs
350	3.83551	_residual_abs
360	3.98641	_residual_abs
370	4.0799	_residual_abs
380	4.24202	_residual_abs
390	4.35996	_residual_abs
400	4.51361	_residual_abs
410	4.71168	_residual_abs
420	4.8498	_residual_abs
430	5.07246	_residual_abs
440	5.23327	_residual_abs
450	5.40074	_residual_abs
460	5.51698	_residual_abs
470	5.63052	_residual_abs
480	5.80841	_residual_abs
490	6.03165	_residual_abs
10	0.0639366	_residual_abs
20	0.130547	_residual_abs
30	0.210431	_residual_abs
40	0.280035	_residual_abs
50	0.347228	_residual_abs
60	0.483481	_residual_abs
10	0.0505893	_residual_abs
20	0.107295	_residual_abs
30	0.173505	_residual_abs
40	0.258526	_residual_abs
50	0.348369	_residual_abs
60	0.44747	_residual_abs
70	0.599578	_residual_abs
80	0.746916	_residual_abs
90	0.884957	_residual_abs
100	1.03598	_residual_abs
110	1.08296	_residual_abs
120	1.10432	_residual_abs
10	0.0285355	_corrected_abs
20	0.050715	_corrected_abs
30	0.0353049	_corrected_abs
40	0.0351145	_corrected_abs
50	0.048526	_corrected_abs
60	0.0520147	_corrected_abs
70	0.0607897	_corrected_abs
10	0.0518105	_corrected_abs
20	0.0479594	_corrected_abs
30	0.0530453	_corrected_abs
40	0.091516	_corrected_abs
50	0.105295	_corrected_abs
60	0.113163	_corrected_abs
70	0.157027	_corrected_abs
80	0.140167	_corrected_abs
90	0.144703	_corrected_abs
100	0.141567	_corrected_abs
110	0.108908	_corrected_abs
120	0.115246	_corrected_abs
130	0.0989038	_corrected_abs
140	0.0832491	_corrected_abs
10	0.0575818	_corrected_abs
20	0.0705132	_corrected_abs
30	0.0806946	_corrected_abs
40	0.106161	_corrected_abs
50	0.112599	_corrected_abs
60	0.12619	_corrected_abs
70	0.14338	_corrected_abs
80	0.147518	_corrected_abs
90	0.14894	_corrected_abs
100	0.159153	_corrected_abs
110	0.153769	_corrected_abs
120	0.148035	_corrected_abs
130	0.152453	_corrected_abs
140	0.13868	_corrected_abs
150	0.151151	_corrected_abs
160	0.140336	_corrected_abs
170	0.135708	_corrected_abs
180	0.1409	_corrected_abs
190	0.144214	_corrected_abs
200	0.139986	_corrected_abs
210	0.153426	_corrected_abs
220	0.157764	_corrected_abs
230	0.175185	_corrected_abs
240	0.189051	_corrected_abs
250	0.199238	_corrected_abs
260	0.225417	_corrected_abs
270	0.239119	_corrected_abs
280	0.236924	_corrected_abs
290	0.239604	_corrected_abs
300	0.255255	_corrected_abs
310	0.258737	_corrected_abs
320	0.262131	_corrected_abs
330	0.270574	_corrected_abs
340	0.255194	_corrected_abs
350	0.271914	_corrected_abs
360	0.262811	_corrected_abs
370	0.267954	_corrected_abs
380	0.27138	_corrected_abs
390	0.273554	_corrected_abs
400	0.301158	_corrected_abs
410	0.309706	_corrected_abs
420	0.324675	_corrected_abs
430	0.33597	_corrected_abs
440	0.358716	_corrected_abs
450	0.369589	_corrected_abs
460	0.388231	_corrected_abs
470	0.406087	_corrected_abs
480	0.392766	_corrected_abs
490	0.396384	_corrected_abs
10	0.0387529	_corrected_abs
20	0.0344594	_corrected_abs
30	0.0250286	_corrected_abs
40	0.0552156	_corrected_abs
50	0.0390028	_corrected_abs
60	0.0387701	_corrected_abs
10	0.0986573	_corrected_abs
20	0.118614	_corrected_abs
30	0.140671	_corrected_abs
40	0.116974	_corrected_abs
50	0.12715	_corrected_abs
60	0.160663	_corrected_abs
70	0.225194	_corrected_abs
80	0.195335	_corrected_abs
90	0.206373	_corrected_abs
100	0.205634	_corrected_abs
10	0.0491173	_corrected_abs
20	0.0654093	_corrected_abs
30	0.0788165	_corrected_abs
40	0.0817035	_corrected_abs
50	0.0908174	_corrected_abs
60	0.0956761	_corrected_abs
70	0.124545	_corrected_abs
80	0.127216	_corrected_abs
90	0.111998	_corrected_abs
100	0.107577	_corrected_abs
110	0.124505	_corrected_abs
120	0.121938	_corrected_abs
130	0.120805	_corrected_abs
140	0.130789	_corrected_abs
150	0.145995	_corrected_abs
160	0.152842	_corrected_abs
170	0.157471	_corrected_abs
180	0.166263	_corrected_abs
190	0.185378	_corrected_abs
200	0.184738	_corrected_abs
10	0.0682532	_corrected_abs
20	0.0909319	_corrected_abs
30	0.0767796	_corrected_abs
40	0.0873469	_corrected_abs
50	0.0917413	_corrected_abs
60	0.0967888	_corrected_abs
70	0.0655675	_corrected_abs
80	0.101441	_corrected_abs
90	0.132623	_corrected_abs
10	0.0424949	_corrected_abs
20	0.0520015	_corrected_abs
30	0.0484182	_corrected_abs
40	0.0485994	_corrected_abs
50	0.0399902	_corrected_abs
60	0.0410928	_corrected_abs
70	0.0401662	_corrected_abs
10	0.0440452	_corrected_abs
20	0.0655817	_corrected_abs
30	0.0899048	_corrected_abs
40	0.0823496	_corrected_abs
50	0.0820662	_corrected_abs
60	0.0776727	_corrected_abs
70	0.0806654	_corrected_abs
80	0.0809483	_corrected_abs
90	0.0869704	_corrected_abs
100	0.0981603	_corrected_abs
110	0.0847799	_corrected_abs
120	0.0956002	_corrected_abs
130	0.111503	_corrected_abs
140	0.127277	_corrected_abs
10	0.078774	_corrected_abs
20	0.10799	_corrected_abs
30	0.136462	_corrected_abs
40	0.137626	_corrected_abs
50	0.142763	_corrected_abs
60	0.137523	_corrected_abs
70	0.138193	_corrected_abs
80	0.13508	_corrected_abs
10	0.127718	_corrected_abs
20	0.10964	_corrected_abs
30	0.121414	_corrected_abs
40	0.161881	_corrected_abs
50	0.229924	_corrected_abs
60	0.191844	_corrected_abs
70	0.205724	_corrected_abs
10	0.0343459	_corrected_abs
20	0.0581696	_corrected_abs
30	0.0715719	_corrected_abs
40	0.0696231	_corrected_abs
50	0.0704621	_corrected_abs
60	0.0602189	_corrected_abs
70	0.0607295	_corrected_abs
80	0.0916587	_corrected_abs
90	0.106058	_corrected_abs
100	0.0984089	_corrected_abs
110	0.0797166	_corrected_abs
10	0.0785187	_corrected_abs
20	0.109818	_corrected_abs
30	0.145923	_corrected_abs
40	0.181187	_corrected_abs
50	0.198233	_corrected_abs
60	0.230276	_corrected_abs
70	0.294773	_corrected_abs
80	0.366667	_corrected_abs
90	0.432614	_corrected_abs
100	0.504036	_corrected_abs
110	0.557253	_corrected_abs
120	0.599969	_corrected_abs
130	0.674271	_corrected_abs
140	0.706549	_corrected_abs
150	0.755514	_corrected_abs
160	0.830158	_corrected_abs
170	0.828147	_corrected_abs
180	0.913613	_corrected_abs
190	0.845184	_corrected_abs
200	0.9291	_corrected_abs
210	0.972357	_corrected_abs
10	0.0503998	_corrected_abs
20	0.0719093	_corrected_abs
30	0.106331	_corrected_abs
40	0.12797	_corrected_abs
50	0.128918	_corrected_abs
10	0.041514	_corrected_abs
20	0.0575686	_corrected_abs
30	0.0538869	_corrected_abs
40	0.0411641	_corrected_abs
50	0.0729233	_corrected_abs
60	0.103821	_corrected_abs
70	0.108938	_corrected_abs
80	0.100462	_corrected_abs
90	0.120337	_corrected_abs
100	0.135703	_corrected_abs
110	0.147624	_corrected_abs
120	0.157103	_corrected_abs
130	0.13983	_corrected_abs
140	0.131167	_corrected_abs
150	0.141679	_corrected_abs
10	0.0315942	_corrected_abs
20	0.0504709	_corrected_abs
30	0.0463882	_corrected_abs
40	0.0721915	_corrected_abs
50	0.0752281	_corrected_abs
60	0.043564	_corrected_abs
70	0.0393964	_corrected_abs
10	0.0323925	_corrected_abs
20	0.0401913	_corrected_abs
30	0.0501942	_corrected_abs
40	0.052231	_corrected_abs
50	0.0588405	_corrected_abs
60	0.0731089	_corrected_abs
70	0.0897297	_corrected_abs
80	0.0972398	_corrected_abs
90	0.0953515	_corrected_abs
100	0.0919352	_corrected_abs
110	0.104859	_corrected_abs
120	0.104745	_corrected_abs
130	0.108574	_corrected_abs
140	0.101087	_corrected_abs
150	0.112727	_corrected_abs
160	0.108287	_corrected_abs
170	0.123976	_corrected_abs
10	0.0834534	_corrected_abs
20	0.114683	_corrected_abs
30	0.0970465	_corrected_abs
40	0.0940032	_corrected_abs
50	0.101571	_corrected_abs
60	0.115153	_corrected_abs
70	0.124728	_corrected_abs
80	0.120793	_corrected_abs
90	0.149081	_corrected_abs
100	0.160977	_corrected_abs
110	0.170016	_corrected_abs
120	0.162533	_corrected_abs
130	0.17126	_corrected_abs
140	0.166324	_corrected_abs
150	0.186842	_corrected_abs
160	0.194213	_corrected_abs
170	0.161538	_corrected_abs
180	0.17357	_corrected_abs
10	0.0608192	_corrected_abs
20	0.0873983	_corrected_abs
30	0.117424	_corrected_abs
40	0.134712	_corrected_abs
50	0.149918	_corrected_abs
60	0.162989	_corrected_abs
70	0.193611	_corrected_abs
80	0.207135	_corrected_abs
90	0.248476	_corrected_abs
100	0.258411	_corrected_abs
110	0.268233	_corrected_abs
120	0.235263	_corrected_abs
130	0.223911	_corrected_abs
140	0.256715	_corrected_abs
10	0.0781992	_corrected_abs
20	0.110321	_corrected_abs
30	0.147098	_corrected_abs
40	0.159562	_corrected_abs
50	0.176195	_corrected_abs
60	0.191575	_corrected_abs
70	0.231285	_corrected_abs
80	0.249976	_corrected_abs
90	0.257692	_corrected_abs
100	0.263399	_corrected_abs
110	0.282738	_corrected_abs
120	0.30112	_corrected_abs
130	0.320086	_corrected_abs
140	0.324864	_corrected_abs
150	0.321481	_corrected_abs
160	0.337454	_corrected_abs
170	0.378413	_corrected_abs
180	0.449282	_corrected_abs
190	0.4957	_corrected_abs
200	0.539893	_corrected_abs
210	0.56541	_corrected_abs
220	0.597669	_corrected_abs
230	0.65297	_corrected_abs
240	0.745718	_corrected_abs
250	0.775882	_corrected_abs
260	0.80889	_corrected_abs
270	0.820324	_corrected_abs
280	0.748793	_corrected_abs
290	0.835084	_corrected_abs
300	0.977994	_corrected_abs
10	0.0629074	_corrected_abs
20	0.114022	_corrected_abs
30	0.115878	_corrected_abs
40	0.091553	_corrected_abs
50	0.0746078	_corrected_abs
10	0.041459	_corrected_abs
20	0.0330162	_corrected_abs
30	0.0439728	_corrected_abs
40	0.0504901	_corrected_abs
50	0.0661497	_corrected_abs
60	0.0631207	_corrected_abs
70	0.0662427	_corrected_abs
10	0.0407544	_corrected_abs
20	0.0478727	_corrected_abs
30	0.0580178	_corrected_abs
40	0.0754058	_corrected_abs
50	0.0901499	_corrected_abs
60	0.102212	_corrected_abs
70	0.100843	_corrected_abs
80	0.120396	_corrected_abs
90	0.118541	_corrected_abs
100	0.121138	_corrected_abs
110	0.130196	_corrected_abs
120	0.142678	_corrected_abs
130	0.143242	_corrected_abs
140	0.138724	_corrected_abs
150	0.145891	_corrected_abs
160	0.154461	_corrected_abs
170	0.142383	_corrected_abs
180	0.160527	_corrected_abs
190	0.168981	_corrected_abs
200	0.173929	_corrected_abs
210	0.183661	_corrected_abs
220	0.206455	_corrected_abs
230	0.217288	_corrected_abs
240	0.204087	_corrected_abs
250	0.209494	_corrected_abs
260	0.223294	_corrected_abs
270	0.235746	_corrected_abs
280	0.25046	_corrected_abs
290	0.29952	_corrected_abs
300	0.325749	_corrected_abs
310	0.328444	_corrected_abs
320	0.374969	_corrected_abs
330	0.386938	_corrected_abs
340	0.348824	_corrected_abs
10	0.0452539	_corrected_abs
20	0.0433207	_corrected_abs
30	0.0520566	_corrected_abs
40	0.0592805	_corrected_abs
50	0.0803004	_corrected_abs
60	0.0766979	_corrected_abs
70	0.0862962	_corrected_abs
80	0.0920894	_corrected_abs
90	0.0961354	_corrected_abs
100	0.106913	_corrected_abs
110	0.120397	_corrected_abs
120	0.129118	_corrected_abs
130	0.131169	_corrected_abs
140	0.139687	_corrected_abs
150	0.157885	_corrected_abs
160	0.165824	_corrected_abs
170	0.155095	_corrected_abs
180	0.160676	_corrected_abs
190	0.158515	_corrected_abs
200	0.142124	_corrected_abs
210	0.139557	_corrected_abs
220	0.141266	_corrected_abs
230	0.12097	_corrected_abs
240	0.118367	_corrected_abs
250	0.109762	_corrected_abs
260	0.118308	_corrected_abs
270	0.148352	_corrected_abs
280	0.123337	_corrected_abs
290	0.160221	_corrected_abs
300	0.132274	_corrected_abs
310	0.152713	_corrected_abs
10	0.0372718	_corrected_abs
20	0.0488381	_corrected_abs
30	0.0649907	_corrected_abs
40	0.073367	_corrected_abs
50	0.101041	_corrected_abs
60	0.103227	_corrected_abs
70	0.0874968	_corrected_abs
80	0.0836093	_corrected_abs
10	0.037963	_corrected_abs
20	0.0593037	_corrected_abs
30	0.0782404	_corrected_abs
40	0.094638	_corrected_abs
50	0.107841	_corrected_abs
60	0.10699	_corrected_abs
70	0.0967288	_corrected_abs
80	0.115549	_corrected_abs
90	0.114719	_corrected_abs
100	0.117146	_corrected_abs
10	0.0372006	_corrected_abs
20	0.0693089	_corrected_abs
30	0.0865931	_corrected_abs
40	0.103668	_corrected_abs
50	0.131001	_corrected_abs
60	0.16221	_corrected_abs
70	0.192864	_corrected_abs
80	0.193432	_corrected_abs
90	0.211859	_corrected_abs
100	0.207587	_corrected_abs
110	0.20021	_corrected_abs
120	0.206333	_corrected_abs
10	0.0484974	_corrected_abs
20	0.0559855	_corrected_abs
30	0.072141	_corrected_abs
40	0.100005	_corrected_abs
50	0.103566	_corrected_abs
60	0.135918	_corrected_abs
70	0.152833	_corrected_abs
80	0.160695	_corrected_abs
90	0.154434	_corrected_abs
100	0.14675	_corrected_abs
110	0.134915	_corrected_abs
120	0.113432	_corrected_abs
130	0.12817	_corrected_abs
140	0.0929389	_corrected_abs
150	0.0519879	_corrected_abs
160	0.0588318	_corrected_abs
170	0.0507363	_corrected_abs
10	0.0620283	_corrected_abs
20	0.084537	_corrected_abs
30	0.0927662	_corrected_abs
40	0.106541	_corrected_abs
50	0.109904	_corrected_abs
60	0.112997	_corrected_abs
70	0.124482	_corrected_abs
80	0.115973	_corrected_abs
90	0.136671	_corrected_abs
100	0.206843	_corrected_abs
110	0.212934	_corrected_abs
120	0.202551	_corrected_abs
130	0.238995	_corrected_abs
140	0.279793	_corrected_abs
10	0.0501144	_corrected_abs
20	0.0567346	_corrected_abs
30	0.0501966	_corrected_abs
40	0.0592774	_corrected_abs
50	0.0832067	_corrected_abs
60	0.0821131	_corrected_abs
70	0.0744661	_corrected_abs
80	0.0843095	_corrected_abs
90	0.0943587	_corrected_abs
100	0.0674304	_corrected_abs
110	0.0717599	_corrected_abs
120	0.0537453	_corrected_abs
130	0.0668377	_corrected_abs
140	0.070034	_corrected_abs
150	0.0950797	_corrected_abs
160	0.102029	_corrected_abs
10	0.0536607	_corrected_abs
20	0.0838385	_corrected_abs
30	0.108977	_corrected_abs
40	0.137976	_corrected_abs
50	0.150237	_corrected_abs
60	0.160427	_corrected_abs
70	0.158294	_corrected_abs
80	0.189393	_corrected_abs
90	0.182011	_corrected_abs
100	0.201549	_corrected_abs
110	0.237174	_corrected_abs
120	0.270007	_corrected_abs
130	0.315319	_corrected_abs
140	0.359918	_corrected_abs
150	0.398326	_corrected_abs
160	0.409205	_corrected_abs
170	0.451218	_corrected_abs
10	0.0521897	_corrected_abs
20	0.0606158	_corrected_abs
30	0.0589892	_corrected_abs
40	0.0707434	_corrected_abs
50	0.0808763	_corrected_abs
60	0.084093	_corrected_abs
70	0.084817	_corrected_abs
80	0.0979657	_corrected_abs
90	0.0925121	_corrected_abs
100	0.0912782	_corrected_abs
110	0.103536	_corrected_abs
120	0.093936	_corrected_abs
130	0.103337	_corrected_abs
140	0.11034	_corrected_abs
150	0.119673	_corrected_abs
160	0.10301	_corrected_abs
170	0.105148	_corrected_abs
180	0.108571	_corrected_abs
190	0.0935721	_corrected_abs
200	0.101614	_corrected_abs
210	0.108671	_corrected_abs
220	0.0896252	_corrected_abs
230	0.0742234	_corrected_abs
240	0.0793257	_corrected_abs
250	0.0751756	_corrected_abs
260	0.0989377	_corrected_abs
270	0.0865708	_corrected_abs
280	0.095289	_corrected_abs
290	0.0983149	_corrected_abs
300	0.127802	_corrected_abs
310	0.130638	_corrected_abs
320	0.105269	_corrected_abs
330	0.106414	_corrected_abs
10	0.0307337	_corrected_abs
20	0.0462132	_corrected_abs
30	0.0588251	_corrected_abs
40	0.0692521	_corrected_abs
50	0.0742542	_corrected_abs
60	0.0803458	_corrected_abs
70	0.0826647	_corrected_abs
80	0.0938065	_corrected_abs
90	0.0947929	_corrected_abs
100	0.0994871	_corrected_abs
110	0.103861	_corrected_abs
120	0.115218	_corrected_abs
130	0.12083	_corrected_abs
140	0.135458	_corrected_abs
150	0.137953	_corrected_abs
160	0.125666	_corrected_abs
170	0.121029	_corrected_abs
180	0.120474	_corrected_abs
190	0.123127	_corrected_abs
200	0.120794	_corrected_abs
210	0.131885	_corrected_abs
220	0.142641	_corrected_abs
230	0.125321	_corrected_abs
240	0.130255	_corrected_abs
250	0.136589	_corrected_abs
260	0.120379	_corrected_abs
270	0.114763	_corrected_abs
280	0.108509	_corrected_abs
290	0.102289	_corrected_abs
300	0.113501	_corrected_abs
310	0.108272	_corrected_abs
320	0.0988001	_corrected_abs
330	0.0907793	_corrected_abs
340	0.0720107	_corrected_abs
10	0.0772213	_corrected_abs
20	0.107361	_corrected_abs
30	0.131292	_corrected_abs
40	0.162059	_corrected_abs
50	0.155285	_corrected_abs
60	0.212761	_corrected_abs
70	0.246051	_corrected_abs
10	0.0396682	_corrected_abs
20	0.0619847	_corrected_abs
30	0.0749506	_corrected_abs
40	0.100978	_corrected_abs
50	0.124718	_corrected_abs
60	0.146738	_corrected_abs
70	0.1605	_corrected_abs
80	0.183274	_corrected_abs
90	0.197682	_corrected_abs
100	0.208063	_corrected_abs
110	0.221307	_corrected_abs
120	0.234139	_corrected_abs
130	0.241885	_corrected_abs
140	0.245189	_corrected_abs
150	0.24225	_corrected_abs
160	0.239154	_corrected_abs
170	0.235577	_corrected_abs
180	0.225949	_corrected_abs
190	0.222069	_corrected_abs
200	0.208783	_corrected_abs
210	0.201142	_corrected_abs
220	0.215495	_corrected_abs
230	0.21929	_corrected_abs
240	0.220746	_corrected_abs
250	0.211078	_corrected_abs
260	0.211964	_corrected_abs
270	0.237687	_corrected_abs
280	0.255203	_corrected_abs
290	0.247778	_corrected_abs
300	0.236543	_corrected_abs
310	0.223696	_corrected_abs
320	0.230649	_corrected_abs
330	0.231228	_corrected_abs
340	0.229488	_corrected_abs
10	0.044768	_corrected_abs
20	0.0641205	_corrected_abs
30	0.0992113	_corrected_abs
40	0.145462	_corrected_abs
50	0.198457	_corrected_abs
60	0.249227	_corrected_abs
70	0.305069	_corrected_abs
80	0.360037	_corrected_abs
90	0.395701	_corrected_abs
100	0.419843	_corrected_abs
110	0.444169	_corrected_abs
120	0.457699	_corrected_abs
130	0.462166	_corrected_abs
140	0.470598	_corrected_abs
150	0.476013	_corrected_abs
160	0.506363	_corrected_abs
170	0.539535	_corrected_abs
180	0.564133	_corrected_abs
190	0.603419	_corrected_abs
200	0.617279	_corrected_abs
210	0.657591	_corrected_abs
220	0.66685	_corrected_abs
230	0.672486	_corrected_abs
240	0.682215	_corrected_abs
250	0.656381	_corrected_abs
260	0.617295	_corrected_abs
270	0.599577	_corrected_abs
280	0.608821	_corrected_abs
290	0.595602	_corrected_abs
300	0.613924	_corrected_abs
10	0.0445909	_corrected_abs
20	0.0732591	_corrected_abs
30	0.085685	_corrected_abs
40	0.101149	_corrected_abs
50	0.108711	_corrected_abs
60	0.118229	_corrected_abs
70	0.129231	_corrected_abs
80	0.142542	_corrected_abs
90	0.158537	_corrected_abs
100	0.156177	_corrected_abs
110	0.165247	_corrected_abs
120	0.174514	_corrected_abs
130	0.18223	_corrected_abs
140	0.199072	_corrected_abs
150	0.209756	_corrected_abs
160	0.224312	_corrected_abs
170	0.240645	_corrected_abs
180	0.260031	_corrected_abs
190	0.281146	_corrected_abs
200	0.292873	_corrected_abs
210	0.319074	_corrected_abs
220	0.333232	_corrected_abs
230	0.341153	_corrected_abs
240	0.356663	_corrected_abs
250	0.367531	_corrected_abs
260	0.381036	_corrected_abs
270	0.393611	_corrected_abs
280	0.394103	_corrected_abs
290	0.397701	_corrected_abs
300	0.412498	_corrected_abs
310	0.431135	_corrected_abs
320	0.46747	_corrected_abs
330	0.500325	_corrected_abs
340	0.511569	_corrected_abs
350	0.520718	_corrected_abs
360	0.553304	_corrected_abs
370	0.588062	_corrected_abs
380	0.617692	_corrected_abs
390	0.644226	_corrected_abs
400	0.654434	_corrected_abs
410	0.659204	_corrected_abs
420	0.677057	_corrected_abs
430	0.711728	_corrected_abs
440	0.724177	_corrected_abs
450	0.729632	_corrected_abs
460	0.75601	_corrected_abs
470	0.811584	_corrected_abs
480	0.862227	_corrected_abs
490	0.91898	_corrected_abs
10	0.0500112	_corrected_abs
20	0.0758854	_corrected_abs
30	0.0805706	_corrected_abs
40	0.0887835	_corrected_abs
50	0.106174	_corrected_abs
60	0.106229	_corrected_abs
70	0.113038	_corrected_abs
80	0.131861	_corrected_abs
90	0.137786	_corrected_abs
100	0.134427	_corrected_abs
110	0.14773	_corrected_abs
120	0.157303	_corrected_abs
130	0.158247	_corrected_abs
140	0.155244	_corrected_abs
150	0.156105	_corrected_abs
160	0.140971	_corrected_abs
170	0.141839	_corrected_abs
180	0.136389	_corrected_abs
190	0.145094	_corrected_abs
200	0.149501	_corrected_abs
210	0.159944	_corrected_abs
220	0.158712	_corrected_abs
230	0.147411	_corrected_abs
240	0.142445	_corrected_abs
250	0.152311	_corrected_abs
260	0.157637	_corrected_abs
270	0.155146	_corrected_abs
280	0.137651	_corrected_abs
290	0.148726	_corrected_abs
300	0.155099	_corrected_abs
310	0.160291	_corrected_abs
320	0.163337	_corrected_abs
330	0.158872	_corrected_abs
340	0.157764	_corrected_abs
350	0.141802	_corrected_abs
360	0.168337	_corrected_abs
370	0.191822	_corrected_abs
380	0.151128	_corrected_abs
390	0.150704	_corrected_abs
400	0.168207	_corrected_abs
410	0.148966	_corrected_abs
420	0.155983	_corrected_abs
430	0.179442	_corrected_abs
440	0.190019	_corrected_abs
450	0.22341	_corrected_abs
460	0.289652	_corrected_abs
470	0.299469	_corrected_abs
480	0.297642	_corrected_abs
10	0.052502	_corrected_abs
20	0.0320804	_corrected_abs
30	0.0432629	_corrected_abs
40	0.0372574	_corrected_abs
50	0.0398237	_corrected_abs
60	0.0770651	_corrected_abs
10	0.0413524	_corrected_abs
20	0.0582045	_corrected_abs
30	0.0621123	_corrected_abs
40	0.0653473	_corrected_abs
50	0.0655526	_corrected_abs
60	0.0736538	_corrected_abs
70	0.0728881	_corrected_abs
80	0.0855259	_corrected_abs
90	0.0925803	_corrected_abs
100	0.0899542	_corrected_abs
110	0.100422	_corrected_abs
120	0.101146	_corrected_abs
130	0.106109	_corrected_abs
140	0.100287	_corrected_abs
150	0.112311	_corrected_abs
160	0.117278	_corrected_abs
170	0.116979	_corrected_abs
180	0.122694	_corrected_abs
190	0.119936	_corrected_abs
200	0.122993	_corrected_abs
210	0.123506	_corrected_abs
220	0.129669	_corrected_abs
230	0.129072	_corrected_abs
240	0.128348	_corrected_abs
250	0.131829	_corrected_abs
260	0.131771	_corrected_abs
270	0.142374	_corrected_abs
280	0.137559	_corrected_abs
290	0.138622	_corrected_abs
300	0.142232	_corrected_abs
310	0.131802	_corrected_abs
320	0.132689	_corrected_abs
330	0.144644	_corrected_abs
340	0.144116	_corrected_abs
350	0.142762	_corrected_abs
360	0.141873	_corrected_abs
370	0.154735	_corrected_abs
380	0.164725	_corrected_abs
390	0.159356	_corrected_abs
400	0.165288	_corrected_abs
410	0.172078	_corrected_abs
420	0.164052	_corrected_abs
430	0.147382	_corrected_abs
440	0.151293	_corrected_abs
450	0.1349	_corrected_abs
460	0.127938	_corrected_abs
470	0.136685	_corrected_abs
480	0.139368	_corrected_abs
490	0.13684	_corrected_abs
10	0.0728863	_corrected_abs
20	0.105036	_corrected_abs
30	0.0926248	_corrected_abs
40	0.115389	_corrected_abs
50	0.147675	_corrected_abs
60	0.135207	_corrected_abs
70	0.159512	_corrected_abs
80	0.197666	_corrected_abs
90	0.116075	_corrected_abs
100	0.112681	_corrected_abs
110	0.143596	_corrected_abs
120	0.195726	_corrected_abs
130	0.227986	_corrected_abs
10	0.0703312	_corrected_abs
20	0.0901461	_corrected_abs
30	0.0930261	_corrected_abs
40	0.10617	_corrected_abs
50	0.103455	_corrected_abs
60	0.101956	_corrected_abs
70	0.11919	_corrected_abs
80	0.132786	_corrected_abs
90	0.149186	_corrected_abs
100	0.147353	_corrected_abs
110	0.152167	_corrected_abs
120	0.164636	_corrected_abs
130	0.162668	_corrected_abs
140	0.181871	_corrected_abs
150	0.181063	_corrected_abs
160	0.170596	_corrected_abs
170	0.196666	_corrected_abs
180	0.185819	_corrected_abs
190	0.201666	_corrected_abs
200	0.210514	_corrected_abs
210	0.22053	_corrected_abs
220	0.22391	_corrected_abs
230	0.232537	_corrected_abs
240	0.22914	_corrected_abs
250	0.240429	_corrected_abs
260	0.205983	_corrected_abs
270	0.223695	_corrected_abs
280	0.229453	_corrected_abs
290	0.22083	_corrected_abs
300	0.203096	_corrected_abs
310	0.210983	_corrected_abs
320	0.200945	_corrected_abs
330	0.185602	_corrected_abs
340	0.205024	_corrected_abs
350	0.214188	_corrected_abs
360	0.185712	_corrected_abs
370	0.195464	_corrected_abs
380	0.217564	_corrected_abs
390	0.199421	_corrected_abs
400	0.238075	_corrected_abs
410	0.282496	_corrected_abs
420	0.235406	_corrected_abs
430	0.291053	_corrected_abs
440	0.253457	_corrected_abs
450	0.253483	_corrected_abs
10	0.0462206	_corrected_abs
20	0.0659697	_corrected_abs
30	0.087813	_corrected_abs
40	0.0982479	_corrected_abs
50	0.11671	_corrected_abs
60	0.124334	_corrected_abs
70	0.132227	_corrected_abs
80	0.155874	_corrected_abs
90	0.167475	_corrected_abs
100	0.183054	_corrected_abs
110	0.195876	_corrected_abs
120	0.208309	_corrected_abs
130	0.204991	_corrected_abs
140	0.214854	_corrected_abs
150	0.229134	_corrected_abs
160	0.227019	_corrected_abs
170	0.225913	_corrected_abs
180	0.234167	_corrected_abs
190	0.227736	_corrected_abs
200	0.216888	_corrected_abs
210	0.210084	_corrected_abs
220	0.19831	_corrected_abs
230	0.195514	_corrected_abs
240	0.200497	_corrected_abs
250	0.214588	_corrected_abs
260	0.212726	_corrected_abs
270	0.231662	_corrected_abs
280	0.235537	_corrected_abs
290	0.240248	_corrected_abs
300	0.232576	_corrected_abs
310	0.220924	_corrected_abs
320	0.215263	_corrected_abs
330	0.208055	_corrected_abs
340	0.217889	_corrected_abs
350	0.215459	_corrected_abs
360	0.230971	_corrected_abs
370	0.23159	_corrected_abs
380	0.227943	_corrected_abs
390	0.201083	_corrected_abs
400	0.196377	_corrected_abs
410	0.196366	_corrected_abs
420	0.177564	_corrected_abs
430	0.158962	_corrected_abs
440	0.149326	_corrected_abs
450	0.138083	_corrected_abs
460	0.136799	_corrected_abs
470	0.154486	_corrected_abs
480	0.147463	_corrected_abs
490	0.154504	_corrected_abs
10	0.0507662	_corrected_abs
20	0.0873072	_corrected_abs
30	0.082957	_corrected_abs
40	0.0945005	_corrected_abs
50	0.0914311	_corrected_abs
60	0.0629894	_corrected_abs
10	0.0694947	_corrected_abs
20	0.0771778	_corrected_abs
30	0.0972722	_corrected_abs
40	0.12534	_corrected_abs
50	0.132557	_corrected_abs
60	0.105986	_corrected_abs
70	0.137289	_corrected_abs
80	0.102096	_corrected_abs
90	0.0893263	_corrected_abs
100	0.126309	_corrected_abs
110	0.107293	_corrected_abs
120	0.142112	_corrected_abs
10	0.082419	_uncorrected_abs
20	0.0919169	_uncorrected_abs
30	0.075898	_uncorrected_abs
40	0.0986932	_uncorrected_abs
50	0.112677	_uncorrected_abs
60	0.125338	_uncorrected_abs
70	0.175445	_uncorrected_abs
10	0.0975097	_uncorrected_abs
20	0.206759	_uncorrected_abs
30	0.287632	_uncorrected_abs
40	0.397224	_uncorrected_abs
50	0.500508	_uncorrected_abs
60	0.600654	_uncorrected_abs
70	0.791354	_uncorrected_abs
80	0.933284	_uncorrected_abs
90	1.13769	_uncorrected_abs
100	1.37897	_uncorrected_abs
110	1.59155	_uncorrected_abs
120	1.75712	_uncorrected_abs
130	1.85001	_uncorrected_abs
140	1.91066	_uncorrected_abs
10	0.0974553	_uncorrected_abs
20	0.140242	_uncorrected_abs
30	0.173726	_uncorrected_abs
40	0.218796	_uncorrected_abs
50	0.247892	_uncorrected_abs
60	0.274869	_uncorrected_abs
70	0.326584	_uncorrected_abs
80	0.377912	_uncorrected_abs
90	0.432684	_uncorrected_abs
100	0.474526	_uncorrected_abs
110	0.523794	_uncorrected_abs
120	0.580394	_uncorrected_abs
130	0.63407	_uncorrected_abs
140	0.659745	_uncorrected_abs
150	0.726429	_uncorrected_abs
160	0.791279	_uncorrected_abs
170	0.860836	_uncorrected_abs
180	0.960708	_uncorrected_abs
190	1.06044	_uncorrected_abs
200	1.1155	_uncorrected_abs
210	1.18081	_uncorrected_abs
220	1.23445	_uncorrected_abs
230	1.32072	_uncorrected_abs
240	1.37181	_uncorrected_abs
250	1.45481	_uncorrected_abs
260	1.54655	_uncorrected_abs
270	1.61344	_uncorrected_abs
280	1.65807	_uncorrected_abs
290	1.71529	_uncorrected_abs
300	1.7683	_uncorrected_abs
310	1.79184	_uncorrected_abs
320	1.82781	_uncorrected_abs
330	1.85125	_uncorrected_abs
340	1.82499	_uncorrected_abs
350	1.87668	_uncorrected_abs
360	1.9054	_uncorrected_abs
370	1.93619	_uncorrected_abs
380	1.97059	_uncorrected_abs
390	1.93252	_uncorrected_abs
400	1.97834	_uncorrected_abs
410	2.01112	_uncorrected_abs
420	2.02295	_uncorrected_abs
430	2.05537	_uncorrected_abs
440	2.04562	_uncorrected_abs
450	2.08404	_uncorrected_abs
460	2.11332	_uncorrected_abs
470	2.12997	_uncorrected_abs
480	2.08802	_uncorrected_abs
490	2.11749	_uncorrected_abs
10	0.135578	_uncorrected_abs
20	0.262575	_uncorrected_abs
30	0.299254	_uncorrected_abs
40	0.453662	_uncorrected_abs
50	0.533403	_uncorrected_abs
60	0.623286	_uncorrected_abs
10	0.149372	_uncorrected_abs
20	0.203275	_uncorrected_abs
30	0.335523	_uncorrected_abs
40	0.391775	_uncorrected_abs
50	0.54477	_uncorrected_abs
60	0.710819	_uncorrected_abs
70	0.886498	_uncorrected_abs
80	0.931989	_uncorrected_abs
90	1.05661	_uncorrected_abs
100	1.0207	_uncorrected_abs
10	0.0879201	_uncorrected_abs
20	0.116128	_uncorrected_abs
30	0.144487	_uncorrected_abs
40	0.169757	_uncorrected_abs
50	0.212135	_uncorrected_abs
60	0.294741	_uncorrected_abs
70	0.353463	_uncorrected_abs
80	0.41545	_uncorrected_abs
90	0.441545	_uncorrected_abs
100	0.49679	_uncorrected_abs
110	0.556896	_uncorrected_abs
120	0.586047	_uncorrected_abs
130	0.627979	_uncorrected_abs
140	0.690194	_uncorrected_abs
150	0.764145	_uncorrected_abs
160	0.770322	_uncorrected_abs
170	0.810959	_uncorrected_abs
180	0.89373	_uncorrected_abs
190	0.978435	_uncorrected_abs
200	1.14348	_uncorrected_abs
10	0.092105	_uncorrected_abs
20	0.163259	_uncorrected_abs
30	0.175013	_uncorrected_abs
40	0.239462	_uncorrected_abs
50	0.322172	_uncorrected_abs
60	0.376553	_uncorrected_abs
70	0.396265	_uncorrected_abs
80	0.484704	_uncorrected_abs
90	0.592515	_uncorrected_abs
10	0.075939	_uncorrected_abs
20	0.0875708	_uncorrected_abs
30	0.150127	_uncorrected_abs
40	0.135929	_uncorrected_abs
50	0.156059	_uncorrected_abs
60	0.165736	_uncorrected_abs
70	0.179129	_uncorrected_abs
10	0.146526	_uncorrected_abs
20	0.309453	_uncorrected_abs
30	0.47662	_uncorrected_abs
40	0.601338	_uncorrected_abs
50	0.764295	_uncorrected_abs
60	0.913734	_uncorrected_abs
70	1.02868	_uncorrected_abs
80	1.37763	_uncorrected_abs
90	1.65764	_uncorrected_abs
100	2.04766	_uncorrected_abs
110	2.26346	_uncorrected_abs
120	2.48622	_uncorrected_abs
130	2.67832	_uncorrected_abs
140	2.82095	_uncorrected_abs
10	0.128314	_uncorrected_abs
20	0.194853	_uncorrected_abs
30	0.255209	_uncorrected_abs
40	0.331593	_uncorrected_abs
50	0.435895	_uncorrected_abs
60	0.582183	_uncorrected_abs
70	0.687711	_uncorrected_abs
80	0.772334	_uncorrected_abs
10	0.193252	_uncorrected_abs
20	0.193899	_uncorrected_abs
30	0.266385	_uncorrected_abs
40	0.315977	_uncorrected_abs
50	0.509145	_uncorrected_abs
60	0.448282	_uncorrected_abs
70	0.650955	_uncorrected_abs
10	0.0609371	_uncorrected_abs
20	0.115582	_uncorrected_abs
30	0.148207	_uncorrected_abs
40	0.184487	_uncorrected_abs
50	0.193758	_uncorrected_abs
60	0.18145	_uncorrected_abs
70	0.202387	_uncorrected_abs
80	0.270911	_uncorrected_abs
90	0.339057	_uncorrected_abs
100	0.320154	_uncorrected_abs
110	0.316669	_uncorrected_abs
10	0.170943	_uncorrected_abs
20	0.229228	_uncorrected_abs
30	0.285232	_uncorrected_abs
40	0.33661	_uncorrected_abs
50	0.399425	_uncorrected_abs
60	0.466031	_uncorrected_abs
70	0.589537	_uncorrected_abs
80	0.717747	_uncorrected_abs
90	0.837851	_uncorrected_abs
100	0.940963	_uncorrected_abs
110	0.923757	_uncorrected_abs
120	0.939293	_uncorrected_abs
130	1.07361	_uncorrected_abs
140	1.08552	_uncorrected_abs
150	1.23982	_uncorrected_abs
160	1.32263	_uncorrected_abs
170	1.31394	_uncorrected_abs
180	1.40412	_uncorrected_abs
190	1.30878	_uncorrected_abs
200	1.4969	_uncorrected_abs
210	1.47426	_uncorrected_abs
10	0.0969249	_uncorrected_abs
20	0.148739	_uncorrected_abs
30	0.241186	_uncorrected_abs
40	0.294624	_uncorrected_abs
50	0.300607	_uncorrected_abs
10	0.0692672	_uncorrected_abs
20	0.121288	_uncorrected_abs
30	0.139819	_uncorrected_abs
40	0.140364	_uncorrected_abs
50	0.173234	_uncorrected_abs
60	0.225439	_uncorrected_abs
70	0.255372	_uncorrected_abs
80	0.216303	_uncorrected_abs
90	0.164603	_uncorrected_abs
100	0.18104	_uncorrected_abs
110	0.181291	_uncorrected_abs
120	0.217508	_uncorrected_abs
130	0.298506	_uncorrected_abs
140	0.370273	_uncorrected_abs
150	0.471294	_uncorrected_abs
10	0.153229	_uncorrected_abs
20	0.18383	_uncorrected_abs
30	0.258071	_uncorrected_abs
40	0.287878	_uncorrected_abs
50	0.38597	_uncorrected_abs
60	0.335194	_uncorrected_abs
70	0.579116	_uncorrected_abs
10	0.0831264	_uncorrected_abs
20	0.1564	_uncorrected_abs
30	0.251271	_uncorrected_abs
40	0.326632	_uncorrected_abs
50	0.382661	_uncorrected_abs
60	0.442607	_uncorrected_abs
70	0.546357	_uncorrected_abs
80	0.626622	_uncorrected_abs
90	0.681927	_uncorrected_abs
100	0.740041	_uncorrected_abs
110	0.802559	_uncorrected_abs
120	0.835999	_uncorrected_abs
130	0.951316	_uncorrected_abs
140	1.04318	_uncorrected_abs
150	1.15382	_uncorrected_abs
160	1.26764	_uncorrected_abs
170	1.28194	_uncorrected_abs
10	0.158055	_uncorrected_abs
20	0.226234	_uncorrected_abs
30	0.229946	_uncorrected_abs
40	0.244457	_uncorrected_abs
50	0.254183	_uncorrected_abs
60	0.30038	_uncorrected_abs
70	0.285803	_uncorrected_abs
80	0.276487	_uncorrected_abs
90	0.297351	_uncorrected_abs
100	0.258556	_uncorrected_abs
110	0.238633	_uncorrected_abs
120	0.21155	_uncorrected_abs
130	0.251076	_uncorrected_abs
140	0.278936	_uncorrected_abs
150	0.337203	_uncorrected_abs
160	0.429443	_uncorrected_abs
170	0.518751	_uncorrected_abs
180	0.671903	_uncorrected_abs
10	0.141809	_uncorrected_abs
20	0.246275	_uncorrected_abs
30	0.354745	_uncorrected_abs
[truncated: 3,787 more rows]

## Sheet: Ext.Dat.2C
MSD for each clone
Top row						bottom row
time	Time-averaged MSD	clone2	condition			time	Time-averaged MSD	clone2	condition			Notes
10	0.09145	clone2	TetO-3xCTCF			10	0.0455567	clone1	0minTetO-3xCTCF			0min	untreated
20	0.103156	clone2	TetO-3xCTCF			20	0.0434012	clone1	0minTetO-3xCTCF			Xxmin	treated (degraded)
30	0.191733	clone2	TetO-3xCTCF			30	0.0645322	clone1	0minTetO-3xCTCF
40	0.232822	clone2	TetO-3xCTCF			40	0.083403	clone1	0minTetO-3xCTCF
50	0.26279	clone2	TetO-3xCTCF			50	0.106147	clone1	0minTetO-3xCTCF
10	0.121587	clone2	TetO-3xCTCF			60	0.130895	clone1	0minTetO-3xCTCF
20	0.174023	clone2	TetO-3xCTCF			70	0.157035	clone1	0minTetO-3xCTCF
30	0.135695	clone2	TetO-3xCTCF			80	0.15344	clone1	0minTetO-3xCTCF
40	0.258834	clone2	TetO-3xCTCF			90	0.185512	clone1	0minTetO-3xCTCF
50	0.338615	clone2	TetO-3xCTCF			10	0.0578195	clone1	0minTetO-3xCTCF
10	0.0588501	clone2	TetO-3xCTCF			20	0.0773008	clone1	0minTetO-3xCTCF
20	0.0984951	clone2	TetO-3xCTCF			30	0.120741	clone1	0minTetO-3xCTCF
30	0.103485	clone2	TetO-3xCTCF			40	0.156912	clone1	0minTetO-3xCTCF
40	0.131615	clone2	TetO-3xCTCF			50	0.212131	clone1	0minTetO-3xCTCF
50	0.135266	clone2	TetO-3xCTCF			60	0.289936	clone1	0minTetO-3xCTCF
60	0.142311	clone2	TetO-3xCTCF			70	0.354964	clone1	0minTetO-3xCTCF
70	0.154932	clone2	TetO-3xCTCF			80	0.438218	clone1	0minTetO-3xCTCF
80	0.148599	clone2	TetO-3xCTCF			90	0.487296	clone1	0minTetO-3xCTCF
90	0.12853	clone2	TetO-3xCTCF			100	0.56722	clone1	0minTetO-3xCTCF
100	0.0950123	clone2	TetO-3xCTCF			110	0.619415	clone1	0minTetO-3xCTCF
110	0.099245	clone2	TetO-3xCTCF			120	0.676406	clone1	0minTetO-3xCTCF
10	0.0392521	clone2	TetO-3xCTCF			130	0.764158	clone1	0minTetO-3xCTCF
20	0.0541027	clone2	TetO-3xCTCF			140	0.747975	clone1	0minTetO-3xCTCF
30	0.0903316	clone2	TetO-3xCTCF			10	0.0966757	clone1	0minTetO-3xCTCF
40	0.105555	clone2	TetO-3xCTCF			20	0.193923	clone1	0minTetO-3xCTCF
50	0.120312	clone2	TetO-3xCTCF			30	0.2996	clone1	0minTetO-3xCTCF
60	0.112579	clone2	TetO-3xCTCF			40	0.396753	clone1	0minTetO-3xCTCF
70	0.109989	clone2	TetO-3xCTCF			50	0.521628	clone1	0minTetO-3xCTCF
80	0.122966	clone2	TetO-3xCTCF			60	0.691011	clone1	0minTetO-3xCTCF
90	0.125217	clone2	TetO-3xCTCF			70	0.86381	clone1	0minTetO-3xCTCF
100	0.165351	clone2	TetO-3xCTCF			80	1.03611	clone1	0minTetO-3xCTCF
110	0.176887	clone2	TetO-3xCTCF			90	1.20457	clone1	0minTetO-3xCTCF
120	0.200144	clone2	TetO-3xCTCF			100	1.43422	clone1	0minTetO-3xCTCF
130	0.204042	clone2	TetO-3xCTCF			110	1.62026	clone1	0minTetO-3xCTCF
140	0.239422	clone2	TetO-3xCTCF			120	1.72845	clone1	0minTetO-3xCTCF
150	0.248017	clone2	TetO-3xCTCF			10	0.0367218	clone1	0minTetO-3xCTCF
160	0.258933	clone2	TetO-3xCTCF			20	0.0655981	clone1	0minTetO-3xCTCF
10	0.0765565	clone2	TetO-3xCTCF			30	0.0924042	clone1	0minTetO-3xCTCF
20	0.133715	clone2	TetO-3xCTCF			40	0.1124	clone1	0minTetO-3xCTCF
30	0.0940756	clone2	TetO-3xCTCF			50	0.124256	clone1	0minTetO-3xCTCF
40	0.112745	clone2	TetO-3xCTCF			60	0.133817	clone1	0minTetO-3xCTCF
50	0.186155	clone2	TetO-3xCTCF			70	0.144464	clone1	0minTetO-3xCTCF
60	0.22772	clone2	TetO-3xCTCF			80	0.134945	clone1	0minTetO-3xCTCF
70	0.195975	clone2	TetO-3xCTCF			90	0.130684	clone1	0minTetO-3xCTCF
80	0.185022	clone2	TetO-3xCTCF			100	0.131361	clone1	0minTetO-3xCTCF
10	0.0440796	clone2	TetO-3xCTCF			110	0.126388	clone1	0minTetO-3xCTCF
20	0.0712387	clone2	TetO-3xCTCF			120	0.137491	clone1	0minTetO-3xCTCF
30	0.0789387	clone2	TetO-3xCTCF			130	0.1546	clone1	0minTetO-3xCTCF
40	0.0729033	clone2	TetO-3xCTCF			140	0.181105	clone1	0minTetO-3xCTCF
50	0.0727875	clone2	TetO-3xCTCF			150	0.183768	clone1	0minTetO-3xCTCF
60	0.0806708	clone2	TetO-3xCTCF			160	0.186375	clone1	0minTetO-3xCTCF
70	0.0981517	clone2	TetO-3xCTCF			170	0.172758	clone1	0minTetO-3xCTCF
80	0.100639	clone2	TetO-3xCTCF			180	0.182673	clone1	0minTetO-3xCTCF
90	0.104511	clone2	TetO-3xCTCF			190	0.180238	clone1	0minTetO-3xCTCF
100	0.0933997	clone2	TetO-3xCTCF			200	0.162745	clone1	0minTetO-3xCTCF
110	0.0914234	clone2	TetO-3xCTCF			210	0.141121	clone1	0minTetO-3xCTCF
120	0.0845407	clone2	TetO-3xCTCF			220	0.149764	clone1	0minTetO-3xCTCF
130	0.106949	clone2	TetO-3xCTCF			230	0.146466	clone1	0minTetO-3xCTCF
140	0.0902884	clone2	TetO-3xCTCF			240	0.150329	clone1	0minTetO-3xCTCF
150	0.0612301	clone2	TetO-3xCTCF			250	0.141663	clone1	0minTetO-3xCTCF
160	0.0297228	clone2	TetO-3xCTCF			260	0.14592	clone1	0minTetO-3xCTCF
170	0.0480817	clone2	TetO-3xCTCF			270	0.160912	clone1	0minTetO-3xCTCF
180	0.0668219	clone2	TetO-3xCTCF			280	0.161169	clone1	0minTetO-3xCTCF
190	0.100668	clone2	TetO-3xCTCF			290	0.154383	clone1	0minTetO-3xCTCF
10	0.0899051	clone2	TetO-3xCTCF			300	0.153124	clone1	0minTetO-3xCTCF
20	0.105401	clone2	TetO-3xCTCF			10	0.0558875	clone1	0minTetO-3xCTCF
30	0.121662	clone2	TetO-3xCTCF			20	0.0730192	clone1	0minTetO-3xCTCF
40	0.16794	clone2	TetO-3xCTCF			30	0.091533	clone1	0minTetO-3xCTCF
50	0.156453	clone2	TetO-3xCTCF			40	0.109637	clone1	0minTetO-3xCTCF
60	0.176899	clone2	TetO-3xCTCF			50	0.121962	clone1	0minTetO-3xCTCF
70	0.214036	clone2	TetO-3xCTCF			60	0.160461	clone1	0minTetO-3xCTCF
80	0.221657	clone2	TetO-3xCTCF			70	0.17996	clone1	0minTetO-3xCTCF
90	0.180152	clone2	TetO-3xCTCF			80	0.205484	clone1	0minTetO-3xCTCF
100	0.190973	clone2	TetO-3xCTCF			90	0.218867	clone1	0minTetO-3xCTCF
110	0.157064	clone2	TetO-3xCTCF			100	0.254539	clone1	0minTetO-3xCTCF
120	0.102798	clone2	TetO-3xCTCF			110	0.298368	clone1	0minTetO-3xCTCF
10	0.0545219	clone2	TetO-3xCTCF			120	0.345823	clone1	0minTetO-3xCTCF
20	0.0649535	clone2	TetO-3xCTCF			130	0.41627	clone1	0minTetO-3xCTCF
30	0.0682422	clone2	TetO-3xCTCF			10	0.06343	clone1	0minTetO-3xCTCF
40	0.0928389	clone2	TetO-3xCTCF			20	0.115963	clone1	0minTetO-3xCTCF
50	0.0896172	clone2	TetO-3xCTCF			30	0.151125	clone1	0minTetO-3xCTCF
60	0.102173	clone2	TetO-3xCTCF			40	0.204324	clone1	0minTetO-3xCTCF
70	0.117879	clone2	TetO-3xCTCF			50	0.24816	clone1	0minTetO-3xCTCF
80	0.122337	clone2	TetO-3xCTCF			60	0.285589	clone1	0minTetO-3xCTCF
10	0.0937035	clone2	TetO-3xCTCF			70	0.292401	clone1	0minTetO-3xCTCF
20	0.113167	clone2	TetO-3xCTCF			80	0.289704	clone1	0minTetO-3xCTCF
30	0.120069	clone2	TetO-3xCTCF			90	0.293124	clone1	0minTetO-3xCTCF
40	0.151076	clone2	TetO-3xCTCF			100	0.294631	clone1	0minTetO-3xCTCF
50	0.185864	clone2	TetO-3xCTCF			110	0.296828	clone1	0minTetO-3xCTCF
60	0.270951	clone2	TetO-3xCTCF			120	0.328943	clone1	0minTetO-3xCTCF
70	0.259475	clone2	TetO-3xCTCF			130	0.346187	clone1	0minTetO-3xCTCF
10	0.0820894	clone2	TetO-3xCTCF			140	0.413299	clone1	0minTetO-3xCTCF
20	0.0950389	clone2	TetO-3xCTCF			150	0.529331	clone1	0minTetO-3xCTCF
30	0.0891234	clone2	TetO-3xCTCF			160	0.621214	clone1	0minTetO-3xCTCF
40	0.127296	clone2	TetO-3xCTCF			170	0.680471	clone1	0minTetO-3xCTCF
50	0.128328	clone2	TetO-3xCTCF			180	0.721974	clone1	0minTetO-3xCTCF
60	0.119955	clone2	TetO-3xCTCF			190	0.749223	clone1	0minTetO-3xCTCF
70	0.172486	clone2	TetO-3xCTCF			200	0.780942	clone1	0minTetO-3xCTCF
80	0.176859	clone2	TetO-3xCTCF			210	0.71198	clone1	0minTetO-3xCTCF
10	0.113114	clone2	TetO-3xCTCF			220	0.629253	clone1	0minTetO-3xCTCF
20	0.0894459	clone2	TetO-3xCTCF			10	0.0214422	clone1	0minTetO-3xCTCF
30	0.127554	clone2	TetO-3xCTCF			20	0.0403077	clone1	0minTetO-3xCTCF
40	0.150866	clone2	TetO-3xCTCF			30	0.0520477	clone1	0minTetO-3xCTCF
50	0.146128	clone2	TetO-3xCTCF			40	0.0677388	clone1	0minTetO-3xCTCF
60	0.177747	clone2	TetO-3xCTCF			50	0.0816148	clone1	0minTetO-3xCTCF
70	0.150908	clone2	TetO-3xCTCF			60	0.0984187	clone1	0minTetO-3xCTCF
80	0.179073	clone2	TetO-3xCTCF			70	0.115409	clone1	0minTetO-3xCTCF
90	0.186762	clone2	TetO-3xCTCF			80	0.130995	clone1	0minTetO-3xCTCF
100	0.177468	clone2	TetO-3xCTCF			90	0.152306	clone1	0minTetO-3xCTCF
110	0.170698	clone2	TetO-3xCTCF			100	0.171296	clone1	0minTetO-3xCTCF
120	0.197607	clone2	TetO-3xCTCF			110	0.187943	clone1	0minTetO-3xCTCF
130	0.152306	clone2	TetO-3xCTCF			120	0.210955	clone1	0minTetO-3xCTCF
140	0.189008	clone2	TetO-3xCTCF			130	0.230374	clone1	0minTetO-3xCTCF
150	0.145685	clone2	TetO-3xCTCF			140	0.253521	clone1	0minTetO-3xCTCF
160	0.121674	clone2	TetO-3xCTCF			150	0.279263	clone1	0minTetO-3xCTCF
170	0.144591	clone2	TetO-3xCTCF			160	0.300627	clone1	0minTetO-3xCTCF
180	0.115488	clone2	TetO-3xCTCF			170	0.320226	clone1	0minTetO-3xCTCF
190	0.17635	clone2	TetO-3xCTCF			180	0.343249	clone1	0minTetO-3xCTCF
200	0.140808	clone2	TetO-3xCTCF			190	0.363573	clone1	0minTetO-3xCTCF
210	0.157929	clone2	TetO-3xCTCF			200	0.384424	clone1	0minTetO-3xCTCF
220	0.147719	clone2	TetO-3xCTCF			210	0.407831	clone1	0minTetO-3xCTCF
230	0.142171	clone2	TetO-3xCTCF			220	0.435582	clone1	0minTetO-3xCTCF
240	0.129684	clone2	TetO-3xCTCF			230	0.474695	clone1	0minTetO-3xCTCF
250	0.157791	clone2	TetO-3xCTCF			240	0.503409	clone1	0minTetO-3xCTCF
260	0.112824	clone2	TetO-3xCTCF			250	0.526801	clone1	0minTetO-3xCTCF
10	0.0819378	clone2	TetO-3xCTCF			260	0.55764	clone1	0minTetO-3xCTCF
20	0.0907869	clone2	TetO-3xCTCF			270	0.588355	clone1	0minTetO-3xCTCF
30	0.080636	clone2	TetO-3xCTCF			280	0.618094	clone1	0minTetO-3xCTCF
40	0.116382	clone2	TetO-3xCTCF			290	0.651328	clone1	0minTetO-3xCTCF
50	0.0700134	clone2	TetO-3xCTCF			300	0.674873	clone1	0minTetO-3xCTCF
10	0.0567194	clone2	TetO-3xCTCF			310	0.700558	clone1	0minTetO-3xCTCF
20	0.100544	clone2	TetO-3xCTCF			320	0.732432	clone1	0minTetO-3xCTCF
30	0.123913	clone2	TetO-3xCTCF			330	0.756567	clone1	0minTetO-3xCTCF
40	0.155475	clone2	TetO-3xCTCF			340	0.78869	clone1	0minTetO-3xCTCF
50	0.178538	clone2	TetO-3xCTCF			350	0.817014	clone1	0minTetO-3xCTCF
60	0.20331	clone2	TetO-3xCTCF			360	0.840534	clone1	0minTetO-3xCTCF
70	0.220532	clone2	TetO-3xCTCF			370	0.870645	clone1	0minTetO-3xCTCF
80	0.230343	clone2	TetO-3xCTCF			380	0.888516	clone1	0minTetO-3xCTCF
90	0.219106	clone2	TetO-3xCTCF			390	0.902816	clone1	0minTetO-3xCTCF
100	0.208094	clone2	TetO-3xCTCF			400	0.922917	clone1	0minTetO-3xCTCF
110	0.179002	clone2	TetO-3xCTCF			410	0.942643	clone1	0minTetO-3xCTCF
120	0.189385	clone2	TetO-3xCTCF			420	0.959581	clone1	0minTetO-3xCTCF
130	0.202141	clone2	TetO-3xCTCF			430	0.975016	clone1	0minTetO-3xCTCF
140	0.23126	clone2	TetO-3xCTCF			440	0.989196	clone1	0minTetO-3xCTCF
150	0.239256	clone2	TetO-3xCTCF			450	1.01013	clone1	0minTetO-3xCTCF
160	0.249204	clone2	TetO-3xCTCF			460	1.02905	clone1	0minTetO-3xCTCF
170	0.287127	clone2	TetO-3xCTCF			470	1.05461	clone1	0minTetO-3xCTCF
180	0.316138	clone2	TetO-3xCTCF			480	1.07275	clone1	0minTetO-3xCTCF
190	0.353865	clone2	TetO-3xCTCF			490	1.10156	clone1	0minTetO-3xCTCF
200	0.384793	clone2	TetO-3xCTCF			10	0.0752274	clone1	0minTetO-3xCTCF
210	0.513991	clone2	TetO-3xCTCF			20	0.114441	clone1	0minTetO-3xCTCF
220	0.613545	clone2	TetO-3xCTCF			30	0.134248	clone1	0minTetO-3xCTCF
230	0.646963	clone2	TetO-3xCTCF			40	0.175563	clone1	0minTetO-3xCTCF
10	0.0858372	clone2	TetO-3xCTCF			50	0.201341	clone1	0minTetO-3xCTCF
20	0.112936	clone2	TetO-3xCTCF			60	0.235128	clone1	0minTetO-3xCTCF
30	0.0719002	clone2	TetO-3xCTCF			70	0.238329	clone1	0minTetO-3xCTCF
40	0.105852	clone2	TetO-3xCTCF			80	0.227564	clone1	0minTetO-3xCTCF
50	0.132777	clone2	TetO-3xCTCF			90	0.221631	clone1	0minTetO-3xCTCF
60	0.0865715	clone2	TetO-3xCTCF			100	0.242851	clone1	0minTetO-3xCTCF
70	0.146731	clone2	TetO-3xCTCF			110	0.253015	clone1	0minTetO-3xCTCF
80	0.181954	clone2	TetO-3xCTCF			120	0.266537	clone1	0minTetO-3xCTCF
90	0.147504	clone2	TetO-3xCTCF			130	0.293602	clone1	0minTetO-3xCTCF
100	0.186059	clone2	TetO-3xCTCF			140	0.34634	clone1	0minTetO-3xCTCF
110	0.239899	clone2	TetO-3xCTCF			150	0.390984	clone1	0minTetO-3xCTCF
120	0.18575	clone2	TetO-3xCTCF			160	0.428949	clone1	0minTetO-3xCTCF
130	0.224775	clone2	TetO-3xCTCF			170	0.489575	clone1	0minTetO-3xCTCF
140	0.307171	clone2	TetO-3xCTCF			180	0.528975	clone1	0minTetO-3xCTCF
10	0.0878021	clone2	TetO-3xCTCF			190	0.593127	clone1	0minTetO-3xCTCF
20	0.0968164	clone2	TetO-3xCTCF			200	0.583126	clone1	0minTetO-3xCTCF
30	0.0987934	clone2	TetO-3xCTCF			210	0.54883	clone1	0minTetO-3xCTCF
40	0.114891	clone2	TetO-3xCTCF			220	0.516544	clone1	0minTetO-3xCTCF
50	0.12771	clone2	TetO-3xCTCF			230	0.537495	clone1	0minTetO-3xCTCF
60	0.101253	clone2	TetO-3xCTCF			240	0.565385	clone1	0minTetO-3xCTCF
70	0.136367	clone2	TetO-3xCTCF			250	0.667931	clone1	0minTetO-3xCTCF
80	0.150339	clone2	TetO-3xCTCF			260	0.771693	clone1	0minTetO-3xCTCF
90	0.157795	clone2	TetO-3xCTCF			270	0.947469	clone1	0minTetO-3xCTCF
100	0.123057	clone2	TetO-3xCTCF			280	1.13518	clone1	0minTetO-3xCTCF
110	0.175284	clone2	TetO-3xCTCF			10	0.0258123	clone1	0minTetO-3xCTCF
120	0.139413	clone2	TetO-3xCTCF			20	0.0487368	clone1	0minTetO-3xCTCF
10	0.0771589	clone2	TetO-3xCTCF			30	0.0665988	clone1	0minTetO-3xCTCF
20	0.15953	clone2	TetO-3xCTCF			40	0.0880621	clone1	0minTetO-3xCTCF
30	0.239252	clone2	TetO-3xCTCF			50	0.105562	clone1	0minTetO-3xCTCF
40	0.300834	clone2	TetO-3xCTCF			60	0.116904	clone1	0minTetO-3xCTCF
50	0.300634	clone2	TetO-3xCTCF			70	0.126738	clone1	0minTetO-3xCTCF
60	0.296438	clone2	TetO-3xCTCF			80	0.142854	clone1	0minTetO-3xCTCF
70	0.251881	clone2	TetO-3xCTCF			90	0.163575	clone1	0minTetO-3xCTCF
80	0.280304	clone2	TetO-3xCTCF			100	0.170492	clone1	0minTetO-3xCTCF
90	0.318222	clone2	TetO-3xCTCF			110	0.176195	clone1	0minTetO-3xCTCF
100	0.364805	clone2	TetO-3xCTCF			120	0.174318	clone1	0minTetO-3xCTCF
110	0.425802	clone2	TetO-3xCTCF			130	0.166559	clone1	0minTetO-3xCTCF
120	0.478528	clone2	TetO-3xCTCF			140	0.147129	clone1	0minTetO-3xCTCF
130	0.483984	clone2	TetO-3xCTCF			150	0.129416	clone1	0minTetO-3xCTCF
140	0.496206	clone2	TetO-3xCTCF			160	0.127766	clone1	0minTetO-3xCTCF
150	0.60621	clone2	TetO-3xCTCF			170	0.127433	clone1	0minTetO-3xCTCF
10	0.0542917	clone2	TetO-3xCTCF			180	0.119781	clone1	0minTetO-3xCTCF
20	0.0742918	clone2	TetO-3xCTCF			190	0.134413	clone1	0minTetO-3xCTCF
30	0.0851619	clone2	TetO-3xCTCF			200	0.140256	clone1	0minTetO-3xCTCF
40	0.110049	clone2	TetO-3xCTCF			210	0.132678	clone1	0minTetO-3xCTCF
50	0.132342	clone2	TetO-3xCTCF			220	0.130435	clone1	0minTetO-3xCTCF
60	0.151851	clone2	TetO-3xCTCF			230	0.140034	clone1	0minTetO-3xCTCF
70	0.168189	clone2	TetO-3xCTCF			240	0.159756	clone1	0minTetO-3xCTCF
80	0.192075	clone2	TetO-3xCTCF			250	0.169708	clone1	0minTetO-3xCTCF
90	0.219995	clone2	TetO-3xCTCF			260	0.171325	clone1	0minTetO-3xCTCF
100	0.235287	clone2	TetO-3xCTCF			270	0.175911	clone1	0minTetO-3xCTCF
110	0.263354	clone2	TetO-3xCTCF			280	0.159302	clone1	0minTetO-3xCTCF
120	0.289316	clone2	TetO-3xCTCF			290	0.124702	clone1	0minTetO-3xCTCF
130	0.317271	clone2	TetO-3xCTCF			300	0.0822521	clone1	0minTetO-3xCTCF
140	0.328583	clone2	TetO-3xCTCF			10	0.110959	clone1	0minTetO-3xCTCF
150	0.350643	clone2	TetO-3xCTCF			20	0.17429	clone1	0minTetO-3xCTCF
160	0.398145	clone2	TetO-3xCTCF			30	0.189101	clone1	0minTetO-3xCTCF
170	0.411073	clone2	TetO-3xCTCF			40	0.238976	clone1	0minTetO-3xCTCF
180	0.442125	clone2	TetO-3xCTCF			50	0.260251	clone1	0minTetO-3xCTCF
190	0.481652	clone2	TetO-3xCTCF			60	0.235719	clone1	0minTetO-3xCTCF
200	0.506563	clone2	TetO-3xCTCF			70	0.248628	clone1	0minTetO-3xCTCF
210	0.487044	clone2	TetO-3xCTCF			10	0.0374089	clone1	0minTetO-3xCTCF
220	0.473859	clone2	TetO-3xCTCF			20	0.0768899	clone1	0minTetO-3xCTCF
230	0.468328	clone2	TetO-3xCTCF			30	0.106184	clone1	0minTetO-3xCTCF
240	0.462887	clone2	TetO-3xCTCF			40	0.114045	clone1	0minTetO-3xCTCF
250	0.43535	clone2	TetO-3xCTCF			50	0.115369	clone1	0minTetO-3xCTCF
260	0.450256	clone2	TetO-3xCTCF			60	0.0976606	clone1	0minTetO-3xCTCF
270	0.458645	clone2	TetO-3xCTCF			70	0.082873	clone1	0minTetO-3xCTCF
280	0.444706	clone2	TetO-3xCTCF			80	0.114659	clone1	0minTetO-3xCTCF
10	0.0708062	clone2	TetO-3xCTCF			10	0.0822366	clone1	0minTetO-3xCTCF
20	0.0945257	clone2	TetO-3xCTCF			20	0.0941977	clone1	0minTetO-3xCTCF
30	0.126432	clone2	TetO-3xCTCF			30	0.110107	clone1	0minTetO-3xCTCF
40	0.136413	clone2	TetO-3xCTCF			40	0.110149	clone1	0minTetO-3xCTCF
50	0.138293	clone2	TetO-3xCTCF			50	0.0799914	clone1	0minTetO-3xCTCF
60	0.175951	clone2	TetO-3xCTCF			60	0.140418	clone1	0minTetO-3xCTCF
70	0.177514	clone2	TetO-3xCTCF			70	0.179175	clone1	0minTetO-3xCTCF
80	0.25217	clone2	TetO-3xCTCF			80	0.185638	clone1	0minTetO-3xCTCF
90	0.263287	clone2	TetO-3xCTCF			90	0.192288	clone1	0minTetO-3xCTCF
100	0.27179	clone2	TetO-3xCTCF			100	0.220668	clone1	0minTetO-3xCTCF
110	0.305502	clone2	TetO-3xCTCF			110	0.259631	clone1	0minTetO-3xCTCF
120	0.288628	clone2	TetO-3xCTCF			120	0.275418	clone1	0minTetO-3xCTCF
130	0.309149	clone2	TetO-3xCTCF			10	0.0358897	clone1	0minTetO-3xCTCF
140	0.326717	clone2	TetO-3xCTCF			20	0.0506164	clone1	0minTetO-3xCTCF
150	0.382301	clone2	TetO-3xCTCF			30	0.0370167	clone1	0minTetO-3xCTCF
160	0.446382	clone2	TetO-3xCTCF			40	0.0461863	clone1	0minTetO-3xCTCF
10	0.060744	clone2	TetO-3xCTCF			50	0.0486012	clone1	0minTetO-3xCTCF
20	0.114104	clone2	TetO-3xCTCF			60	0.0398107	clone1	0minTetO-3xCTCF
30	0.161276	clone2	TetO-3xCTCF			70	0.0383268	clone1	0minTetO-3xCTCF
40	0.191643	clone2	TetO-3xCTCF			80	0.0573069	clone1	0minTetO-3xCTCF
50	0.203758	clone2	TetO-3xCTCF			90	0.0384544	clone1	0minTetO-3xCTCF
60	0.216136	clone2	TetO-3xCTCF			100	0.0638368	clone1	0minTetO-3xCTCF
70	0.23335	clone2	TetO-3xCTCF			10	0.0379501	clone1	0minTetO-3xCTCF
80	0.278084	clone2	TetO-3xCTCF			20	0.0643378	clone1	0minTetO-3xCTCF
90	0.30351	clone2	TetO-3xCTCF			30	0.0833187	clone1	0minTetO-3xCTCF
100	0.316385	clone2	TetO-3xCTCF			40	0.0879714	clone1	0minTetO-3xCTCF
110	0.338871	clone2	TetO-3xCTCF			50	0.100953	clone1	0minTetO-3xCTCF
120	0.332266	clone2	TetO-3xCTCF			60	0.118296	clone1	0minTetO-3xCTCF
130	0.331026	clone2	TetO-3xCTCF			70	0.112225	clone1	0minTetO-3xCTCF
140	0.326175	clone2	TetO-3xCTCF			80	0.101181	clone1	0minTetO-3xCTCF
150	0.351504	clone2	TetO-3xCTCF			90	0.0945547	clone1	0minTetO-3xCTCF
160	0.364683	clone2	TetO-3xCTCF			100	0.0854865	clone1	0minTetO-3xCTCF
170	0.384081	clone2	TetO-3xCTCF			110	0.0613984	clone1	0minTetO-3xCTCF
180	0.375998	clone2	TetO-3xCTCF			120	0.0612344	clone1	0minTetO-3xCTCF
190	0.363463	clone2	TetO-3xCTCF			130	0.0723172	clone1	0minTetO-3xCTCF
200	0.35027	clone2	TetO-3xCTCF			140	0.0926752	clone1	0minTetO-3xCTCF
210	0.359789	clone2	TetO-3xCTCF			150	0.104273	clone1	0minTetO-3xCTCF
220	0.374412	clone2	TetO-3xCTCF			160	0.133738	clone1	0minTetO-3xCTCF
230	0.403758	clone2	TetO-3xCTCF			170	0.169218	clone1	0minTetO-3xCTCF
240	0.434129	clone2	TetO-3xCTCF			180	0.202358	clone1	0minTetO-3xCTCF
250	0.426802	clone2	TetO-3xCTCF			190	0.20454	clone1	0minTetO-3xCTCF
260	0.434713	clone2	TetO-3xCTCF			200	0.19871	clone1	0minTetO-3xCTCF
270	0.491506	clone2	TetO-3xCTCF			210	0.180504	clone1	0minTetO-3xCTCF
280	0.563042	clone2	TetO-3xCTCF			10	0.0384081	clone1	0minTetO-3xCTCF
290	0.609043	clone2	TetO-3xCTCF			20	0.0633351	clone1	0minTetO-3xCTCF
300	0.645971	clone2	TetO-3xCTCF			30	0.0857285	clone1	0minTetO-3xCTCF
310	0.713281	clone2	TetO-3xCTCF			40	0.103792	clone1	0minTetO-3xCTCF
320	0.780413	clone2	TetO-3xCTCF			50	0.132718	clone1	0minTetO-3xCTCF
330	0.955909	clone2	TetO-3xCTCF			60	0.173248	clone1	0minTetO-3xCTCF
340	1.12563	clone2	TetO-3xCTCF			70	0.226618	clone1	0minTetO-3xCTCF
10	0.0494125	clone2	TetO-3xCTCF			80	0.268131	clone1	0minTetO-3xCTCF
20	0.0851488	clone2	TetO-3xCTCF			90	0.320548	clone1	0minTetO-3xCTCF
30	0.117261	clone2	TetO-3xCTCF			100	0.384173	clone1	0minTetO-3xCTCF
40	0.147114	clone2	TetO-3xCTCF			110	0.439471	clone1	0minTetO-3xCTCF
50	0.161468	clone2	TetO-3xCTCF			120	0.497411	clone1	0minTetO-3xCTCF
60	0.140437	clone2	TetO-3xCTCF			130	0.553526	clone1	0minTetO-3xCTCF
70	0.110738	clone2	TetO-3xCTCF			140	0.633383	clone1	0minTetO-3xCTCF
80	0.101295	clone2	TetO-3xCTCF			150	0.729087	clone1	0minTetO-3xCTCF
90	0.0668263	clone2	TetO-3xCTCF			160	0.824055	clone1	0minTetO-3xCTCF
100	0.0740005	clone2	TetO-3xCTCF			170	0.922115	clone1	0minTetO-3xCTCF
10	0.0833013	clone2	TetO-3xCTCF			180	1.02865	clone1	0minTetO-3xCTCF
20	0.128122	clone2	TetO-3xCTCF			190	1.13143	clone1	0minTetO-3xCTCF
30	0.170863	clone2	TetO-3xCTCF			200	1.24117	clone1	0minTetO-3xCTCF
40	0.175497	clone2	TetO-3xCTCF			210	1.33829	clone1	0minTetO-3xCTCF
50	0.192428	clone2	TetO-3xCTCF			220	1.45812	clone1	0minTetO-3xCTCF
60	0.224246	clone2	TetO-3xCTCF			230	1.51851	clone1	0minTetO-3xCTCF
70	0.243121	clone2	TetO-3xCTCF			240	1.59007	clone1	0minTetO-3xCTCF
80	0.253491	clone2	TetO-3xCTCF			10	0.0445354	clone1	0minTetO-3xCTCF
90	0.215542	clone2	TetO-3xCTCF			20	0.071667	clone1	0minTetO-3xCTCF
100	0.172558	clone2	TetO-3xCTCF			30	0.0938502	clone1	0minTetO-3xCTCF
110	0.156966	clone2	TetO-3xCTCF			40	0.113043	clone1	0minTetO-3xCTCF
10	0.0651498	clone2	TetO-3xCTCF			50	0.12151	clone1	0minTetO-3xCTCF
20	0.115244	clone2	TetO-3xCTCF			60	0.123351	clone1	0minTetO-3xCTCF
30	0.159285	clone2	TetO-3xCTCF			70	0.141911	clone1	0minTetO-3xCTCF
40	0.21876	clone2	TetO-3xCTCF			80	0.162911	clone1	0minTetO-3xCTCF
50	0.210163	clone2	TetO-3xCTCF			90	0.182325	clone1	0minTetO-3xCTCF
60	0.201759	clone2	TetO-3xCTCF			100	0.189713	clone1	0minTetO-3xCTCF
70	0.216028	clone2	TetO-3xCTCF			110	0.203114	clone1	0minTetO-3xCTCF
80	0.206689	clone2	TetO-3xCTCF			120	0.201553	clone1	0minTetO-3xCTCF
90	0.210024	clone2	TetO-3xCTCF			130	0.195744	clone1	0minTetO-3xCTCF
100	0.209683	clone2	TetO-3xCTCF			140	0.212254	clone1	0minTetO-3xCTCF
110	0.209609	clone2	TetO-3xCTCF			150	0.225919	clone1	0minTetO-3xCTCF
120	0.179545	clone2	TetO-3xCTCF			160	0.230268	clone1	0minTetO-3xCTCF
130	0.223327	clone2	TetO-3xCTCF			170	0.253153	clone1	0minTetO-3xCTCF
140	0.293952	clone2	TetO-3xCTCF			180	0.25903	clone1	0minTetO-3xCTCF
150	0.299878	clone2	TetO-3xCTCF			190	0.279517	clone1	0minTetO-3xCTCF
10	0.0787889	clone2	TetO-3xCTCF			200	0.302469	clone1	0minTetO-3xCTCF
20	0.170022	clone2	TetO-3xCTCF			210	0.332761	clone1	0minTetO-3xCTCF
30	0.158661	clone2	TetO-3xCTCF			220	0.346786	clone1	0minTetO-3xCTCF
40	0.149809	clone2	TetO-3xCTCF			230	0.363722	clone1	0minTetO-3xCTCF
50	0.253249	clone2	TetO-3xCTCF			240	0.373555	clone1	0minTetO-3xCTCF
60	0.40289	clone2	TetO-3xCTCF			250	0.386631	clone1	0minTetO-3xCTCF
70	0.465038	clone2	TetO-3xCTCF			260	0.391124	clone1	0minTetO-3xCTCF
10	0.0623925	clone2	TetO-3xCTCF			270	0.408762	clone1	0minTetO-3xCTCF
20	0.0740893	clone2	TetO-3xCTCF			280	0.418473	clone1	0minTetO-3xCTCF
30	0.107755	clone2	TetO-3xCTCF			290	0.412995	clone1	0minTetO-3xCTCF
40	0.109824	clone2	TetO-3xCTCF			300	0.424226	clone1	0minTetO-3xCTCF
50	0.122132	clone2	TetO-3xCTCF			310	0.41009	clone1	0minTetO-3xCTCF
60	0.132813	clone2	TetO-3xCTCF			320	0.409711	clone1	0minTetO-3xCTCF
70	0.11486	clone2	TetO-3xCTCF			330	0.434784	clone1	0minTetO-3xCTCF
80	0.134565	clone2	TetO-3xCTCF			340	0.466005	clone1	0minTetO-3xCTCF
90	0.145222	clone2	TetO-3xCTCF			350	0.527592	clone1	0minTetO-3xCTCF
100	0.178415	clone2	TetO-3xCTCF			360	0.542195	clone1	0minTetO-3xCTCF
110	0.174718	clone2	TetO-3xCTCF			370	0.565651	clone1	0minTetO-3xCTCF
120	0.169693	clone2	TetO-3xCTCF			380	0.599263	clone1	0minTetO-3xCTCF
130	0.17104	clone2	TetO-3xCTCF			390	0.61556	clone1	0minTetO-3xCTCF
140	0.200004	clone2	TetO-3xCTCF			400	0.607135	clone1	0minTetO-3xCTCF
150	0.175033	clone2	TetO-3xCTCF			410	0.638628	clone1	0minTetO-3xCTCF
160	0.214616	clone2	TetO-3xCTCF			420	0.637407	clone1	0minTetO-3xCTCF
170	0.220313	clone2	TetO-3xCTCF			10	0.083967	clone1	0minTetO-3xCTCF
180	0.228862	clone2	TetO-3xCTCF			20	0.103559	clone1	0minTetO-3xCTCF
190	0.204156	clone2	TetO-3xCTCF			30	0.11373	clone1	0minTetO-3xCTCF
10	0.026339	clone2	TetO-3xCTCF			40	0.120041	clone1	0minTetO-3xCTCF
20	0.0515758	clone2	TetO-3xCTCF			50	0.115998	clone1	0minTetO-3xCTCF
30	0.0704876	clone2	TetO-3xCTCF			60	0.147181	clone1	0minTetO-3xCTCF
40	0.101474	clone2	TetO-3xCTCF			70	0.189912	clone1	0minTetO-3xCTCF
50	0.137471	clone2	TetO-3xCTCF			10	0.0268122	clone1	0minTetO-3xCTCF
60	0.154892	clone2	TetO-3xCTCF			20	0.0399602	clone1	0minTetO-3xCTCF
70	0.170344	clone2	TetO-3xCTCF			30	0.056969	clone1	0minTetO-3xCTCF
80	0.162614	clone2	TetO-3xCTCF			40	0.0810079	clone1	0minTetO-3xCTCF
90	0.154667	clone2	TetO-3xCTCF			50	0.0813791	clone1	0minTetO-3xCTCF
10	0.0712109	clone2	TetO-3xCTCF			60	0.103553	clone1	0minTetO-3xCTCF
20	0.159914	clone2	TetO-3xCTCF			70	0.105689	clone1	0minTetO-3xCTCF
30	0.257226	clone2	TetO-3xCTCF			80	0.119339	clone1	0minTetO-3xCTCF
40	0.29581	clone2	TetO-3xCTCF			90	0.12236	clone1	0minTetO-3xCTCF
50	0.258425	clone2	TetO-3xCTCF			100	0.131543	clone1	0minTetO-3xCTCF
60	0.228369	clone2	TetO-3xCTCF			110	0.154471	clone1	0minTetO-3xCTCF
70	0.213	clone2	TetO-3xCTCF			10	0.0394161	clone1	0minTetO-3xCTCF
10	0.0636649	clone2	TetO-3xCTCF			20	0.0587698	clone1	0minTetO-3xCTCF
20	0.0776662	clone2	TetO-3xCTCF			30	0.0835196	clone1	0minTetO-3xCTCF
30	0.097019	clone2	TetO-3xCTCF			40	0.101703	clone1	0minTetO-3xCTCF
40	0.113262	clone2	TetO-3xCTCF			50	0.0968157	clone1	0minTetO-3xCTCF
50	0.0765639	clone2	TetO-3xCTCF			60	0.100168	clone1	0minTetO-3xCTCF
60	0.0841759	clone2	TetO-3xCTCF			70	0.0967287	clone1	0minTetO-3xCTCF
70	0.0717185	clone2	TetO-3xCTCF			10	0.0586199	clone1	0minTetO-3xCTCF
80	0.104664	clone2	TetO-3xCTCF			20	0.0764045	clone1	0minTetO-3xCTCF
90	0.113309	clone2	TetO-3xCTCF			30	0.109744	clone1	0minTetO-3xCTCF
100	0.0796559	clone2	TetO-3xCTCF			40	0.13063	clone1	0minTetO-3xCTCF
110	0.0867034	clone2	TetO-3xCTCF			50	0.190577	clone1	0minTetO-3xCTCF
120	0.0718968	clone2	TetO-3xCTCF			60	0.200136	clone1	0minTetO-3xCTCF
130	0.168145	clone2	TetO-3xCTCF			10	0.0399458	clone1	0minTetO-3xCTCF
10	0.0828652	clone2	TetO-3xCTCF			20	0.0711933	clone1	0minTetO-3xCTCF
20	0.129868	clone2	TetO-3xCTCF			30	0.109759	clone1	0minTetO-3xCTCF
30	0.16874	clone2	TetO-3xCTCF			40	0.149277	clone1	0minTetO-3xCTCF
40	0.199071	clone2	TetO-3xCTCF			50	0.192268	clone1	0minTetO-3xCTCF
50	0.219294	clone2	TetO-3xCTCF			60	0.233602	clone1	0minTetO-3xCTCF
60	0.261647	clone2	TetO-3xCTCF			70	0.273067	clone1	0minTetO-3xCTCF
70	0.257293	clone2	TetO-3xCTCF			80	0.305976	clone1	0minTetO-3xCTCF
80	0.279475	clone2	TetO-3xCTCF			90	0.332987	clone1	0minTetO-3xCTCF
90	0.309297	clone2	TetO-3xCTCF			100	0.360067	clone1	0minTetO-3xCTCF
100	0.343856	clone2	TetO-3xCTCF			110	0.385461	clone1	0minTetO-3xCTCF
110	0.377992	clone2	TetO-3xCTCF			120	0.423155	clone1	0minTetO-3xCTCF
120	0.368767	clone2	TetO-3xCTCF			130	0.466827	clone1	0minTetO-3xCTCF
130	0.415599	clone2	TetO-3xCTCF			140	0.508522	clone1	0minTetO-3xCTCF
140	0.45322	clone2	TetO-3xCTCF			150	0.562186	clone1	0minTetO-3xCTCF
150	0.474108	clone2	TetO-3xCTCF			160	0.620677	clone1	0minTetO-3xCTCF
160	0.481919	clone2	TetO-3xCTCF			170	0.683757	clone1	0minTetO-3xCTCF
170	0.471491	clone2	TetO-3xCTCF			180	0.745821	clone1	0minTetO-3xCTCF
180	0.484848	clone2	TetO-3xCTCF			190	0.804589	clone1	0minTetO-3xCTCF
190	0.49739	clone2	TetO-3xCTCF			200	0.868916	clone1	0minTetO-3xCTCF
200	0.464489	clone2	TetO-3xCTCF			210	0.921678	clone1	0minTetO-3xCTCF
210	0.460553	clone2	TetO-3xCTCF			220	0.972864	clone1	0minTetO-3xCTCF
220	0.466621	clone2	TetO-3xCTCF			230	1.01415	clone1	0minTetO-3xCTCF
230	0.499571	clone2	TetO-3xCTCF			240	1.02658	clone1	0minTetO-3xCTCF
240	0.45366	clone2	TetO-3xCTCF			250	1.02943	clone1	0minTetO-3xCTCF
250	0.50965	clone2	TetO-3xCTCF			260	1.03305	clone1	0minTetO-3xCTCF
260	0.57011	clone2	TetO-3xCTCF			270	1.03199	clone1	0minTetO-3xCTCF
270	0.581819	clone2	TetO-3xCTCF			280	1.01427	clone1	0minTetO-3xCTCF
280	0.608314	clone2	TetO-3xCTCF			290	0.996981	clone1	0minTetO-3xCTCF
10	0.0453777	clone2	TetO-3xCTCF			300	0.973639	clone1	0minTetO-3xCTCF
20	0.0835405	clone2	TetO-3xCTCF			310	0.938656	clone1	0minTetO-3xCTCF
30	0.105222	clone2	TetO-3xCTCF			320	0.910158	clone1	0minTetO-3xCTCF
40	0.12271	clone2	TetO-3xCTCF			330	0.911342	clone1	0minTetO-3xCTCF
50	0.134268	clone2	TetO-3xCTCF			340	0.887146	clone1	0minTetO-3xCTCF
60	0.15105	clone2	TetO-3xCTCF			350	0.829209	clone1	0minTetO-3xCTCF
70	0.199147	clone2	TetO-3xCTCF			360	0.796608	clone1	0minTetO-3xCTCF
80	0.195768	clone2	TetO-3xCTCF			370	0.784844	clone1	0minTetO-3xCTCF
90	0.180591	clone2	TetO-3xCTCF			10	0.0331793	clone1	0minTetO-3xCTCF
100	0.165534	clone2	TetO-3xCTCF			20	0.047621	clone1	0minTetO-3xCTCF
110	0.18763	clone2	TetO-3xCTCF			30	0.0624628	clone1	0minTetO-3xCTCF
120	0.191123	clone2	TetO-3xCTCF			40	0.0746552	clone1	0minTetO-3xCTCF
10	0.0752646	clone2	TetO-3xCTCF			50	0.0761243	clone1	0minTetO-3xCTCF
20	0.135313	clone2	TetO-3xCTCF			60	0.0777671	clone1	0minTetO-3xCTCF
30	0.15854	clone2	TetO-3xCTCF			70	0.0811207	clone1	0minTetO-3xCTCF
40	0.179264	clone2	TetO-3xCTCF			80	0.0895442	clone1	0minTetO-3xCTCF
50	0.254825	clone2	TetO-3xCTCF			90	0.097527	clone1	0minTetO-3xCTCF
60	0.308606	clone2	TetO-3xCTCF			100	0.0985965	clone1	0minTetO-3xCTCF
70	0.345698	clone2	TetO-3xCTCF			110	0.107951	clone1	0minTetO-3xCTCF
80	0.375809	clone2	TetO-3xCTCF			120	0.108397	clone1	0minTetO-3xCTCF
90	0.35196	clone2	TetO-3xCTCF			130	0.111083	clone1	0minTetO-3xCTCF
100	0.380673	clone2	TetO-3xCTCF			140	0.123627	clone1	0minTetO-3xCTCF
110	0.409687	clone2	TetO-3xCTCF			150	0.130305	clone1	0minTetO-3xCTCF
120	0.420185	clone2	TetO-3xCTCF			160	0.14287	clone1	0minTetO-3xCTCF
130	0.437057	clone2	TetO-3xCTCF			170	0.141504	clone1	0minTetO-3xCTCF
140	0.427234	clone2	TetO-3xCTCF			180	0.149035	clone1	0minTetO-3xCTCF
150	0.317445	clone2	TetO-3xCTCF			190	0.150675	clone1	0minTetO-3xCTCF
160	0.298693	clone2	TetO-3xCTCF			200	0.142892	clone1	0minTetO-3xCTCF
170	0.35072	clone2	TetO-3xCTCF			210	0.145161	clone1	0minTetO-3xCTCF
180	0.32426	clone2	TetO-3xCTCF			220	0.155797	clone1	0minTetO-3xCTCF
10	0.0853514	clone2	TetO-3xCTCF			230	0.16984	clone1	0minTetO-3xCTCF
20	0.11274	clone2	TetO-3xCTCF			240	0.177137	clone1	0minTetO-3xCTCF
30	0.127962	clone2	TetO-3xCTCF			250	0.188187	clone1	0minTetO-3xCTCF
40	0.171016	clone2	TetO-3xCTCF			260	0.205224	clone1	0minTetO-3xCTCF
50	0.164698	clone2	TetO-3xCTCF			270	0.194333	clone1	0minTetO-3xCTCF
60	0.157768	clone2	TetO-3xCTCF			280	0.218345	clone1	0minTetO-3xCTCF
70	0.13591	clone2	TetO-3xCTCF			290	0.231942	clone1	0minTetO-3xCTCF
80	0.13364	clone2	TetO-3xCTCF			300	0.251582	clone1	0minTetO-3xCTCF
90	0.194197	clone2	TetO-3xCTCF			310	0.279187	clone1	0minTetO-3xCTCF
10	0.0601781	clone2	TetO-3xCTCF			320	0.295064	clone1	0minTetO-3xCTCF
20	0.10708	clone2	TetO-3xCTCF			330	0.301921	clone1	0minTetO-3xCTCF
30	0.129364	clone2	TetO-3xCTCF			340	0.295332	clone1	0minTetO-3xCTCF
40	0.146387	clone2	TetO-3xCTCF			350	0.291476	clone1	0minTetO-3xCTCF
50	0.166016	clone2	TetO-3xCTCF			360	0.3027	clone1	0minTetO-3xCTCF
60	0.170218	clone2	TetO-3xCTCF			370	0.30472	clone1	0minTetO-3xCTCF
70	0.161826	clone2	TetO-3xCTCF			380	0.298179	clone1	0minTetO-3xCTCF
80	0.150905	clone2	TetO-3xCTCF			390	0.306465	clone1	0minTetO-3xCTCF
90	0.161863	clone2	TetO-3xCTCF			400	0.282878	clone1	0minTetO-3xCTCF
100	0.196991	clone2	TetO-3xCTCF			410	0.264692	clone1	0minTetO-3xCTCF
110	0.222029	clone2	TetO-3xCTCF			10	0.0636014	clone1	0minTetO-3xCTCF
120	0.262879	clone2	TetO-3xCTCF			20	0.0743313	clone1	0minTetO-3xCTCF
130	0.301218	clone2	TetO-3xCTCF			30	0.112265	clone1	0minTetO-3xCTCF
140	0.303743	clone2	TetO-3xCTCF			40	0.0964314	clone1	0minTetO-3xCTCF
150	0.285596	clone2	TetO-3xCTCF			50	0.116486	clone1	0minTetO-3xCTCF
160	0.298376	clone2	TetO-3xCTCF			60	0.109008	clone1	0minTetO-3xCTCF
170	0.280407	clone2	TetO-3xCTCF			70	0.115593	clone1	0minTetO-3xCTCF
180	0.244957	clone2	TetO-3xCTCF			80	0.131527	clone1	0minTetO-3xCTCF
190	0.257553	clone2	TetO-3xCTCF			90	0.138627	clone1	0minTetO-3xCTCF
200	0.314929	clone2	TetO-3xCTCF			100	0.113232	clone1	0minTetO-3xCTCF
210	0.398356	clone2	TetO-3xCTCF			110	0.101916	clone1	0minTetO-3xCTCF
220	0.448482	clone2	TetO-3xCTCF			120	0.100967	clone1	0minTetO-3xCTCF
230	0.457678	clone2	TetO-3xCTCF			130	0.119178	clone1	0minTetO-3xCTCF
240	0.468943	clone2	TetO-3xCTCF			140	0.099253	clone1	0minTetO-3xCTCF
10	0.11435	clone2	TetO-3xCTCF			150	0.0915088	clone1	0minTetO-3xCTCF
20	0.124979	clone2	TetO-3xCTCF			160	0.111048	clone1	0minTetO-3xCTCF
30	0.161808	clone2	TetO-3xCTCF			170	0.133658	clone1	0minTetO-3xCTCF
40	0.185877	clone2	TetO-3xCTCF			180	0.227553	clone1	0minTetO-3xCTCF
50	0.188291	clone2	TetO-3xCTCF			10	0.0560827	clone1	0minTetO-3xCTCF
60	0.175118	clone2	TetO-3xCTCF			20	0.0758684	clone1	0minTetO-3xCTCF
10	0.0437226	clone2	TetO-3xCTCF			30	0.0797448	clone1	0minTetO-3xCTCF
20	0.0830477	clone2	TetO-3xCTCF			40	0.0953679	clone1	0minTetO-3xCTCF
30	0.114965	clone2	TetO-3xCTCF			50	0.0898885	clone1	0minTetO-3xCTCF
40	0.129361	clone2	TetO-3xCTCF			60	0.120128	clone1	0minTetO-3xCTCF
50	0.143011	clone2	TetO-3xCTCF			70	0.123171	clone1	0minTetO-3xCTCF
60	0.16907	clone2	TetO-3xCTCF			80	0.063673	clone1	0minTetO-3xCTCF
70	0.209283	clone2	TetO-3xCTCF			90	0.0824967	clone1	0minTetO-3xCTCF
80	0.241932	clone2	TetO-3xCTCF			10	0.0271911	clone1	0minTetO-3xCTCF
90	0.258298	clone2	TetO-3xCTCF			20	0.0301087	clone1	0minTetO-3xCTCF
100	0.273464	clone2	TetO-3xCTCF			30	0.0493027	clone1	0minTetO-3xCTCF
110	0.280602	clone2	TetO-3xCTCF			40	0.0463405	clone1	0minTetO-3xCTCF
120	0.300864	clone2	TetO-3xCTCF			50	0.0619494	clone1	0minTetO-3xCTCF
130	0.334177	clone2	TetO-3xCTCF			60	0.0737032	clone1	0minTetO-3xCTCF
140	0.370514	clone2	TetO-3xCTCF			70	0.0840026	clone1	0minTetO-3xCTCF
150	0.374423	clone2	TetO-3xCTCF			80	0.102183	clone1	0minTetO-3xCTCF
160	0.386354	clone2	TetO-3xCTCF			90	0.102916	clone1	0minTetO-3xCTCF
170	0.396991	clone2	TetO-3xCTCF			100	0.105012	clone1	0minTetO-3xCTCF
180	0.425805	clone2	TetO-3xCTCF			10	0.0458726	clone1	0minTetO-3xCTCF
190	0.453383	clone2	TetO-3xCTCF			20	0.0667436	clone1	0minTetO-3xCTCF
200	0.467465	clone2	TetO-3xCTCF			30	0.111165	clone1	0minTetO-3xCTCF
210	0.482588	clone2	TetO-3xCTCF			40	0.119253	clone1	0minTetO-3xCTCF
220	0.50748	clone2	TetO-3xCTCF			50	0.170218	clone1	0minTetO-3xCTCF
230	0.542178	clone2	TetO-3xCTCF			60	0.182384	clone1	0minTetO-3xCTCF
240	0.563964	clone2	TetO-3xCTCF			10	0.0202985	clone1	0minTetO-3xCTCF
250	0.575821	clone2	TetO-3xCTCF			20	0.031244	clone1	0minTetO-3xCTCF
260	0.582953	clone2	TetO-3xCTCF			30	0.0508327	clone1	0minTetO-3xCTCF
270	0.605034	clone2	TetO-3xCTCF			40	0.0737435	clone1	0minTetO-3xCTCF
280	0.638714	clone2	TetO-3xCTCF			50	0.0813258	clone1	0minTetO-3xCTCF
290	0.659134	clone2	TetO-3xCTCF			60	0.101694	clone1	0minTetO-3xCTCF
300	0.648687	clone2	TetO-3xCTCF			70	0.125358	clone1	0minTetO-3xCTCF
310	0.591955	clone2	TetO-3xCTCF			80	0.135362	clone1	0minTetO-3xCTCF
320	0.583502	clone2	TetO-3xCTCF			90	0.16296	clone1	0minTetO-3xCTCF
330	0.560471	clone2	TetO-3xCTCF			100	0.164649	clone1	0minTetO-3xCTCF
340	0.573819	clone2	TetO-3xCTCF			110	0.172696	clone1	0minTetO-3xCTCF
350	0.531575	clone2	TetO-3xCTCF			120	0.176972	clone1	0minTetO-3xCTCF
360	0.501119	clone2	TetO-3xCTCF			10	0.0936415	clone1	0minTetO-3xCTCF
370	0.447161	clone2	TetO-3xCTCF			20	0.114174	clone1	0minTetO-3xCTCF
380	0.413132	clone2	TetO-3xCTCF			30	0.176326	clone1	0minTetO-3xCTCF
390	0.41884	clone2	TetO-3xCTCF			40	0.259473	clone1	0minTetO-3xCTCF
400	0.395424	clone2	TetO-3xCTCF			50	0.333497	clone1	0minTetO-3xCTCF
10	0.110149	clone2	TetO-3xCTCF			60	0.377309	clone1	0minTetO-3xCTCF
20	0.191197	clone2	TetO-3xCTCF			70	0.437337	clone1	0minTetO-3xCTCF
30	0.315458	clone2	TetO-3xCTCF			80	0.571344	clone1	0minTetO-3xCTCF
40	0.311586	clone2	TetO-3xCTCF			90	0.607206	clone1	0minTetO-3xCTCF
50	0.401374	clone2	TetO-3xCTCF			100	0.691653	clone1	0minTetO-3xCTCF
60	0.326803	clone2	TetO-3xCTCF			110	0.782916	clone1	0minTetO-3xCTCF
70	0.34612	clone2	TetO-3xCTCF			10	0.0756813	clone1	0minTetO-3xCTCF
80	0.388308	clone2	TetO-3xCTCF			20	0.142142	clone1	0minTetO-3xCTCF
90	0.461617	clone2	TetO-3xCTCF			30	0.190446	clone1	0minTetO-3xCTCF
10	0.0456366	clone2	TetO-3xCTCF			40	0.231308	clone1	0minTetO-3xCTCF
20	0.0752136	clone2	TetO-3xCTCF			50	0.253679	clone1	0minTetO-3xCTCF
30	0.0970747	clone2	TetO-3xCTCF			60	0.293668	clone1	0minTetO-3xCTCF
40	0.123406	clone2	TetO-3xCTCF			70	0.33036	clone1	0minTetO-3xCTCF
50	0.151548	clone2	TetO-3xCTCF			80	0.369963	clone1	0minTetO-3xCTCF
60	0.175156	clone2	TetO-3xCTCF			90	0.429377	clone1	0minTetO-3xCTCF
70	0.192114	clone2	TetO-3xCTCF			100	0.4984	clone1	0minTetO-3xCTCF
80	0.212087	clone2	TetO-3xCTCF			110	0.548389	clone1	0minTetO-3xCTCF
90	0.227556	clone2	TetO-3xCTCF			120	0.561554	clone1	0minTetO-3xCTCF
100	0.239629	clone2	TetO-3xCTCF			130	0.555171	clone1	0minTetO-3xCTCF
110	0.259237	clone2	TetO-3xCTCF			140	0.53353	clone1	0minTetO-3xCTCF
120	0.274699	clone2	TetO-3xCTCF			150	0.541174	clone1	0minTetO-3xCTCF
130	0.282266	clone2	TetO-3xCTCF			160	0.525739	clone1	0minTetO-3xCTCF
140	0.292692	clone2	TetO-3xCTCF			170	0.47071	clone1	0minTetO-3xCTCF
150	0.303186	clone2	TetO-3xCTCF			180	0.423338	clone1	0minTetO-3xCTCF
160	0.313127	clone2	TetO-3xCTCF			190	0.449203	clone1	0minTetO-3xCTCF
170	0.326718	clone2	TetO-3xCTCF			200	0.481646	clone1	0minTetO-3xCTCF
180	0.340804	clone2	TetO-3xCTCF			210	0.528819	clone1	0minTetO-3xCTCF
190	0.36191	clone2	TetO-3xCTCF			220	0.534593	clone1	0minTetO-3xCTCF
200	0.387525	clone2	TetO-3xCTCF			230	0.547809	clone1	0minTetO-3xCTCF
210	0.40965	clone2	TetO-3xCTCF			240	0.574178	clone1	0minTetO-3xCTCF
220	0.432086	clone2	TetO-3xCTCF			250	0.583709	clone1	0minTetO-3xCTCF
230	0.455775	clone2	TetO-3xCTCF			260	0.610401	clone1	0minTetO-3xCTCF
240	0.480543	clone2	TetO-3xCTCF			10	0.0276716	clone1	0minTetO-3xCTCF
250	0.494765	clone2	TetO-3xCTCF			20	0.0528015	clone1	0minTetO-3xCTCF
260	0.509873	clone2	TetO-3xCTCF			30	0.0729997	clone1	0minTetO-3xCTCF
270	0.529222	clone2	TetO-3xCTCF			40	0.103477	clone1	0minTetO-3xCTCF
280	0.544179	clone2	TetO-3xCTCF			50	0.133045	clone1	0minTetO-3xCTCF
290	0.561563	clone2	TetO-3xCTCF			60	0.165608	clone1	0minTetO-3xCTCF
300	0.576213	clone2	TetO-3xCTCF			70	0.193154	clone1	0minTetO-3xCTCF
310	0.593515	clone2	TetO-3xCTCF			80	0.205522	clone1	0minTetO-3xCTCF
320	0.607965	clone2	TetO-3xCTCF			90	0.215508	clone1	0minTetO-3xCTCF
330	0.628902	clone2	TetO-3xCTCF			100	0.225004	clone1	0minTetO-3xCTCF
340	0.642265	clone2	TetO-3xCTCF			110	0.227178	clone1	0minTetO-3xCTCF
350	0.653043	clone2	TetO-3xCTCF			120	0.209886	clone1	0minTetO-3xCTCF
360	0.67812	clone2	TetO-3xCTCF			130	0.202427	clone1	0minTetO-3xCTCF
370	0.701962	clone2	TetO-3xCTCF			140	0.199562	clone1	0minTetO-3xCTCF
380	0.726991	clone2	TetO-3xCTCF			150	0.175065	clone1	0minTetO-3xCTCF
390	0.747739	clone2	TetO-3xCTCF			160	0.16389	clone1	0minTetO-3xCTCF
400	0.77657	clone2	TetO-3xCTCF			170	0.191893	clone1	0minTetO-3xCTCF
410	0.794663	clone2	TetO-3xCTCF			180	0.220334	clone1	0minTetO-3xCTCF
420	0.811596	clone2	TetO-3xCTCF			10	0.0720105	clone1	0minTetO-3xCTCF
430	0.823082	clone2	TetO-3xCTCF			20	0.0935702	clone1	0minTetO-3xCTCF
440	0.835468	clone2	TetO-3xCTCF			30	0.127469	clone1	0minTetO-3xCTCF
450	0.856536	clone2	TetO-3xCTCF			40	0.125701	clone1	0minTetO-3xCTCF
460	0.870791	clone2	TetO-3xCTCF			50	0.158589	clone1	0minTetO-3xCTCF
470	0.883731	clone2	TetO-3xCTCF			60	0.177208	clone1	0minTetO-3xCTCF
480	0.898366	clone2	TetO-3xCTCF			70	0.19265	clone1	0minTetO-3xCTCF
490	0.925182	clone2	TetO-3xCTCF			80	0.182399	clone1	0minTetO-3xCTCF
10	0.0718123	clone2	TetO-3xCTCF			90	0.218769	clone1	0minTetO-3xCTCF
20	0.0973742	clone2	TetO-3xCTCF			100	0.201575	clone1	0minTetO-3xCTCF
30	0.192129	clone2	TetO-3xCTCF			110	0.211557	clone1	0minTetO-3xCTCF
40	0.229163	clone2	TetO-3xCTCF			10	0.0447356	clone1	0minTetO-3xCTCF
50	0.299636	clone2	TetO-3xCTCF			20	0.0698066	clone1	0minTetO-3xCTCF
60	0.317747	clone2	TetO-3xCTCF			30	0.0754633	clone1	0minTetO-3xCTCF
10	0.104708	clone2	TetO-3xCTCF			40	0.0786059	clone1	0minTetO-3xCTCF
20	0.173967	clone2	TetO-3xCTCF			50	0.0881899	clone1	0minTetO-3xCTCF
30	0.228199	clone2	TetO-3xCTCF			60	0.0880778	clone1	0minTetO-3xCTCF
40	0.308596	clone2	TetO-3xCTCF			70	0.0938907	clone1	0minTetO-3xCTCF
50	0.448395	clone2	TetO-3xCTCF			80	0.0866071	clone1	0minTetO-3xCTCF
60	0.368251	clone2	TetO-3xCTCF			90	0.0803816	clone1	0minTetO-3xCTCF
10	0.0629195	clone2	TetO-3xCTCF			100	0.104761	clone1	0minTetO-3xCTCF
20	0.0900459	clone2	TetO-3xCTCF			110	0.0996733	clone1	0minTetO-3xCTCF
30	0.116692	clone2	TetO-3xCTCF			120	0.0790075	clone1	0minTetO-3xCTCF
40	0.148437	clone2	TetO-3xCTCF			130	0.079813	clone1	0minTetO-3xCTCF
50	0.171186	clone2	TetO-3xCTCF			140	0.0581812	clone1	0minTetO-3xCTCF
60	0.197454	clone2	TetO-3xCTCF			150	0.0419181	clone1	0minTetO-3xCTCF
70	0.220078	clone2	TetO-3xCTCF			10	0.0310419	clone1	0minTetO-3xCTCF
80	0.234966	clone2	TetO-3xCTCF			20	0.0362691	clone1	0minTetO-3xCTCF
90	0.251162	clone2	TetO-3xCTCF			30	0.0451181	clone1	0minTetO-3xCTCF
100	0.261652	clone2	TetO-3xCTCF			40	0.0627882	clone1	0minTetO-3xCTCF
110	0.277733	clone2	TetO-3xCTCF			50	0.0650594	clone1	0minTetO-3xCTCF
120	0.283005	clone2	TetO-3xCTCF			60	0.0698101	clone1	0minTetO-3xCTCF
130	0.280339	clone2	TetO-3xCTCF			70	0.0649377	clone1	0minTetO-3xCTCF
140	0.27918	clone2	TetO-3xCTCF			80	0.0647171	clone1	0minTetO-3xCTCF
150	0.273477	clone2	TetO-3xCTCF			90	0.0641702	clone1	0minTetO-3xCTCF
160	0.279611	clone2	TetO-3xCTCF			100	0.0607662	clone1	0minTetO-3xCTCF
170	0.285413	clone2	TetO-3xCTCF			110	0.0590014	clone1	0minTetO-3xCTCF
180	0.290817	clone2	TetO-3xCTCF			120	0.0672427	clone1	0minTetO-3xCTCF
190	0.293759	clone2	TetO-3xCTCF			130	0.0720001	clone1	0minTetO-3xCTCF
200	0.289973	clone2	TetO-3xCTCF			140	0.0714372	clone1	0minTetO-3xCTCF
210	0.283966	clone2	TetO-3xCTCF			150	0.0906471	clone1	0minTetO-3xCTCF
220	0.285716	clone2	TetO-3xCTCF			160	0.0920768	clone1	0minTetO-3xCTCF
230	0.299857	clone2	TetO-3xCTCF			170	0.0930085	clone1	0minTetO-3xCTCF
240	0.302698	clone2	TetO-3xCTCF			180	0.0788467	clone1	0minTetO-3xCTCF
250	0.309339	clone2	TetO-3xCTCF			190	0.0885679	clone1	0minTetO-3xCTCF
260	0.307092	clone2	TetO-3xCTCF			200	0.0859456	clone1	0minTetO-3xCTCF
270	0.306829	clone2	TetO-3xCTCF			210	0.0751593	clone1	0minTetO-3xCTCF
280	0.307723	clone2	TetO-3xCTCF			220	0.0872862	clone1	0minTetO-3xCTCF
290	0.313747	clone2	TetO-3xCTCF			230	0.0889895	clone1	0minTetO-3xCTCF
300	0.312152	clone2	TetO-3xCTCF			240	0.0792372	clone1	0minTetO-3xCTCF
310	0.309674	clone2	TetO-3xCTCF			250	0.0951768	clone1	0minTetO-3xCTCF
320	0.333072	clone2	TetO-3xCTCF			260	0.107884	clone1	0minTetO-3xCTCF
330	0.342523	clone2	TetO-3xCTCF			270	0.116409	clone1	0minTetO-3xCTCF
340	0.367201	clone2	TetO-3xCTCF			280	0.13835	clone1	0minTetO-3xCTCF
350	0.375612	clone2	TetO-3xCTCF			290	0.163657	clone1	0minTetO-3xCTCF
360	0.375926	clone2	TetO-3xCTCF			10	0.0374665	clone1	0minTetO-3xCTCF
370	0.381485	clone2	TetO-3xCTCF			20	0.0696896	clone1	0minTetO-3xCTCF
380	0.401961	clone2	TetO-3xCTCF			30	0.0976195	clone1	0minTetO-3xCTCF
390	0.415234	clone2	TetO-3xCTCF			40	0.141918	clone1	0minTetO-3xCTCF
400	0.44076	clone2	TetO-3xCTCF			50	0.187588	clone1	0minTetO-3xCTCF
410	0.447702	clone2	TetO-3xCTCF			60	0.236192	clone1	0minTetO-3xCTCF
420	0.455039	clone2	TetO-3xCTCF			70	0.296592	clone1	0minTetO-3xCTCF
430	0.463113	clone2	TetO-3xCTCF			80	0.355806	clone1	0minTetO-3xCTCF
440	0.474076	clone2	TetO-3xCTCF			90	0.418633	clone1	0minTetO-3xCTCF
450	0.480204	clone2	TetO-3xCTCF			100	0.484126	clone1	0minTetO-3xCTCF
460	0.487833	clone2	TetO-3xCTCF			110	0.538073	clone1	0minTetO-3xCTCF
470	0.503069	clone2	TetO-3xCTCF			120	0.591628	clone1	0minTetO-3xCTCF
480	0.51865	clone2	TetO-3xCTCF			130	0.648291	clone1	0minTetO-3xCTCF
490	0.538472	clone2	TetO-3xCTCF			140	0.696637	clone1	0minTetO-3xCTCF
10	0.0476579	clone2	TetO-3xCTCF			150	0.740367	clone1	0minTetO-3xCTCF
20	0.0670571	clone2	TetO-3xCTCF			160	0.768731	clone1	0minTetO-3xCTCF
30	0.0851199	clone2	TetO-3xCTCF			170	0.788092	clone1	0minTetO-3xCTCF
40	0.111925	clone2	TetO-3xCTCF			180	0.787626	clone1	0minTetO-3xCTCF
50	0.12787	clone2	TetO-3xCTCF			190	0.775797	clone1	0minTetO-3xCTCF
60	0.147083	clone2	TetO-3xCTCF			200	0.773605	clone1	0minTetO-3xCTCF
70	0.168003	clone2	TetO-3xCTCF			210	0.757703	clone1	0minTetO-3xCTCF
80	0.18198	clone2	TetO-3xCTCF			220	0.71358	clone1	0minTetO-3xCTCF
90	0.194244	clone2	TetO-3xCTCF			10	0.054084	clone1	0minTetO-3xCTCF
100	0.202959	clone2	TetO-3xCTCF			20	0.10267	clone1	0minTetO-3xCTCF
110	0.221854	clone2	TetO-3xCTCF			30	0.106995	clone1	0minTetO-3xCTCF
120	0.246872	clone2	TetO-3xCTCF			40	0.104453	clone1	0minTetO-3xCTCF
130	0.280281	clone2	TetO-3xCTCF			50	0.180488	clone1	0minTetO-3xCTCF
140	0.297971	clone2	TetO-3xCTCF			10	0.0321676	clone1	0minTetO-3xCTCF
150	0.334158	clone2	TetO-3xCTCF			20	0.0398291	clone1	0minTetO-3xCTCF
160	0.36813	clone2	TetO-3xCTCF			30	0.0771998	clone1	0minTetO-3xCTCF
170	0.382005	clone2	TetO-3xCTCF			40	0.104816	clone1	0minTetO-3xCTCF
180	0.394759	clone2	TetO-3xCTCF			50	0.148909	clone1	0minTetO-3xCTCF
190	0.398186	clone2	TetO-3xCTCF			60	0.175471	clone1	0minTetO-3xCTCF
200	0.405205	clone2	TetO-3xCTCF			70	0.225831	clone1	0minTetO-3xCTCF
210	0.403659	clone2	TetO-3xCTCF			80	0.269763	clone1	0minTetO-3xCTCF
220	0.407584	clone2	TetO-3xCTCF			90	0.316777	clone1	0minTetO-3xCTCF
230	0.396487	clone2	TetO-3xCTCF			100	0.376184	clone1	0minTetO-3xCTCF
240	0.362976	clone2	TetO-3xCTCF			110	0.414921	clone1	0minTetO-3xCTCF
250	0.337481	clone2	TetO-3xCTCF			120	0.458937	clone1	0minTetO-3xCTCF
260	0.317827	clone2	TetO-3xCTCF			130	0.423264	clone1	0minTetO-3xCTCF
270	0.291111	clone2	TetO-3xCTCF			10	0.0485194	clone1	0minTetO-3xCTCF
280	0.288714	clone2	TetO-3xCTCF			20	0.0824457	clone1	0minTetO-3xCTCF
290	0.270116	clone2	TetO-3xCTCF			30	0.0800394	clone1	0minTetO-3xCTCF
300	0.254186	clone2	TetO-3xCTCF			40	0.106672	clone1	0minTetO-3xCTCF
310	0.232118	clone2	TetO-3xCTCF			50	0.14738	clone1	0minTetO-3xCTCF
320	0.19192	clone2	TetO-3xCTCF			60	0.167085	clone1	0minTetO-3xCTCF
330	0.144437	clone2	TetO-3xCTCF			70	0.21137	clone1	0minTetO-3xCTCF
340	0.145078	clone2	TetO-3xCTCF			10	0.0788267	clone1	0minTetO-3xCTCF
350	0.134001	clone2	TetO-3xCTCF			20	0.11313	clone1	0minTetO-3xCTCF
360	0.113647	clone2	TetO-3xCTCF			30	0.130202	clone1	0minTetO-3xCTCF
370	0.136739	clone2	TetO-3xCTCF			40	0.162245	clone1	0minTetO-3xCTCF
380	0.132784	clone2	TetO-3xCTCF			50	0.185365	clone1	0minTetO-3xCTCF
390	0.127975	clone2	TetO-3xCTCF			60	0.223358	clone1	0minTetO-3xCTCF
400	0.116932	clone2	TetO-3xCTCF			70	0.234019	clone1	0minTetO-3xCTCF
410	0.0930251	clone2	TetO-3xCTCF			80	0.281808	clone1	0minTetO-3xCTCF
420	0.101394	clone2	TetO-3xCTCF			90	0.317016	clone1	0minTetO-3xCTCF
430	0.0598559	clone2	TetO-3xCTCF			100	0.360025	clone1	0minTetO-3xCTCF
440	0.0468627	clone2	TetO-3xCTCF			110	0.423983	clone1	0minTetO-3xCTCF
10	0.0424676	clone2	TetO-3xCTCF			120	0.483945	clone1	0minTetO-3xCTCF
20	0.0885862	clone2	TetO-3xCTCF			130	0.53096	clone1	0minTetO-3xCTCF
30	0.113928	clone2	TetO-3xCTCF			140	0.590587	clone1	0minTetO-3xCTCF
40	0.136205	clone2	TetO-3xCTCF			150	0.657293	clone1	0minTetO-3xCTCF
50	0.144125	clone2	TetO-3xCTCF			160	0.73539	clone1	0minTetO-3xCTCF
60	0.154229	clone2	TetO-3xCTCF			170	0.794231	clone1	0minTetO-3xCTCF
70	0.165719	clone2	TetO-3xCTCF			180	0.838952	clone1	0minTetO-3xCTCF
80	0.184203	clone2	TetO-3xCTCF			190	0.918464	clone1	0minTetO-3xCTCF
10	0.0795843	clone2	TetO-3xCTCF			200	0.992836	clone1	0minTetO-3xCTCF
20	0.0922649	clone2	TetO-3xCTCF			210	1.06746	clone1	0minTetO-3xCTCF
30	0.0553694	clone2	TetO-3xCTCF			220	1.12905	clone1	0minTetO-3xCTCF
40	0.0746442	clone2	TetO-3xCTCF			230	1.14027	clone1	0minTetO-3xCTCF
50	0.125916	clone2	TetO-3xCTCF			240	1.17156	clone1	0minTetO-3xCTCF
60	0.0922222	clone2	TetO-3xCTCF			250	1.05981	clone1	0minTetO-3xCTCF
70	0.106382	clone2	TetO-3xCTCF			260	1.01848	clone1	0minTetO-3xCTCF
10	0.135351	clone2	TetO-3xCTCF			270	0.935743	clone1	0minTetO-3xCTCF
20	0.181532	clone2	TetO-3xCTCF			280	0.926713	clone1	0minTetO-3xCTCF
30	0.281139	clone2	TetO-3xCTCF			10	0.0509007	clone1	0minTetO-3xCTCF
40	0.486806	clone2	TetO-3xCTCF			20	0.0822514	clone1	0minTetO-3xCTCF
50	0.67409	clone2	TetO-3xCTCF			30	0.111969	clone1	0minTetO-3xCTCF
10	0.0833968	clone2	TetO-3xCTCF			40	0.159701	clone1	0minTetO-3xCTCF
20	0.0801749	clone2	TetO-3xCTCF			50	0.199845	clone1	0minTetO-3xCTCF
30	0.0645391	clone2	TetO-3xCTCF			60	0.212494	clone1	0minTetO-3xCTCF
40	0.0830233	clone2	TetO-3xCTCF			70	0.247845	clone1	0minTetO-3xCTCF
50	0.0917592	clone2	TetO-3xCTCF			80	0.220624	clone1	0minTetO-3xCTCF
60	0.0534226	clone2	TetO-3xCTCF			10	0.0526124	clone1	0minTetO-3xCTCF
70	0.0909182	clone2	TetO-3xCTCF			20	0.0691596	clone1	0minTetO-3xCTCF
80	0.0965485	clone2	TetO-3xCTCF			30	0.0831425	clone1	0minTetO-3xCTCF
90	0.0663007	clone2	TetO-3xCTCF			40	0.109626	clone1	0minTetO-3xCTCF
100	0.0964644	clone2	TetO-3xCTCF			50	0.131522	clone1	0minTetO-3xCTCF
110	0.0907115	clone2	TetO-3xCTCF			60	0.133656	clone1	0minTetO-3xCTCF
10	0.0660981	clone2	TetO-3xCTCF			70	0.165855	clone1	0minTetO-3xCTCF
20	0.0974889	clone2	TetO-3xCTCF			80	0.188911	clone1	0minTetO-3xCTCF
30	0.132697	clone2	TetO-3xCTCF			90	0.206699	clone1	0minTetO-3xCTCF
40	0.155792	clone2	TetO-3xCTCF			100	0.233123	clone1	0minTetO-3xCTCF
50	0.169718	clone2	TetO-3xCTCF			110	0.256099	clone1	0minTetO-3xCTCF
60	0.189593	clone2	TetO-3xCTCF			120	0.267877	clone1	0minTetO-3xCTCF
70	0.192518	clone2	TetO-3xCTCF			130	0.264532	clone1	0minTetO-3xCTCF
80	0.226252	clone2	TetO-3xCTCF			140	0.269862	clone1	0minTetO-3xCTCF
90	0.25298	clone2	TetO-3xCTCF			150	0.279601	clone1	0minTetO-3xCTCF
100	0.301342	clone2	TetO-3xCTCF			160	0.275263	clone1	0minTetO-3xCTCF
110	0.326796	clone2	TetO-3xCTCF			170	0.293118	clone1	0minTetO-3xCTCF
120	0.353518	clone2	TetO-3xCTCF			180	0.280502	clone1	0minTetO-3xCTCF
130	0.387516	clone2	TetO-3xCTCF			190	0.278078	clone1	0minTetO-3xCTCF
140	0.386918	clone2	TetO-3xCTCF			200	0.268498	clone1	0minTetO-3xCTCF
150	0.390922	clone2	TetO-3xCTCF			210	0.190481	clone1	0minTetO-3xCTCF
160	0.37516	clone2	TetO-3xCTCF			10	0.0396556	clone1	0minTetO-3xCTCF
170	0.391286	clone2	TetO-3xCTCF			20	0.0590623	clone1	0minTetO-3xCTCF
180	0.426143	clone2	TetO-3xCTCF			30	0.112785	clone1	0minTetO-3xCTCF
190	0.451804	clone2	TetO-3xCTCF			40	0.152246	clone1	0minTetO-3xCTCF
200	0.542792	clone2	TetO-3xCTCF			50	0.215504	clone1	0minTetO-3xCTCF
210	0.593552	clone2	TetO-3xCTCF			10	0.0600485	clone1	0minTetO-3xCTCF
220	0.667797	clone2	TetO-3xCTCF			20	0.0897957	clone1	0minTetO-3xCTCF
230	0.668213	clone2	TetO-3xCTCF			30	0.102908	clone1	0minTetO-3xCTCF
240	0.7281	clone2	TetO-3xCTCF			40	0.141445	clone1	0minTetO-3xCTCF
250	0.760444	clone2	TetO-3xCTCF			50	0.163726	clone1	0minTetO-3xCTCF
260	0.792922	clone2	TetO-3xCTCF			60	0.190628	clone1	0minTetO-3xCTCF
270	0.915079	clone2	TetO-3xCTCF			70	0.237292	clone1	0minTetO-3xCTCF
280	0.971101	clone2	TetO-3xCTCF			80	0.241647	clone1	0minTetO-3xCTCF
290	1.07029	clone2	TetO-3xCTCF			90	0.248297	clone1	0minTetO-3xCTCF
300	0.971143	clone2	TetO-3xCTCF			100	0.285279	clone1	0minTetO-3xCTCF
10	0.0610043	clone2	TetO-3xCTCF			110	0.299262	clone1	0minTetO-3xCTCF
20	0.121911	clone2	TetO-3xCTCF			120	0.335678	clone1	0minTetO-3xCTCF
30	0.198554	clone2	TetO-3xCTCF			130	0.377267	clone1	0minTetO-3xCTCF
40	0.259096	clone2	TetO-3xCTCF			140	0.397556	clone1	0minTetO-3xCTCF
50	0.317149	clone2	TetO-3xCTCF			150	0.43196	clone1	0minTetO-3xCTCF
60	0.404267	clone2	TetO-3xCTCF			160	0.497703	clone1	0minTetO-3xCTCF
70	0.501776	clone2	TetO-3xCTCF			170	0.540837	clone1	0minTetO-3xCTCF
80	0.558812	clone2	TetO-3xCTCF			180	0.550792	clone1	0minTetO-3xCTCF
90	0.606342	clone2	TetO-3xCTCF			190	0.586036	clone1	0minTetO-3xCTCF
100	0.620289	clone2	TetO-3xCTCF			200	0.64712	clone1	0minTetO-3xCTCF
110	0.626324	clone2	TetO-3xCTCF			10	0.0512325	clone1	0minTetO-3xCTCF
120	0.602638	clone2	TetO-3xCTCF			20	0.0730626	clone1	0minTetO-3xCTCF
130	0.571036	clone2	TetO-3xCTCF			30	0.0900354	clone1	0minTetO-3xCTCF
140	0.511034	clone2	TetO-3xCTCF			40	0.0873161	clone1	0minTetO-3xCTCF
150	0.467957	clone2	TetO-3xCTCF			50	0.0744318	clone1	0minTetO-3xCTCF
160	0.387401	clone2	TetO-3xCTCF			60	0.0875148	clone1	0minTetO-3xCTCF
170	0.314543	clone2	TetO-3xCTCF			70	0.0925555	clone1	0minTetO-3xCTCF
180	0.222744	clone2	TetO-3xCTCF			80	0.116661	clone1	0minTetO-3xCTCF
190	0.17049	clone2	TetO-3xCTCF			90	0.131899	clone1	0minTetO-3xCTCF
200	0.119764	clone2	TetO-3xCTCF			100	0.129098	clone1	0minTetO-3xCTCF
10	0.0725847	clone2	TetO-3xCTCF			110	0.112751	clone1	0minTetO-3xCTCF
20	0.0923911	clone2	TetO-3xCTCF			120	0.102762	clone1	0minTetO-3xCTCF
30	0.131252	clone2	TetO-3xCTCF			130	0.133659	clone1	0minTetO-3xCTCF
40	0.162062	clone2	TetO-3xCTCF			140	0.163316	clone1	0minTetO-3xCTCF
50	0.185946	clone2	TetO-3xCTCF			150	0.186095	clone1	0minTetO-3xCTCF
60	0.207914	clone2	TetO-3xCTCF			160	0.205815	clone1	0minTetO-3xCTCF
70	0.216523	clone2	TetO-3xCTCF			170	0.191335	clone1	0minTetO-3xCTCF
80	0.211633	clone2	TetO-3xCTCF			180	0.20517	clone1	0minTetO-3xCTCF
90	0.219443	clone2	TetO-3xCTCF			10	0.0266334	clone1	0minTetO-3xCTCF
100	0.232416	clone2	TetO-3xCTCF			20	0.04827	clone1	0minTetO-3xCTCF
110	0.254532	clone2	TetO-3xCTCF			30	0.0578805	clone1	0minTetO-3xCTCF
120	0.27832	clone2	TetO-3xCTCF			40	0.0502386	clone1	0minTetO-3xCTCF
130	0.294421	clone2	TetO-3xCTCF			50	0.0656638	clone1	0minTetO-3xCTCF
140	0.326795	clone2	TetO-3xCTCF			10	0.0537538	clone1	0minTetO-3xCTCF
150	0.344975	clone2	TetO-3xCTCF			20	0.112934	clone1	0minTetO-3xCTCF
160	0.366831	clone2	TetO-3xCTCF			30	0.16252	clone1	0minTetO-3xCTCF
170	0.38785	clone2	TetO-3xCTCF			40	0.207785	clone1	0minTetO-3xCTCF
180	0.414969	clone2	TetO-3xCTCF			50	0.250686	clone1	0minTetO-3xCTCF
190	0.424789	clone2	TetO-3xCTCF			60	0.258698	clone1	0minTetO-3xCTCF
200	0.463644	clone2	TetO-3xCTCF			70	0.24033	clone1	0minTetO-3xCTCF
210	0.463889	clone2	TetO-3xCTCF			80	0.229677	clone1	0minTetO-3xCTCF
220	0.487444	clone2	TetO-3xCTCF			90	0.244235	clone1	0minTetO-3xCTCF
230	0.477614	clone2	TetO-3xCTCF			100	0.261363	clone1	0minTetO-3xCTCF
240	0.490625	clone2	TetO-3xCTCF			110	0.252153	clone1	0minTetO-3xCTCF
250	0.509085	clone2	TetO-3xCTCF			120	0.204382	clone1	0minTetO-3xCTCF
260	0.511709	clone2	TetO-3xCTCF			130	0.154802	clone1	0minTetO-3xCTCF
270	0.528833	clone2	TetO-3xCTCF			140	0.113069	clone1	0minTetO-3xCTCF
280	0.525501	clone2	TetO-3xCTCF			150	0.109736	clone1	0minTetO-3xCTCF
290	0.531091	clone2	TetO-3xCTCF			10	0.054527	clone1	0minTetO-3xCTCF
300	0.518307	clone2	TetO-3xCTCF			20	0.0950634	clone1	0minTetO-3xCTCF
310	0.521928	clone2	TetO-3xCTCF			30	0.148299	clone1	0minTetO-3xCTCF
320	0.522938	clone2	TetO-3xCTCF			40	0.183344	clone1	0minTetO-3xCTCF
330	0.507502	clone2	TetO-3xCTCF			50	0.214974	clone1	0minTetO-3xCTCF
340	0.496005	clone2	TetO-3xCTCF			60	0.240047	clone1	0minTetO-3xCTCF
350	0.491921	clone2	TetO-3xCTCF			70	0.272342	clone1	0minTetO-3xCTCF
360	0.475272	clone2	TetO-3xCTCF			80	0.282024	clone1	0minTetO-3xCTCF
370	0.473758	clone2	TetO-3xCTCF			90	0.282278	clone1	0minTetO-3xCTCF
380	0.426073	clone2	TetO-3xCTCF			100	0.295562	clone1	0minTetO-3xCTCF
390	0.414065	clone2	TetO-3xCTCF			110	0.316369	clone1	0minTetO-3xCTCF
400	0.405656	clone2	TetO-3xCTCF			120	0.345726	clone1	0minTetO-3xCTCF
410	0.393415	clone2	TetO-3xCTCF			130	0.390225	clone1	0minTetO-3xCTCF
420	0.333594	clone2	TetO-3xCTCF			140	0.43995	clone1	0minTetO-3xCTCF
430	0.294503	clone2	TetO-3xCTCF			150	0.448117	clone1	0minTetO-3xCTCF
440	0.282793	clone2	TetO-3xCTCF			160	0.458993	clone1	0minTetO-3xCTCF
450	0.276996	clone2	TetO-3xCTCF			170	0.465423	clone1	0minTetO-3xCTCF
460	0.272345	clone2	TetO-3xCTCF			180	0.509544	clone1	0minTetO-3xCTCF
470	0.303617	clone2	TetO-3xCTCF			190	0.538198	clone1	0minTetO-3xCTCF
480	0.361202	clone2	TetO-3xCTCF			200	0.543111	clone1	0minTetO-3xCTCF
490	0.395821	clone2	TetO-3xCTCF			210	0.534289	clone1	0minTetO-3xCTCF
10	0.0657245	clone2	TetO-3xCTCF			10	0.0514451	clone1	0minTetO-3xCTCF
20	0.0947258	clone2	TetO-3xCTCF			20	0.0914503	clone1	0minTetO-3xCTCF
30	0.110336	clone2	TetO-3xCTCF			30	0.12093	clone1	0minTetO-3xCTCF
40	0.127913	clone2	TetO-3xCTCF			40	0.122879	clone1	0minTetO-3xCTCF
50	0.148803	clone2	TetO-3xCTCF			50	0.129214	clone1	0minTetO-3xCTCF
60	0.1725	clone2	TetO-3xCTCF			60	0.152363	clone1	0minTetO-3xCTCF
70	0.199048	clone2	TetO-3xCTCF			70	0.179042	clone1	0minTetO-3xCTCF
80	0.209381	clone2	TetO-3xCTCF			80	0.207827	clone1	0minTetO-3xCTCF
90	0.219708	clone2	TetO-3xCTCF			90	0.227301	clone1	0minTetO-3xCTCF
100	0.252503	clone2	TetO-3xCTCF			100	0.243169	clone1	0minTetO-3xCTCF
110	0.251138	clone2	TetO-3xCTCF			110	0.24861	clone1	0minTetO-3xCTCF
120	0.275156	clone2	TetO-3xCTCF			120	0.241121	clone1	0minTetO-3xCTCF
130	0.311962	clone2	TetO-3xCTCF			130	0.236418	clone1	0minTetO-3xCTCF
140	0.315032	clone2	TetO-3xCTCF			140	0.251549	clone1	0minTetO-3xCTCF
150	0.310628	clone2	TetO-3xCTCF			150	0.251391	clone1	0minTetO-3xCTCF
160	0.313758	clone2	TetO-3xCTCF			160	0.264682	clone1	0minTetO-3xCTCF
170	0.293687	clone2	TetO-3xCTCF			170	0.207737	clone1	0minTetO-3xCTCF
180	0.232192	clone2	TetO-3xCTCF			180	0.163014	clone1	0minTetO-3xCTCF
190	0.228736	clone2	TetO-3xCTCF			190	0.153571	clone1	0minTetO-3xCTCF
200	0.20122	clone2	TetO-3xCTCF			200	0.156844	clone1	0minTetO-3xCTCF
210	0.204772	clone2	TetO-3xCTCF			210	0.160496	clone1	0minTetO-3xCTCF
220	0.206841	clone2	TetO-3xCTCF			220	0.154612	clone1	0minTetO-3xCTCF
230	0.201863	clone2	TetO-3xCTCF			230	0.136753	clone1	0minTetO-3xCTCF
240	0.167917	clone2	TetO-3xCTCF			240	0.167147	clone1	0minTetO-3xCTCF
250	0.197413	clone2	TetO-3xCTCF			250	0.1712	clone1	0minTetO-3xCTCF
260	0.160906	clone2	TetO-3xCTCF			260	0.187939	clone1	0minTetO-3xCTCF
270	0.137589	clone2	TetO-3xCTCF			10	0.040136	clone1	0minTetO-3xCTCF
280	0.159433	clone2	TetO-3xCTCF			20	0.066462	clone1	0minTetO-3xCTCF
10	0.0508785	clone2	TetO-3xCTCF			30	0.0632706	clone1	0minTetO-3xCTCF
20	0.0830714	clone2	TetO-3xCTCF			40	0.0670545	clone1	0minTetO-3xCTCF
30	0.119147	clone2	TetO-3xCTCF			50	0.0625988	clone1	0minTetO-3xCTCF
40	0.158191	clone2	TetO-3xCTCF			60	0.0518665	clone1	0minTetO-3xCTCF
50	0.201138	clone2	TetO-3xCTCF			10	0.0268583	clone1	0minTetO-3xCTCF
60	0.220319	clone2	TetO-3xCTCF			20	0.0348531	clone1	0minTetO-3xCTCF
70	0.227454	clone2	TetO-3xCTCF			30	0.0544453	clone1	0minTetO-3xCTCF
80	0.233962	clone2	TetO-3xCTCF			40	0.0595509	clone1	0minTetO-3xCTCF
90	0.267964	clone2	TetO-3xCTCF			50	0.0760447	clone1	0minTetO-3xCTCF
100	0.275432	clone2	TetO-3xCTCF			60	0.0894503	clone1	0minTetO-3xCTCF
110	0.290583	clone2	TetO-3xCTCF			70	0.12088	clone1	0minTetO-3xCTCF
120	0.31735	clone2	TetO-3xCTCF			80	0.119111	clone1	0minTetO-3xCTCF
130	0.368379	clone2	TetO-3xCTCF			10	0.0185114	clone1	0minTetO-3xCTCF
140	0.376471	clone2	TetO-3xCTCF			20	0.0379832	clone1	0minTetO-3xCTCF
150	0.36608	clone2	TetO-3xCTCF			30	0.0625898	clone1	0minTetO-3xCTCF
160	0.320516	clone2	TetO-3xCTCF			40	0.0908081	clone1	0minTetO-3xCTCF
170	0.256411	clone2	TetO-3xCTCF			50	0.10994	clone1	0minTetO-3xCTCF
180	0.177818	clone2	TetO-3xCTCF			10	0.165708	clone1	0minTetO-3xCTCF
190	0.0891368	clone2	TetO-3xCTCF			20	0.109449	clone1	0minTetO-3xCTCF
10	0.0840367	clone2	TetO-3xCTCF			30	0.244535	clone1	0minTetO-3xCTCF
20	0.158101	clone2	TetO-3xCTCF			40	0.203319	clone1	0minTetO-3xCTCF
30	0.263324	clone2	TetO-3xCTCF			50	0.286176	clone1	0minTetO-3xCTCF
40	0.295886	clone2	TetO-3xCTCF			60	0.238332	clone1	0minTetO-3xCTCF
50	0.342116	clone2	TetO-3xCTCF			70	0.282368	clone1	0minTetO-3xCTCF
60	0.403368	clone2	TetO-3xCTCF			10	0.0423898	clone1	0minTetO-3xCTCF
70	0.486004	clone2	TetO-3xCTCF			20	0.0804378	clone1	0minTetO-3xCTCF
80	0.521237	clone2	TetO-3xCTCF			30	0.144775	clone1	0minTetO-3xCTCF
90	0.504063	clone2	TetO-3xCTCF			40	0.19324	clone1	0minTetO-3xCTCF
100	0.455533	clone2	TetO-3xCTCF			50	0.27	clone1	0minTetO-3xCTCF
110	0.4459	clone2	TetO-3xCTCF			60	0.340368	clone1	0minTetO-3xCTCF
120	0.437012	clone2	TetO-3xCTCF			70	0.423455	clone1	0minTetO-3xCTCF
130	0.41948	clone2	TetO-3xCTCF			80	0.495541	clone1	0minTetO-3xCTCF
140	0.391088	clone2	TetO-3xCTCF			10	0.0950059	clone1	0minTetO-3xCTCF
150	0.344236	clone2	TetO-3xCTCF			20	0.147817	clone1	0minTetO-3xCTCF
160	0.349633	clone2	TetO-3xCTCF			30	0.172161	clone1	0minTetO-3xCTCF
170	0.346199	clone2	TetO-3xCTCF			40	0.166394	clone1	0minTetO-3xCTCF
180	0.334486	clone2	TetO-3xCTCF			50	0.225522	clone1	0minTetO-3xCTCF
190	0.400992	clone2	TetO-3xCTCF			60	0.28068	clone1	0minTetO-3xCTCF
10	0.0563354	clone2	TetO-3xCTCF			70	0.298933	clone1	0minTetO-3xCTCF
20	0.0941979	clone2	TetO-3xCTCF			10	0.0603085	clone1	0minTetO-3xCTCF
30	0.130786	clone2	TetO-3xCTCF			20	0.116308	clone1	0minTetO-3xCTCF
40	0.15769	clone2	TetO-3xCTCF			30	0.164144	clone1	0minTetO-3xCTCF
50	0.182093	clone2	TetO-3xCTCF			40	0.165841	clone1	0minTetO-3xCTCF
60	0.179442	clone2	TetO-3xCTCF			50	0.107318	clone1	0minTetO-3xCTCF
70	0.162941	clone2	TetO-3xCTCF			60	0.067897	clone1	0minTetO-3xCTCF
80	0.156184	clone2	TetO-3xCTCF			10	0.0231487	clone1	0minTetO-3xCTCF
90	0.118161	clone2	TetO-3xCTCF			20	0.0295405	clone1	0minTetO-3xCTCF
10	0.0716822	clone2	TetO-3xCTCF			30	0.043262	clone1	0minTetO-3xCTCF
20	0.101504	clone2	TetO-3xCTCF			40	0.0608211	clone1	0minTetO-3xCTCF
30	0.106384	clone2	TetO-3xCTCF			50	0.0802136	clone1	0minTetO-3xCTCF
40	0.147163	clone2	TetO-3xCTCF			60	0.099631	clone1	0minTetO-3xCTCF
50	0.159487	clone2	TetO-3xCTCF			70	0.120701	clone1	0minTetO-3xCTCF
60	0.163491	clone2	TetO-3xCTCF			80	0.169513	clone1	0minTetO-3xCTCF
70	0.186885	clone2	TetO-3xCTCF			90	0.205636	clone1	0minTetO-3xCTCF
80	0.198383	clone2	TetO-3xCTCF			10	0.0536259	clone1	0minTetO-3xCTCF
90	0.216843	clone2	TetO-3xCTCF			20	0.0657747	clone1	0minTetO-3xCTCF
100	0.23771	clone2	TetO-3xCTCF			30	0.0740605	clone1	0minTetO-3xCTCF
110	0.267101	clone2	TetO-3xCTCF			40	0.08249	clone1	0minTetO-3xCTCF
120	0.243214	clone2	TetO-3xCTCF			50	0.0885571	clone1	0minTetO-3xCTCF
130	0.238535	clone2	TetO-3xCTCF			60	0.112144	clone1	0minTetO-3xCTCF
140	0.243584	clone2	TetO-3xCTCF			70	0.0997268	clone1	0minTetO-3xCTCF
150	0.229917	clone2	TetO-3xCTCF			80	0.125105	clone1	0minTetO-3xCTCF
160	0.245411	clone2	TetO-3xCTCF			90	0.184938	clone1	0minTetO-3xCTCF
170	0.260077	clone2	TetO-3xCTCF			10	0.0392205	clone1	0minTetO-3xCTCF
180	0.250317	clone2	TetO-3xCTCF			20	0.0454524	clone1	0minTetO-3xCTCF
190	0.270638	clone2	TetO-3xCTCF			30	0.0601089	clone1	0minTetO-3xCTCF
200	0.275255	clone2	TetO-3xCTCF			40	0.0892506	clone1	0minTetO-3xCTCF
210	0.274933	clone2	TetO-3xCTCF			50	0.111959	clone1	0minTetO-3xCTCF
220	0.311673	clone2	TetO-3xCTCF			10	0.0284287	clone1	0minTetO-3xCTCF
230	0.318267	clone2	TetO-3xCTCF			20	0.0465489	clone1	0minTetO-3xCTCF
240	0.365946	clone2	TetO-3xCTCF			30	0.066333	clone1	0minTetO-3xCTCF
250	0.402974	clone2	TetO-3xCTCF			40	0.0806403	clone1	0minTetO-3xCTCF
260	0.409292	clone2	TetO-3xCTCF			50	0.103226	clone1	0minTetO-3xCTCF
270	0.452931	clone2	TetO-3xCTCF			60	0.116412	clone1	0minTetO-3xCTCF
280	0.450587	clone2	TetO-3xCTCF			70	0.134184	clone1	0minTetO-3xCTCF
290	0.448066	clone2	TetO-3xCTCF			80	0.136818	clone1	0minTetO-3xCTCF
300	0.499004	clone2	TetO-3xCTCF			90	0.135959	clone1	0minTetO-3xCTCF
310	0.499695	clone2	TetO-3xCTCF			100	0.138215	clone1	0minTetO-3xCTCF
10	0.0519584	clone2	TetO-3xCTCF			110	0.147093	clone1	0minTetO-3xCTCF
20	0.0850392	clone2	TetO-3xCTCF			120	0.150728	clone1	0minTetO-3xCTCF
30	0.0859141	clone2	TetO-3xCTCF			130	0.151158	clone1	0minTetO-3xCTCF
40	0.0988955	clone2	TetO-3xCTCF			140	0.164379	clone1	0minTetO-3xCTCF
50	0.115787	clone2	TetO-3xCTCF			150	0.180172	clone1	0minTetO-3xCTCF
60	0.135235	clone2	TetO-3xCTCF			160	0.190677	clone1	0minTetO-3xCTCF
70	0.156789	clone2	TetO-3xCTCF			170	0.190971	clone1	0minTetO-3xCTCF
80	0.178404	clone2	TetO-3xCTCF			180	0.188856	clone1	0minTetO-3xCTCF
90	0.19429	clone2	TetO-3xCTCF			190	0.190111	clone1	0minTetO-3xCTCF
100	0.23224	clone2	TetO-3xCTCF			200	0.202585	clone1	0minTetO-3xCTCF
110	0.23998	clone2	TetO-3xCTCF			210	0.208767	clone1	0minTetO-3xCTCF
120	0.256002	clone2	TetO-3xCTCF			220	0.212811	clone1	0minTetO-3xCTCF
130	0.274259	clone2	TetO-3xCTCF			230	0.219763	clone1	0minTetO-3xCTCF
140	0.254536	clone2	TetO-3xCTCF			240	0.239422	clone1	0minTetO-3xCTCF
150	0.262669	clone2	TetO-3xCTCF			250	0.25396	clone1	0minTetO-3xCTCF
160	0.288359	clone2	TetO-3xCTCF			260	0.259215	clone1	0minTetO-3xCTCF
170	0.287241	clone2	TetO-3xCTCF			270	0.243097	clone1	0minTetO-3xCTCF
180	0.309415	clone2	TetO-3xCTCF			280	0.224405	clone1	0minTetO-3xCTCF
190	0.28094	clone2	TetO-3xCTCF			290	0.211285	clone1	0minTetO-3xCTCF
10	0.0899043	clone2	TetO-3xCTCF			300	0.202355	clone1	0minTetO-3xCTCF
20	0.112601	clone2	TetO-3xCTCF			310	0.164241	clone1	0minTetO-3xCTCF
30	0.132549	clone2	TetO-3xCTCF			320	0.166905	clone1	0minTetO-3xCTCF
40	0.156268	clone2	TetO-3xCTCF			330	0.157214	clone1	0minTetO-3xCTCF
50	0.193206	clone2	TetO-3xCTCF			10	0.0784391	clone1	0minTetO-3xCTCF
60	0.168955	clone2	TetO-3xCTCF			20	0.0894014	clone1	0minTetO-3xCTCF
70	0.202297	clone2	TetO-3xCTCF			30	0.124833	clone1	0minTetO-3xCTCF
80	0.225703	clone2	TetO-3xCTCF			40	0.149867	clone1	0minTetO-3xCTCF
90	0.258707	clone2	TetO-3xCTCF			50	0.161847	clone1	0minTetO-3xCTCF
100	0.296665	clone2	TetO-3xCTCF			60	0.18323	clone1	0minTetO-3xCTCF
110	0.352847	clone2	TetO-3xCTCF			70	0.205597	clone1	0minTetO-3xCTCF
120	0.358743	clone2	TetO-3xCTCF			80	0.206594	clone1	0minTetO-3xCTCF
130	0.370471	clone2	TetO-3xCTCF			90	0.212545	clone1	0minTetO-3xCTCF
140	0.396246	clone2	TetO-3xCTCF			100	0.227177	clone1	0minTetO-3xCTCF
150	0.403714	clone2	TetO-3xCTCF			110	0.239191	clone1	0minTetO-3xCTCF
160	0.436873	clone2	TetO-3xCTCF			120	0.244822	clone1	0minTetO-3xCTCF
170	0.481987	clone2	TetO-3xCTCF			130	0.235125	clone1	0minTetO-3xCTCF
180	0.495725	clone2	TetO-3xCTCF			140	0.251136	clone1	0minTetO-3xCTCF
190	0.489501	clone2	TetO-3xCTCF			150	0.263323	clone1	0minTetO-3xCTCF
200	0.510236	clone2	TetO-3xCTCF			160	0.285033	clone1	0minTetO-3xCTCF
210	0.462295	clone2	TetO-3xCTCF			170	0.292107	clone1	0minTetO-3xCTCF
220	0.464818	clone2	TetO-3xCTCF			180	0.316446	clone1	0minTetO-3xCTCF
230	0.495384	clone2	TetO-3xCTCF			190	0.355387	clone1	0minTetO-3xCTCF
240	0.496194	clone2	TetO-3xCTCF			200	0.425984	clone1	0minTetO-3xCTCF
250	0.463983	clone2	TetO-3xCTCF			210	0.442323	clone1	0minTetO-3xCTCF
260	0.420213	clone2	TetO-3xCTCF			220	0.478522	clone1	0minTetO-3xCTCF
270	0.389513	clone2	TetO-3xCTCF			230	0.479812	clone1	0minTetO-3xCTCF
280	0.3215	clone2	TetO-3xCTCF			240	0.485678	clone1	0minTetO-3xCTCF
290	0.297955	clone2	TetO-3xCTCF			250	0.476678	clone1	0minTetO-3xCTCF
300	0.337559	clone2	TetO-3xCTCF			260	0.547281	clone1	0minTetO-3xCTCF
310	0.343722	clone2	TetO-3xCTCF			270	0.510901	clone1	0minTetO-3xCTCF
320	0.364746	clone2	TetO-3xCTCF			10	0.0775833	clone1	0minTetO-3xCTCF
330	0.398488	clone2	TetO-3xCTCF			20	0.116377	clone1	0minTetO-3xCTCF
340	0.368867	clone2	TetO-3xCTCF			30	0.158798	clone1	0minTetO-3xCTCF
350	0.353853	clone2	TetO-3xCTCF			40	0.244442	clone1	0minTetO-3xCTCF
10	0.0809356	clone2	TetO-3xCTCF			50	0.307791	clone1	0minTetO-3xCTCF
20	0.131048	clone2	TetO-3xCTCF			60	0.359532	clone1	0minTetO-3xCTCF
30	0.158984	clone2	TetO-3xCTCF			70	0.46492	clone1	0minTetO-3xCTCF
40	0.165481	clone2	TetO-3xCTCF			10	0.119202	clone1	0minTetO-3xCTCF
50	0.234054	clone2	TetO-3xCTCF			20	0.140723	clone1	0minTetO-3xCTCF
10	0.0403643	clone2	TetO-3xCTCF			30	0.212743	clone1	0minTetO-3xCTCF
20	0.0695133	clone2	TetO-3xCTCF			40	0.310061	clone1	0minTetO-3xCTCF
30	0.0901399	clone2	TetO-3xCTCF			50	0.323005	clone1	0minTetO-3xCTCF
40	0.101923	clone2	TetO-3xCTCF			60	0.455803	clone1	0minTetO-3xCTCF
50	0.111979	clone2	TetO-3xCTCF			10	0.0789766	clone1	0minTetO-3xCTCF
60	0.119559	clone2	TetO-3xCTCF			20	0.0873281	clone1	0minTetO-3xCTCF
70	0.136313	clone2	TetO-3xCTCF			30	0.102172	clone1	0minTetO-3xCTCF
80	0.140464	clone2	TetO-3xCTCF			40	0.133356	clone1	0minTetO-3xCTCF
90	0.156252	clone2	TetO-3xCTCF			50	0.126849	clone1	0minTetO-3xCTCF
100	0.16706	clone2	TetO-3xCTCF			60	0.132402	clone1	0minTetO-3xCTCF
110	0.177141	clone2	TetO-3xCTCF			70	0.157005	clone1	0minTetO-3xCTCF
120	0.187079	clone2	TetO-3xCTCF			80	0.147845	clone1	0minTetO-3xCTCF
130	0.208494	clone2	TetO-3xCTCF			90	0.144212	clone1	0minTetO-3xCTCF
140	0.216285	clone2	TetO-3xCTCF			100	0.150752	clone1	0minTetO-3xCTCF
150	0.228109	clone2	TetO-3xCTCF			110	0.116901	clone1	0minTetO-3xCTCF
160	0.232391	clone2	TetO-3xCTCF			10	0.0963134	clone1	0minTetO-3xCTCF
170	0.22924	clone2	TetO-3xCTCF			20	0.19992	clone1	0minTetO-3xCTCF
180	0.215316	clone2	TetO-3xCTCF			30	0.340476	clone1	0minTetO-3xCTCF
190	0.216521	clone2	TetO-3xCTCF			40	0.402654	clone1	0minTetO-3xCTCF
200	0.20361	clone2	TetO-3xCTCF			50	0.442705	clone1	0minTetO-3xCTCF
210	0.207812	clone2	TetO-3xCTCF			60	0.387677	clone1	0minTetO-3xCTCF
220	0.223674	clone2	TetO-3xCTCF			70	0.354705	clone1	0minTetO-3xCTCF
230	0.235653	clone2	TetO-3xCTCF			10	0.0800531	clone1	0minTetO-3xCTCF
240	0.239357	clone2	TetO-3xCTCF			20	0.151743	clone1	0minTetO-3xCTCF
250	0.250465	clone2	TetO-3xCTCF			30	0.204934	clone1	0minTetO-3xCTCF
260	0.262174	clone2	TetO-3xCTCF			40	0.217528	clone1	0minTetO-3xCTCF
270	0.279621	clone2	TetO-3xCTCF			50	0.206268	clone1	0minTetO-3xCTCF
280	0.277314	clone2	TetO-3xCTCF			60	0.184872	clone1	0minTetO-3xCTCF
290	0.267222	clone2	TetO-3xCTCF			10	0.0258657	clone1	0minTetO-3xCTCF
300	0.278051	clone2	TetO-3xCTCF			20	0.0355057	clone1	0minTetO-3xCTCF
310	0.276442	clone2	TetO-3xCTCF			30	0.0348264	clone1	0minTetO-3xCTCF
320	0.274381	clone2	TetO-3xCTCF			40	0.0529406	clone1	0minTetO-3xCTCF
330	0.281418	clone2	TetO-3xCTCF			50	0.0544412	clone1	0minTetO-3xCTCF
340	0.273352	clone2	TetO-3xCTCF			60	0.0588367	clone1	0minTetO-3xCTCF
350	0.280846	clone2	TetO-3xCTCF			70	0.0769023	clone1	0minTetO-3xCTCF
360	0.268744	clone2	TetO-3xCTCF			80	0.080924	clone1	0minTetO-3xCTCF
370	0.247233	clone2	TetO-3xCTCF			10	0.052224	clone1	0minTetO-3xCTCF
380	0.21121	clone2	TetO-3xCTCF			20	0.0871934	clone1	0minTetO-3xCTCF
390	0.208535	clone2	TetO-3xCTCF			30	0.125827	clone1	0minTetO-3xCTCF
400	0.208981	clone2	TetO-3xCTCF			40	0.164119	clone1	0minTetO-3xCTCF
410	0.225485	clone2	TetO-3xCTCF			50	0.193226	clone1	0minTetO-3xCTCF
420	0.220508	clone2	TetO-3xCTCF			60	0.232551	clone1	0minTetO-3xCTCF
430	0.226065	clone2	TetO-3xCTCF			70	0.265665	clone1	0minTetO-3xCTCF
440	0.221913	clone2	TetO-3xCTCF			80	0.306607	clone1	0minTetO-3xCTCF
450	0.23124	clone2	TetO-3xCTCF			90	0.340147	clone1	0minTetO-3xCTCF
460	0.223599	clone2	TetO-3xCTCF			100	0.369619	clone1	0minTetO-3xCTCF
10	0.130486	clone2	TetO-3xCTCF			110	0.404483	clone1	0minTetO-3xCTCF
20	0.128211	clone2	TetO-3xCTCF			120	0.4418	clone1	0minTetO-3xCTCF
30	0.178438	clone2	TetO-3xCTCF			130	0.476717	clone1	0minTetO-3xCTCF
40	0.195616	clone2	TetO-3xCTCF			140	0.504181	clone1	0minTetO-3xCTCF
50	0.198649	clone2	TetO-3xCTCF			150	0.551162	clone1	0minTetO-3xCTCF
60	0.202715	clone2	TetO-3xCTCF			160	0.586183	clone1	0minTetO-3xCTCF
10	0.0465855	clone2	TetO-3xCTCF			170	0.627786	clone1	0minTetO-3xCTCF
20	0.0827423	clone2	TetO-3xCTCF			180	0.648543	clone1	0minTetO-3xCTCF
30	0.10638	clone2	TetO-3xCTCF			190	0.677854	clone1	0minTetO-3xCTCF
40	0.114808	clone2	TetO-3xCTCF			200	0.682338	clone1	0minTetO-3xCTCF
50	0.123454	clone2	TetO-3xCTCF			210	0.744313	clone1	0minTetO-3xCTCF
60	0.148109	clone2	TetO-3xCTCF			220	0.788681	clone1	0minTetO-3xCTCF
10	0.0679638	clone2	TetO-3xCTCF			230	0.812509	clone1	0minTetO-3xCTCF
20	0.0806541	clone2	TetO-3xCTCF			240	0.808798	clone1	0minTetO-3xCTCF
30	0.0918148	clone2	TetO-3xCTCF			250	0.778572	clone1	0minTetO-3xCTCF
40	0.118411	clone2	TetO-3xCTCF			260	0.813857	clone1	0minTetO-3xCTCF
50	0.150574	clone2	TetO-3xCTCF			270	0.828941	clone1	0minTetO-3xCTCF
60	0.150038	clone2	TetO-3xCTCF			280	0.917495	clone1	0minTetO-3xCTCF
70	0.165584	clone2	TetO-3xCTCF			10	0.108529	clone1	0minTetO-3xCTCF
80	0.188988	clone2	TetO-3xCTCF			20	0.12029	clone1	0minTetO-3xCTCF
90	0.186913	clone2	TetO-3xCTCF			30	0.145231	clone1	0minTetO-3xCTCF
100	0.178345	clone2	TetO-3xCTCF			40	0.16501	clone1	0minTetO-3xCTCF
110	0.216564	clone2	TetO-3xCTCF			50	0.221353	clone1	0minTetO-3xCTCF
120	0.201777	clone2	TetO-3xCTCF			60	0.247437	clone1	0minTetO-3xCTCF
130	0.164366	clone2	TetO-3xCTCF			70	0.291735	clone1	0minTetO-3xCTCF
140	0.176793	clone2	TetO-3xCTCF			80	0.36143	clone1	0minTetO-3xCTCF
150	0.18267	clone2	TetO-3xCTCF			90	0.381498	clone1	0minTetO-3xCTCF
160	0.15643	clone2	TetO-3xCTCF			10	0.0296111	clone1	0minTetO-3xCTCF
170	0.147976	clone2	TetO-3xCTCF			20	0.0630534	clone1	0minTetO-3xCTCF
180	0.18824	clone2	TetO-3xCTCF			30	0.0799313	clone1	0minTetO-3xCTCF
190	0.192409	clone2	TetO-3xCTCF			40	0.0990037	clone1	0minTetO-3xCTCF
200	0.197552	clone2	TetO-3xCTCF			50	0.126861	clone1	0minTetO-3xCTCF
210	0.322206	clone2	TetO-3xCTCF			10	0.0794239	clone1	0minTetO-3xCTCF
10	0.065625	clone2	TetO-3xCTCF			20	0.120353	clone1	0minTetO-3xCTCF
20	0.094309	clone2	TetO-3xCTCF			30	0.172262	clone1	0minTetO-3xCTCF
30	0.114789	clone2	TetO-3xCTCF			40	0.169572	clone1	0minTetO-3xCTCF
40	0.130021	clone2	TetO-3xCTCF			50	0.159408	clone1	0minTetO-3xCTCF
50	0.141941	clone2	TetO-3xCTCF			60	0.160932	clone1	0minTetO-3xCTCF
60	0.160733	clone2	TetO-3xCTCF			70	0.197806	clone1	0minTetO-3xCTCF
70	0.177796	clone2	TetO-3xCTCF			80	0.233256	clone1	0minTetO-3xCTCF
80	0.198638	clone2	TetO-3xCTCF			90	0.28894	clone1	0minTetO-3xCTCF
90	0.214355	clone2	TetO-3xCTCF			10	0.0733108	clone1	0minTetO-3xCTCF
100	0.224823	clone2	TetO-3xCTCF			20	0.111533	clone1	0minTetO-3xCTCF
110	0.244474	clone2	TetO-3xCTCF			30	0.127476	clone1	0minTetO-3xCTCF
120	0.251718	clone2	TetO-3xCTCF			40	0.135323	clone1	0minTetO-3xCTCF
130	0.260886	clone2	TetO-3xCTCF			50	0.149971	clone1	0minTetO-3xCTCF
140	0.258188	clone2	TetO-3xCTCF			60	0.185082	clone1	0minTetO-3xCTCF
150	0.256905	clone2	TetO-3xCTCF			70	0.189649	clone1	0minTetO-3xCTCF
160	0.276339	clone2	TetO-3xCTCF			80	0.190953	clone1	0minTetO-3xCTCF
170	0.291226	clone2	TetO-3xCTCF			90	0.193939	clone1	0minTetO-3xCTCF
180	0.286163	clone2	TetO-3xCTCF			10	0.058476	clone1	0minTetO-3xCTCF
190	0.303075	clone2	TetO-3xCTCF			20	0.1042	clone1	0minTetO-3xCTCF
200	0.322188	clone2	TetO-3xCTCF			30	0.140412	clone1	0minTetO-3xCTCF
210	0.343751	clone2	TetO-3xCTCF			40	0.1753	clone1	0minTetO-3xCTCF
220	0.356992	clone2	TetO-3xCTCF			50	0.180218	clone1	0minTetO-3xCTCF
230	0.390962	clone2	TetO-3xCTCF			60	0.20015	clone1	0minTetO-3xCTCF
240	0.426623	clone2	TetO-3xCTCF			70	0.206163	clone1	0minTetO-3xCTCF
250	0.444152	clone2	TetO-3xCTCF			80	0.199607	clone1	0minTetO-3xCTCF
260	0.488879	clone2	TetO-3xCTCF			90	0.218601	clone1	0minTetO-3xCTCF
270	0.515112	clone2	TetO-3xCTCF			100	0.223058	clone1	0minTetO-3xCTCF
280	0.549412	clone2	TetO-3xCTCF			110	0.241614	clone1	0minTetO-3xCTCF
290	0.582081	clone2	TetO-3xCTCF			120	0.272715	clone1	0minTetO-3xCTCF
300	0.588258	clone2	TetO-3xCTCF			130	0.266028	clone1	0minTetO-3xCTCF
310	0.615712	clone2	TetO-3xCTCF			140	0.267168	clone1	0minTetO-3xCTCF
320	0.628392	clone2	TetO-3xCTCF			150	0.269465	clone1	0minTetO-3xCTCF
330	0.652802	clone2	TetO-3xCTCF			160	0.253016	clone1	0minTetO-3xCTCF
340	0.661482	clone2	TetO-3xCTCF			170	0.263515	clone1	0minTetO-3xCTCF
350	0.654991	clone2	TetO-3xCTCF			180	0.271381	clone1	0minTetO-3xCTCF
360	0.657	clone2	TetO-3xCTCF			190	0.280107	clone1	0minTetO-3xCTCF
370	0.673545	clone2	TetO-3xCTCF			200	0.316339	clone1	0minTetO-3xCTCF
380	0.696495	clone2	TetO-3xCTCF			210	0.31934	clone1	0minTetO-3xCTCF
390	0.706659	clone2	TetO-3xCTCF			220	0.317194	clone1	0minTetO-3xCTCF
400	0.72414	clone2	TetO-3xCTCF			230	0.294965	clone1	0minTetO-3xCTCF
410	0.756609	clone2	TetO-3xCTCF			240	0.252908	clone1	0minTetO-3xCTCF
420	0.773777	clone2	TetO-3xCTCF			250	0.252485	clone1	0minTetO-3xCTCF
430	0.790011	clone2	TetO-3xCTCF			260	0.227786	clone1	0minTetO-3xCTCF
440	0.805918	clone2	TetO-3xCTCF			270	0.242021	clone1	0minTetO-3xCTCF
450	0.859171	clone2	TetO-3xCTCF			280	0.300935	clone1	0minTetO-3xCTCF
460	0.898793	clone2	TetO-3xCTCF			290	0.246794	clone1	0minTetO-3xCTCF
470	0.948757	clone2	TetO-3xCTCF			300	0.185846	clone1	0minTetO-3xCTCF
480	0.950174	clone2	TetO-3xCTCF			10	0.0356959	clone1	0minTetO-3xCTCF
490	0.951203	clone2	TetO-3xCTCF			20	0.0487257	clone1	0minTetO-3xCTCF
10	0.0663031	clone2	TetO-3xCTCF			30	0.0607385	clone1	0minTetO-3xCTCF
20	0.112392	clone2	TetO-3xCTCF			40	0.0605658	clone1	0minTetO-3xCTCF
30	0.145355	clone2	TetO-3xCTCF			50	0.0622432	clone1	0minTetO-3xCTCF
40	0.171615	clone2	TetO-3xCTCF			60	0.0667744	clone1	0minTetO-3xCTCF
50	0.195219	clone2	TetO-3xCTCF			70	0.0862783	clone1	0minTetO-3xCTCF
60	0.244107	clone2	TetO-3xCTCF			80	0.0992413	clone1	0minTetO-3xCTCF
70	0.293141	clone2	TetO-3xCTCF			90	0.0983567	clone1	0minTetO-3xCTCF
80	0.350374	clone2	TetO-3xCTCF			10	0.0662115	clone1	0minTetO-3xCTCF
90	0.371179	clone2	TetO-3xCTCF			20	0.140399	clone1	0minTetO-3xCTCF
100	0.398693	clone2	TetO-3xCTCF			30	0.217135	clone1	0minTetO-3xCTCF
110	0.433229	clone2	TetO-3xCTCF			40	0.299409	clone1	0minTetO-3xCTCF
120	0.48737	clone2	TetO-3xCTCF			50	0.363025	clone1	0minTetO-3xCTCF
130	0.535939	clone2	TetO-3xCTCF			60	0.42684	clone1	0minTetO-3xCTCF
140	0.532138	clone2	TetO-3xCTCF			70	0.461916	clone1	0minTetO-3xCTCF
150	0.493342	clone2	TetO-3xCTCF			80	0.506256	clone1	0minTetO-3xCTCF
160	0.414066	clone2	TetO-3xCTCF			90	0.571431	clone1	0minTetO-3xCTCF
170	0.373474	clone2	TetO-3xCTCF			100	0.671777	clone1	0minTetO-3xCTCF
10	0.071454	clone2	TetO-3xCTCF			110	0.776273	clone1	0minTetO-3xCTCF
20	0.0799557	clone2	TetO-3xCTCF			120	0.867477	clone1	0minTetO-3xCTCF
30	0.114654	clone2	TetO-3xCTCF			130	0.919939	clone1	0minTetO-3xCTCF
40	0.09755	clone2	TetO-3xCTCF			140	0.934892	clone1	0minTetO-3xCTCF
50	0.0851692	clone2	TetO-3xCTCF			150	0.926033	clone1	0minTetO-3xCTCF
60	0.0937171	clone2	TetO-3xCTCF			160	0.876644	clone1	0minTetO-3xCTCF
70	0.101143	clone2	TetO-3xCTCF			170	0.835408	clone1	0minTetO-3xCTCF
80	0.0820308	clone2	TetO-3xCTCF			180	0.850217	clone1	0minTetO-3xCTCF
10	0.0792749	clone2	TetO-3xCTCF			190	0.90625	clone1	0minTetO-3xCTCF
20	0.11317	clone2	TetO-3xCTCF			200	0.970162	clone1	0minTetO-3xCTCF
30	0.141887	clone2	TetO-3xCTCF			210	1.02887	clone1	0minTetO-3xCTCF
40	0.197369	clone2	TetO-3xCTCF			220	1.10304	clone1	0minTetO-3xCTCF
50	0.31105	clone2	TetO-3xCTCF			230	1.13199	clone1	0minTetO-3xCTCF
10	0.0403383	clone2	TetO-3xCTCF			240	1.12249	clone1	0minTetO-3xCTCF
20	0.0479761	clone2	TetO-3xCTCF			250	0.978882	clone1	0minTetO-3xCTCF
30	0.0628295	clone2	TetO-3xCTCF			10	0.0398101	clone1	0minTetO-3xCTCF
40	0.0846225	clone2	TetO-3xCTCF			20	0.0678072	clone1	0minTetO-3xCTCF
50	0.0953667	clone2	TetO-3xCTCF			30	0.0845478	clone1	0minTetO-3xCTCF
60	0.115679	clone2	TetO-3xCTCF			40	0.108188	clone1	0minTetO-3xCTCF
70	0.155962	clone2	TetO-3xCTCF			50	0.12978	clone1	0minTetO-3xCTCF
80	0.193143	clone2	TetO-3xCTCF			60	0.136528	clone1	0minTetO-3xCTCF
90	0.220944	clone2	TetO-3xCTCF			70	0.159599	clone1	0minTetO-3xCTCF
100	0.252646	clone2	TetO-3xCTCF			80	0.176688	clone1	0minTetO-3xCTCF
110	0.284169	clone2	TetO-3xCTCF			90	0.165874	clone1	0minTetO-3xCTCF
120	0.314492	clone2	TetO-3xCTCF			100	0.165135	clone1	0minTetO-3xCTCF
130	0.367672	clone2	TetO-3xCTCF			110	0.164554	clone1	0minTetO-3xCTCF
140	0.416641	clone2	TetO-3xCTCF			120	0.143089	clone1	0minTetO-3xCTCF
150	0.449015	clone2	TetO-3xCTCF			130	0.163844	clone1	0minTetO-3xCTCF
160	0.487699	clone2	TetO-3xCTCF			140	0.17343	clone1	0minTetO-3xCTCF
170	0.524576	clone2	TetO-3xCTCF			150	0.177298	clone1	0minTetO-3xCTCF
10	0.093227	clone2	TetO-3xCTCF			10	0.0677363	clone1	0minTetO-3xCTCF
20	0.132428	clone2	TetO-3xCTCF			20	0.12753	clone1	0minTetO-3xCTCF
30	0.125121	clone2	TetO-3xCTCF			30	0.150873	clone1	0minTetO-3xCTCF
40	0.138119	clone2	TetO-3xCTCF			40	0.215068	clone1	0minTetO-3xCTCF
50	0.164289	clone2	TetO-3xCTCF			50	0.275514	clone1	0minTetO-3xCTCF
60	0.158759	clone2	TetO-3xCTCF			60	0.387989	clone1	0minTetO-3xCTCF
70	0.149524	clone2	TetO-3xCTCF			70	0.486115	clone1	0minTetO-3xCTCF
80	0.151852	clone2	TetO-3xCTCF			80	0.626044	clone1	0minTetO-3xCTCF
90	0.110515	clone2	TetO-3xCTCF			10	0.0315705	clone1	0minTetO-3xCTCF
100	0.12348	clone2	TetO-3xCTCF			20	0.0532377	clone1	0minTetO-3xCTCF
110	0.127699	clone2	TetO-3xCTCF			30	0.0658447	clone1	0minTetO-3xCTCF
120	0.137321	clone2	TetO-3xCTCF			40	0.077515	clone1	0minTetO-3xCTCF
130	0.144866	clone2	TetO-3xCTCF			50	0.0798227	clone1	0minTetO-3xCTCF
140	0.171394	clone2	TetO-3xCTCF			60	0.0956652	clone1	0minTetO-3xCTCF
150	0.110094	clone2	TetO-3xCTCF			70	0.0793068	clone1	0minTetO-3xCTCF
160	0.10044	clone2	TetO-3xCTCF			10	0.0996271	clone1	0minTetO-3xCTCF
170	0.0963473	clone2	TetO-3xCTCF			20	0.110559	clone1	0minTetO-3xCTCF
180	0.0926479	clone2	TetO-3xCTCF			30	0.162299	clone1	0minTetO-3xCTCF
10	0.0808502	clone2	TetO-3xCTCF			40	0.153097	clone1	0minTetO-3xCTCF
20	0.152028	clone2	TetO-3xCTCF			50	0.194258	clone1	0minTetO-3xCTCF
30	0.242064	clone2	TetO-3xCTCF			60	0.22752	clone1	0minTetO-3xCTCF
40	0.30314	clone2	TetO-3xCTCF			10	0.0665887	clone1	0minTetO-3xCTCF
50	0.379688	clone2	TetO-3xCTCF			20	0.0875728	clone1	0minTetO-3xCTCF
60	0.372817	clone2	TetO-3xCTCF			30	0.15485	clone1	0minTetO-3xCTCF
70	0.396185	clone2	TetO-3xCTCF			40	0.1851	clone1	0minTetO-3xCTCF
80	0.38376	clone2	TetO-3xCTCF			50	0.260528	clone1	0minTetO-3xCTCF
90	0.390107	clone2	TetO-3xCTCF			60	0.307119	clone1	0minTetO-3xCTCF
100	0.348137	clone2	TetO-3xCTCF			70	0.370031	clone1	0minTetO-3xCTCF
110	0.337649	clone2	TetO-3xCTCF			80	0.424867	clone1	0minTetO-3xCTCF
120	0.206683	clone2	TetO-3xCTCF			90	0.529055	clone1	0minTetO-3xCTCF
10	0.0577397	clone2	TetO-3xCTCF			100	0.612141	clone1	0minTetO-3xCTCF
20	0.0778498	clone2	TetO-3xCTCF			110	0.745681	clone1	0minTetO-3xCTCF
30	0.113289	clone2	TetO-3xCTCF			120	0.890408	clone1	0minTetO-3xCTCF
40	0.136536	clone2	TetO-3xCTCF			130	0.986686	clone1	0minTetO-3xCTCF
50	0.158456	clone2	TetO-3xCTCF			140	1.10394	clone1	0minTetO-3xCTCF
60	0.186253	clone2	TetO-3xCTCF			150	1.22031	clone1	0minTetO-3xCTCF
70	0.222986	clone2	TetO-3xCTCF			160	1.25615	clone1	0minTetO-3xCTCF
80	0.244956	clone2	TetO-3xCTCF			10	0.0241209	clone1	0minTetO-3xCTCF
90	0.267314	clone2	TetO-3xCTCF			20	0.0364991	clone1	0minTetO-3xCTCF
100	0.30083	clone2	TetO-3xCTCF			30	0.0466547	clone1	0minTetO-3xCTCF
110	0.328379	clone2	TetO-3xCTCF			40	0.0490882	clone1	0minTetO-3xCTCF
120	0.374872	clone2	TetO-3xCTCF			50	0.0621468	clone1	0minTetO-3xCTCF
130	0.392944	clone2	TetO-3xCTCF			60	0.0666949	clone1	0minTetO-3xCTCF
140	0.423394	clone2	TetO-3xCTCF			70	0.0734451	clone1	0minTetO-3xCTCF
150	0.453619	clone2	TetO-3xCTCF			80	0.0757393	clone1	0minTetO-3xCTCF
160	0.489542	clone2	TetO-3xCTCF			90	0.0762631	clone1	0minTetO-3xCTCF
170	0.530735	clone2	TetO-3xCTCF			100	0.0645321	clone1	0minTetO-3xCTCF
180	0.561735	clone2	TetO-3xCTCF			110	0.0669679	clone1	0minTetO-3xCTCF
190	0.609381	clone2	TetO-3xCTCF			120	0.0549358	clone1	0minTetO-3xCTCF
200	0.653731	clone2	TetO-3xCTCF			130	0.0524853	clone1	0minTetO-3xCTCF
210	0.732725	clone2	TetO-3xCTCF			140	0.0455469	clone1	0minTetO-3xCTCF
220	0.760496	clone2	TetO-3xCTCF			150	0.0390874	clone1	0minTetO-3xCTCF
230	0.800283	clone2	TetO-3xCTCF			160	0.0271922	clone1	0minTetO-3xCTCF
240	0.826297	clone2	TetO-3xCTCF			170	0.0204043	clone1	0minTetO-3xCTCF
250	0.831717	clone2	TetO-3xCTCF			10	0.104704	clone1	0minTetO-3xCTCF
260	0.840974	clone2	TetO-3xCTCF			20	0.081797	clone1	0minTetO-3xCTCF
270	0.836624	clone2	TetO-3xCTCF			30	0.138336	clone1	0minTetO-3xCTCF
280	0.818029	clone2	TetO-3xCTCF			40	0.143618	clone1	0minTetO-3xCTCF
290	0.799274	clone2	TetO-3xCTCF			50	0.144615	clone1	0minTetO-3xCTCF
300	0.822229	clone2	TetO-3xCTCF			60	0.135247	clone1	0minTetO-3xCTCF
310	0.860692	clone2	TetO-3xCTCF			70	0.142644	clone1	0minTetO-3xCTCF
320	0.924992	clone2	TetO-3xCTCF			80	0.173508	clone1	0minTetO-3xCTCF
330	0.968826	clone2	TetO-3xCTCF			90	0.185748	clone1	0minTetO-3xCTCF
340	1.04139	clone2	TetO-3xCTCF			10	0.0572726	clone1	0minTetO-3xCTCF
350	1.13393	clone2	TetO-3xCTCF			20	0.0888384	clone1	0minTetO-3xCTCF
360	1.24428	clone2	TetO-3xCTCF			30	0.108891	clone1	0minTetO-3xCTCF
370	1.31348	clone2	TetO-3xCTCF			40	0.109053	clone1	0minTetO-3xCTCF
10	0.0723402	clone2	TetO-3xCTCF			50	0.114863	clone1	0minTetO-3xCTCF
20	0.113282	clone2	TetO-3xCTCF			60	0.126101	clone1	0minTetO-3xCTCF
30	0.154838	clone2	TetO-3xCTCF			70	0.144253	clone1	0minTetO-3xCTCF
40	0.15558	clone2	TetO-3xCTCF			80	0.142359	clone1	0minTetO-3xCTCF
50	0.191819	clone2	TetO-3xCTCF			90	0.157943	clone1	0minTetO-3xCTCF
60	0.224168	clone2	TetO-3xCTCF			100	0.183982	clone1	0minTetO-3xCTCF
70	0.220297	clone2	TetO-3xCTCF			110	0.180165	clone1	0minTetO-3xCTCF
80	0.269664	clone2	TetO-3xCTCF			120	0.178062	clone1	0minTetO-3xCTCF
90	0.339315	clone2	TetO-3xCTCF			130	0.13841	clone1	0minTetO-3xCTCF
10	0.0319683	clone2	TetO-3xCTCF			140	0.147883	clone1	0minTetO-3xCTCF
20	0.0559609	clone2	TetO-3xCTCF			150	0.189039	clone1	0minTetO-3xCTCF
30	0.069143	clone2	TetO-3xCTCF			160	0.190462	clone1	0minTetO-3xCTCF
40	0.0862488	clone2	TetO-3xCTCF			10	0.0268531	clone1	0minTetO-3xCTCF
50	0.0989815	clone2	TetO-3xCTCF			20	0.0330867	clone1	0minTetO-3xCTCF
60	0.115637	clone2	TetO-3xCTCF			30	0.0378908	clone1	0minTetO-3xCTCF
70	0.125907	clone2	TetO-3xCTCF			40	0.0508576	clone1	0minTetO-3xCTCF
80	0.124171	clone2	TetO-3xCTCF			50	0.0431023	clone1	0minTetO-3xCTCF
90	0.125362	clone2	TetO-3xCTCF			60	0.0577319	clone1	0minTetO-3xCTCF
100	0.130085	clone2	TetO-3xCTCF			70	0.0393628	clone1	0minTetO-3xCTCF
110	0.128358	clone2	TetO-3xCTCF			80	0.0309094	clone1	0minTetO-3xCTCF
120	0.142328	clone2	TetO-3xCTCF			90	0.0359026	clone1	0minTetO-3xCTCF
130	0.15494	clone2	TetO-3xCTCF			10	0.0148354	clone1	0minTetO-3xCTCF
140	0.164152	clone2	TetO-3xCTCF			20	0.0277405	clone1	0minTetO-3xCTCF
150	0.178604	clone2	TetO-3xCTCF			30	0.0402525	clone1	0minTetO-3xCTCF
160	0.190181	clone2	TetO-3xCTCF			40	0.0476117	clone1	0minTetO-3xCTCF
170	0.19148	clone2	TetO-3xCTCF			50	0.0473375	clone1	0minTetO-3xCTCF
180	0.186691	clone2	TetO-3xCTCF			60	0.0440361	clone1	0minTetO-3xCTCF
190	0.183983	clone2	TetO-3xCTCF			70	0.0418159	clone1	0minTetO-3xCTCF
200	0.183846	clone2	TetO-3xCTCF			80	0.0578881	clone1	0minTetO-3xCTCF
210	0.177751	clone2	TetO-3xCTCF			90	0.0732092	clone1	0minTetO-3xCTCF
220	0.169668	clone2	TetO-3xCTCF			100	0.0846061	clone1	0minTetO-3xCTCF
230	0.156307	clone2	TetO-3xCTCF			110	0.0886769	clone1	0minTetO-3xCTCF
240	0.142805	clone2	TetO-3xCTCF			120	0.0991699	clone1	0minTetO-3xCTCF
250	0.153367	clone2	TetO-3xCTCF			10	0.0186314	clone1	0minTetO-3xCTCF
260	0.147703	clone2	TetO-3xCTCF			20	0.0274862	clone1	0minTetO-3xCTCF
270	0.126526	clone2	TetO-3xCTCF			30	0.0325127	clone1	0minTetO-3xCTCF
280	0.10354	clone2	TetO-3xCTCF			40	0.0414598	clone1	0minTetO-3xCTCF
290	0.0973607	clone2	TetO-3xCTCF			50	0.0537057	clone1	0minTetO-3xCTCF
300	0.100453	clone2	TetO-3xCTCF			60	0.0711643	clone1	0minTetO-3xCTCF
310	0.0871967	clone2	TetO-3xCTCF			70	0.0784431	clone1	0minTetO-3xCTCF
320	0.0658395	clone2	TetO-3xCTCF			80	0.0938324	clone1	0minTetO-3xCTCF
330	0.0694999	clone2	TetO-3xCTCF			90	0.110864	clone1	0minTetO-3xCTCF
340	0.0705805	clone2	TetO-3xCTCF			100	0.125157	clone1	0minTetO-3xCTCF
350	0.0442184	clone2	TetO-3xCTCF			110	0.141158	clone1	0minTetO-3xCTCF
360	0.0690863	clone2	TetO-3xCTCF			120	0.152716	clone1	0minTetO-3xCTCF
10	0.0771075	clone2	TetO-3xCTCF			130	0.145828	clone1	0minTetO-3xCTCF
20	0.138543	clone2	TetO-3xCTCF			140	0.153635	clone1	0minTetO-3xCTCF
30	0.189857	clone2	TetO-3xCTCF			150	0.163403	clone1	0minTetO-3xCTCF
40	0.203336	clone2	TetO-3xCTCF			160	0.160686	clone1	0minTetO-3xCTCF
50	0.216288	clone2	TetO-3xCTCF			170	0.172398	clone1	0minTetO-3xCTCF
60	0.225108	clone2	TetO-3xCTCF			180	0.175906	clone1	0minTetO-3xCTCF
70	0.309109	clone2	TetO-3xCTCF			190	0.174048	clone1	0minTetO-3xCTCF
10	0.0460601	clone2	TetO-3xCTCF			200	0.170941	clone1	0minTetO-3xCTCF
20	0.0728013	clone2	TetO-3xCTCF			210	0.168777	clone1	0minTetO-3xCTCF
30	0.0863147	clone2	TetO-3xCTCF			220	0.167027	clone1	0minTetO-3xCTCF
40	0.0899229	clone2	TetO-3xCTCF			230	0.161723	clone1	0minTetO-3xCTCF
50	0.112488	clone2	TetO-3xCTCF			240	0.170784	clone1	0minTetO-3xCTCF
60	0.120361	clone2	TetO-3xCTCF			250	0.174068	clone1	0minTetO-3xCTCF
70	0.142589	clone2	TetO-3xCTCF			260	0.181511	clone1	0minTetO-3xCTCF
80	0.151388	clone2	TetO-3xCTCF			270	0.189944	clone1	0minTetO-3xCTCF
90	0.168673	clone2	TetO-3xCTCF			280	0.193474	clone1	0minTetO-3xCTCF
100	0.173624	clone2	TetO-3xCTCF			290	0.201687	clone1	0minTetO-3xCTCF
110	0.180508	clone2	TetO-3xCTCF			300	0.210123	clone1	0minTetO-3xCTCF
120	0.180654	clone2	TetO-3xCTCF			310	0.225583	clone1	0minTetO-3xCTCF
130	0.183391	clone2	TetO-3xCTCF			320	0.224391	clone1	0minTetO-3xCTCF
140	0.189454	clone2	TetO-3xCTCF			330	0.240188	clone1	0minTetO-3xCTCF
150	0.191873	clone2	TetO-3xCTCF			340	0.244214	clone1	0minTetO-3xCTCF
160	0.203171	clone2	TetO-3xCTCF			350	0.240535	clone1	0minTetO-3xCTCF
170	0.218694	clone2	TetO-3xCTCF			360	0.234702	clone1	0minTetO-3xCTCF
180	0.235222	clone2	TetO-3xCTCF			370	0.236716	clone1	0minTetO-3xCTCF
190	0.245909	clone2	TetO-3xCTCF			380	0.247632	clone1	0minTetO-3xCTCF
200	0.250769	clone2	TetO-3xCTCF			390	0.243728	clone1	0minTetO-3xCTCF
210	0.256326	clone2	TetO-3xCTCF			400	0.23232	clone1	0minTetO-3xCTCF
220	0.27707	clone2	TetO-3xCTCF			410	0.226704	clone1	0minTetO-3xCTCF
230	0.302289	clone2	TetO-3xCTCF			420	0.223542	clone1	0minTetO-3xCTCF
240	0.306011	clone2	TetO-3xCTCF			430	0.215816	clone1	0minTetO-3xCTCF
250	0.283608	clone2	TetO-3xCTCF			440	0.193672	clone1	0minTetO-3xCTCF
260	0.265635	clone2	TetO-3xCTCF			450	0.18538	clone1	0minTetO-3xCTCF
270	0.277846	clone2	TetO-3xCTCF			460	0.179311	clone1	0minTetO-3xCTCF
280	0.277621	clone2	TetO-3xCTCF			470	0.163113	clone1	0minTetO-3xCTCF
290	0.29045	clone2	TetO-3xCTCF			480	0.136186	clone1	0minTetO-3xCTCF
300	0.312041	clone2	TetO-3xCTCF			490	0.134656	clone1	0minTetO-3xCTCF
310	0.299488	clone2	TetO-3xCTCF			10	0.0396132	clone1	0minTetO-3xCTCF
320	0.240552	clone2	TetO-3xCTCF			20	0.0567501	clone1	0minTetO-3xCTCF
330	0.211291	clone2	TetO-3xCTCF			30	0.0639671	clone1	0minTetO-3xCTCF
10	0.0501031	clone2	TetO-3xCTCF			40	0.056886	clone1	0minTetO-3xCTCF
20	0.0671833	clone2	TetO-3xCTCF			50	0.0415143	clone1	0minTetO-3xCTCF
30	0.0656033	clone2	TetO-3xCTCF			60	0.0637983	clone1	0minTetO-3xCTCF
40	0.0811766	clone2	TetO-3xCTCF			70	0.0706439	clone1	0minTetO-3xCTCF
50	0.122133	clone2	TetO-3xCTCF			80	0.0736272	clone1	0minTetO-3xCTCF
60	0.132909	clone2	TetO-3xCTCF			90	0.0738604	clone1	0minTetO-3xCTCF
70	0.137397	clone2	TetO-3xCTCF			100	0.0743785	clone1	0minTetO-3xCTCF
80	0.176008	clone2	TetO-3xCTCF			110	0.0958141	clone1	0minTetO-3xCTCF
90	0.190239	clone2	TetO-3xCTCF			120	0.107537	clone1	0minTetO-3xCTCF
100	0.225502	clone2	TetO-3xCTCF			130	0.119637	clone1	0minTetO-3xCTCF
110	0.238219	clone2	TetO-3xCTCF			10	0.0335103	clone1	0minTetO-3xCTCF
120	0.276513	clone2	TetO-3xCTCF			20	0.0516423	clone1	0minTetO-3xCTCF
130	0.319675	clone2	TetO-3xCTCF			30	0.0628312	clone1	0minTetO-3xCTCF
140	0.353919	clone2	TetO-3xCTCF			40	0.0760996	clone1	0minTetO-3xCTCF
150	0.322999	clone2	TetO-3xCTCF			50	0.0945454	clone1	0minTetO-3xCTCF
10	0.0555089	clone2	TetO-3xCTCF			60	0.110781	clone1	0minTetO-3xCTCF
20	0.0777475	clone2	TetO-3xCTCF			70	0.121847	clone1	0minTetO-3xCTCF
30	0.095991	clone2	TetO-3xCTCF			80	0.144056	clone1	0minTetO-3xCTCF
40	0.152522	clone2	TetO-3xCTCF			90	0.166134	clone1	0minTetO-3xCTCF
50	0.21397	clone2	TetO-3xCTCF			100	0.178801	clone1	0minTetO-3xCTCF
10	0.0613752	clone2	TetO-3xCTCF			110	0.198175	clone1	0minTetO-3xCTCF
20	0.0917797	clone2	TetO-3xCTCF			120	0.220988	clone1	0minTetO-3xCTCF
30	0.107824	clone2	TetO-3xCTCF			130	0.246023	clone1	0minTetO-3xCTCF
40	0.152131	clone2	TetO-3xCTCF			140	0.268333	clone1	0minTetO-3xCTCF
50	0.139813	clone2	TetO-3xCTCF			150	0.297927	clone1	0minTetO-3xCTCF
60	0.138881	clone2	TetO-3xCTCF			160	0.331944	clone1	0minTetO-3xCTCF
70	0.134447	clone2	TetO-3xCTCF			170	0.353735	clone1	0minTetO-3xCTCF
80	0.12431	clone2	TetO-3xCTCF			180	0.379103	clone1	0minTetO-3xCTCF
90	0.149361	clone2	TetO-3xCTCF			190	0.407283	clone1	0minTetO-3xCTCF
100	0.152372	clone2	TetO-3xCTCF			200	0.430055	clone1	0minTetO-3xCTCF
110	0.17665	clone2	TetO-3xCTCF			210	0.422996	clone1	0minTetO-3xCTCF
120	0.199027	clone2	TetO-3xCTCF			220	0.402605	clone1	0minTetO-3xCTCF
130	0.179762	clone2	TetO-3xCTCF			230	0.408141	clone1	0minTetO-3xCTCF
140	0.183217	clone2	TetO-3xCTCF			240	0.402179	clone1	0minTetO-3xCTCF
150	0.151328	clone2	TetO-3xCTCF			250	0.387082	clone1	0minTetO-3xCTCF
160	0.103715	clone2	TetO-3xCTCF			260	0.380141	clone1	0minTetO-3xCTCF
10	0.0536626	clone2	TetO-3xCTCF			270	0.359526	clone1	0minTetO-3xCTCF
20	0.0758618	clone2	TetO-3xCTCF			280	0.341575	clone1	0minTetO-3xCTCF
30	0.0912431	clone2	TetO-3xCTCF			290	0.343732	clone1	0minTetO-3xCTCF
40	0.0936692	clone2	TetO-3xCTCF			300	0.344073	clone1	0minTetO-3xCTCF
50	0.0982613	clone2	TetO-3xCTCF			310	0.362346	clone1	0minTetO-3xCTCF
60	0.102729	clone2	TetO-3xCTCF			320	0.357494	clone1	0minTetO-3xCTCF
70	0.0900399	clone2	TetO-3xCTCF			330	0.380073	clone1	0minTetO-3xCTCF
80	0.101557	clone2	TetO-3xCTCF			340	0.394962	clone1	0minTetO-3xCTCF
90	0.113608	clone2	TetO-3xCTCF			350	0.375204	clone1	0minTetO-3xCTCF
100	0.119454	clone2	TetO-3xCTCF			360	0.372013	clone1	0minTetO-3xCTCF
110	0.122253	clone2	TetO-3xCTCF			370	0.36565	clone1	0minTetO-3xCTCF
120	0.12036	clone2	TetO-3xCTCF			380	0.327059	clone1	0minTetO-3xCTCF
130	0.11697	clone2	TetO-3xCTCF			10	0.0545738	clone1	0minTetO-3xCTCF
140	0.115902	clone2	TetO-3xCTCF			20	0.0932866	clone1	0minTetO-3xCTCF
150	0.124541	clone2	TetO-3xCTCF			30	0.105649	clone1	0minTetO-3xCTCF
160	0.101924	clone2	TetO-3xCTCF			40	0.115446	clone1	0minTetO-3xCTCF
170	0.102559	clone2	TetO-3xCTCF			50	0.0966021	clone1	0minTetO-3xCTCF
180	0.114911	clone2	TetO-3xCTCF			10	0.0273878	clone1	0minTetO-3xCTCF
190	0.117232	clone2	TetO-3xCTCF			20	0.0312074	clone1	0minTetO-3xCTCF
200	0.144069	clone2	TetO-3xCTCF			30	0.0411783	clone1	0minTetO-3xCTCF
210	0.154087	clone2	TetO-3xCTCF			40	0.0465988	clone1	0minTetO-3xCTCF
220	0.207788	clone2	TetO-3xCTCF			50	0.0558391	clone1	0minTetO-3xCTCF
230	0.236009	clone2	TetO-3xCTCF			60	0.0638032	clone1	0minTetO-3xCTCF
240	0.195578	clone2	TetO-3xCTCF			70	0.0700084	clone1	0minTetO-3xCTCF
250	0.207089	clone2	TetO-3xCTCF			80	0.0800534	clone1	0minTetO-3xCTCF
260	0.184573	clone2	TetO-3xCTCF			90	0.0846938	clone1	0minTetO-3xCTCF
10	0.0452931	clone2	TetO-3xCTCF			100	0.0884067	clone1	0minTetO-3xCTCF
20	0.0699695	clone2	TetO-3xCTCF			110	0.102725	clone1	0minTetO-3xCTCF
30	0.0625495	clone2	TetO-3xCTCF			120	0.10409	clone1	0minTetO-3xCTCF
40	0.07359	clone2	TetO-3xCTCF			130	0.0960782	clone1	0minTetO-3xCTCF
50	0.110838	clone2	TetO-3xCTCF			140	0.0961168	clone1	0minTetO-3xCTCF
60	0.112383	clone2	TetO-3xCTCF			150	0.101768	clone1	0minTetO-3xCTCF
70	0.134507	clone2	TetO-3xCTCF			160	0.0991263	clone1	0minTetO-3xCTCF
10	0.0427719	clone2	TetO-3xCTCF			170	0.106445	clone1	0minTetO-3xCTCF
20	0.0573149	clone2	TetO-3xCTCF			180	0.113858	clone1	0minTetO-3xCTCF
30	0.0587277	clone2	TetO-3xCTCF			190	0.122596	clone1	0minTetO-3xCTCF
40	0.0917484	clone2	TetO-3xCTCF			200	0.132587	clone1	0minTetO-3xCTCF
50	0.125658	clone2	TetO-3xCTCF			210	0.137172	clone1	0minTetO-3xCTCF
60	0.126721	clone2	TetO-3xCTCF			220	0.148917	clone1	0minTetO-3xCTCF
70	0.16266	clone2	TetO-3xCTCF			230	0.148223	clone1	0minTetO-3xCTCF
10	0.0590945	clone2	TetO-3xCTCF			240	0.161139	clone1	0minTetO-3xCTCF
20	0.0964227	clone2	TetO-3xCTCF			250	0.162221	clone1	0minTetO-3xCTCF
30	0.132123	clone2	TetO-3xCTCF			260	0.161843	clone1	0minTetO-3xCTCF
40	0.163385	clone2	TetO-3xCTCF			270	0.161434	clone1	0minTetO-3xCTCF
50	0.136773	clone2	TetO-3xCTCF			280	0.160877	clone1	0minTetO-3xCTCF
60	0.134289	clone2	TetO-3xCTCF			290	0.163632	clone1	0minTetO-3xCTCF
70	0.119147	clone2	TetO-3xCTCF			300	0.158434	clone1	0minTetO-3xCTCF
80	0.142834	clone2	TetO-3xCTCF			310	0.167912	clone1	0minTetO-3xCTCF
90	0.143246	clone2	TetO-3xCTCF			320	0.173335	clone1	0minTetO-3xCTCF
100	0.143551	clone2	TetO-3xCTCF			330	0.176929	clone1	0minTetO-3xCTCF
110	0.177615	clone2	TetO-3xCTCF			340	0.192941	clone1	0minTetO-3xCTCF
120	0.174046	clone2	TetO-3xCTCF			350	0.18681	clone1	0minTetO-3xCTCF
130	0.197303	clone2	TetO-3xCTCF			360	0.178611	clone1	0minTetO-3xCTCF
140	0.220266	clone2	TetO-3xCTCF			370	0.188173	clone1	0minTetO-3xCTCF
150	0.24585	clone2	TetO-3xCTCF			380	0.196287	clone1	0minTetO-3xCTCF
160	0.185678	clone2	TetO-3xCTCF			390	0.200146	clone1	0minTetO-3xCTCF
10	0.0527605	clone2	TetO-3xCTCF			400	0.204241	clone1	0minTetO-3xCTCF
20	0.0832712	clone2	TetO-3xCTCF			410	0.202038	clone1	0minTetO-3xCTCF
30	0.111023	clone2	TetO-3xCTCF			420	0.211321	clone1	0minTetO-3xCTCF
40	0.126245	clone2	TetO-3xCTCF			430	0.197019	clone1	0minTetO-3xCTCF
50	0.143345	clone2	TetO-3xCTCF			440	0.199516	clone1	0minTetO-3xCTCF
60	0.159392	clone2	TetO-3xCTCF			450	0.238371	clone1	0minTetO-3xCTCF
70	0.179325	clone2	TetO-3xCTCF			460	0.236322	clone1	0minTetO-3xCTCF
80	0.189742	clone2	TetO-3xCTCF			470	0.255465	clone1	0minTetO-3xCTCF
90	0.224901	clone2	TetO-3xCTCF			480	0.271788	clone1	0minTetO-3xCTCF
100	0.253369	clone2	TetO-3xCTCF			490	0.280891	clone1	0minTetO-3xCTCF
110	0.268264	clone2	TetO-3xCTCF			10	0.0438119	clone1	0minTetO-3xCTCF
120	0.279627	clone2	TetO-3xCTCF			20	0.0695289	clone1	0minTetO-3xCTCF
130	0.293885	clone2	TetO-3xCTCF			30	0.0681589	clone1	0minTetO-3xCTCF
140	0.305847	clone2	TetO-3xCTCF			40	0.0595273	clone1	0minTetO-3xCTCF
150	0.325427	clone2	TetO-3xCTCF			50	0.0959369	clone1	0minTetO-3xCTCF
160	0.325628	clone2	TetO-3xCTCF			60	0.132578	clone1	0minTetO-3xCTCF
170	0.317929	clone2	TetO-3xCTCF			70	0.130892	clone1	0minTetO-3xCTCF
180	0.303946	clone2	TetO-3xCTCF			80	0.148521	clone1	0minTetO-3xCTCF
190	0.299685	clone2	TetO-3xCTCF			90	0.154745	clone1	0minTetO-3xCTCF
200	0.294298	clone2	TetO-3xCTCF			100	0.158243	clone1	0minTetO-3xCTCF
210	0.307247	clone2	TetO-3xCTCF			10	0.0718314	clone1	0minTetO-3xCTCF
220	0.310089	clone2	TetO-3xCTCF			20	0.0715783	clone1	0minTetO-3xCTCF
230	0.319868	clone2	TetO-3xCTCF			30	0.113567	clone1	0minTetO-3xCTCF
240	0.332984	clone2	TetO-3xCTCF			40	0.0802545	clone1	0minTetO-3xCTCF
250	0.316819	clone2	TetO-3xCTCF			50	0.123797	clone1	0minTetO-3xCTCF
260	0.300536	clone2	TetO-3xCTCF			10	0.0185426	clone1	0minTetO-3xCTCF
270	0.272031	clone2	TetO-3xCTCF			20	0.0244829	clone1	0minTetO-3xCTCF
280	0.27063	clone2	TetO-3xCTCF			30	0.0402516	clone1	0minTetO-3xCTCF
290	0.270164	clone2	TetO-3xCTCF			40	0.0455915	clone1	0minTetO-3xCTCF
300	0.247812	clone2	TetO-3xCTCF			50	0.0541429	clone1	0minTetO-3xCTCF
310	0.25087	clone2	TetO-3xCTCF			60	0.0616872	clone1	0minTetO-3xCTCF
320	0.256233	clone2	TetO-3xCTCF			70	0.0762043	clone1	0minTetO-3xCTCF
330	0.273661	clone2	TetO-3xCTCF			80	0.0920899	clone1	0minTetO-3xCTCF
340	0.275263	clone2	TetO-3xCTCF			90	0.121971	clone1	0minTetO-3xCTCF
350	0.285235	clone2	TetO-3xCTCF			100	0.141634	clone1	0minTetO-3xCTCF
360	0.311272	clone2	TetO-3xCTCF			110	0.17235	clone1	0minTetO-3xCTCF
370	0.328085	clone2	TetO-3xCTCF			120	0.209401	clone1	0minTetO-3xCTCF
380	0.336916	clone2	TetO-3xCTCF			10	0.0639343	clone1	0minTetO-3xCTCF
390	0.340015	clone2	TetO-3xCTCF			20	0.0877904	clone1	0minTetO-3xCTCF
400	0.330412	clone2	TetO-3xCTCF			30	0.129713	clone1	0minTetO-3xCTCF
410	0.351748	clone2	TetO-3xCTCF			40	0.11328	clone1	0minTetO-3xCTCF
420	0.385572	clone2	TetO-3xCTCF			50	0.128959	clone1	0minTetO-3xCTCF
430	0.377704	clone2	TetO-3xCTCF			60	0.149367	clone1	0minTetO-3xCTCF
440	0.398737	clone2	TetO-3xCTCF			70	0.185425	clone1	0minTetO-3xCTCF
450	0.406408	clone2	TetO-3xCTCF			80	0.181814	clone1	0minTetO-3xCTCF
460	0.423276	clone2	TetO-3xCTCF			90	0.262328	clone1	0minTetO-3xCTCF
470	0.414385	clone2	TetO-3xCTCF			100	0.321351	clone1	0minTetO-3xCTCF
480	0.392782	clone2	TetO-3xCTCF			110	0.392843	clone1	0minTetO-3xCTCF
490	0.370745	clone2	TetO-3xCTCF			120	0.406546	clone1	0minTetO-3xCTCF
10	0.0500411	clone2	TetO-3xCTCF			130	0.438645	clone1	0minTetO-3xCTCF
20	0.0751874	clone2	TetO-3xCTCF			140	0.394319	clone1	0minTetO-3xCTCF
30	0.0854331	clone2	TetO-3xCTCF			10	0.0502816	clone1	0minTetO-3xCTCF
40	0.107742	clone2	TetO-3xCTCF			20	0.0807053	clone1	0minTetO-3xCTCF
50	0.112248	clone2	TetO-3xCTCF			30	0.109137	clone1	0minTetO-3xCTCF
60	0.101967	clone2	TetO-3xCTCF			40	0.137789	clone1	0minTetO-3xCTCF
70	0.113845	clone2	TetO-3xCTCF			50	0.167442	clone1	0minTetO-3xCTCF
80	0.124489	clone2	TetO-3xCTCF			60	0.200129	clone1	0minTetO-3xCTCF
90	0.126655	clone2	TetO-3xCTCF			70	0.233272	clone1	0minTetO-3xCTCF
100	0.124044	clone2	TetO-3xCTCF			80	0.230754	clone1	0minTetO-3xCTCF
110	0.115012	clone2	TetO-3xCTCF			90	0.204459	clone1	0minTetO-3xCTCF
120	0.113508	clone2	TetO-3xCTCF			100	0.193335	clone1	0minTetO-3xCTCF
130	0.116897	clone2	TetO-3xCTCF			110	0.20249	clone1	0minTetO-3xCTCF
140	0.139379	clone2	TetO-3xCTCF			120	0.204618	clone1	0minTetO-3xCTCF
150	0.14515	clone2	TetO-3xCTCF			130	0.196016	clone1	0minTetO-3xCTCF
160	0.150773	clone2	TetO-3xCTCF			140	0.204482	clone1	0minTetO-3xCTCF
170	0.15238	clone2	TetO-3xCTCF			150	0.23811	clone1	0minTetO-3xCTCF
180	0.143802	clone2	TetO-3xCTCF			160	0.279598	clone1	0minTetO-3xCTCF
190	0.153421	clone2	TetO-3xCTCF			170	0.267762	clone1	0minTetO-3xCTCF
200	0.175423	clone2	TetO-3xCTCF			180	0.246403	clone1	0minTetO-3xCTCF
210	0.171825	clone2	TetO-3xCTCF			190	0.184969	clone1	0minTetO-3xCTCF
220	0.178622	clone2	TetO-3xCTCF			200	0.225228	clone1	0minTetO-3xCTCF
230	0.203314	clone2	TetO-3xCTCF			210	0.246391	clone1	0minTetO-3xCTCF
240	0.226938	clone2	TetO-3xCTCF			10	0.0246013	clone1	0minTetO-3xCTCF
250	0.235083	clone2	TetO-3xCTCF			20	0.0630286	clone1	0minTetO-3xCTCF
260	0.246856	clone2	TetO-3xCTCF			30	0.0944725	clone1	0minTetO-3xCTCF
270	0.239492	clone2	TetO-3xCTCF			40	0.1257	clone1	0minTetO-3xCTCF
280	0.221323	clone2	TetO-3xCTCF			50	0.179682	clone1	0minTetO-3xCTCF
290	0.228387	clone2	TetO-3xCTCF			60	0.247118	clone1	0minTetO-3xCTCF
300	0.221922	clone2	TetO-3xCTCF			70	0.320632	clone1	0minTetO-3xCTCF
310	0.227309	clone2	TetO-3xCTCF			80	0.324407	clone1	0minTetO-3xCTCF
320	0.23327	clone2	TetO-3xCTCF			10	0.0666155	clone1	0minTetO-3xCTCF
330	0.19345	clone2	TetO-3xCTCF			20	0.0978591	clone1	0minTetO-3xCTCF
340	0.174283	clone2	TetO-3xCTCF			30	0.112446	clone1	0minTetO-3xCTCF
350	0.194073	clone2	TetO-3xCTCF			40	0.149454	clone1	0minTetO-3xCTCF
360	0.2015	clone2	TetO-3xCTCF			50	0.166534	clone1	0minTetO-3xCTCF
370	0.192014	clone2	TetO-3xCTCF			60	0.181013	clone1	0minTetO-3xCTCF
380	0.230482	clone2	TetO-3xCTCF			70	0.166436	clone1	0minTetO-3xCTCF
390	0.17467	clone2	TetO-3xCTCF			80	0.193184	clone1	0minTetO-3xCTCF
10	0.042115	clone2	TetO-3xCTCF			90	0.214636	clone1	0minTetO-3xCTCF
20	0.0673956	clone2	TetO-3xCTCF			100	0.221808	clone1	0minTetO-3xCTCF
30	0.0829781	clone2	TetO-3xCTCF			110	0.234175	clone1	0minTetO-3xCTCF
40	0.109229	clone2	TetO-3xCTCF			120	0.235108	clone1	0minTetO-3xCTCF
50	0.112472	clone2	TetO-3xCTCF			130	0.260682	clone1	0minTetO-3xCTCF
60	0.134143	clone2	TetO-3xCTCF			140	0.255449	clone1	0minTetO-3xCTCF
70	0.139053	clone2	TetO-3xCTCF			150	0.290238	clone1	0minTetO-3xCTCF
80	0.149125	clone2	TetO-3xCTCF			160	0.348061	clone1	0minTetO-3xCTCF
90	0.162827	clone2	TetO-3xCTCF			170	0.358226	clone1	0minTetO-3xCTCF
100	0.193795	clone2	TetO-3xCTCF			180	0.394087	clone1	0minTetO-3xCTCF
110	0.231832	clone2	TetO-3xCTCF			190	0.408884	clone1	0minTetO-3xCTCF
120	0.3262	clone2	TetO-3xCTCF			200	0.416476	clone1	0minTetO-3xCTCF
130	0.410535	clone2	TetO-3xCTCF			210	0.410543	clone1	0minTetO-3xCTCF
140	0.483809	clone2	TetO-3xCTCF			220	0.415998	clone1	0minTetO-3xCTCF
10	0.0407852	clone2	TetO-3xCTCF			230	0.478601	clone1	0minTetO-3xCTCF
20	0.0644249	clone2	TetO-3xCTCF			240	0.464244	clone1	0minTetO-3xCTCF
30	0.0927647	clone2	TetO-3xCTCF			250	0.437925	clone1	0minTetO-3xCTCF
40	0.0852328	clone2	TetO-3xCTCF			260	0.456575	clone1	0minTetO-3xCTCF
50	0.0964297	clone2	TetO-3xCTCF			270	0.463166	clone1	0minTetO-3xCTCF
60	0.0961582	clone2	TetO-3xCTCF			280	0.498148	clone1	0minTetO-3xCTCF
70	0.0987728	clone2	TetO-3xCTCF			290	0.512977	clone1	0minTetO-3xCTCF
80	0.0844261	clone2	TetO-3xCTCF			300	0.591749	clone1	0minTetO-3xCTCF
10	0.0789845	clone2	TetO-3xCTCF			310	0.62564	clone1	0minTetO-3xCTCF
20	0.115235	clone2	TetO-3xCTCF			320	0.613067	clone1	0minTetO-3xCTCF
30	0.168125	clone2	TetO-3xCTCF			330	0.627043	clone1	0minTetO-3xCTCF
40	0.204829	clone2	TetO-3xCTCF			340	0.546113	clone1	0minTetO-3xCTCF
50	0.239441	clone2	TetO-3xCTCF			350	0.564101	clone1	0minTetO-3xCTCF
60	0.314326	clone2	TetO-3xCTCF			10	0.0511453	clone1	0minTetO-3xCTCF
70	0.357632	clone2	TetO-3xCTCF			20	0.0977747	clone1	0minTetO-3xCTCF
80	0.370112	clone2	TetO-3xCTCF			30	0.107791	clone1	0minTetO-3xCTCF
90	0.33717	clone2	TetO-3xCTCF			40	0.0961683	clone1	0minTetO-3xCTCF
100	0.3506	clone2	TetO-3xCTCF			50	0.0928839	clone1	0minTetO-3xCTCF
110	0.303116	clone2	TetO-3xCTCF			60	0.106341	clone1	0minTetO-3xCTCF
120	0.31753	clone2	TetO-3xCTCF			70	0.148554	clone1	0minTetO-3xCTCF
130	0.314277	clone2	TetO-3xCTCF			80	0.113256	clone1	0minTetO-3xCTCF
140	0.348739	clone2	TetO-3xCTCF			10	0.0569501	clone1	0minTetO-3xCTCF
10	0.0473404	clone2	TetO-3xCTCF			20	0.087683	clone1	0minTetO-3xCTCF
20	0.062751	clone2	TetO-3xCTCF			30	0.0985479	clone1	0minTetO-3xCTCF
30	0.0699455	clone2	TetO-3xCTCF			40	0.0758022	clone1	0minTetO-3xCTCF
40	0.0673815	clone2	TetO-3xCTCF			50	0.0534671	clone1	0minTetO-3xCTCF
50	0.0736647	clone2	TetO-3xCTCF			60	0.0822646	clone1	0minTetO-3xCTCF
60	0.0833762	clone2	TetO-3xCTCF			70	0.084734	clone1	0minTetO-3xCTCF
70	0.104892	clone2	TetO-3xCTCF			80	0.101359	clone1	0minTetO-3xCTCF
80	0.113881	clone2	TetO-3xCTCF			90	0.0782913	clone1	0minTetO-3xCTCF
90	0.127595	clone2	TetO-3xCTCF			100	0.0643535	clone1	0minTetO-3xCTCF
100	0.14383	clone2	TetO-3xCTCF			10	0.0389661	clone1	0minTetO-3xCTCF
110	0.15429	clone2	TetO-3xCTCF			20	0.0635391	clone1	0minTetO-3xCTCF
120	0.174663	clone2	TetO-3xCTCF			30	0.0999967	clone1	0minTetO-3xCTCF
130	0.190321	clone2	TetO-3xCTCF			40	0.118588	clone1	0minTetO-3xCTCF
140	0.212602	clone2	TetO-3xCTCF			50	0.127441	clone1	0minTetO-3xCTCF
150	0.228503	clone2	TetO-3xCTCF			60	0.11507	clone1	0minTetO-3xCTCF
160	0.249566	clone2	TetO-3xCTCF			70	0.0801352	clone1	0minTetO-3xCTCF
170	0.273522	clone2	TetO-3xCTCF			80	0.0871966	clone1	0minTetO-3xCTCF
180	0.307587	clone2	TetO-3xCTCF			90	0.0950722	clone1	0minTetO-3xCTCF
190	0.332149	clone2	TetO-3xCTCF			100	0.11716	clone1	0minTetO-3xCTCF
200	0.351824	clone2	TetO-3xCTCF			110	0.17124	clone1	0minTetO-3xCTCF
210	0.35737	clone2	TetO-3xCTCF			10	0.0852006	clone1	0minTetO-3xCTCF
220	0.380282	clone2	TetO-3xCTCF			20	0.0987812	clone1	0minTetO-3xCTCF
230	0.415307	clone2	TetO-3xCTCF			30	0.145097	clone1	0minTetO-3xCTCF
240	0.446315	clone2	TetO-3xCTCF			40	0.162512	clone1	0minTetO-3xCTCF
250	0.463114	clone2	TetO-3xCTCF			50	0.158081	clone1	0minTetO-3xCTCF
260	0.483128	clone2	TetO-3xCTCF			60	0.196146	clone1	0minTetO-3xCTCF
270	0.472707	clone2	TetO-3xCTCF			70	0.213292	clone1	0minTetO-3xCTCF
280	0.475828	clone2	TetO-3xCTCF			80	0.281046	clone1	0minTetO-3xCTCF
290	0.527744	clone2	TetO-3xCTCF			90	0.320975	clone1	0minTetO-3xCTCF
300	0.553331	clone2	TetO-3xCTCF			100	0.384042	clone1	0minTetO-3xCTCF
310	0.560302	clone2	TetO-3xCTCF			10	0.0624975	clone1	0minTetO-3xCTCF
320	0.571106	clone2	TetO-3xCTCF			20	0.115537	clone1	0minTetO-3xCTCF
330	0.562755	clone2	TetO-3xCTCF			30	0.12748	clone1	0minTetO-3xCTCF
10	0.0837552	clone2	TetO-3xCTCF			40	0.118942	clone1	0minTetO-3xCTCF
20	0.0850042	clone2	TetO-3xCTCF			50	0.109959	clone1	0minTetO-3xCTCF
30	0.0886675	clone2	TetO-3xCTCF			60	0.144687	clone1	0minTetO-3xCTCF
40	0.110534	clone2	TetO-3xCTCF			70	0.208563	clone1	0minTetO-3xCTCF
50	0.110536	clone2	TetO-3xCTCF			10	0.0561779	clone1	0minTetO-3xCTCF
60	0.120627	clone2	TetO-3xCTCF			20	0.0824702	clone1	0minTetO-3xCTCF
70	0.131157	clone2	TetO-3xCTCF			30	0.0829524	clone1	0minTetO-3xCTCF
80	0.129179	clone2	TetO-3xCTCF			40	0.0939476	clone1	0minTetO-3xCTCF
90	0.146618	clone2	TetO-3xCTCF			50	0.0989636	clone1	0minTetO-3xCTCF
100	0.149914	clone2	TetO-3xCTCF			60	0.0968857	clone1	0minTetO-3xCTCF
110	0.149821	clone2	TetO-3xCTCF			70	0.104785	clone1	0minTetO-3xCTCF
120	0.129769	clone2	TetO-3xCTCF			80	0.133918	clone1	0minTetO-3xCTCF
130	0.219799	clone2	TetO-3xCTCF			90	0.154292	clone1	0minTetO-3xCTCF
10	0.0407667	clone2	TetO-3xCTCF			10	0.0543931	clone1	0minTetO-3xCTCF
20	0.0678071	clone2	TetO-3xCTCF			20	0.0809664	clone1	0minTetO-3xCTCF
30	0.0968746	clone2	TetO-3xCTCF			30	0.100366	clone1	0minTetO-3xCTCF
40	0.106639	clone2	TetO-3xCTCF			40	0.109344	clone1	0minTetO-3xCTCF
50	0.112829	clone2	TetO-3xCTCF			50	0.115978	clone1	0minTetO-3xCTCF
60	0.1329	clone2	TetO-3xCTCF			10	0.0795042	clone1	0minTetO-3xCTCF
70	0.147636	clone2	TetO-3xCTCF			20	0.158873	clone1	0minTetO-3xCTCF
80	0.155387	clone2	TetO-3xCTCF			30	0.244787	clone1	0minTetO-3xCTCF
90	0.152156	clone2	TetO-3xCTCF			40	0.373377	clone1	0minTetO-3xCTCF
100	0.145277	clone2	TetO-3xCTCF			50	0.475146	clone1	0minTetO-3xCTCF
110	0.170166	clone2	TetO-3xCTCF			60	0.630758	clone1	0minTetO-3xCTCF
120	0.158248	clone2	TetO-3xCTCF			70	0.820435	clone1	0minTetO-3xCTCF
130	0.196182	clone2	TetO-3xCTCF			80	0.851139	clone1	0minTetO-3xCTCF
10	0.0704203	clone2	TetO-3xCTCF			90	0.935962	clone1	0minTetO-3xCTCF
20	0.0975618	clone2	TetO-3xCTCF			100	0.952807	clone1	0minTetO-3xCTCF
30	0.126895	clone2	TetO-3xCTCF			10	0.0575677	clone1	0minTetO-3xCTCF
40	0.131784	clone2	TetO-3xCTCF			20	0.0994856	clone1	0minTetO-3xCTCF
50	0.153417	clone2	TetO-3xCTCF			30	0.175693	clone1	0minTetO-3xCTCF
60	0.160032	clone2	TetO-3xCTCF			40	0.230933	clone1	0minTetO-3xCTCF
70	0.148169	clone2	TetO-3xCTCF			50	0.252614	clone1	0minTetO-3xCTCF
80	0.231909	clone2	TetO-3xCTCF			60	0.277785	clone1	0minTetO-3xCTCF
10	0.0500133	clone2	TetO-3xCTCF			70	0.337275	clone1	0minTetO-3xCTCF
20	0.0558497	clone2	TetO-3xCTCF			80	0.364909	clone1	0minTetO-3xCTCF
30	0.081123	clone2	TetO-3xCTCF			90	0.409174	clone1	0minTetO-3xCTCF
40	0.0755762	clone2	TetO-3xCTCF			10	0.101763	clone1	0minTetO-3xCTCF
50	0.101651	clone2	TetO-3xCTCF			20	0.148806	clone1	0minTetO-3xCTCF
60	0.121309	clone2	TetO-3xCTCF			30	0.26442	clone1	0minTetO-3xCTCF
70	0.172638	clone2	TetO-3xCTCF			40	0.396988	clone1	0minTetO-3xCTCF
80	0.199696	clone2	TetO-3xCTCF			50	0.521978	clone1	0minTetO-3xCTCF
90	0.252841	clone2	TetO-3xCTCF			60	0.73794	clone1	0minTetO-3xCTCF
100	0.277883	clone2	TetO-3xCTCF			10	0.0809065	clone1	0minTetO-3xCTCF
10	0.0651878	clone2	TetO-3xCTCF			20	0.227465	clone1	0minTetO-3xCTCF
20	0.0951277	clone2	TetO-3xCTCF			30	0.376046	clone1	0minTetO-3xCTCF
30	0.131467	clone2	TetO-3xCTCF			40	0.424348	clone1	0minTetO-3xCTCF
40	0.151241	clone2	TetO-3xCTCF			50	0.460872	clone1	0minTetO-3xCTCF
50	0.160408	clone2	TetO-3xCTCF			60	0.457053	clone1	0minTetO-3xCTCF
60	0.183788	clone2	TetO-3xCTCF			70	0.323967	clone1	0minTetO-3xCTCF
70	0.197379	clone2	TetO-3xCTCF			80	0.213676	clone1	0minTetO-3xCTCF
80	0.219646	clone2	TetO-3xCTCF			90	0.202307	clone1	0minTetO-3xCTCF
90	0.23272	clone2	TetO-3xCTCF			10	0.0655421	clone1	0minTetO-3xCTCF
100	0.245191	clone2	TetO-3xCTCF			20	0.0996358	clone1	0minTetO-3xCTCF
110	0.267461	clone2	TetO-3xCTCF			30	0.120519	clone1	0minTetO-3xCTCF
120	0.283982	clone2	TetO-3xCTCF			40	0.144945	clone1	0minTetO-3xCTCF
130	0.311548	clone2	TetO-3xCTCF			50	0.151236	clone1	0minTetO-3xCTCF
140	0.309701	clone2	TetO-3xCTCF			60	0.16202	clone1	0minTetO-3xCTCF
150	0.282454	clone2	TetO-3xCTCF			70	0.222589	clone1	0minTetO-3xCTCF
160	0.300831	clone2	TetO-3xCTCF			80	0.242536	clone1	0minTetO-3xCTCF
170	0.274449	clone2	TetO-3xCTCF			90	0.259993	clone1	0minTetO-3xCTCF
180	0.256335	clone2	TetO-3xCTCF			100	0.256519	clone1	0minTetO-3xCTCF
190	0.226625	clone2	TetO-3xCTCF			110	0.225557	clone1	0minTetO-3xCTCF
200	0.187134	clone2	TetO-3xCTCF			120	0.259719	clone1	0minTetO-3xCTCF
210	0.193848	clone2	TetO-3xCTCF			130	0.292061	clone1	0minTetO-3xCTCF
220	0.206645	clone2	TetO-3xCTCF			140	0.304189	clone1	0minTetO-3xCTCF
230	0.203207	clone2	TetO-3xCTCF			150	0.296507	clone1	0minTetO-3xCTCF
10	0.0405133	clone2	TetO-3xCTCF			160	0.292717	clone1	0minTetO-3xCTCF
20	0.0553113	clone2	TetO-3xCTCF			170	0.312479	clone1	0minTetO-3xCTCF
30	0.0776764	clone2	TetO-3xCTCF			180	0.33726	clone1	0minTetO-3xCTCF
40	0.0884346	clone2	TetO-3xCTCF			190	0.330883	clone1	0minTetO-3xCTCF
50	0.094504	clone2	TetO-3xCTCF			200	0.301101	clone1	0minTetO-3xCTCF
60	0.102615	clone2	TetO-3xCTCF			210	0.283706	clone1	0minTetO-3xCTCF
70	0.109969	clone2	TetO-3xCTCF			220	0.285508	clone1	0minTetO-3xCTCF
80	0.117238	clone2	TetO-3xCTCF			230	0.294885	clone1	0minTetO-3xCTCF
90	0.12945	clone2	TetO-3xCTCF			240	0.295788	clone1	0minTetO-3xCTCF
100	0.141756	clone2	TetO-3xCTCF			250	0.292451	clone1	0minTetO-3xCTCF
110	0.140275	clone2	TetO-3xCTCF			260	0.247839	clone1	0minTetO-3xCTCF
120	0.153889	clone2	TetO-3xCTCF			270	0.250404	clone1	0minTetO-3xCTCF
130	0.157613	clone2	TetO-3xCTCF			280	0.270561	clone1	0minTetO-3xCTCF
140	0.169736	clone2	TetO-3xCTCF			290	0.279373	clone1	0minTetO-3xCTCF
150	0.168846	clone2	TetO-3xCTCF			300	0.272405	clone1	0minTetO-3xCTCF
160	0.163025	clone2	TetO-3xCTCF			310	0.264956	clone1	0minTetO-3xCTCF
170	0.155803	clone2	TetO-3xCTCF			320	0.238525	clone1	0minTetO-3xCTCF
180	0.144026	clone2	TetO-3xCTCF			330	0.262239	clone1	0minTetO-3xCTCF
190	0.133252	clone2	TetO-3xCTCF			340	0.240865	clone1	0minTetO-3xCTCF
200	0.131939	clone2	TetO-3xCTCF			350	0.266782	clone1	0minTetO-3xCTCF
210	0.130131	clone2	TetO-3xCTCF			360	0.256497	clone1	0minTetO-3xCTCF
220	0.119243	clone2	TetO-3xCTCF			370	0.235539	clone1	0minTetO-3xCTCF
230	0.11948	clone2	TetO-3xCTCF			380	0.249346	clone1	0minTetO-3xCTCF
240	0.105565	clone2	TetO-3xCTCF			10	0.042438	clone1	0minTetO-3xCTCF
250	0.0984674	clone2	TetO-3xCTCF			20	0.0655845	clone1	0minTetO-3xCTCF
260	0.0904203	clone2	TetO-3xCTCF			30	0.0694476	clone1	0minTetO-3xCTCF
270	0.0950496	clone2	TetO-3xCTCF			40	0.0679097	clone1	0minTetO-3xCTCF
280	0.0980474	clone2	TetO-3xCTCF			50	0.0729053	clone1	0minTetO-3xCTCF
290	0.104435	clone2	TetO-3xCTCF			60	0.0803167	clone1	0minTetO-3xCTCF
300	0.111702	clone2	TetO-3xCTCF			70	0.100982	clone1	0minTetO-3xCTCF
310	0.117052	clone2	TetO-3xCTCF			80	0.126386	clone1	0minTetO-3xCTCF
320	0.118099	clone2	TetO-3xCTCF			90	0.136752	clone1	0minTetO-3xCTCF
330	0.118273	clone2	TetO-3xCTCF			100	0.163008	clone1	0minTetO-3xCTCF
340	0.126898	clone2	TetO-3xCTCF			110	0.131785	clone1	0minTetO-3xCTCF
350	0.124432	clone2	TetO-3xCTCF			120	0.137414	clone1	0minTetO-3xCTCF
360	0.145478	clone2	TetO-3xCTCF			130	0.150939	clone1	0minTetO-3xCTCF
370	0.154168	clone2	TetO-3xCTCF			140	0.181406	clone1	0minTetO-3xCTCF
380	0.149827	clone2	TetO-3xCTCF			150	0.197944	clone1	0minTetO-3xCTCF
390	0.137945	clone2	TetO-3xCTCF			10	0.0416954	clone1	0minTetO-3xCTCF
400	0.150276	clone2	TetO-3xCTCF			20	0.0725366	clone1	0minTetO-3xCTCF
410	0.145659	clone2	TetO-3xCTCF			30	0.0937036	clone1	0minTetO-3xCTCF
420	0.156098	clone2	TetO-3xCTCF			40	0.127458	clone1	0minTetO-3xCTCF
430	0.152515	clone2	TetO-3xCTCF			50	0.161265	clone1	0minTetO-3xCTCF
440	0.157696	clone2	TetO-3xCTCF			60	0.199814	clone1	0minTetO-3xCTCF
450	0.179011	clone2	TetO-3xCTCF			70	0.274276	clone1	0minTetO-3xCTCF
460	0.191573	clone2	TetO-3xCTCF			80	0.335512	clone1	0minTetO-3xCTCF
470	0.225249	clone2	TetO-3xCTCF			90	0.39238	clone1	0minTetO-3xCTCF
480	0.211737	clone2	TetO-3xCTCF			100	0.445542	clone1	0minTetO-3xCTCF
490	0.231819	clone2	TetO-3xCTCF			110	0.534942	clone1	0minTetO-3xCTCF
10	0.0502971	clone2	TetO-3xCTCF			120	0.613405	clone1	0minTetO-3xCTCF
20	0.078	clone2	TetO-3xCTCF			130	0.690506	clone1	0minTetO-3xCTCF
30	0.118597	clone2	TetO-3xCTCF			140	0.730801	clone1	0minTetO-3xCTCF
40	0.144793	clone2	TetO-3xCTCF			150	0.773611	clone1	0minTetO-3xCTCF
50	0.173187	clone2	TetO-3xCTCF			160	0.803031	clone1	0minTetO-3xCTCF
60	0.215435	clone2	TetO-3xCTCF			170	0.837243	clone1	0minTetO-3xCTCF
70	0.233347	clone2	TetO-3xCTCF			180	0.877794	clone1	0minTetO-3xCTCF
80	0.259271	clone2	TetO-3xCTCF			190	0.97387	clone1	0minTetO-3xCTCF
90	0.282216	clone2	TetO-3xCTCF			200	0.995678	clone1	0minTetO-3xCTCF
100	0.299745	clone2	TetO-3xCTCF			210	0.968536	clone1	0minTetO-3xCTCF
110	0.319983	clone2	TetO-3xCTCF			220	0.999325	clone1	0minTetO-3xCTCF
120	0.368251	clone2	TetO-3xCTCF			230	1.03504	clone1	0minTetO-3xCTCF
130	0.364983	clone2	TetO-3xCTCF			240	1.04626	clone1	0minTetO-3xCTCF
140	0.382711	clone2	TetO-3xCTCF			250	1.01421	clone1	0minTetO-3xCTCF
150	0.383907	clone2	TetO-3xCTCF			260	1.00956	clone1	0minTetO-3xCTCF
160	0.444851	clone2	TetO-3xCTCF			270	1.03784	clone1	0minTetO-3xCTCF
170	0.472288	clone2	TetO-3xCTCF			280	1.03664	clone1	0minTetO-3xCTCF
10	0.0513561	clone2	TetO-3xCTCF			290	1.09258	clone1	0minTetO-3xCTCF
20	0.0783644	clone2	TetO-3xCTCF			300	1.08136	clone1	0minTetO-3xCTCF
30	0.0856206	clone2	TetO-3xCTCF			310	1.13571	clone1	0minTetO-3xCTCF
40	0.103892	clone2	TetO-3xCTCF			320	1.21761	clone1	0minTetO-3xCTCF
50	0.12225	clone2	TetO-3xCTCF			330	1.20866	clone1	0minTetO-3xCTCF
60	0.107157	clone2	TetO-3xCTCF			340	1.25425	clone1	0minTetO-3xCTCF
70	0.0823728	clone2	TetO-3xCTCF			350	1.35578	clone1	0minTetO-3xCTCF
10	0.065753	clone2	TetO-3xCTCF			360	1.46448	clone1	0minTetO-3xCTCF
20	0.0916954	clone2	TetO-3xCTCF			370	1.54059	clone1	0minTetO-3xCTCF
30	0.136698	clone2	TetO-3xCTCF			380	1.66606	clone1	0minTetO-3xCTCF
40	0.187452	clone2	TetO-3xCTCF			390	1.70772	clone1	0minTetO-3xCTCF
50	0.243003	clone2	TetO-3xCTCF			10	0.0367618	clone1	0minTetO-3xCTCF
60	0.273406	clone2	TetO-3xCTCF			20	0.0612229	clone1	0minTetO-3xCTCF
70	0.321903	clone2	TetO-3xCTCF			30	0.106679	clone1	0minTetO-3xCTCF
80	0.373572	clone2	TetO-3xCTCF			40	0.147508	clone1	0minTetO-3xCTCF
90	0.406908	clone2	TetO-3xCTCF			50	0.213548	clone1	0minTetO-3xCTCF
100	0.403727	clone2	TetO-3xCTCF			60	0.282249	clone1	0minTetO-3xCTCF
110	0.440359	clone2	TetO-3xCTCF			70	0.36368	clone1	0minTetO-3xCTCF
120	0.435593	clone2	TetO-3xCTCF			80	0.457445	clone1	0minTetO-3xCTCF
130	0.437729	clone2	TetO-3xCTCF			90	0.547428	clone1	0minTetO-3xCTCF
140	0.413966	clone2	TetO-3xCTCF			100	0.660539	clone1	0minTetO-3xCTCF
10	0.0203082	clone2	TetO-3xCTCF			110	0.734936	clone1	0minTetO-3xCTCF
20	0.0403674	clone2	TetO-3xCTCF			120	0.838292	clone1	0minTetO-3xCTCF
30	0.0599194	clone2	TetO-3xCTCF			130	0.953336	clone1	0minTetO-3xCTCF
40	0.0705942	clone2	TetO-3xCTCF			140	1.025	clone1	0minTetO-3xCTCF
50	0.100039	clone2	TetO-3xCTCF			150	1.24258	clone1	0minTetO-3xCTCF
10	0.0501836	clone2	TetO-3xCTCF			160	1.39375	clone1	0minTetO-3xCTCF
20	0.082891	clone2	TetO-3xCTCF			170	1.39719	clone1	0minTetO-3xCTCF
30	0.0967335	clone2	TetO-3xCTCF			10	0.0556312	clone1	0minTetO-3xCTCF
40	0.109486	clone2	TetO-3xCTCF			20	0.0648224	clone1	0minTetO-3xCTCF
50	0.118303	clone2	TetO-3xCTCF			30	0.0810741	clone1	0minTetO-3xCTCF
10	0.0427651	clone2	TetO-3xCTCF			40	0.0934733	clone1	0minTetO-3xCTCF
20	0.0727541	clone2	TetO-3xCTCF			50	0.105463	clone1	0minTetO-3xCTCF
30	0.110534	clone2	TetO-3xCTCF			60	0.116599	clone1	0minTetO-3xCTCF
40	0.149148	clone2	TetO-3xCTCF			70	0.1391	clone1	0minTetO-3xCTCF
50	0.15815	clone2	TetO-3xCTCF			80	0.141525	clone1	0minTetO-3xCTCF
10	0.039376	clone2	TetO-3xCTCF			90	0.139307	clone1	0minTetO-3xCTCF
20	0.0541109	clone2	TetO-3xCTCF			100	0.147793	clone1	0minTetO-3xCTCF
30	0.0448624	clone2	TetO-3xCTCF			110	0.154611	clone1	0minTetO-3xCTCF
40	0.0670191	clone2	TetO-3xCTCF			120	0.15526	clone1	0minTetO-3xCTCF
50	0.0622136	clone2	TetO-3xCTCF			130	0.149927	clone1	0minTetO-3xCTCF
60	0.0519187	clone2	TetO-3xCTCF			140	0.178388	clone1	0minTetO-3xCTCF
70	0.0569673	clone2	TetO-3xCTCF			150	0.178392	clone1	0minTetO-3xCTCF
80	0.0738303	clone2	TetO-3xCTCF			160	0.193264	clone1	0minTetO-3xCTCF
90	0.0482917	clone2	TetO-3xCTCF			170	0.20856	clone1	0minTetO-3xCTCF
100	0.0452329	clone2	TetO-3xCTCF			180	0.218859	clone1	0minTetO-3xCTCF
10	0.0591746	clone2	TetO-3xCTCF			190	0.22037	clone1	0minTetO-3xCTCF
20	0.0919588	clone2	TetO-3xCTCF			200	0.254317	clone1	0minTetO-3xCTCF
30	0.10258	clone2	TetO-3xCTCF			210	0.246505	clone1	0minTetO-3xCTCF
40	0.124711	clone2	TetO-3xCTCF			220	0.239562	clone1	0minTetO-3xCTCF
50	0.127809	clone2	TetO-3xCTCF			230	0.24549	clone1	0minTetO-3xCTCF
60	0.147825	clone2	TetO-3xCTCF			240	0.24883	clone1	0minTetO-3xCTCF
70	0.182871	clone2	TetO-3xCTCF			250	0.275291	clone1	0minTetO-3xCTCF
80	0.200592	clone2	TetO-3xCTCF			260	0.305121	clone1	0minTetO-3xCTCF
90	0.229449	clone2	TetO-3xCTCF			270	0.339732	clone1	0minTetO-3xCTCF
100	0.265831	clone2	TetO-3xCTCF			280	0.332249	clone1	0minTetO-3xCTCF
110	0.273032	clone2	TetO-3xCTCF			290	0.358806	clone1	0minTetO-3xCTCF
120	0.282357	clone2	TetO-3xCTCF			300	0.376066	clone1	0minTetO-3xCTCF
130	0.290138	clone2	TetO-3xCTCF			310	0.361833	clone1	0minTetO-3xCTCF
140	0.28841	clone2	TetO-3xCTCF			320	0.385579	clone1	0minTetO-3xCTCF
150	0.327049	clone2	TetO-3xCTCF			330	0.371158	clone1	0minTetO-3xCTCF
160	0.331026	clone2	TetO-3xCTCF			340	0.326869	clone1	0minTetO-3xCTCF
170	0.302892	clone2	TetO-3xCTCF			350	0.320032	clone1	0minTetO-3xCTCF
180	0.283239	clone2	TetO-3xCTCF			360	0.260907	clone1	0minTetO-3xCTCF
190	0.244289	clone2	TetO-3xCTCF			370	0.208874	clone1	0minTetO-3xCTCF
200	0.246822	clone2	TetO-3xCTCF			380	0.191744	clone1	0minTetO-3xCTCF
210	0.216463	clone2	TetO-3xCTCF			10	0.0468348	clone1	0minTetO-3xCTCF
220	0.212349	clone2	TetO-3xCTCF			20	0.0411478	clone1	0minTetO-3xCTCF
230	0.214837	clone2	TetO-3xCTCF			30	0.0610664	clone1	0minTetO-3xCTCF
240	0.215297	clone2	TetO-3xCTCF			40	0.0837869	clone1	0minTetO-3xCTCF
250	0.217477	clone2	TetO-3xCTCF			50	0.128395	clone1	0minTetO-3xCTCF
260	0.212803	clone2	TetO-3xCTCF			10	0.0769097	clone1	0minTetO-3xCTCF
270	0.203409	clone2	TetO-3xCTCF			20	0.124188	clone1	0minTetO-3xCTCF
280	0.213339	clone2	TetO-3xCTCF			30	0.194854	clone1	0minTetO-3xCTCF
290	0.210855	clone2	TetO-3xCTCF			40	0.254638	clone1	0minTetO-3xCTCF
300	0.180144	clone2	TetO-3xCTCF			50	0.2463	clone1	0minTetO-3xCTCF
310	0.149061	clone2	TetO-3xCTCF			60	0.205654	clone1	0minTetO-3xCTCF
320	0.128765	clone2	TetO-3xCTCF			10	0.0611871	clone1	0minTetO-3xCTCF
10	0.0447882	clone2	TetO-3xCTCF			20	0.104094	clone1	0minTetO-3xCTCF
20	0.0663889	clone2	TetO-3xCTCF			30	0.114706	clone1	0minTetO-3xCTCF
30	0.083519	clone2	TetO-3xCTCF			40	0.140015	clone1	0minTetO-3xCTCF
40	0.0946118	clone2	TetO-3xCTCF			50	0.203909	clone1	0minTetO-3xCTCF
50	0.110091	clone2	TetO-3xCTCF			10	0.0509866	clone1	0minTetO-3xCTCF
60	0.13078	clone2	TetO-3xCTCF			20	0.0729787	clone1	0minTetO-3xCTCF
70	0.139832	clone2	TetO-3xCTCF			30	0.0852307	clone1	0minTetO-3xCTCF
80	0.157155	clone2	TetO-3xCTCF			40	0.115686	clone1	0minTetO-3xCTCF
90	0.166868	clone2	TetO-3xCTCF			50	0.127764	clone1	0minTetO-3xCTCF
100	0.16568	clone2	TetO-3xCTCF			60	0.136632	clone1	0minTetO-3xCTCF
110	0.172622	clone2	TetO-3xCTCF			70	0.15007	clone1	0minTetO-3xCTCF
120	0.177821	clone2	TetO-3xCTCF			80	0.185778	clone1	0minTetO-3xCTCF
130	0.18587	clone2	TetO-3xCTCF			90	0.233792	clone1	0minTetO-3xCTCF
140	0.191189	clone2	TetO-3xCTCF			100	0.26498	clone1	0minTetO-3xCTCF
150	0.200239	clone2	TetO-3xCTCF			110	0.23385	clone1	0minTetO-3xCTCF
160	0.21538	clone2	TetO-3xCTCF			120	0.247185	clone1	0minTetO-3xCTCF
170	0.222282	clone2	TetO-3xCTCF			10	0.041688	clone1	0minTetO-3xCTCF
180	0.22682	clone2	TetO-3xCTCF			20	0.0517108	clone1	0minTetO-3xCTCF
190	0.233829	clone2	TetO-3xCTCF			30	0.0713671	clone1	0minTetO-3xCTCF
200	0.240093	clone2	TetO-3xCTCF			40	0.0811328	clone1	0minTetO-3xCTCF
210	0.257988	clone2	TetO-3xCTCF			50	0.102432	clone1	0minTetO-3xCTCF
220	0.271443	clone2	TetO-3xCTCF			60	0.0870121	clone1	0minTetO-3xCTCF
230	0.280977	clone2	TetO-3xCTCF			70	0.0976781	clone1	0minTetO-3xCTCF
240	0.280853	clone2	TetO-3xCTCF			80	0.116025	clone1	0minTetO-3xCTCF
250	0.282686	clone2	TetO-3xCTCF			90	0.147765	clone1	0minTetO-3xCTCF
260	0.2845	clone2	TetO-3xCTCF			100	0.17608	clone1	0minTetO-3xCTCF
270	0.291467	clone2	TetO-3xCTCF			110	0.228433	clone1	0minTetO-3xCTCF
280	0.304451	clone2	TetO-3xCTCF			120	0.265675	clone1	0minTetO-3xCTCF
290	0.308909	clone2	TetO-3xCTCF			10	0.0710066	clone1	0minTetO-3xCTCF
300	0.309655	clone2	TetO-3xCTCF			20	0.0866601	clone1	0minTetO-3xCTCF
310	0.31377	clone2	TetO-3xCTCF			30	0.0828375	clone1	0minTetO-3xCTCF
320	0.329358	clone2	TetO-3xCTCF			40	0.118979	clone1	0minTetO-3xCTCF
330	0.337316	clone2	TetO-3xCTCF			50	0.135078	clone1	0minTetO-3xCTCF
340	0.344773	clone2	TetO-3xCTCF			60	0.153909	clone1	0minTetO-3xCTCF
350	0.351727	clone2	TetO-3xCTCF			70	0.178586	clone1	0minTetO-3xCTCF
360	0.350834	clone2	TetO-3xCTCF			80	0.192523	clone1	0minTetO-3xCTCF
370	0.354107	clone2	TetO-3xCTCF			90	0.217305	clone1	0minTetO-3xCTCF
380	0.363432	clone2	TetO-3xCTCF			100	0.235727	clone1	0minTetO-3xCTCF
390	0.369687	clone2	TetO-3xCTCF			110	0.274422	clone1	0minTetO-3xCTCF
400	0.354916	clone2	TetO-3xCTCF			120	0.278993	clone1	0minTetO-3xCTCF
410	0.359709	clone2	TetO-3xCTCF			130	0.295197	clone1	0minTetO-3xCTCF
420	0.368897	clone2	TetO-3xCTCF			140	0.336605	clone1	0minTetO-3xCTCF
430	0.375121	clone2	TetO-3xCTCF			150	0.30524	clone1	0minTetO-3xCTCF
440	0.382997	clone2	TetO-3xCTCF			160	0.304653	clone1	0minTetO-3xCTCF
450	0.393107	clone2	TetO-3xCTCF			170	0.286939	clone1	0minTetO-3xCTCF
460	0.408972	clone2	TetO-3xCTCF			180	0.293107	clone1	0minTetO-3xCTCF
470	0.428053	clone2	TetO-3xCTCF			10	0.0447231	clone1	0minTetO-3xCTCF
480	0.451975	clone2	TetO-3xCTCF			20	0.0595824	clone1	0minTetO-3xCTCF
490	0.46534	clone2	TetO-3xCTCF			30	0.0635613	clone1	0minTetO-3xCTCF
10	0.0384434	clone2	TetO-3xCTCF			40	0.0671268	clone1	0minTetO-3xCTCF
20	0.0365612	clone2	TetO-3xCTCF			50	0.0857762	clone1	0minTetO-3xCTCF
30	0.0657171	clone2	TetO-3xCTCF			60	0.0955404	clone1	0minTetO-3xCTCF
40	0.0639124	clone2	TetO-3xCTCF			70	0.108938	clone1	0minTetO-3xCTCF
50	0.0768488	clone2	TetO-3xCTCF			80	0.123698	clone1	0minTetO-3xCTCF
60	0.0696134	clone2	TetO-3xCTCF			90	0.140284	clone1	0minTetO-3xCTCF
70	0.0577433	clone2	TetO-3xCTCF			100	0.146022	clone1	0minTetO-3xCTCF
10	0.0385376	clone2	TetO-3xCTCF			110	0.123654	clone1	0minTetO-3xCTCF
20	0.0848619	clone2	TetO-3xCTCF			120	0.11014	clone1	0minTetO-3xCTCF
30	0.110383	clone2	TetO-3xCTCF			130	0.100737	clone1	0minTetO-3xCTCF
40	0.151124	clone2	TetO-3xCTCF			140	0.0906	clone1	0minTetO-3xCTCF
50	0.191662	clone2	TetO-3xCTCF			150	0.0528682	clone1	0minTetO-3xCTCF
60	0.23202	clone2	TetO-3xCTCF			160	0.0552618	clone1	0minTetO-3xCTCF
10	0.0431383	clone2	TetO-3xCTCF			170	0.0662239	clone1	0minTetO-3xCTCF
20	0.0621876	clone2	TetO-3xCTCF			180	0.0954567	clone1	0minTetO-3xCTCF
30	0.0871976	clone2	TetO-3xCTCF			190	0.0861022	clone1	0minTetO-3xCTCF
40	0.113946	clone2	TetO-3xCTCF			200	0.0656152	clone1	0minTetO-3xCTCF
50	0.139047	clone2	TetO-3xCTCF			10	0.08747	clone1	0minTetO-3xCTCF
60	0.161419	clone2	TetO-3xCTCF			20	0.0885073	clone1	0minTetO-3xCTCF
70	0.17819	clone2	TetO-3xCTCF			30	0.111431	clone1	0minTetO-3xCTCF
80	0.194044	clone2	TetO-3xCTCF			40	0.125556	clone1	0minTetO-3xCTCF
90	0.208719	clone2	TetO-3xCTCF			50	0.189806	clone1	0minTetO-3xCTCF
100	0.225068	clone2	TetO-3xCTCF			60	0.202125	clone1	0minTetO-3xCTCF
110	0.242256	clone2	TetO-3xCTCF			10	0.052187	clone1	0minTetO-3xCTCF
120	0.261023	clone2	TetO-3xCTCF			20	0.0803437	clone1	0minTetO-3xCTCF
130	0.288043	clone2	TetO-3xCTCF			30	0.0957393	clone1	0minTetO-3xCTCF
140	0.309167	clone2	TetO-3xCTCF			40	0.124004	clone1	0minTetO-3xCTCF
150	0.333031	clone2	TetO-3xCTCF			50	0.102823	clone1	0minTetO-3xCTCF
160	0.363684	clone2	TetO-3xCTCF			60	0.130923	clone1	0minTetO-3xCTCF
170	0.384646	clone2	TetO-3xCTCF			10	0.0704395	clone1	0minTetO-3xCTCF
180	0.414028	clone2	TetO-3xCTCF			20	0.0646227	clone1	0minTetO-3xCTCF
190	0.437285	clone2	TetO-3xCTCF			30	0.106061	clone1	0minTetO-3xCTCF
200	0.45635	clone2	TetO-3xCTCF			40	0.0806413	clone1	0minTetO-3xCTCF
210	0.481961	clone2	TetO-3xCTCF			50	0.15085	clone1	0minTetO-3xCTCF
220	0.51067	clone2	TetO-3xCTCF			60	0.161939	clone1	0minTetO-3xCTCF
230	0.5405	clone2	TetO-3xCTCF			70	0.215892	clone1	0minTetO-3xCTCF
240	0.555644	clone2	TetO-3xCTCF			80	0.184009	clone1	0minTetO-3xCTCF
250	0.581843	clone2	TetO-3xCTCF			90	0.228891	clone1	0minTetO-3xCTCF
260	0.599054	clone2	TetO-3xCTCF			10	0.0541111	clone1	0minTetO-3xCTCF
270	0.609926	clone2	TetO-3xCTCF			20	0.0699326	clone1	0minTetO-3xCTCF
280	0.626098	clone2	TetO-3xCTCF			30	0.0750385	clone1	0minTetO-3xCTCF
290	0.627193	clone2	TetO-3xCTCF			40	0.122074	clone1	0minTetO-3xCTCF
300	0.624412	clone2	TetO-3xCTCF			50	0.118442	clone1	0minTetO-3xCTCF
310	0.622219	clone2	TetO-3xCTCF			60	0.119422	clone1	0minTetO-3xCTCF
320	0.616381	clone2	TetO-3xCTCF			70	0.168061	clone1	0minTetO-3xCTCF
330	0.6214	clone2	TetO-3xCTCF			80	0.183802	clone1	0minTetO-3xCTCF
340	0.622572	clone2	TetO-3xCTCF			10	0.0742139	clone1	0minTetO-3xCTCF
350	0.620154	clone2	TetO-3xCTCF			20	0.0912358	clone1	0minTetO-3xCTCF
360	0.62877	clone2	TetO-3xCTCF			30	0.104489	clone1	0minTetO-3xCTCF
370	0.633022	clone2	TetO-3xCTCF			40	0.129015	clone1	0minTetO-3xCTCF
380	0.641943	clone2	TetO-3xCTCF			50	0.132838	clone1	0minTetO-3xCTCF
390	0.667434	clone2	TetO-3xCTCF			60	0.166511	clone1	0minTetO-3xCTCF
400	0.689572	clone2	TetO-3xCTCF			70	0.185587	clone1	0minTetO-3xCTCF
410	0.701896	clone2	TetO-3xCTCF			80	0.21174	clone1	0minTetO-3xCTCF
420	0.710232	clone2	TetO-3xCTCF			90	0.196206	clone1	0minTetO-3xCTCF
430	0.713989	clone2	TetO-3xCTCF			100	0.22859	clone1	0minTetO-3xCTCF
440	0.68194	clone2	TetO-3xCTCF			110	0.215099	clone1	0minTetO-3xCTCF
450	0.656177	clone2	TetO-3xCTCF			120	0.232918	clone1	0minTetO-3xCTCF
460	0.636272	clone2	TetO-3xCTCF			130	0.227182	clone1	0minTetO-3xCTCF
470	0.629277	clone2	TetO-3xCTCF			140	0.240922	clone1	0minTetO-3xCTCF
480	0.623285	clone2	TetO-3xCTCF			150	0.209522	clone1	0minTetO-3xCTCF
490	0.615708	clone2	TetO-3xCTCF			160	0.186497	clone1	0minTetO-3xCTCF
10	0.0555243	clone2	TetO-3xCTCF			170	0.188269	clone1	0minTetO-3xCTCF
20	0.07879	clone2	TetO-3xCTCF			180	0.110262	clone1	0minTetO-3xCTCF
30	0.118381	clone2	TetO-3xCTCF			190	0.122385	clone1	0minTetO-3xCTCF
40	0.158404	clone2	TetO-3xCTCF			10	0.0344834	clone1	0minTetO-3xCTCF
50	0.187723	clone2	TetO-3xCTCF			20	0.0575818	clone1	0minTetO-3xCTCF
60	0.236324	clone2	TetO-3xCTCF			30	0.0664969	clone1	0minTetO-3xCTCF
70	0.257876	clone2	TetO-3xCTCF			40	0.107984	clone1	0minTetO-3xCTCF
80	0.291705	clone2	TetO-3xCTCF			50	0.149288	clone1	0minTetO-3xCTCF
90	0.321855	clone2	TetO-3xCTCF			60	0.161278	clone1	0minTetO-3xCTCF
100	0.335534	clone2	TetO-3xCTCF			70	0.185499	clone1	0minTetO-3xCTCF
110	0.360729	clone2	TetO-3xCTCF			80	0.171392	clone1	0minTetO-3xCTCF
120	0.361373	clone2	TetO-3xCTCF			90	0.146473	clone1	0minTetO-3xCTCF
130	0.373316	clone2	TetO-3xCTCF			100	0.129335	clone1	0minTetO-3xCTCF
140	0.354988	clone2	TetO-3xCTCF			110	0.101878	clone1	0minTetO-3xCTCF
150	0.335683	clone2	TetO-3xCTCF			10	0.0343485	clone1	0minTetO-3xCTCF
160	0.311216	clone2	TetO-3xCTCF			20	0.0392468	clone1	0minTetO-3xCTCF
170	0.255224	clone2	TetO-3xCTCF			30	0.0519549	clone1	0minTetO-3xCTCF
180	0.217434	clone2	TetO-3xCTCF			40	0.0548892	clone1	0minTetO-3xCTCF
190	0.18824	clone2	TetO-3xCTCF			50	0.0725287	clone1	0minTetO-3xCTCF
200	0.14465	clone2	TetO-3xCTCF			60	0.0886891	clone1	0minTetO-3xCTCF
210	0.143612	clone2	TetO-3xCTCF			70	0.0955444	clone1	0minTetO-3xCTCF
220	0.145091	clone2	TetO-3xCTCF			80	0.111502	clone1	0minTetO-3xCTCF
230	0.135426	clone2	TetO-3xCTCF			90	0.121545	clone1	0minTetO-3xCTCF
240	0.0919719	clone2	TetO-3xCTCF			100	0.1459	clone1	0minTetO-3xCTCF
250	0.0697504	clone2	TetO-3xCTCF			110	0.163702	clone1	0minTetO-3xCTCF
10	0.0497367	clone2	TetO-3xCTCF			120	0.182042	clone1	0minTetO-3xCTCF
20	0.0736974	clone2	TetO-3xCTCF			130	0.200932	clone1	0minTetO-3xCTCF
30	0.0875828	clone2	TetO-3xCTCF			140	0.227947	clone1	0minTetO-3xCTCF
40	0.0977664	clone2	TetO-3xCTCF			150	0.255464	clone1	0minTetO-3xCTCF
50	0.118142	clone2	TetO-3xCTCF			160	0.301322	clone1	0minTetO-3xCTCF
60	0.128643	clone2	TetO-3xCTCF			170	0.339375	clone1	0minTetO-3xCTCF
70	0.128305	clone2	TetO-3xCTCF			180	0.368177	clone1	0minTetO-3xCTCF
80	0.138722	clone2	TetO-3xCTCF			190	0.385891	clone1	0minTetO-3xCTCF
90	0.147312	clone2	TetO-3xCTCF			200	0.456013	clone1	0minTetO-3xCTCF
100	0.147556	clone2	TetO-3xCTCF			210	0.486703	clone1	0minTetO-3xCTCF
110	0.145149	clone2	TetO-3xCTCF			220	0.466373	clone1	0minTetO-3xCTCF
120	0.156008	clone2	TetO-3xCTCF			10	0.0241395	clone1	0minTetO-3xCTCF
130	0.15992	clone2	TetO-3xCTCF			20	0.0488786	clone1	0minTetO-3xCTCF
140	0.173804	clone2	TetO-3xCTCF			30	0.0763288	clone1	0minTetO-3xCTCF
150	0.193517	clone2	TetO-3xCTCF			40	0.102769	clone1	0minTetO-3xCTCF
160	0.204564	clone2	TetO-3xCTCF			50	0.132547	clone1	0minTetO-3xCTCF
170	0.207584	clone2	TetO-3xCTCF			60	0.170156	clone1	0minTetO-3xCTCF
180	0.210434	clone2	TetO-3xCTCF			70	0.208795	clone1	0minTetO-3xCTCF
190	0.230756	clone2	TetO-3xCTCF			80	0.254263	clone1	0minTetO-3xCTCF
200	0.233645	clone2	TetO-3xCTCF			90	0.295547	clone1	0minTetO-3xCTCF
210	0.246035	clone2	TetO-3xCTCF			100	0.343379	clone1	0minTetO-3xCTCF
220	0.275461	clone2	TetO-3xCTCF			110	0.386745	clone1	0minTetO-3xCTCF
230	0.300843	clone2	TetO-3xCTCF			120	0.426686	clone1	0minTetO-3xCTCF
240	0.311075	clone2	TetO-3xCTCF			130	0.461334	clone1	0minTetO-3xCTCF
250	0.336207	clone2	TetO-3xCTCF			140	0.506522	clone1	0minTetO-3xCTCF
260	0.363037	clone2	TetO-3xCTCF			150	0.560948	clone1	0minTetO-3xCTCF
270	0.378746	clone2	TetO-3xCTCF			160	0.631468	clone1	0minTetO-3xCTCF
280	0.393717	clone2	TetO-3xCTCF			170	0.699031	clone1	0minTetO-3xCTCF
290	0.40634	clone2	TetO-3xCTCF			180	0.753851	clone1	0minTetO-3xCTCF
300	0.427063	clone2	TetO-3xCTCF			190	0.814455	clone1	0minTetO-3xCTCF
310	0.418891	clone2	TetO-3xCTCF			200	0.869758	clone1	0minTetO-3xCTCF
320	0.440152	clone2	TetO-3xCTCF			210	0.917054	clone1	0minTetO-3xCTCF
330	0.456662	clone2	TetO-3xCTCF			220	0.947206	clone1	0minTetO-3xCTCF
340	0.466683	clone2	TetO-3xCTCF			230	0.971574	clone1	0minTetO-3xCTCF
350	0.473868	clone2	TetO-3xCTCF			240	0.985935	clone1	0minTetO-3xCTCF
360	0.503132	clone2	TetO-3xCTCF			250	1.02046	clone1	0minTetO-3xCTCF
370	0.522904	clone2	TetO-3xCTCF			260	1.07133	clone1	0minTetO-3xCTCF
380	0.519455	clone2	TetO-3xCTCF			270	1.10422	clone1	0minTetO-3xCTCF
390	0.520521	clone2	TetO-3xCTCF			280	1.14485	clone1	0minTetO-3xCTCF
400	0.535021	clone2	TetO-3xCTCF			290	1.18274	clone1	0minTetO-3xCTCF
410	0.538317	clone2	TetO-3xCTCF			300	1.26826	clone1	0minTetO-3xCTCF
420	0.538068	clone2	TetO-3xCTCF			310	1.30239	clone1	0minTetO-3xCTCF
430	0.554281	clone2	TetO-3xCTCF			320	1.29805	clone1	0minTetO-3xCTCF
440	0.580716	clone2	TetO-3xCTCF			10	0.0230928	clone1	0minTetO-3xCTCF
450	0.58949	clone2	TetO-3xCTCF			20	0.0508574	clone1	0minTetO-3xCTCF
460	0.580444	clone2	TetO-3xCTCF			30	0.0729498	clone1	0minTetO-3xCTCF
470	0.564579	clone2	TetO-3xCTCF			40	0.0891853	clone1	0minTetO-3xCTCF
480	0.576377	clone2	TetO-3xCTCF			50	0.0940761	clone1	0minTetO-3xCTCF
490	0.570415	clone2	TetO-3xCTCF			60	0.120032	clone1	0minTetO-3xCTCF
10	0.0589573	clone2	TetO-3xCTCF			70	0.135473	clone1	0minTetO-3xCTCF
20	0.0956971	clone2	TetO-3xCTCF			10	0.0318949	clone1	0minTetO-3xCTCF
30	0.104965	clone2	TetO-3xCTCF			20	0.0436849	clone1	0minTetO-3xCTCF
40	0.106297	clone2	TetO-3xCTCF			30	0.0581038	clone1	0minTetO-3xCTCF
50	0.127625	clone2	TetO-3xCTCF			40	0.0751207	clone1	0minTetO-3xCTCF
60	0.135713	clone2	TetO-3xCTCF			50	0.0898133	clone1	0minTetO-3xCTCF
70	0.168973	clone2	TetO-3xCTCF			60	0.104626	clone1	0minTetO-3xCTCF
80	0.195498	clone2	TetO-3xCTCF			70	0.12416	clone1	0minTetO-3xCTCF
90	0.196151	clone2	TetO-3xCTCF			80	0.139194	clone1	0minTetO-3xCTCF
10	0.0699006	clone2	TetO-3xCTCF			90	0.165939	clone1	0minTetO-3xCTCF
20	0.0747231	clone2	TetO-3xCTCF			100	0.19807	clone1	0minTetO-3xCTCF
30	0.0964343	clone2	TetO-3xCTCF			110	0.223316	clone1	0minTetO-3xCTCF
40	0.109476	clone2	TetO-3xCTCF			120	0.25327	clone1	0minTetO-3xCTCF
50	0.152367	clone2	TetO-3xCTCF			130	0.28403	clone1	0minTetO-3xCTCF
60	0.168967	clone2	TetO-3xCTCF			140	0.307654	clone1	0minTetO-3xCTCF
70	0.194318	clone2	TetO-3xCTCF			150	0.32456	clone1	0minTetO-3xCTCF
80	0.216752	clone2	TetO-3xCTCF			160	0.339423	clone1	0minTetO-3xCTCF
90	0.247138	clone2	TetO-3xCTCF			170	0.364616	clone1	0minTetO-3xCTCF
100	0.247017	clone2	TetO-3xCTCF			180	0.400586	clone1	0minTetO-3xCTCF
110	0.293407	clone2	TetO-3xCTCF			190	0.440369	clone1	0minTetO-3xCTCF
120	0.307535	clone2	TetO-3xCTCF			200	0.487724	clone1	0minTetO-3xCTCF
130	0.377924	clone2	TetO-3xCTCF			210	0.519444	clone1	0minTetO-3xCTCF
140	0.390336	clone2	TetO-3xCTCF			220	0.549026	clone1	0minTetO-3xCTCF
10	0.0462902	clone2	TetO-3xCTCF			230	0.538726	clone1	0minTetO-3xCTCF
20	0.0695677	clone2	TetO-3xCTCF			240	0.592809	clone1	0minTetO-3xCTCF
30	0.0878578	clone2	TetO-3xCTCF			250	0.643758	clone1	0minTetO-3xCTCF
40	0.106073	clone2	TetO-3xCTCF			260	0.657082	clone1	0minTetO-3xCTCF
50	0.128202	clone2	TetO-3xCTCF			270	0.72912	clone1	0minTetO-3xCTCF
60	0.154922	clone2	TetO-3xCTCF			280	0.770386	clone1	0minTetO-3xCTCF
70	0.171014	clone2	TetO-3xCTCF			10	0.0526892	clone1	0minTetO-3xCTCF
80	0.193088	clone2	TetO-3xCTCF			20	0.0648951	clone1	0minTetO-3xCTCF
90	0.217798	clone2	TetO-3xCTCF			30	0.100878	clone1	0minTetO-3xCTCF
100	0.232535	clone2	TetO-3xCTCF			40	0.151564	clone1	0minTetO-3xCTCF
110	0.248196	clone2	TetO-3xCTCF			50	0.159589	clone1	0minTetO-3xCTCF
120	0.263386	clone2	TetO-3xCTCF			60	0.184037	clone1	0minTetO-3xCTCF
130	0.278257	clone2	TetO-3xCTCF			70	0.223054	clone1	0minTetO-3xCTCF
140	0.289727	clone2	TetO-3xCTCF			10	0.117169	clone1	0minTetO-3xCTCF
150	0.292135	clone2	TetO-3xCTCF			20	0.130332	clone1	0minTetO-3xCTCF
160	0.307969	clone2	TetO-3xCTCF			30	0.207385	clone1	0minTetO-3xCTCF
170	0.313906	clone2	TetO-3xCTCF			40	0.174391	clone1	0minTetO-3xCTCF
180	0.320638	clone2	TetO-3xCTCF			50	0.152771	clone1	0minTetO-3xCTCF
190	0.335888	clone2	TetO-3xCTCF			60	0.157308	clone1	0minTetO-3xCTCF
200	0.338945	clone2	TetO-3xCTCF			70	0.160235	clone1	0minTetO-3xCTCF
210	0.353205	clone2	TetO-3xCTCF			10	0.0399773	clone1	0minTetO-3xCTCF
220	0.358453	clone2	TetO-3xCTCF			20	0.050667	clone1	0minTetO-3xCTCF
230	0.383823	clone2	TetO-3xCTCF			30	0.0813073	clone1	0minTetO-3xCTCF
240	0.394924	clone2	TetO-3xCTCF			40	0.116096	clone1	0minTetO-3xCTCF
250	0.400986	clone2	TetO-3xCTCF			50	0.134602	clone1	0minTetO-3xCTCF
260	0.414975	clone2	TetO-3xCTCF			60	0.176484	clone1	0minTetO-3xCTCF
270	0.426839	clone2	TetO-3xCTCF			70	0.204004	clone1	0minTetO-3xCTCF
280	0.446548	clone2	TetO-3xCTCF			80	0.240062	clone1	0minTetO-3xCTCF
290	0.456953	clone2	TetO-3xCTCF			90	0.27916	clone1	0minTetO-3xCTCF
300	0.471935	clone2	TetO-3xCTCF			100	0.312093	clone1	0minTetO-3xCTCF
310	0.490163	clone2	TetO-3xCTCF			110	0.358093	clone1	0minTetO-3xCTCF
320	0.508893	clone2	TetO-3xCTCF			120	0.421401	clone1	0minTetO-3xCTCF
330	0.519739	clone2	TetO-3xCTCF			130	0.490555	clone1	0minTetO-3xCTCF
340	0.539157	clone2	TetO-3xCTCF			140	0.567687	clone1	0minTetO-3xCTCF
350	0.559905	clone2	TetO-3xCTCF			150	0.647395	clone1	0minTetO-3xCTCF
360	0.581117	clone2	TetO-3xCTCF			160	0.705832	clone1	0minTetO-3xCTCF
370	0.592265	clone2	TetO-3xCTCF			170	0.762303	clone1	0minTetO-3xCTCF
380	0.607772	clone2	TetO-3xCTCF			180	0.817428	clone1	0minTetO-3xCTCF
390	0.624634	clone2	TetO-3xCTCF			190	0.879261	clone1	0minTetO-3xCTCF
400	0.639785	clone2	TetO-3xCTCF			200	0.96233	clone1	0minTetO-3xCTCF
410	0.648726	clone2	TetO-3xCTCF			210	1.03905	clone1	0minTetO-3xCTCF
420	0.661049	clone2	TetO-3xCTCF			220	1.14376	clone1	0minTetO-3xCTCF
430	0.67765	clone2	TetO-3xCTCF			230	1.2718	clone1	0minTetO-3xCTCF
440	0.68566	clone2	TetO-3xCTCF			240	1.39452	clone1	0minTetO-3xCTCF
[truncated: 390,059+ more rows]

## Sheet: Ext.Dat.2D
Data are too big and can be accessed by this link: https://doi.org/10.5281/zenodo.7120765

## Sheet: Ext.Dat.2E
# distribution of diffusion coefficient and scaling
scaling exponent	diffusion coefficient	time of treatment	degradation
0.798096	0.00273441	0min	WAPL			#notes
0.723138	0.010816	0min	WAPL			0min treatment	WT
0.527328	0.00513093	0min	WAPL			Xxmintreatment	degraded condition
0.683019	0.00395808	1440min	WAPL
0.69691	0.00606098	1440min	WAPL
0.508016	0.00977993	1440min	WAPL
0.49015	0.0133182	1440min	WAPL
0.727564	0.00752736	1440min	WAPL
0.558163	0.00655909	1440min	WAPL
0.566684	0.00540304	1440min	WAPL
0.745872	0.0043402	1440min	WAPL
0.853563	0.0041527	1440min	WAPL
0.586488	0.00560889	1440min	WAPL
0.962859	0.00345037	0min	WAPL
0.522612	0.00909614	0min	WAPL
0.68242	0.00389427	0min	WAPL
0.772336	0.0046573	0min	WAPL
0.631759	0.00468698	0min	WAPL
0.921603	0.00143412	0min	WAPL
0.67823	0.00528672	0min	WAPL
0.486917	0.00568996	0min	WAPL
0.981255	0.00181699	0min	WAPL
0.769332	0.00379166	0min	WAPL
0.837982	0.0017603	0min	WAPL
0.925667	0.000873376	0min	WAPL
0.750728	0.00383028	0min	WAPL
0.764077	0.00292105	0min	WAPL
0.573122	0.00473401	0min	WAPL
0.681485	0.00394048	0min	WAPL
0.699252	0.00396091	0min	WAPL
0.832976	0.00274508	0min	WAPL
0.787631	0.000714303	0min	WAPL
0.966898	0.000812296	0min	WAPL
0.665366	0.00561922	0min	WAPL
0.713758	0.00288309	0min	WAPL
0.868127	0.00214011	0min	WAPL
0.896825	0.00248768	0min	WAPL
0.673187	0.00489901	0min	WAPL
0.814455	0.00398922	0min	WAPL
0.7083	0.00357794	0min	WAPL
0.456304	0.0111181	0min	WAPL
0.871814	0.00163269	0min	WAPL
0.745786	0.00193215	0min	WAPL
0.673039	0.00432084	0min	WAPL
0.59179	0.00633181	0min	WAPL
0.750508	0.00542785	0min	WAPL
0.542202	0.00660403	0min	WAPL
0.991741	0.0010307	0min	WAPL
0.647612	0.00494541	0min	WAPL
0.628389	0.00771597	0min	WAPL
0.788672	0.00169444	0min	WAPL
0.589725	0.00505022	0min	WAPL
0.854048	0.00131576	0min	WAPL
0.708292	0.00461569	0min	WAPL
0.842771	0.00161173	1440min	WAPL
0.534627	0.00489301	1440min	WAPL
0.679774	0.002124	1440min	WAPL
0.688889	0.00379094	1440min	WAPL
0.570055	0.0034449	1440min	WAPL
0.705155	0.00389052	1440min	WAPL
1.05183	0.000269374	1440min	WAPL
0.72442	0.0023508	1440min	WAPL
0.716366	0.00291945	1440min	WAPL
0.367815	0.00799011	1440min	WAPL
1.93392	6.66952e-06	1440min	WAPL
1.21222	0.000252316	1440min	WAPL
0.580268	0.0114962	1440min	WAPL
0.839219	0.000876074	1440min	WAPL
0.75361	0.00168122	1440min	WAPL
0.912847	0.00103384	1440min	WAPL
0.56329	0.00419186	1440min	WAPL
1.01655	0.000662936	1440min	WAPL
1.15981	0.00112836	1440min	WAPL
0.813649	0.00128492	1440min	WAPL
1.14734	0.000317592	1440min	WAPL
0.637776	0.00373522	1440min	WAPL
0.830274	0.00109801	1440min	WAPL
0.844914	0.00534854	1440min	WAPL
1.27216	0.000161677	1440min	WAPL
0.762993	0.0054102	1440min	WAPL
0.733661	0.00203305	1440min	WAPL
0.739953	0.00267546	0min	WAPL
0.52759	0.0129151	0min	WAPL
0.651903	0.00798935	0min	WAPL
0.623902	0.0093858	0min	WAPL
0.721491	0.00963844	0min	WAPL
0.785907	0.00407479	0min	WAPL
0.66299	0.00721506	0min	WAPL
0.468213	0.0091011	0min	WAPL
0.781748	0.0146049	0min	WAPL
0.739469	0.00269523	0min	WAPL
0.288103	0.0125552	0min	WAPL
0.600079	0.0049744	0min	WAPL
0.613429	0.00986003	0min	WAPL
0.61682	0.00697342	1440min	WAPL
0.629259	0.00422305	1440min	WAPL
0.625838	0.00348024	1440min	WAPL
0.664309	0.00272506	1440min	WAPL
0.626448	0.00342727	1440min	WAPL
0.553065	0.0094251	1440min	WAPL
0.254634	0.0188356	1440min	WAPL
0.703	0.00247385	1440min	WAPL
0.591646	0.00593461	1440min	WAPL
0.511821	0.00719744	1440min	WAPL
0.707053	0.00194372	1440min	WAPL
0.783518	0.00113294	1440min	WAPL
0.685357	0.00254102	1440min	WAPL
0.634964	0.00433096	1440min	WAPL
0.407366	0.00888449	1440min	WAPL
0.545083	0.00699083	1440min	WAPL
0.598451	0.00253288	1440min	WAPL
1.19557	0.000185497	1440min	WAPL
0.716794	0.00261322	1440min	WAPL
0.727441	0.00226879	1440min	WAPL
0.527594	0.00591957	1440min	WAPL
0.369162	0.00782296	1440min	WAPL
0.377023	0.00985315	1440min	WAPL
0.527695	0.00794361	1440min	WAPL
0.801607	0.00571013	1440min	WAPL
0.690533	0.00326402	1440min	WAPL
0.472575	0.00586548	1440min	WAPL
0.650224	0.00187643	1440min	WAPL
0.768103	0.00207079	1440min	WAPL
0.77499	0.00257824	1440min	WAPL
0.630151	0.00530326	1440min	WAPL
0.858701	0.00226912	1440min	WAPL
0.509043	0.00730338	1440min	WAPL
0.600577	0.00398641	1440min	WAPL
0.565624	0.00469191	1440min	WAPL
0.838308	0.00188049	1440min	WAPL
0.993399	0.00132964	1440min	WAPL
0.625199	0.0035877	1440min	WAPL
0.620173	0.0050555	1440min	WAPL
0.438768	0.00871821	1440min	WAPL
0.598857	0.00732018	1440min	WAPL
0.608966	0.00561973	1440min	WAPL
0.743095	0.0019197	1440min	WAPL
0.426593	0.0115051	1440min	WAPL
0.764236	0.00259716	1440min	WAPL
0.644764	0.00580699	1440min	WAPL
0.527232	0.00618563	1440min	WAPL
0.626938	0.00329526	1440min	WAPL
0.548392	0.00747182	1440min	WAPL
0.486326	0.0108032	1440min	WAPL
0.462562	0.0126782	1440min	WAPL
0.699238	0.00514724	1440min	WAPL
0.870274	0.00156412	1440min	WAPL
0.786197	0.00631884	1440min	WAPL
0.505079	0.00801143	1440min	WAPL
0.651352	0.00747712	1440min	WAPL
0.89675	0.00195492	1440min	WAPL
0.632444	0.00454829	1440min	WAPL
0.499114	0.0104872	1440min	WAPL
0.728533	0.00500204	1440min	WAPL
0.394912	0.013814	1440min	WAPL
0.612893	0.00966726	0min	WAPL
0.605909	0.00997936	0min	WAPL
0.730889	0.00722473	0min	WAPL
0.658542	0.0078162	0min	WAPL
0.564165	0.0146172	0min	WAPL
0.89455	0.00239559	0min	WAPL
0.648277	0.00858781	0min	WAPL
0.690537	0.0127209	0min	WAPL
0.567802	0.00942781	0min	WAPL
0.644496	0.0133125	0min	WAPL
0.634324	0.01472	0min	WAPL
0.625615	0.00860371	0min	WAPL
0.611097	0.0113625	0min	WAPL
0.768499	0.00537093	0min	WAPL
0.511469	0.011425	0min	WAPL
0.812912	0.00378954	0min	WAPL
0.491553	0.0130978	0min	WAPL
0.631479	0.00908292	0min	WAPL
0.674018	0.00918615	0min	WAPL
0.586398	0.0129058	0min	WAPL
0.799451	0.0079223	0min	WAPL
0.803764	0.00517706	0min	WAPL
0.618935	0.00919029	0min	WAPL
0.776997	0.00689139	0min	WAPL
0.721095	0.00668968	0min	WAPL
0.565146	0.0104186	0min	WAPL
0.635317	0.0118468	0min	WAPL
0.680873	0.00610464	0min	WAPL
0.882548	0.00316554	0min	WAPL
0.736745	0.00657479	0min	WAPL
0.73347	0.00888131	0min	WAPL
0.559963	0.0103587	0min	WAPL
0.690661	0.00845647	0min	WAPL
0.712008	0.00666304	0min	WAPL
0.706479	0.00595219	0min	WAPL
0.771102	0.006124	0min	WAPL
0.792226	0.00416021	0min	WAPL
0.578539	0.00527439	0min	WAPL
0.943749	0.00276395	0min	WAPL
0.726668	0.00828579	0min	WAPL
0.641791	0.00672317	0min	WAPL
0.682029	0.0105197	0min	WAPL
0.577063	0.0148944	0min	WAPL
0.771075	0.00542729	0min	WAPL
0.627255	0.0123625	0min	WAPL
0.849421	0.0032335	0min	WAPL
0.67381	0.00752266	0min	WAPL
0.582107	0.00520592	0min	WAPL
0.6505	0.0108115	0min	WAPL
0.618659	0.0102222	0min	WAPL
0.699933	0.00954737	0min	WAPL
0.499	0.0167816	0min	WAPL
0.60094	0.00861864	0min	WAPL
0.643306	0.00682151	0min	WAPL
0.698262	0.00464328	0min	WAPL
0.70767	0.00301563	0min	WAPL
0.827346	0.00472436	0min	WAPL
0.758792	0.00773136	0min	WAPL
0.846117	0.00456788	0min	WAPL
0.745238	0.00489113	0min	WAPL
0.811153	0.00577518	0min	WAPL
0.650325	0.0095149	0min	WAPL
0.806108	0.00680904	0min	WAPL
0.633282	0.00794647	0min	WAPL
0.910487	0.00679998	0min	WAPL
0.581068	0.0107217	0min	WAPL
0.643914	0.00856976	0min	WAPL
0.680132	0.0090307	0min	WAPL
0.739135	0.00952464	0min	WAPL
0.587994	0.0124033	0min	WAPL
0.727255	0.00882641	0min	WAPL
0.578343	0.0123577	0min	WAPL
0.618417	0.00788531	0min	WAPL
0.575634	0.0145966	0min	WAPL
0.840285	0.00509866	0min	WAPL
0.589551	0.0152349	0min	WAPL
0.507745	0.00382763	0min	WAPL
0.482089	0.00737665	0min	WAPL
0.505682	0.0119597	0min	WAPL
0.929872	0.00430411	0min	WAPL
0.718351	0.00549932	0min	WAPL
0.8531	0.00195744	0min	WAPL
0.727917	0.00453267	0min	WAPL
0.653619	0.00648588	0min	WAPL
0.929745	0.00580888	0min	WAPL
0.992309	0.00269756	0min	WAPL
0.801136	0.00425398	0min	WAPL
0.818406	0.00429355	0min	WAPL
0.964341	0.00229716	0min	WAPL
0.67323	0.0047286	0min	WAPL
0.784647	0.00378093	0min	WAPL
0.955798	0.00341644	0min	WAPL
0.632832	0.00680974	0min	WAPL
0.912053	0.00298358	0min	WAPL
0.927838	0.0024589	0min	WAPL
0.787029	0.0032346	0min	WAPL
0.666568	0.00813872	0min	WAPL
0.72354	0.00536828	0min	WAPL
0.811387	0.00596983	0min	WAPL
0.574375	0.0130239	0min	WAPL
0.910019	0.00277755	0min	WAPL
0.777729	0.00356463	0min	WAPL
0.675272	0.00694034	0min	WAPL
0.876851	0.00328253	0min	WAPL
0.772293	0.00499136	0min	WAPL
0.644154	0.00858574	0min	WAPL
0.698478	0.00441301	0min	WAPL
0.629009	0.00604518	0min	WAPL
0.862934	0.00202523	0min	WAPL
0.677368	0.00566232	0min	WAPL
0.910281	0.00294319	0min	WAPL
0.811517	0.00443885	0min	WAPL
0.589379	0.00732393	0min	WAPL
0.497685	0.0112891	0min	WAPL
0.839272	0.00526729	0min	WAPL
0.717385	0.00450241	0min	WAPL
0.742682	0.00313936	0min	WAPL
0.887348	0.00437315	0min	WAPL
0.87601	0.00251268	0min	WAPL
0.846499	0.00217937	0min	WAPL
0.873006	0.00302063	0min	WAPL
1.32207	0.000207646	0min	WAPL
0.583739	0.00541153	0min	WAPL
0.980437	0.00369563	0min	WAPL
0.762915	0.00486271	0min	WAPL
0.747883	0.00368619	0min	WAPL
0.714066	0.0115025	0min	WAPL
0.810049	0.00234529	0min	WAPL
0.592684	0.010071	0min	WAPL
0.630464	0.00666603	0min	WAPL
0.793216	0.00434399	0min	WAPL
0.954858	0.00241684	0min	WAPL
0.902069	0.00462924	0min	WAPL
0.773965	0.00612313	0min	WAPL
0.643355	0.0103202	0min	WAPL
0.89271	0.00200255	0min	WAPL
0.823452	0.00282135	0min	WAPL
0.634366	0.00410565	0min	WAPL
0.704831	0.00498961	0min	WAPL
0.882553	0.00183191	0min	WAPL
0.694611	0.00369114	0min	WAPL
0.765567	0.00201501	0min	WAPL
0.274791	0.0140532	0min	WAPL
0.531213	0.00867544	0min	WAPL
0.801572	0.00300514	0min	WAPL
0.66341	0.00466019	0min	WAPL
0.691748	0.00375501	0min	WAPL
0.861432	0.00235605	0min	WAPL
0.602469	0.0101992	0min	WAPL
0.841735	0.00351194	0min	WAPL
1.09824	0.00173197	0min	WAPL
0.75506	0.00233164	0min	WAPL
0.915342	0.00486504	0min	WAPL
0.558532	0.00770889	0min	WAPL
0.55885	0.00953556	0min	WAPL
0.671631	0.0096641	0min	WAPL
0.769552	0.00682162	0min	WAPL
0.638356	0.0140601	0min	WAPL
0.626735	0.00863146	0min	WAPL
0.741121	0.00541331	0min	WAPL
0.677731	0.00501152	0min	WAPL
0.451036	0.0108563	0min	WAPL
0.555928	0.0138872	0min	WAPL
0.756121	0.00462956	0min	WAPL
0.638292	0.00706032	0min	WAPL
0.680802	0.00966055	0min	WAPL
0.738166	0.00764781	0min	WAPL
0.859656	0.00451109	0min	WAPL
0.552844	0.00889039	0min	WAPL
0.649426	0.00539665	0min	WAPL
0.574256	0.0107688	0min	WAPL
0.517622	0.00689365	1440min	WAPL
0.324065	0.0183653	1440min	WAPL
0.587147	0.00749483	1440min	WAPL
0.506503	0.012079	1440min	WAPL
0.591969	0.00529607	1440min	WAPL
0.933661	0.000679227	1440min	WAPL
0.87596	0.00161516	1440min	WAPL
0.647736	0.00802746	1440min	WAPL
0.803148	0.00104295	1440min	WAPL
0.697207	0.0041543	1440min	WAPL
0.596038	0.00519165	1440min	WAPL
0.811651	0.00167025	1440min	WAPL
0.838314	0.0020681	1440min	WAPL
0.691959	0.00160773	1440min	WAPL
0.765376	0.00281974	1440min	WAPL
0.559439	0.00693784	1440min	WAPL
0.951055	0.000782006	1440min	WAPL
0.670312	0.0051358	1440min	WAPL
0.80234	0.00185886	1440min	WAPL
0.977215	0.000904174	1440min	WAPL
0.654817	0.00319656	1440min	WAPL
0.649031	0.00499937	1440min	WAPL
0.329243	0.0257273	1440min	WAPL
0.456944	0.0089601	1440min	WAPL
0.575881	0.00586255	1440min	WAPL
0.561426	0.00784435	1440min	WAPL
0.556811	0.00658929	1440min	WAPL
0.541176	0.00715783	1440min	WAPL
0.591544	0.00330898	1440min	WAPL
0.559635	0.00999786	1440min	WAPL
0.658055	0.00493994	1440min	WAPL
0.594799	0.00650492	1440min	WAPL
0.770391	0.001456	1440min	WAPL
0.627194	0.00289229	1440min	WAPL
0.450226	0.0178247	1440min	WAPL
0.561304	0.00740658	1440min	WAPL
0.659315	0.0052042	1440min	WAPL
0.495315	0.00926407	1440min	WAPL
0.806005	0.0105608	1440min	WAPL
0.757456	0.00573739	1440min	WAPL
0.669568	0.00961665	1440min	WAPL
0.648253	0.00495011	1440min	WAPL
0.543272	0.0111111	1440min	WAPL
0.547232	0.00977476	1440min	WAPL
0.841427	0.00311335	1440min	WAPL
0.810701	0.00336011	1440min	WAPL
0.526869	0.00834122	1440min	WAPL
0.500399	0.0111537	1440min	WAPL
0.664462	0.00624863	1440min	WAPL
0.678587	0.00381955	1440min	WAPL
0.825187	0.00286031	1440min	WAPL
0.772374	0.00357767	1440min	WAPL
0.799057	0.00297112	1440min	WAPL
0.693919	0.00927104	1440min	WAPL
0.783806	0.00415093	1440min	WAPL
0.67117	0.00694959	1440min	WAPL
0.458464	0.00939858	1440min	WAPL
0.683906	0.00996408	1440min	WAPL
0.885953	0.00891934	1440min	WAPL
0.94855	0.00142337	1440min	WAPL
1.09992	0.000422064	1440min	WAPL
0.882607	0.00161642	1440min	WAPL
0.757719	0.00490044	1440min	WAPL
0.743127	0.00285403	1440min	WAPL
0.683324	0.00447743	1440min	WAPL
0.978138	0.00102993	1440min	WAPL
0.522037	0.005837	1440min	WAPL
0.815855	0.0025446	1440min	WAPL
0.729606	0.00306062	1440min	WAPL
0.924226	0.00161514	1440min	WAPL
0.747866	0.00347628	1440min	WAPL
0.747944	0.00636532	1440min	WAPL
0.763127	0.00321904	1440min	WAPL
0.716962	0.00430186	1440min	WAPL
0.455157	0.00544327	1440min	WAPL
0.979515	0.000784927	1440min	WAPL
0.678126	0.00564899	1440min	WAPL
0.877717	0.00142005	1440min	WAPL
0.727366	0.00362401	1440min	WAPL
0.806137	0.00151944	1440min	WAPL
1.1147	0.00062691	1440min	WAPL
0.693872	0.00436139	1440min	WAPL
0.781688	0.0057881	1440min	WAPL
0.803386	0.0020449	1440min	WAPL
0.88265	0.00090446	1440min	WAPL
0.872017	0.000929827	1440min	WAPL
0.866365	0.00121919	1440min	WAPL
0.706938	0.00579615	1440min	WAPL
0.86944	0.00194692	1440min	WAPL
0.573424	0.00562097	1440min	WAPL
0.81267	0.0030986	1440min	WAPL
0.892595	0.00312046	1440min	WAPL
0.659853	0.00874184	1440min	WAPL
0.61944	0.00320067	1440min	WAPL
0.543969	0.00775685	1440min	WAPL
0.658949	0.00427634	1440min	WAPL
0.74695	0.00201053	1440min	WAPL
0.844182	0.00304771	1440min	WAPL
0.575982	0.0063761	1440min	WAPL
0.574163	0.00750365	1440min	WAPL
0.791078	0.00189639	1440min	WAPL
0.597885	0.00395627	1440min	WAPL
0.598195	0.0100929	1440min	WAPL
0.481414	0.00639303	1440min	WAPL
0.62846	0.00712223	1440min	WAPL
0.750917	0.00262033	1440min	WAPL
0.783094	0.00258408	1440min	WAPL
0.825222	0.00348965	1440min	WAPL
0.545507	0.00669273	1440min	WAPL
0.776403	0.00398314	1440min	WAPL
0.645618	0.00471891	1440min	WAPL
0.540335	0.0095321	1440min	WAPL
0.679528	0.00668795	1440min	WAPL
0.778129	0.00486743	1440min	WAPL
0.649909	0.00498555	1440min	WAPL
0.671795	0.0066224	1440min	WAPL
0.600402	0.0108786	1440min	WAPL
0.509188	0.0113384	1440min	WAPL
0.579428	0.0122979	1440min	WAPL
0.571826	0.0102339	1440min	WAPL
0.616436	0.00635734	1440min	WAPL
0.784226	0.00522305	1440min	WAPL
0.697337	0.0077167	1440min	WAPL
0.721111	0.00573296	1440min	WAPL
0.622307	0.00760179	1440min	WAPL
0.583996	0.00994118	1440min	WAPL
0.800319	0.00187247	1440min	WAPL
0.772048	0.00300744	1440min	WAPL
0.809765	0.00321075	1440min	WAPL
0.579465	0.0100867	1440min	WAPL
0.698595	0.00474614	1440min	WAPL
0.832454	0.00361787	1440min	WAPL
0.767109	0.00572389	1440min	WAPL
0.825207	0.00383164	1440min	WAPL
0.635199	0.00815446	1440min	WAPL
0.680123	0.00839898	1440min	WAPL
0.72714	0.00744165	1440min	WAPL
0.448818	0.00919861	0min	WAPL
0.635352	0.00341131	0min	WAPL
0.591422	0.00970957	0min	WAPL
0.615641	0.00667996	0min	WAPL
0.691227	0.00321387	0min	WAPL
0.462933	0.0038418	0min	WAPL
0.681244	0.00493351	0min	WAPL
0.670522	0.0053667	0min	WAPL
0.96691	0.00152675	0min	WAPL
0.839585	0.00453659	0min	WAPL
0.902649	0.00238338	0min	WAPL
1.03262	0.00134633	0min	WAPL
0.520475	0.0132488	0min	WAPL
0.7687	0.00320584	0min	WAPL
0.803113	0.00234165	0min	WAPL
0.781731	0.00307234	0min	WAPL
0.894953	0.00133985	0min	WAPL
0.594494	0.00434146	0min	WAPL
0.708554	0.00503673	0min	WAPL
0.681129	0.00539816	0min	WAPL
0.812467	0.00260201	0min	WAPL
0.901772	0.00157165	0min	WAPL
0.809529	0.00450266	0min	WAPL
0.616087	0.00354643	0min	WAPL
0.90045	0.00134061	0min	WAPL
1.00368	0.00170528	0min	WAPL
0.829151	0.00205058	0min	WAPL
0.819167	0.00272509	0min	WAPL
0.791733	0.00319223	0min	WAPL
0.839293	0.00395068	0min	WAPL
0.850085	0.00316341	0min	WAPL
0.797025	0.00268383	0min	WAPL
0.714809	0.00486901	0min	WAPL
0.710382	0.00220857	0min	WAPL
0.975331	0.00276102	0min	WAPL
0.565472	0.00816945	0min	WAPL
0.72372	0.00520847	0min	WAPL
0.868103	0.00259713	0min	WAPL
0.581592	0.0107431	0min	WAPL
0.876303	0.000834093	0min	WAPL
0.752887	0.00213895	0min	WAPL
0.914313	0.00141583	0min	WAPL
0.779791	0.00197578	0min	WAPL
0.55473	0.00494536	0min	WAPL
1.4148	6.1807e-05	0min	WAPL
0.495207	0.00823865	0min	WAPL
0.739009	0.00270268	0min	WAPL
0.716021	0.00294614	0min	WAPL
0.568226	0.00481062	0min	WAPL
0.858105	0.000917947	0min	WAPL
0.687822	0.00258801	0min	WAPL
0.59523	0.00224012	0min	WAPL
0.491699	0.00524633	0min	WAPL
0.428509	0.0112134	0min	WAPL
0.93501	0.000830522	1440min	WAPL
0.62254	0.00635401	1440min	WAPL
0.654018	0.00320009	1440min	WAPL
0.79489	0.001887	1440min	WAPL
0.610547	0.00696491	1440min	WAPL
0.650133	0.00354355	1440min	WAPL
0.581469	0.00486296	1440min	WAPL
0.537856	0.00695204	1440min	WAPL
0.739179	0.00260402	1440min	WAPL
0.767819	0.00194607	1440min	WAPL
0.539062	0.00950315	1440min	WAPL
0.950541	0.00139973	1440min	WAPL
0.627564	0.00789674	1440min	WAPL
0.917621	0.000820892	1440min	WAPL
0.613384	0.00421817	1440min	WAPL
0.52689	0.00641458	1440min	WAPL
0.87996	0.000645403	1440min	WAPL
0.779612	0.00225454	1440min	WAPL
1.00075	0.00139479	1440min	WAPL
0.654057	0.00534967	1440min	WAPL
0.995643	0.000756449	1440min	WAPL
0.899409	0.000782757	1440min	WAPL
0.727792	0.00593268	1440min	WAPL
0.670234	0.00405162	1440min	WAPL
0.795351	0.00185395	1440min	WAPL
0.605898	0.00363281	1440min	WAPL
0.890169	0.0030202	1440min	WAPL
0.700016	0.0034911	1440min	WAPL
0.660968	0.00264834	1440min	WAPL
0.685826	0.00386173	1440min	WAPL
0.642848	0.00439823	1440min	WAPL
0.44571	0.00785397	1440min	WAPL
0.828221	0.00188538	1440min	WAPL
0.528559	0.00243341	1440min	WAPL
1.16944	0.000209974	1440min	WAPL
0.673802	0.00353514	1440min	WAPL
0.687641	0.00462271	1440min	WAPL
0.814906	0.00178282	1440min	WAPL
0.704364	0.00500149	1440min	WAPL
0.583348	0.00486388	1440min	WAPL
0.448506	0.00859854	1440min	WAPL
1.02566	0.000200533	1440min	WAPL
0.697691	0.00220792	1440min	WAPL
0.751805	0.000848666	1440min	WAPL
0.838978	0.00185012	1440min	WAPL
0.746085	0.00404786	1440min	WAPL
0.368358	0.0138689	1440min	WAPL
0.788532	0.00235979	1440min	WAPL
0.542968	0.00522566	1440min	WAPL
0.784526	0.00210415	1440min	WAPL
0.499973	0.00770015	1440min	WAPL
0.628412	0.00411224	1440min	WAPL
0.882845	0.00151439	1440min	WAPL
0.666094	0.0055703	1440min	WAPL
0.468507	0.00704753	1440min	WAPL
0.410642	0.00887738	1440min	WAPL
0.829069	0.00250572	1440min	WAPL
0.651036	0.00436988	0min	WAPL
0.61744	0.00445855	0min	WAPL
0.709957	0.00542721	0min	WAPL
0.872757	0.00301438	0min	WAPL
1.07405	0.0019784	0min	WAPL
0.848715	0.00291191	0min	WAPL
0.875458	0.000938311	0min	WAPL
0.509439	0.0140406	0min	WAPL
0.909451	0.00420479	0min	WAPL
1.01832	0.00181276	0min	WAPL
0.762878	0.00400095	0min	WAPL
0.715267	0.00536188	0min	WAPL
0.83147	0.00146199	0min	WAPL
0.828516	0.00205526	0min	WAPL
0.615128	0.0074175	0min	WAPL
0.760855	0.00202225	0min	WAPL
0.53359	0.0117419	0min	WAPL
1.0229	0.000749774	0min	WAPL
0.771996	0.0023959	0min	WAPL
0.801619	0.00334628	0min	WAPL
0.638215	0.00744023	0min	WAPL
0.737095	0.00399934	0min	WAPL
0.810799	0.0044558	0min	WAPL
0.774802	0.00402948	0min	WAPL
0.809826	0.00150273	0min	WAPL
0.489057	0.00999418	0min	WAPL
0.568328	0.0131807	1440min	WAPL
0.877695	0.00334617	1440min	WAPL
0.812248	0.0027405	1440min	WAPL
0.540475	0.00838043	1440min	WAPL
0.686579	0.00349388	1440min	WAPL
0.227884	0.0224529	1440min	WAPL
0.73794	0.00603058	1440min	WAPL
0.810321	0.0038144	1440min	WAPL
0.640819	0.00637776	1440min	WAPL
0.764504	0.00238028	1440min	WAPL
0.935561	0.000884868	1440min	WAPL
0.759154	0.00410169	1440min	WAPL
0.678107	0.00726984	1440min	WAPL
1.06964	0.00295811	1440min	WAPL
1.12259	0.000972379	1440min	WAPL
0.665769	0.00604983	0min	rad21_with_3xCTCF
0.570042	0.00727833	0min	rad21_with_3xCTCF
0.58465	0.00959222	0min	rad21_with_3xCTCF
0.668076	0.00712149	0min	rad21_with_3xCTCF
0.638539	0.00765604	90min	rad21_with_3xCTCF
0.575746	0.00936951	90min	rad21_with_3xCTCF
0.586151	0.0103974	0min	rad21_with_3xCTCF
0.528354	0.0155858	0min	rad21_with_3xCTCF
0.43981	0.0184748	0min	rad21_with_3xCTCF
0.612193	0.0116749	0min	rad21_with_3xCTCF
0.761162	0.0109795	0min	rad21_with_3xCTCF
0.688183	0.00819079	0min	rad21_with_3xCTCF
0.425544	0.0153272	0min	rad21_with_3xCTCF
0.467895	0.0296159	0min	rad21_with_3xCTCF
0.536356	0.0162059	0min	rad21_with_3xCTCF
0.598683	0.0204509	0min	rad21_with_3xCTCF
0.527738	0.0113893	0min	rad21_with_3xCTCF
0.637573	0.00952932	0min	rad21_with_3xCTCF
0.749805	0.00932442	0min	rad21_with_3xCTCF
0.700752	0.011223	0min	rad21_with_3xCTCF
0.694907	0.0195355	0min	rad21_with_3xCTCF
0.795311	0.00953997	0min	rad21_with_3xCTCF
0.691141	0.0157686	0min	rad21_with_3xCTCF
0.844263	0.00646627	0min	rad21_with_3xCTCF
0.709021	0.00915392	0min	rad21_with_3xCTCF
0.594126	0.0137641	0min	rad21_with_3xCTCF
0.553928	0.0170593	0min	rad21_with_3xCTCF
0.666998	0.00648045	0min	rad21_with_3xCTCF
0.604438	0.0149321	0min	rad21_with_3xCTCF
0.58738	0.0107086	0min	rad21_with_3xCTCF
0.509264	0.0235314	0min	rad21_with_3xCTCF
0.701504	0.010378	0min	rad21_with_3xCTCF
0.562614	0.0161413	0min	rad21_with_3xCTCF
0.657586	0.00647774	0min	rad21_with_3xCTCF
0.678819	0.00474519	0min	rad21_with_3xCTCF
0.844116	0.00600103	0min	rad21_with_3xCTCF
0.582933	0.0131465	0min	rad21_with_3xCTCF
0.489332	0.041421	90min	rad21_with_3xCTCF
0.574762	0.0191843	90min	rad21_with_3xCTCF
0.6571	0.0191229	90min	rad21_with_3xCTCF
0.603111	0.0182021	90min	rad21_with_3xCTCF
0.782797	0.0132604	90min	rad21_with_3xCTCF
0.590704	0.0166799	90min	rad21_with_3xCTCF
0.73559	0.0161139	90min	rad21_with_3xCTCF
0.579043	0.0217777	90min	rad21_with_3xCTCF
0.635057	0.0187884	90min	rad21_with_3xCTCF
0.84682	0.01649	90min	rad21_with_3xCTCF
0.70118	0.0170348	90min	rad21_with_3xCTCF
0.60432	0.0143272	90min	rad21_with_3xCTCF
0.713028	0.0176292	90min	rad21_with_3xCTCF
0.713093	0.0152249	90min	rad21_with_3xCTCF
0.682578	0.0153776	90min	rad21_with_3xCTCF
0.699177	0.0131696	90min	rad21_with_3xCTCF
0.626468	0.0181848	90min	rad21_with_3xCTCF
0.641196	0.0185149	90min	rad21_with_3xCTCF
0.562832	0.0257569	90min	rad21_with_3xCTCF
0.515625	0.0276855	90min	rad21_with_3xCTCF
0.306576	0.0267257	90min	rad21_with_3xCTCF
0.505745	0.0262974	90min	rad21_with_3xCTCF
0.565387	0.0191586	90min	rad21_with_3xCTCF
0.503007	0.0238746	90min	rad21_with_3xCTCF
0.440202	0.0292631	90min	rad21_with_3xCTCF
0.543796	0.0226419	90min	rad21_with_3xCTCF
0.581364	0.022826	90min	rad21_with_3xCTCF
0.528807	0.0236162	90min	rad21_with_3xCTCF
0.73594	0.00763535	0min	rad21_with_3xCTCF
0.592872	0.0114236	0min	rad21_with_3xCTCF
0.447155	0.0183427	0min	rad21_with_3xCTCF
0.847283	0.00270538	0min	rad21_with_3xCTCF
0.680866	0.0125903	0min	rad21_with_3xCTCF
0.468972	0.0166303	0min	rad21_with_3xCTCF
0.638764	0.0103605	0min	rad21_with_3xCTCF
0.664186	0.00977329	0min	rad21_with_3xCTCF
0.549639	0.0133163	0min	rad21_with_3xCTCF
0.633747	0.011489	0min	rad21_with_3xCTCF
0.579994	0.0115849	0min	rad21_with_3xCTCF
0.64378	0.00910781	0min	rad21_with_3xCTCF
0.649614	0.00891603	0min	rad21_with_3xCTCF
0.639551	0.0102494	0min	rad21_with_3xCTCF
0.56277	0.0144026	0min	rad21_with_3xCTCF
0.80175	0.00499119	0min	rad21_with_3xCTCF
0.695514	0.00932779	0min	rad21_with_3xCTCF
0.595714	0.010048	0min	rad21_with_3xCTCF
0.646058	0.00841986	0min	rad21_with_3xCTCF
0.449191	0.0114972	0min	rad21_with_3xCTCF
0.602713	0.00703446	0min	rad21_with_3xCTCF
0.48731	0.0110019	0min	rad21_with_3xCTCF
0.530428	0.00758601	0min	rad21_with_3xCTCF
0.761798	0.00664683	0min	rad21_with_3xCTCF
1.04662	0.00255221	0min	rad21_with_3xCTCF
0.688598	0.0104699	0min	rad21_with_3xCTCF
0.54807	0.0112334	0min	rad21_with_3xCTCF
0.545804	0.016852	0min	rad21_with_3xCTCF
0.582235	0.0111392	0min	rad21_with_3xCTCF
0.761436	0.00641826	0min	rad21_with_3xCTCF
0.542908	0.0158933	0min	rad21_with_3xCTCF
0.625507	0.0112194	0min	rad21_with_3xCTCF
0.560791	0.0154474	0min	rad21_with_3xCTCF
0.623418	0.00967575	0min	rad21_with_3xCTCF
0.790249	0.0101658	0min	rad21_with_3xCTCF
0.62591	0.01135	0min	rad21_with_3xCTCF
0.613625	0.0100386	0min	rad21_with_3xCTCF
0.688467	0.00863502	90min	rad21_with_3xCTCF
0.616537	0.0118746	90min	rad21_with_3xCTCF
0.611608	0.0172554	90min	rad21_with_3xCTCF
0.55093	0.0154586	90min	rad21_with_3xCTCF
0.59369	0.00940699	90min	rad21_with_3xCTCF
0.440793	0.024594	90min	rad21_with_3xCTCF
0.445426	0.0234995	90min	rad21_with_3xCTCF
0.531524	0.0139721	90min	rad21_with_3xCTCF
0.526222	0.018961	90min	rad21_with_3xCTCF
0.581705	0.012367	90min	rad21_with_3xCTCF
0.543342	0.0209353	90min	rad21_with_3xCTCF
0.678919	0.00660339	90min	rad21_with_3xCTCF
0.583918	0.00960684	90min	rad21_with_3xCTCF
0.531432	0.012815	0min	rad21_with_3xCTCF
0.733636	0.00819453	0min	rad21_with_3xCTCF
0.881847	0.0065188	0min	rad21_with_3xCTCF
0.511468	0.0145598	0min	rad21_with_3xCTCF
0.752687	0.00753997	0min	rad21_with_3xCTCF
0.790534	0.0103841	0min	rad21_with_3xCTCF
0.811674	0.00815709	0min	rad21_with_3xCTCF
0.523701	0.0149082	0min	rad21_with_3xCTCF
0.593175	0.0172309	0min	rad21_with_3xCTCF
0.633431	0.0137101	0min	rad21_with_3xCTCF
0.677037	0.0107388	0min	rad21_with_3xCTCF
0.642725	0.0152687	0min	rad21_with_3xCTCF
0.5696	0.0195373	0min	rad21_with_3xCTCF
0.561293	0.0172761	0min	rad21_with_3xCTCF
0.686299	0.0116591	0min	rad21_with_3xCTCF
0.853371	0.00469561	0min	rad21_with_3xCTCF
0.538878	0.0287135	90min	rad21_with_3xCTCF
0.700017	0.0122837	90min	rad21_with_3xCTCF
0.615293	0.0160794	90min	rad21_with_3xCTCF
0.564137	0.0173988	90min	rad21_with_3xCTCF
0.554158	0.0196996	90min	rad21_with_3xCTCF
0.504621	0.0291346	90min	rad21_with_3xCTCF
0.545419	0.02353	90min	rad21_with_3xCTCF
0.489586	0.0293998	90min	rad21_with_3xCTCF
0.643637	0.0196312	90min	rad21_with_3xCTCF
0.621967	0.0246313	90min	rad21_with_3xCTCF
0.63155	0.0214598	90min	rad21_with_3xCTCF
0.686688	0.0180216	90min	rad21_with_3xCTCF
0.672553	0.0215463	90min	rad21_with_3xCTCF
0.846143	0.0174239	90min	rad21_with_3xCTCF
0.541757	0.0212136	90min	rad21_with_3xCTCF
0.607191	0.0182996	90min	rad21_with_3xCTCF
0.753262	0.00831875	90min	rad21_with_3xCTCF
0.550515	0.0227922	90min	rad21_with_3xCTCF
0.513304	0.0157141	90min	rad21_with_3xCTCF
0.681186	0.0151076	90min	rad21_with_3xCTCF
0.536116	0.0234229	90min	rad21_with_3xCTCF
0.547031	0.0270544	90min	rad21_with_3xCTCF
0.612893	0.0211828	90min	rad21_with_3xCTCF
0.505591	0.0264572	90min	rad21_with_3xCTCF
0.672019	0.0136992	90min	rad21_with_3xCTCF
0.622488	0.0152202	90min	rad21_with_3xCTCF
0.7822	0.00482141	0min	rad21_with_3xCTCF
0.536794	0.0159763	0min	rad21_with_3xCTCF
0.712149	0.00680006	0min	rad21_with_3xCTCF
0.438683	0.0176172	90min	rad21_with_3xCTCF
0.429847	0.018391	90min	rad21_with_3xCTCF
0.555119	0.0193854	90min	rad21_with_3xCTCF
0.822223	0.00610049	90min	rad21_with_3xCTCF
0.73392	0.00598996	0min	rad21_with_3xCTCF
0.708504	0.00638671	0min	rad21_with_3xCTCF
0.67088	0.0055568	0min	rad21_with_3xCTCF
0.54142	0.0128147	0min	rad21_with_3xCTCF
0.632596	0.00937624	0min	rad21_with_3xCTCF
0.668502	0.00560022	0min	rad21_with_3xCTCF
0.641798	0.00347291	0min	rad21_with_3xCTCF
0.631103	0.00594578	0min	rad21_with_3xCTCF
0.669914	0.012847	0min	rad21_with_3xCTCF
0.709244	0.00775589	0min	rad21_with_3xCTCF
0.580608	0.00782442	0min	rad21_with_3xCTCF
0.458949	0.0165059	0min	rad21_with_3xCTCF
0.681091	0.00897378	0min	rad21_with_3xCTCF
0.575264	0.00885881	0min	rad21_with_3xCTCF
0.731966	0.00760887	0min	rad21_with_3xCTCF
0.53116	0.0177063	0min	rad21_with_3xCTCF
0.585947	0.00747123	0min	rad21_with_3xCTCF
0.657854	0.0109204	0min	rad21_with_3xCTCF
0.729858	0.00708886	0min	rad21_with_3xCTCF
0.49301	0.0156811	0min	rad21_with_3xCTCF
0.691321	0.00767634	0min	rad21_with_3xCTCF
0.55095	0.0154986	0min	rad21_with_3xCTCF
0.622184	0.010305	0min	rad21_with_3xCTCF
0.602441	0.00693439	0min	rad21_with_3xCTCF
0.606873	0.00861905	0min	rad21_with_3xCTCF
0.747659	0.00478648	0min	rad21_with_3xCTCF
0.627228	0.00432662	0min	rad21_with_3xCTCF
0.586761	0.0124991	0min	rad21_with_3xCTCF
0.568539	0.0125058	0min	rad21_with_3xCTCF
0.694655	0.00298245	0min	rad21_with_3xCTCF
0.586031	0.00913353	0min	rad21_with_3xCTCF
0.592029	0.00627964	0min	rad21_with_3xCTCF
0.687702	0.00596231	0min	rad21_with_3xCTCF
0.582002	0.0142682	0min	rad21_with_3xCTCF
0.690477	0.00716619	0min	rad21_with_3xCTCF
0.606615	0.00847648	0min	rad21_with_3xCTCF
0.551267	0.0110422	0min	rad21_with_3xCTCF
0.61807	0.013219	0min	rad21_with_3xCTCF
0.616098	0.013915	0min	rad21_with_3xCTCF
0.631756	0.00894176	0min	rad21_with_3xCTCF
0.605836	0.0107766	0min	rad21_with_3xCTCF
0.709199	0.00927944	0min	rad21_with_3xCTCF
0.633355	0.0118006	0min	rad21_with_3xCTCF
0.493343	0.0155074	0min	rad21_with_3xCTCF
0.618095	0.0112819	0min	rad21_with_3xCTCF
0.562947	0.0111654	0min	rad21_with_3xCTCF
0.514454	0.0095932	0min	rad21_with_3xCTCF
0.634968	0.0101608	0min	rad21_with_3xCTCF
0.461752	0.0144335	0min	rad21_with_3xCTCF
0.520021	0.0128388	0min	rad21_with_3xCTCF
0.890803	0.00885393	0min	rad21_with_3xCTCF
0.590346	0.0121853	0min	rad21_with_3xCTCF
0.626599	0.0082251	0min	rad21_with_3xCTCF
0.609672	0.00798308	0min	rad21_with_3xCTCF
0.607296	0.0103618	0min	rad21_with_3xCTCF
0.620373	0.0102876	0min	rad21_with_3xCTCF
0.530198	0.0133048	0min	rad21_with_3xCTCF
0.643899	0.00953638	0min	rad21_with_3xCTCF
0.624485	0.00998178	0min	rad21_with_3xCTCF
0.676479	0.0091964	0min	rad21_with_3xCTCF
0.663	0.00914963	0min	rad21_with_3xCTCF
0.694086	0.0113227	0min	rad21_with_3xCTCF
0.68271	0.00420483	0min	rad21_with_3xCTCF
0.576326	0.0116507	0min	rad21_with_3xCTCF
0.700607	0.00871652	90min	rad21_with_3xCTCF
0.498846	0.017501	90min	rad21_with_3xCTCF
0.461652	0.0208792	90min	rad21_with_3xCTCF
0.486791	0.0218906	90min	rad21_with_3xCTCF
0.497985	0.0178922	90min	rad21_with_3xCTCF
0.561427	0.0117149	90min	rad21_with_3xCTCF
0.545382	0.0191916	90min	rad21_with_3xCTCF
0.741109	0.0067357	90min	rad21_with_3xCTCF
0.438124	0.01307	90min	rad21_with_3xCTCF
0.509067	0.010617	90min	rad21_with_3xCTCF
0.593829	0.0100069	90min	rad21_with_3xCTCF
0.550356	0.0154015	90min	rad21_with_3xCTCF
0.52942	0.0105069	90min	rad21_with_3xCTCF
0.517363	0.0211598	90min	rad21_with_3xCTCF
0.793243	0.0102211	90min	rad21_with_3xCTCF
0.615462	0.015888	90min	rad21_with_3xCTCF
0.540133	0.0153455	90min	rad21_with_3xCTCF
0.621227	0.0145054	90min	rad21_with_3xCTCF
0.593213	0.0176767	90min	rad21_with_3xCTCF
0.501157	0.0156818	90min	rad21_with_3xCTCF
0.603751	0.0124772	90min	rad21_with_3xCTCF
0.620781	0.0119287	90min	rad21_with_3xCTCF
0.633525	0.017757	90min	rad21_with_3xCTCF
0.723535	0.00959766	90min	rad21_with_3xCTCF
0.650331	0.0115732	90min	rad21_with_3xCTCF
0.428023	0.0223854	90min	rad21_with_3xCTCF
0.739971	0.0122009	90min	rad21_with_3xCTCF
0.614267	0.0182664	90min	rad21_with_3xCTCF
0.538704	0.0181133	90min	rad21_with_3xCTCF
0.584624	0.0159764	90min	rad21_with_3xCTCF
0.527563	0.0186444	90min	rad21_with_3xCTCF
0.429955	0.0230715	90min	rad21_with_3xCTCF
0.573477	0.0129938	90min	rad21_with_3xCTCF
0.604953	0.0141659	90min	rad21_with_3xCTCF
0.656248	0.00976915	90min	rad21_with_3xCTCF
0.640766	0.0133426	90min	rad21_with_3xCTCF
0.564986	0.0130702	90min	rad21_with_3xCTCF
0.552147	0.0151179	90min	rad21_with_3xCTCF
0.702065	0.00656892	90min	rad21_with_3xCTCF
0.522734	0.0159226	90min	rad21_with_3xCTCF
0.495837	0.0146278	90min	rad21_with_3xCTCF
0.539334	0.0179363	90min	rad21_with_3xCTCF
0.58617	0.0159858	90min	rad21_with_3xCTCF
0.517638	0.0235049	90min	rad21_with_3xCTCF
0.586167	0.0119555	90min	rad21_with_3xCTCF
0.57506	0.0146601	90min	rad21_with_3xCTCF
0.693073	0.0123661	90min	rad21_with_3xCTCF
0.595551	0.00963714	90min	rad21_with_3xCTCF
0.560223	0.0138039	90min	rad21_with_3xCTCF
0.561546	0.0147059	90min	rad21_with_3xCTCF
0.582298	0.0169231	90min	rad21_with_3xCTCF
0.681276	0.0102607	90min	rad21_with_3xCTCF
0.611269	0.00578113	90min	rad21_with_3xCTCF
0.602567	0.00839073	90min	rad21_with_3xCTCF
0.588746	0.0174978	90min	rad21_with_3xCTCF
0.61393	0.0141012	90min	rad21_with_3xCTCF
0.537498	0.0161416	90min	rad21_with_3xCTCF
0.595212	0.011138	90min	rad21_with_3xCTCF
0.614135	0.0152167	90min	rad21_with_3xCTCF
0.606455	0.0138842	90min	rad21_with_3xCTCF
0.463829	0.0186959	90min	rad21_with_3xCTCF
0.786552	0.00386287	90min	rad21_with_3xCTCF
0.659213	0.0115344	90min	rad21_with_3xCTCF
0.537694	0.0150701	90min	rad21_with_3xCTCF
0.525492	0.0111017	90min	rad21_with_3xCTCF
0.525262	0.0215501	0min	rad21_with_3xCTCF
0.687882	0.0113821	0min	rad21_with_3xCTCF
0.687765	0.0104493	0min	rad21_with_3xCTCF
0.61296	0.0152536	0min	rad21_with_3xCTCF
0.401034	0.0402476	0min	rad21_with_3xCTCF
0.616512	0.0148938	0min	rad21_with_3xCTCF
0.657427	0.00924905	0min	rad21_with_3xCTCF
0.814473	0.010673	0min	rad21_with_3xCTCF
0.496056	0.0293199	0min	rad21_with_3xCTCF
0.906895	0.00741651	0min	rad21_with_3xCTCF
0.571276	0.0183144	0min	rad21_with_3xCTCF
0.542368	0.018574	0min	rad21_with_3xCTCF
0.536278	0.0152619	0min	rad21_with_3xCTCF
0.56784	0.0228229	0min	rad21_with_3xCTCF
0.74926	0.00482867	0min	rad21_with_3xCTCF
0.55191	0.0152343	0min	rad21_with_3xCTCF
0.603793	0.0133671	0min	rad21_with_3xCTCF
0.62241	0.0121282	0min	rad21_with_3xCTCF
0.587837	0.0160723	0min	rad21_with_3xCTCF
0.608377	0.0154945	0min	rad21_with_3xCTCF
0.708266	0.0090846	0min	rad21_with_3xCTCF
0.671121	0.0120348	0min	rad21_with_3xCTCF
0.526746	0.0185342	0min	rad21_with_3xCTCF
0.475298	0.0276705	0min	rad21_with_3xCTCF
0.513543	0.0145334	0min	rad21_with_3xCTCF
0.540205	0.0167495	0min	rad21_with_3xCTCF
0.667405	0.0129615	0min	rad21_with_3xCTCF
0.625944	0.0109121	0min	rad21_with_3xCTCF
0.635848	0.0115764	0min	rad21_with_3xCTCF
0.734733	0.0129266	0min	rad21_with_3xCTCF
0.441364	0.0129177	0min	rad21_with_3xCTCF
0.583486	0.0159929	0min	rad21_with_3xCTCF
0.53323	0.0183756	0min	rad21_with_3xCTCF
0.767162	0.00450576	0min	rad21_with_3xCTCF
0.682471	0.00918125	0min	rad21_with_3xCTCF
0.645568	0.0102187	0min	rad21_with_3xCTCF
0.755333	0.00972826	0min	rad21_with_3xCTCF
0.684402	0.0166111	90min	rad21_with_3xCTCF
0.570868	0.0178044	90min	rad21_with_3xCTCF
0.535844	0.0176228	90min	rad21_with_3xCTCF
0.608956	0.0187686	90min	rad21_with_3xCTCF
0.444454	0.0356944	90min	rad21_with_3xCTCF
0.328542	0.0375596	90min	rad21_with_3xCTCF
0.569468	0.0190558	90min	rad21_with_3xCTCF
0.551485	0.0275609	90min	rad21_with_3xCTCF
0.624793	0.0125719	90min	rad21_with_3xCTCF
0.650013	0.0178316	90min	rad21_with_3xCTCF
0.502859	0.0159782	90min	rad21_with_3xCTCF
0.538247	0.0218835	90min	rad21_with_3xCTCF
0.555088	0.0234311	90min	rad21_with_3xCTCF
0.747301	0.0136	90min	rad21_with_3xCTCF
0.481591	0.0208505	90min	rad21_with_3xCTCF
0.572997	0.0199215	90min	rad21_with_3xCTCF
0.6938	0.0118354	90min	rad21_with_3xCTCF
0.70521	0.0154494	90min	rad21_with_3xCTCF
0.654226	0.0165747	90min	rad21_with_3xCTCF
0.68326	0.0100507	90min	rad21_with_3xCTCF
0.640634	0.0161661	90min	rad21_with_3xCTCF
0.634856	0.0254755	90min	rad21_with_3xCTCF
0.571571	0.0125922	90min	rad21_with_3xCTCF
0.738534	0.01835	90min	rad21_with_3xCTCF
0.625087	0.0178462	90min	rad21_with_3xCTCF
0.538707	0.0225495	90min	rad21_with_3xCTCF
0.734399	0.00951104	90min	rad21_with_3xCTCF
0.751407	0.00735022	0min	rad21_with_3xCTCF
0.696109	0.0087066	0min	rad21_with_3xCTCF
0.51378	0.0159625	0min	rad21_with_3xCTCF
0.697285	0.00528035	0min	rad21_with_3xCTCF
0.784208	0.00828815	0min	rad21_with_3xCTCF
0.657286	0.00773798	0min	rad21_with_3xCTCF
0.76649	0.00700615	0min	rad21_with_3xCTCF
0.863209	0.0109707	0min	rad21_with_3xCTCF
0.544526	0.0132051	0min	rad21_with_3xCTCF
0.582881	0.0101671	0min	rad21_with_3xCTCF
0.606568	0.00686165	0min	rad21_with_3xCTCF
0.556938	0.0152882	0min	rad21_with_3xCTCF
0.491027	0.0122217	0min	rad21_with_3xCTCF
0.49033	0.0126355	0min	rad21_with_3xCTCF
0.654802	0.00908135	0min	rad21_with_3xCTCF
0.504999	0.0138826	0min	rad21_with_3xCTCF
0.644965	0.0107451	0min	rad21_with_3xCTCF
0.582141	0.010002	0min	rad21_with_3xCTCF
0.654203	0.00839392	0min	rad21_with_3xCTCF
0.571422	0.0129316	0min	rad21_with_3xCTCF
0.760665	0.0117874	0min	rad21_with_3xCTCF
0.596906	0.0134537	0min	rad21_with_3xCTCF
0.633652	0.0123332	0min	rad21_with_3xCTCF
0.597611	0.0131964	0min	rad21_with_3xCTCF
0.623178	0.0114227	0min	rad21_with_3xCTCF
0.639453	0.00834593	0min	rad21_with_3xCTCF
0.676811	0.00740562	0min	rad21_with_3xCTCF
0.38364	0.00793109	0min	rad21_with_3xCTCF
0.39273	0.0232539	0min	rad21_with_3xCTCF
1.36854	0.0026247	0min	rad21_with_3xCTCF
0.673947	0.0107356	0min	rad21_with_3xCTCF
0.749783	0.00378554	0min	rad21_with_3xCTCF
0.730284	0.0107343	0min	rad21_with_3xCTCF
0.719134	0.00798348	0min	rad21_with_3xCTCF
0.693904	0.0103656	0min	rad21_with_3xCTCF
0.727927	0.00791085	0min	rad21_with_3xCTCF
0.574604	0.0195491	0min	rad21_with_3xCTCF
0.562861	0.014464	0min	rad21_with_3xCTCF
0.616626	0.00966307	0min	rad21_with_3xCTCF
0.575441	0.012925	0min	rad21_with_3xCTCF
0.606149	0.0124937	0min	rad21_with_3xCTCF
0.594626	0.0110782	0min	rad21_with_3xCTCF
0.583202	0.0119557	0min	rad21_with_3xCTCF
0.54624	0.00997838	0min	rad21_with_3xCTCF
0.687759	0.00307496	0min	rad21_with_3xCTCF
0.660519	0.00642723	0min	rad21_with_3xCTCF
0.63251	0.00898671	0min	rad21_with_3xCTCF
0.798256	0.00309996	0min	rad21_with_3xCTCF
0.618507	0.00568174	0min	rad21_with_3xCTCF
0.818568	0.00174616	0min	rad21_with_3xCTCF
0.673503	0.00911459	0min	rad21_with_3xCTCF
0.655077	0.0087515	0min	rad21_with_3xCTCF
0.571485	0.0128555	0min	rad21_with_3xCTCF
0.613791	0.00887808	0min	rad21_with_3xCTCF
0.646654	0.00816366	0min	rad21_with_3xCTCF
0.562291	0.00954918	0min	rad21_with_3xCTCF
0.670136	0.00767148	0min	rad21_with_3xCTCF
0.547129	0.0117436	0min	rad21_with_3xCTCF
0.637489	0.00746447	0min	rad21_with_3xCTCF
0.59602	0.00746957	0min	rad21_with_3xCTCF
0.589787	0.0125521	0min	rad21_with_3xCTCF
0.554572	0.0126742	90min	rad21_with_3xCTCF
0.683078	0.00966938	90min	rad21_with_3xCTCF
0.460995	0.0226093	90min	rad21_with_3xCTCF
0.599602	0.00762756	90min	rad21_with_3xCTCF
0.532115	0.0162333	90min	rad21_with_3xCTCF
0.664651	0.0109711	90min	rad21_with_3xCTCF
0.5666	0.0107757	90min	rad21_with_3xCTCF
0.578351	0.00837244	90min	rad21_with_3xCTCF
0.533337	0.0183553	90min	rad21_with_3xCTCF
0.591431	0.0204472	90min	rad21_with_3xCTCF
0.560775	0.0153051	90min	rad21_with_3xCTCF
0.585262	0.0108138	90min	rad21_with_3xCTCF
0.607006	0.00913534	90min	rad21_with_3xCTCF
0.507494	0.0179701	90min	rad21_with_3xCTCF
0.595236	0.00924967	90min	rad21_with_3xCTCF
0.596606	0.0126973	90min	rad21_with_3xCTCF
0.673728	0.0105444	90min	rad21_with_3xCTCF
0.565874	0.0166211	90min	rad21_with_3xCTCF
0.60835	0.0107139	90min	rad21_with_3xCTCF
0.651755	0.0119463	90min	rad21_with_3xCTCF
0.481471	0.0201677	90min	rad21_with_3xCTCF
0.611153	0.0125449	90min	rad21_with_3xCTCF
0.46745	0.0202838	90min	rad21_with_3xCTCF
0.732191	0.0135438	0min	rad21_with_3xCTCF
0.734622	0.00848622	0min	rad21_with_3xCTCF
0.657076	0.0130637	0min	rad21_with_3xCTCF
0.630885	0.0123754	0min	rad21_with_3xCTCF
0.501974	0.0145627	0min	rad21_with_3xCTCF
0.526045	0.0220018	0min	rad21_with_3xCTCF
0.549805	0.0115196	0min	rad21_with_3xCTCF
0.665726	0.0144475	0min	rad21_with_3xCTCF
0.645513	0.00913704	0min	rad21_with_3xCTCF
0.580394	0.0102899	0min	rad21_with_3xCTCF
0.469762	0.0191446	0min	rad21_with_3xCTCF
0.681906	0.0140302	0min	rad21_with_3xCTCF
0.649934	0.00960203	0min	rad21_with_3xCTCF
0.526486	0.0181791	0min	rad21_with_3xCTCF
0.897455	0.00883144	0min	rad21_with_3xCTCF
0.673826	0.00943141	0min	rad21_with_3xCTCF
0.556767	0.0153344	0min	rad21_with_3xCTCF
0.701938	0.0135808	0min	rad21_with_3xCTCF
0.643833	0.00825718	0min	rad21_with_3xCTCF
0.634008	0.0132046	0min	rad21_with_3xCTCF
0.598086	0.0155104	0min	rad21_with_3xCTCF
0.746763	0.00572876	0min	rad21_with_3xCTCF
0.769628	0.00995475	0min	rad21_with_3xCTCF
0.571106	0.0131254	0min	rad21_with_3xCTCF
0.619184	0.00853538	0min	rad21_with_3xCTCF
0.642068	0.0100829	0min	rad21_with_3xCTCF
0.600182	0.0107219	0min	rad21_with_3xCTCF
0.477526	0.0172448	0min	rad21_with_3xCTCF
0.631044	0.00903173	0min	rad21_with_3xCTCF
0.692908	0.0152508	0min	rad21_with_3xCTCF
0.717893	0.010285	0min	rad21_with_3xCTCF
0.606065	0.014218	0min	rad21_with_3xCTCF
0.545037	0.00889919	0min	rad21_with_3xCTCF
0.666605	0.00974641	0min	rad21_with_3xCTCF
0.872845	0.00424128	0min	rad21_with_3xCTCF
0.503706	0.016767	0min	rad21_with_3xCTCF
0.604752	0.00876783	0min	rad21_with_3xCTCF
0.916689	0.0047363	0min	rad21_with_3xCTCF
0.570945	0.0320706	0min	rad21_with_3xCTCF
0.578565	0.0184834	0min	rad21_with_3xCTCF
0.455221	0.0183954	0min	rad21_with_3xCTCF
0.579119	0.0183184	90min	rad21_with_3xCTCF
0.564803	0.020677	90min	rad21_with_3xCTCF
0.727834	0.0105935	90min	rad21_with_3xCTCF
0.596091	0.0334946	90min	rad21_with_3xCTCF
0.624828	0.022834	90min	rad21_with_3xCTCF
0.562466	0.0172409	90min	rad21_with_3xCTCF
0.287214	0.0364589	90min	rad21_with_3xCTCF
0.565195	0.0185923	90min	rad21_with_3xCTCF
0.460975	0.0219055	90min	rad21_with_3xCTCF
0.555981	0.0159302	90min	rad21_with_3xCTCF
0.513626	0.0187598	90min	rad21_with_3xCTCF
0.703526	0.011793	90min	rad21_with_3xCTCF
0.594413	0.0130106	90min	rad21_with_3xCTCF
0.420724	0.0394747	90min	rad21_with_3xCTCF
0.542507	0.0188982	90min	rad21_with_3xCTCF
0.591837	0.0188464	90min	rad21_with_3xCTCF
0.511731	0.0229649	90min	rad21_with_3xCTCF
0.845623	0.0113945	90min	rad21_with_3xCTCF
0.613674	0.0234243	90min	rad21_with_3xCTCF
0.565864	0.0200049	90min	rad21_with_3xCTCF
0.53865	0.0196	90min	rad21_with_3xCTCF
0.771935	0.0102348	90min	rad21_with_3xCTCF
0.557559	0.0313919	90min	rad21_with_3xCTCF
0.672271	0.00944473	90min	rad21_with_3xCTCF
0.565627	0.0125638	90min	rad21_with_3xCTCF
0.678877	0.0100904	0min	rad21_without_3xCTCF
0.647282	0.0175225	0min	rad21_without_3xCTCF
0.537375	0.0166233	0min	rad21_without_3xCTCF
0.740261	0.0118065	0min	rad21_without_3xCTCF
0.707132	0.00678847	0min	rad21_without_3xCTCF
0.480521	0.0304041	0min	rad21_without_3xCTCF
0.428552	0.0193756	0min	rad21_without_3xCTCF
0.71065	0.0134903	0min	rad21_without_3xCTCF
0.687647	0.0105595	0min	rad21_without_3xCTCF
0.576378	0.0170074	0min	rad21_without_3xCTCF
0.626559	0.0197614	90min	rad21_without_3xCTCF
0.44201	0.0323446	90min	rad21_without_3xCTCF
0.485755	0.02778	90min	rad21_without_3xCTCF
0.631589	0.0139056	90min	rad21_without_3xCTCF
0.517516	0.0237151	90min	rad21_without_3xCTCF
0.543385	0.0142709	90min	rad21_without_3xCTCF
0.527555	0.0199408	90min	rad21_without_3xCTCF
0.45409	0.0213355	90min	rad21_without_3xCTCF
0.691882	0.0109756	90min	rad21_without_3xCTCF
0.496534	0.0311144	90min	rad21_without_3xCTCF
0.539592	0.0255269	90min	rad21_without_3xCTCF
0.770786	0.0112555	90min	rad21_without_3xCTCF
0.731071	0.0117317	90min	rad21_without_3xCTCF
0.616154	0.0167922	90min	rad21_without_3xCTCF
0.760175	0.00884119	90min	rad21_without_3xCTCF
0.804472	0.00435342	0min	rad21_without_3xCTCF
0.584889	0.0109266	0min	rad21_without_3xCTCF
0.798016	0.00880054	0min	rad21_without_3xCTCF
0.746758	0.00715989	0min	rad21_without_3xCTCF
0.7427	0.00870037	0min	rad21_without_3xCTCF
0.490987	0.0112285	0min	rad21_without_3xCTCF
0.5737	0.0146738	0min	rad21_without_3xCTCF
0.646797	0.0111108	0min	rad21_without_3xCTCF
0.780251	0.0092002	0min	rad21_without_3xCTCF
0.551157	0.0138467	0min	rad21_without_3xCTCF
0.630744	0.00863536	0min	rad21_without_3xCTCF
0.610439	0.0116311	0min	rad21_without_3xCTCF
0.766395	0.00944064	0min	rad21_without_3xCTCF
0.554725	0.00884776	0min	rad21_without_3xCTCF
0.750742	0.00425019	0min	rad21_without_3xCTCF
0.577231	0.0137403	0min	rad21_without_3xCTCF
0.689599	0.00619585	0min	rad21_without_3xCTCF
0.579724	0.011203	0min	rad21_without_3xCTCF
0.688329	0.00651365	0min	rad21_without_3xCTCF
0.679446	0.00521237	0min	rad21_without_3xCTCF
0.606706	0.00855217	0min	rad21_without_3xCTCF
0.66551	0.0103686	0min	rad21_without_3xCTCF
0.721584	0.00753308	0min	rad21_without_3xCTCF
0.618751	0.00852971	0min	rad21_without_3xCTCF
0.68565	0.00900755	0min	rad21_without_3xCTCF
0.661461	0.0107491	0min	rad21_without_3xCTCF
0.535702	0.0171624	0min	rad21_without_3xCTCF
0.503983	0.0210311	0min	rad21_without_3xCTCF
0.698347	0.0117071	0min	rad21_without_3xCTCF
0.69305	0.00419569	0min	rad21_without_3xCTCF
0.575935	0.0171984	90min	rad21_without_3xCTCF
0.591493	0.0205706	90min	rad21_without_3xCTCF
0.596229	0.0117316	90min	rad21_without_3xCTCF
0.583694	0.0125173	90min	rad21_without_3xCTCF
0.606002	0.0159389	90min	rad21_without_3xCTCF
0.631445	0.0138054	90min	rad21_without_3xCTCF
0.614758	0.00803793	90min	rad21_without_3xCTCF
0.585632	0.0113644	90min	rad21_without_3xCTCF
0.67787	0.0134819	90min	rad21_without_3xCTCF
0.532962	0.0225207	90min	rad21_without_3xCTCF
0.515219	0.0136455	90min	rad21_without_3xCTCF
0.560511	0.0118966	90min	rad21_without_3xCTCF
0.667885	0.0113488	90min	rad21_without_3xCTCF
0.753112	0.00606604	90min	rad21_without_3xCTCF
0.539233	0.0158963	90min	rad21_without_3xCTCF
0.536083	0.0167968	90min	rad21_without_3xCTCF
0.593299	0.0171228	90min	rad21_without_3xCTCF
0.584088	0.0122227	90min	rad21_without_3xCTCF
0.547104	0.0134098	90min	rad21_without_3xCTCF
0.53526	0.0187034	90min	rad21_without_3xCTCF
0.562356	0.0185822	90min	rad21_without_3xCTCF
0.575884	0.0166018	90min	rad21_without_3xCTCF
0.608279	0.0135108	90min	rad21_without_3xCTCF
0.664492	0.0155763	90min	rad21_without_3xCTCF
0.461155	0.030855	90min	rad21_without_3xCTCF
0.651096	0.0136226	90min	rad21_without_3xCTCF
0.658255	0.00815187	90min	rad21_without_3xCTCF
0.620709	0.0145894	90min	rad21_without_3xCTCF
0.510059	0.0257925	90min	rad21_without_3xCTCF
0.584614	0.0213774	90min	rad21_without_3xCTCF
0.780263	0.0258747	90min	rad21_without_3xCTCF
0.616161	0.0184324	90min	rad21_without_3xCTCF
0.588975	0.0132434	0min	rad21_without_3xCTCF
0.537338	0.0181459	0min	rad21_without_3xCTCF
0.716453	0.00971812	0min	rad21_without_3xCTCF
0.267361	0.0205255	0min	rad21_without_3xCTCF
0.692093	0.00649053	0min	rad21_without_3xCTCF
0.591922	0.0162955	0min	rad21_without_3xCTCF
0.579634	0.0148904	0min	rad21_without_3xCTCF
0.594855	0.0104109	0min	rad21_without_3xCTCF
0.674487	0.0098721	0min	rad21_without_3xCTCF
0.592888	0.0135527	0min	rad21_without_3xCTCF
0.586879	0.0142918	0min	rad21_without_3xCTCF
0.484529	0.0123125	0min	rad21_without_3xCTCF
0.620116	0.0104812	0min	rad21_without_3xCTCF
0.669601	0.0149393	0min	rad21_without_3xCTCF
0.498186	0.0184745	0min	rad21_without_3xCTCF
0.475331	0.0184837	0min	rad21_without_3xCTCF
0.566758	0.0114619	0min	rad21_without_3xCTCF
0.682338	0.0113257	0min	rad21_without_3xCTCF
0.627602	0.0148311	0min	rad21_without_3xCTCF
0.556228	0.0113136	0min	rad21_without_3xCTCF
0.60576	0.0109088	0min	rad21_without_3xCTCF
0.610618	0.0098605	0min	rad21_without_3xCTCF
0.714657	0.00997678	0min	rad21_without_3xCTCF
0.791531	0.00944505	0min	rad21_without_3xCTCF
0.660299	0.0122751	0min	rad21_without_3xCTCF
0.425111	0.0233148	0min	rad21_without_3xCTCF
0.533955	0.0172193	0min	rad21_without_3xCTCF
0.674414	0.0102347	0min	rad21_without_3xCTCF
0.55383	0.0135921	0min	rad21_without_3xCTCF
0.638236	0.00755206	0min	rad21_without_3xCTCF
0.526964	0.0181909	0min	rad21_without_3xCTCF
0.644683	0.00542505	0min	rad21_without_3xCTCF
0.652912	0.00762137	0min	rad21_without_3xCTCF
0.585954	0.00998019	0min	rad21_without_3xCTCF
0.566751	0.0136329	0min	rad21_without_3xCTCF
0.548433	0.0157217	0min	rad21_without_3xCTCF
0.682431	0.00886813	0min	rad21_without_3xCTCF
0.623676	0.0109475	0min	rad21_without_3xCTCF
0.580873	0.0101375	0min	rad21_without_3xCTCF
0.563972	0.0125052	0min	rad21_without_3xCTCF
0.565774	0.0198096	0min	rad21_without_3xCTCF
0.547614	0.0124053	0min	rad21_without_3xCTCF
0.501906	0.0144183	0min	rad21_without_3xCTCF
0.608664	0.0145255	0min	rad21_without_3xCTCF
0.949601	0.00596922	0min	rad21_without_3xCTCF
0.556381	0.018265	0min	rad21_without_3xCTCF
0.655867	0.00983962	0min	rad21_without_3xCTCF
0.596941	0.0107707	0min	rad21_without_3xCTCF
0.670079	0.0105014	0min	rad21_without_3xCTCF
0.782752	0.00512054	0min	rad21_without_3xCTCF
0.653585	0.0120885	0min	rad21_without_3xCTCF
0.604656	0.0101076	0min	rad21_without_3xCTCF
0.516988	0.0176804	0min	rad21_without_3xCTCF
0.924574	0.00434818	0min	rad21_without_3xCTCF
0.40477	0.0244951	0min	rad21_without_3xCTCF
0.566172	0.014528	0min	rad21_without_3xCTCF
0.712466	0.00963032	90min	rad21_without_3xCTCF
0.679201	0.00983322	90min	rad21_without_3xCTCF
0.566521	0.0117528	90min	rad21_without_3xCTCF
0.647099	0.00888133	90min	rad21_without_3xCTCF
0.525769	0.017841	90min	rad21_without_3xCTCF
0.580104	0.0155924	90min	rad21_without_3xCTCF
0.511854	0.0156479	90min	rad21_without_3xCTCF
0.629191	0.0147949	90min	rad21_without_3xCTCF
0.510602	0.0213951	90min	rad21_without_3xCTCF
0.533748	0.0142819	90min	rad21_without_3xCTCF
0.758323	0.00712993	90min	rad21_without_3xCTCF
0.742532	0.00787715	90min	rad21_without_3xCTCF
0.721126	0.0122487	90min	rad21_without_3xCTCF
0.675623	0.00879232	90min	rad21_without_3xCTCF
0.613364	0.0139726	90min	rad21_without_3xCTCF
0.619879	0.0153753	90min	rad21_without_3xCTCF
0.607593	0.0171909	90min	rad21_without_3xCTCF
0.455989	0.024636	90min	rad21_without_3xCTCF
0.488788	0.0226798	90min	rad21_without_3xCTCF
0.552387	0.0226172	90min	rad21_without_3xCTCF
0.526581	0.0203748	90min	rad21_without_3xCTCF
0.529499	0.0222353	90min	rad21_without_3xCTCF
0.650061	0.0092248	90min	rad21_without_3xCTCF
0.541371	0.0127183	90min	rad21_without_3xCTCF
0.558549	0.0220871	90min	rad21_without_3xCTCF
0.332572	0.0364667	90min	rad21_without_3xCTCF
0.609822	0.0132015	90min	rad21_without_3xCTCF
0.502551	0.0131229	90min	rad21_without_3xCTCF
0.577013	0.0232158	90min	rad21_without_3xCTCF
0.662478	0.00713749	90min	rad21_without_3xCTCF
0.494751	0.0164669	90min	rad21_without_3xCTCF
0.567067	0.013724	90min	rad21_without_3xCTCF
0.641888	0.0137464	90min	rad21_without_3xCTCF
0.776894	0.0122164	90min	rad21_without_3xCTCF
0.5491	0.0210535	90min	rad21_without_3xCTCF
0.603951	0.0160766	90min	rad21_without_3xCTCF
0.602438	0.0126428	90min	rad21_without_3xCTCF
0.575395	0.0142888	90min	rad21_without_3xCTCF
0.725112	0.0100482	90min	rad21_without_3xCTCF
0.676609	0.00853514	90min	rad21_without_3xCTCF
0.647234	0.0152208	90min	rad21_without_3xCTCF
0.513661	0.0219643	0min	rad21_without_3xCTCF
0.46736	0.0177801	0min	rad21_without_3xCTCF
0.649925	0.0246799	0min	rad21_without_3xCTCF
0.932745	0.00151914	0min	rad21_without_3xCTCF
0.629472	0.0122886	0min	rad21_without_3xCTCF
0.539023	0.0190422	0min	rad21_without_3xCTCF
0.535957	0.0201697	0min	rad21_without_3xCTCF
0.497716	0.0225069	0min	rad21_without_3xCTCF
0.576617	0.022449	0min	rad21_without_3xCTCF
0.576976	0.0149379	0min	rad21_without_3xCTCF
0.697519	0.0153995	0min	rad21_without_3xCTCF
0.609345	0.0147743	0min	rad21_without_3xCTCF
0.692601	0.014548	0min	rad21_without_3xCTCF
0.5889	0.0133777	0min	rad21_without_3xCTCF
0.529194	0.023663	0min	rad21_without_3xCTCF
0.559001	0.0153626	0min	rad21_without_3xCTCF
0.506252	0.0191627	0min	rad21_without_3xCTCF
0.624525	0.0159378	0min	rad21_without_3xCTCF
0.604819	0.0237586	0min	rad21_without_3xCTCF
0.676969	0.0118525	0min	rad21_without_3xCTCF
0.560072	0.0214528	0min	rad21_without_3xCTCF
0.644368	0.00756247	0min	rad21_without_3xCTCF
0.549318	0.0208493	0min	rad21_without_3xCTCF
0.754028	0.0111491	0min	rad21_without_3xCTCF
0.527873	0.00917995	0min	rad21_without_3xCTCF
0.593431	0.0168968	0min	rad21_without_3xCTCF
0.755183	0.00652121	0min	rad21_without_3xCTCF
0.536166	0.0219447	0min	rad21_without_3xCTCF
0.552542	0.00813429	0min	rad21_without_3xCTCF
0.641758	0.00968916	0min	rad21_without_3xCTCF
0.629619	0.0117747	0min	rad21_without_3xCTCF
0.594083	0.0125143	0min	rad21_without_3xCTCF
0.553426	0.0109658	0min	rad21_without_3xCTCF
0.418612	0.0141224	0min	rad21_without_3xCTCF
0.534516	0.0108669	0min	rad21_without_3xCTCF
0.572181	0.0174507	0min	rad21_without_3xCTCF
0.502124	0.010325	0min	rad21_without_3xCTCF
0.445785	0.021845	0min	rad21_without_3xCTCF
0.48053	0.0221669	0min	rad21_without_3xCTCF
0.4755	0.0203791	0min	rad21_without_3xCTCF
0.492858	0.0149002	0min	rad21_without_3xCTCF
0.598009	0.00683756	0min	rad21_without_3xCTCF
0.499788	0.0172109	0min	rad21_without_3xCTCF
0.645565	0.0136166	0min	rad21_without_3xCTCF
0.491075	0.0117173	0min	rad21_without_3xCTCF
0.816994	0.0137066	0min	rad21_without_3xCTCF
0.694414	0.0107345	0min	rad21_without_3xCTCF
0.537084	0.0160063	0min	rad21_without_3xCTCF
0.596111	0.0107799	0min	rad21_without_3xCTCF
0.768878	0.0128883	0min	rad21_without_3xCTCF
0.67839	0.0124928	0min	rad21_without_3xCTCF
0.4766	0.0239742	0min	rad21_without_3xCTCF
0.645549	0.0130799	0min	rad21_without_3xCTCF
0.614658	0.0124173	0min	rad21_without_3xCTCF
0.64746	0.0226744	90min	rad21_without_3xCTCF
0.650288	0.0169719	90min	rad21_without_3xCTCF
0.502192	0.0268092	90min	rad21_without_3xCTCF
0.519527	0.0322042	90min	rad21_without_3xCTCF
0.671959	0.0108019	90min	rad21_without_3xCTCF
0.403817	0.0323865	90min	rad21_without_3xCTCF
0.58917	0.0165556	90min	rad21_without_3xCTCF
0.580942	0.0160785	90min	rad21_without_3xCTCF
0.673387	0.00788519	90min	rad21_without_3xCTCF
0.462532	0.0244078	90min	rad21_without_3xCTCF
0.573625	0.0169674	90min	rad21_without_3xCTCF
0.476417	0.0229739	90min	rad21_without_3xCTCF
0.541641	0.0134095	90min	rad21_without_3xCTCF
0.621671	0.0219779	90min	rad21_without_3xCTCF
0.490384	0.022499	90min	rad21_without_3xCTCF
0.490369	0.0221088	90min	rad21_without_3xCTCF
0.472016	0.0261645	90min	rad21_without_3xCTCF
0.354137	0.0290639	90min	rad21_without_3xCTCF
0.578194	0.0193373	90min	rad21_without_3xCTCF
0.452716	0.0267863	90min	rad21_without_3xCTCF
0.540086	0.0211154	90min	rad21_without_3xCTCF
0.551106	0.0199924	90min	rad21_without_3xCTCF
0.57407	0.0182454	90min	rad21_without_3xCTCF
0.500866	0.0214124	90min	rad21_without_3xCTCF
0.656093	0.0217859	90min	rad21_without_3xCTCF
0.593145	0.0168606	90min	rad21_without_3xCTCF
0.430447	0.0187975	90min	rad21_without_3xCTCF
0.538749	0.0225015	90min	rad21_without_3xCTCF
0.748573	0.0108842	90min	rad21_without_3xCTCF
0.628792	0.0153557	90min	rad21_without_3xCTCF
0.632591	0.0190692	90min	rad21_without_3xCTCF
0.492288	0.0143714	90min	rad21_without_3xCTCF
0.672459	0.0151801	90min	rad21_without_3xCTCF
0.524263	0.0279688	90min	rad21_without_3xCTCF
0.735434	0.0173448	90min	rad21_without_3xCTCF
0.477006	0.0218522	90min	rad21_without_3xCTCF
0.64285	0.0168557	90min	rad21_without_3xCTCF
0.597182	0.0195962	90min	rad21_without_3xCTCF
0.60632	0.0201659	90min	rad21_without_3xCTCF
0.53526	0.0204098	90min	rad21_without_3xCTCF
0.639244	0.0140618	90min	rad21_without_3xCTCF
0.495374	0.0240854	90min	rad21_without_3xCTCF
0.536619	0.0184013	90min	rad21_without_3xCTCF
0.757711	0.0134856	90min	rad21_without_3xCTCF
0.553119	0.0158099	0min	rad21_without_3xCTCF
0.529383	0.0196041	0min	rad21_without_3xCTCF
0.725696	0.00946711	0min	rad21_without_3xCTCF
0.687095	0.00830801	0min	rad21_without_3xCTCF
0.568143	0.014032	0min	rad21_without_3xCTCF
0.504925	0.01683	0min	rad21_without_3xCTCF
0.583632	0.0161702	0min	rad21_without_3xCTCF
0.461206	0.00800481	0min	rad21_without_3xCTCF
0.538503	0.0159571	0min	rad21_without_3xCTCF
0.701838	0.0119931	0min	rad21_without_3xCTCF
0.631252	0.0140476	0min	rad21_without_3xCTCF
0.565049	0.0118278	0min	rad21_without_3xCTCF
0.41946	0.0190554	0min	rad21_without_3xCTCF
0.667702	0.00853457	0min	rad21_without_3xCTCF
0.572978	0.0160757	0min	rad21_without_3xCTCF
0.540666	0.0148805	0min	rad21_without_3xCTCF
0.757339	0.0113895	0min	rad21_without_3xCTCF
0.636458	0.01236	0min	rad21_without_3xCTCF
0.531676	0.0111576	0min	rad21_without_3xCTCF
0.59189	0.017885	0min	rad21_without_3xCTCF
0.664028	0.0106482	0min	rad21_without_3xCTCF
0.588891	0.0175613	0min	rad21_without_3xCTCF
0.65264	0.0111509	0min	rad21_without_3xCTCF
0.661222	0.00993719	0min	rad21_without_3xCTCF
0.625306	0.0106486	0min	rad21_without_3xCTCF
0.527812	0.0145432	0min	rad21_without_3xCTCF
0.601036	0.0160213	0min	rad21_without_3xCTCF
0.605477	0.0150676	0min	rad21_without_3xCTCF
0.649488	0.00919712	0min	rad21_without_3xCTCF
0.565163	0.0114214	0min	rad21_without_3xCTCF
0.631277	0.0101615	0min	rad21_without_3xCTCF
0.362476	0.0224102	90min	rad21_without_3xCTCF
0.567684	0.0168713	90min	rad21_without_3xCTCF
0.68582	0.00799784	90min	rad21_without_3xCTCF
0.573506	0.0174567	90min	rad21_without_3xCTCF
0.622472	0.0140855	90min	rad21_without_3xCTCF
0.539251	0.0167201	90min	rad21_without_3xCTCF
0.50547	0.0111559	90min	rad21_without_3xCTCF
0.610931	0.0153842	90min	rad21_without_3xCTCF
0.594177	0.0146902	90min	rad21_without_3xCTCF
0.601632	0.0142035	90min	rad21_without_3xCTCF
0.398089	0.0191384	90min	rad21_without_3xCTCF
0.61492	0.0107449	90min	rad21_without_3xCTCF
0.47943	0.0256536	90min	rad21_without_3xCTCF
0.664192	0.0190304	90min	rad21_without_3xCTCF
0.770282	0.0083221	90min	rad21_without_3xCTCF
0.730062	0.0148049	90min	rad21_without_3xCTCF
0.574332	0.0158401	90min	rad21_without_3xCTCF
0.621279	0.0134245	90min	rad21_without_3xCTCF
0.454443	0.0218772	90min	rad21_without_3xCTCF
0.490047	0.0226747	90min	rad21_without_3xCTCF
0.636587	0.0158919	90min	rad21_without_3xCTCF
0.537986	0.0195081	90min	rad21_without_3xCTCF
0.715891	0.0116625	90min	rad21_without_3xCTCF
0.280042	0.0146478	90min	rad21_without_3xCTCF
0.60279	0.0149602	90min	rad21_without_3xCTCF
0.623535	0.0162737	90min	rad21_without_3xCTCF
0.518035	0.0137176	90min	rad21_without_3xCTCF
0.57174	0.00960078	90min	rad21_without_3xCTCF
0.645484	0.0160072	90min	rad21_without_3xCTCF
0.495961	0.0238597	90min	rad21_without_3xCTCF
0.681955	0.0107262	90min	rad21_without_3xCTCF
0.53698	0.0191397	90min	rad21_without_3xCTCF
0.703395	0.013312	90min	rad21_without_3xCTCF
0.607076	0.0145166	90min	rad21_without_3xCTCF
0.561785	0.0218535	90min	rad21_without_3xCTCF
0.560477	0.0133647	90min	rad21_without_3xCTCF
0.549525	0.0166815	90min	rad21_without_3xCTCF
0.708508	0.0151253	90min	rad21_without_3xCTCF
0.709084	0.00936188	90min	rad21_without_3xCTCF
0.86593	0.00827462	90min	rad21_without_3xCTCF
0.616016	0.0229187	90min	rad21_without_3xCTCF
0.851001	0.013202	90min	rad21_without_3xCTCF
0.672466	0.0145603	90min	rad21_without_3xCTCF
0.638463	0.0101034	90min	rad21_without_3xCTCF
0.528215	0.0231507	0min	rad21_without_3xCTCF
0.679757	0.00590715	0min	rad21_without_3xCTCF
0.678957	0.0149546	0min	rad21_without_3xCTCF
0.56449	0.0178932	0min	rad21_without_3xCTCF
0.617187	0.017803	0min	rad21_without_3xCTCF
0.492829	0.0194969	0min	rad21_without_3xCTCF
0.567736	0.0153293	0min	rad21_without_3xCTCF
0.506671	0.0241233	0min	rad21_without_3xCTCF
0.558985	0.0188373	0min	rad21_without_3xCTCF
0.558608	0.0176273	0min	rad21_without_3xCTCF
0.590115	0.0159252	0min	rad21_without_3xCTCF
0.665532	0.0127685	0min	rad21_without_3xCTCF
0.492742	0.0150192	0min	rad21_without_3xCTCF
0.600766	0.0119532	0min	rad21_without_3xCTCF
0.497635	0.0222215	0min	rad21_without_3xCTCF
0.569446	0.0117014	0min	rad21_without_3xCTCF
0.719091	0.00623714	0min	rad21_without_3xCTCF
0.496509	0.034535	90min	rad21_without_3xCTCF
0.545106	0.0224647	90min	rad21_without_3xCTCF
0.64463	0.0159774	90min	rad21_without_3xCTCF
0.576707	0.0218825	90min	rad21_without_3xCTCF
0.736471	0.0163027	90min	rad21_without_3xCTCF
0.614875	0.0258902	90min	rad21_without_3xCTCF
0.570588	0.0197653	90min	rad21_without_3xCTCF
0.581875	0.0170599	90min	rad21_without_3xCTCF
0.715502	0.0160387	90min	rad21_without_3xCTCF
0.548033	0.016562	90min	rad21_without_3xCTCF
0.580243	0.0260229	90min	rad21_without_3xCTCF
0.545103	0.0252164	90min	rad21_without_3xCTCF
0.484248	0.0211852	90min	rad21_without_3xCTCF
0.586563	0.0122715	90min	rad21_without_3xCTCF
0.529845	0.0234354	90min	rad21_without_3xCTCF
0.517566	0.0239425	90min	rad21_without_3xCTCF
0.530188	0.018693	90min	rad21_without_3xCTCF
0.583096	0.0293556	90min	rad21_without_3xCTCF
0.540431	0.0264135	90min	rad21_without_3xCTCF
0.580302	0.0250504	90min	rad21_without_3xCTCF
0.511953	0.0301363	90min	rad21_without_3xCTCF
0.540332	0.0255951	90min	rad21_without_3xCTCF
0.651518	0.019272	90min	rad21_without_3xCTCF
0.487453	0.0365633	90min	rad21_without_3xCTCF
0.489423	0.0269893	90min	rad21_without_3xCTCF
0.646257	0.017311	90min	rad21_without_3xCTCF
0.624235	0.0216383	90min	rad21_without_3xCTCF
0.591733	0.0302376	90min	rad21_without_3xCTCF
0.538014	0.0201494	90min	rad21_without_3xCTCF
0.692287	0.0107147	90min	rad21_without_3xCTCF
0.881336	0.00609781	90min	rad21_without_3xCTCF
0.537025	0.0284811	90min	rad21_without_3xCTCF
0.763427	0.0166617	90min	rad21_without_3xCTCF
0.494104	0.0102493	0min	rad21_without_3xCTCF
0.768717	0.00501843	0min	rad21_without_3xCTCF
0.515147	0.00879912	0min	rad21_without_3xCTCF
0.603843	0.00931398	0min	rad21_without_3xCTCF
0.576477	0.0127202	0min	rad21_without_3xCTCF
0.587909	0.00941796	0min	rad21_without_3xCTCF
0.554118	0.00666227	0min	rad21_without_3xCTCF
0.533102	0.011012	0min	rad21_without_3xCTCF
0.760728	0.00183572	0min	rad21_without_3xCTCF
0.566622	0.0109115	0min	rad21_without_3xCTCF
0.750871	0.00283496	0min	rad21_without_3xCTCF
0.65769	0.00440679	0min	rad21_without_3xCTCF
0.505709	0.0096623	0min	rad21_without_3xCTCF
0.569527	0.0099137	0min	rad21_without_3xCTCF
0.718097	0.00547306	0min	rad21_without_3xCTCF
0.499858	0.0106707	0min	rad21_without_3xCTCF
0.574792	0.0144505	0min	rad21_without_3xCTCF
0.591412	0.0102491	0min	rad21_without_3xCTCF
0.812128	0.00511036	0min	rad21_without_3xCTCF
0.661763	0.0117396	0min	rad21_without_3xCTCF
0.58764	0.00599134	0min	rad21_without_3xCTCF
0.539768	0.00934169	0min	rad21_without_3xCTCF
0.719224	0.00536798	0min	rad21_without_3xCTCF
0.562748	0.00848579	0min	rad21_without_3xCTCF
0.914561	0.00469069	0min	rad21_without_3xCTCF
0.798379	0.00511463	0min	rad21_without_3xCTCF
0.593596	0.0113455	0min	rad21_without_3xCTCF
0.568115	0.00773587	0min	rad21_without_3xCTCF
0.580484	0.0119769	0min	rad21_without_3xCTCF
0.819316	0.00104916	0min	rad21_without_3xCTCF
0.628315	0.00945044	0min	rad21_without_3xCTCF
0.831791	0.00345732	0min	rad21_without_3xCTCF
1.38861	0.000588528	0min	rad21_without_3xCTCF
0.803829	0.00949213	0min	rad21_without_3xCTCF
0.875215	0.00403085	0min	rad21_without_3xCTCF
0.683924	0.00483532	0min	rad21_without_3xCTCF
0.534923	0.012951	0min	rad21_without_3xCTCF
0.59505	0.0175562	0min	rad21_without_3xCTCF
0.473542	0.0138464	0min	rad21_without_3xCTCF
0.660074	0.00751939	0min	rad21_without_3xCTCF
0.549011	0.0106692	0min	rad21_without_3xCTCF
0.770749	0.00568732	0min	rad21_without_3xCTCF
0.640347	0.00898831	0min	rad21_without_3xCTCF
0.652535	0.00969334	0min	rad21_without_3xCTCF
0.643685	0.00654778	0min	rad21_without_3xCTCF
0.725002	0.00693278	0min	rad21_without_3xCTCF
0.631395	0.0093993	0min	rad21_without_3xCTCF
0.557788	0.00901858	0min	rad21_without_3xCTCF
0.653012	0.0125533	0min	rad21_without_3xCTCF
0.776108	0.00355066	0min	rad21_without_3xCTCF
0.679906	0.00816139	0min	rad21_without_3xCTCF
0.676476	0.0085828	90min	rad21_without_3xCTCF
0.665594	0.00811456	90min	rad21_without_3xCTCF
0.733364	0.00529249	90min	rad21_without_3xCTCF
0.522443	0.0142931	90min	rad21_without_3xCTCF
0.558162	0.0128692	90min	rad21_without_3xCTCF
0.702798	0.006175	90min	rad21_without_3xCTCF
0.595937	0.0121964	90min	rad21_without_3xCTCF
0.61305	0.0129825	90min	rad21_without_3xCTCF
0.539068	0.0116975	90min	rad21_without_3xCTCF
0.443213	0.0163329	90min	rad21_without_3xCTCF
0.646707	0.0071534	90min	rad21_without_3xCTCF
0.7536	0.00753683	90min	rad21_without_3xCTCF
0.604673	0.0116292	90min	rad21_without_3xCTCF
0.89785	0.0065736	90min	rad21_without_3xCTCF
0.498572	0.0109462	90min	rad21_without_3xCTCF
0.397112	0.0208303	90min	rad21_without_3xCTCF
0.492557	0.0142816	90min	rad21_without_3xCTCF
0.449722	0.0126651	90min	rad21_without_3xCTCF
0.474665	0.0230194	90min	rad21_without_3xCTCF
0.650931	0.0118446	90min	rad21_without_3xCTCF
0.607284	0.0097134	90min	rad21_without_3xCTCF
0.63151	0.0189598	90min	rad21_without_3xCTCF
0.668938	0.0167741	90min	rad21_without_3xCTCF
0.719465	0.003944	0min	rad21_without_3xCTCF
0.737958	0.00704396	0min	rad21_without_3xCTCF
0.586637	0.00919471	0min	rad21_without_3xCTCF
0.669442	0.00609151	0min	rad21_without_3xCTCF
0.579477	0.00383491	0min	rad21_without_3xCTCF
0.755589	0.00199617	0min	rad21_without_3xCTCF
0.695004	0.00272024	0min	rad21_without_3xCTCF
0.581767	0.00706598	0min	rad21_without_3xCTCF
0.607497	0.00772905	0min	rad21_without_3xCTCF
0.490971	0.00960098	0min	rad21_without_3xCTCF
0.69371	0.00649089	90min	rad21_without_3xCTCF
0.572681	0.00933455	90min	rad21_without_3xCTCF
0.607026	0.0123501	90min	rad21_without_3xCTCF
0.638228	0.00921499	90min	rad21_without_3xCTCF
0.749747	0.00679992	90min	rad21_without_3xCTCF
0.64226	0.00815971	0min	CTCF
0.560783	0.0127501	0min	CTCF
0.564918	0.00550997	0min	CTCF
0.599195	0.0108783	0min	CTCF
0.893595	0.00121208	0min	CTCF
0.571383	0.012072	0min	CTCF
0.493222	0.0139373	0min	CTCF
0.67004	0.0082784	0min	CTCF
0.578297	0.0118256	0min	CTCF
0.698025	0.00959049	0min	CTCF
0.68577	0.00634465	0min	CTCF
0.569867	0.0104486	0min	CTCF
0.712209	0.00956565	0min	CTCF
0.707018	0.0105623	0min	CTCF
0.632095	0.00707452	0min	CTCF
0.748346	0.0082037	0min	CTCF
0.560551	0.00831771	0min	CTCF
0.673845	0.0107515	0min	CTCF
0.513361	0.0107744	0min	CTCF
0.836383	0.00515128	0min	CTCF
0.542308	0.00804446	0min	CTCF
0.86504	0.00425029	0min	CTCF
0.67172	0.00904102	0min	CTCF
0.702474	0.00628079	0min	CTCF
0.623319	0.00853196	0min	CTCF
0.853713	0.00603132	0min	CTCF
0.622949	0.00829627	0min	CTCF
0.667616	0.0046329	0min	CTCF
0.797123	0.00544731	0min	CTCF
0.748345	0.00835765	0min	CTCF
0.923478	0.00520102	0min	CTCF
0.743061	0.00748521	0min	CTCF
0.517673	0.0144629	0min	CTCF
0.758119	0.00736818	0min	CTCF
0.818664	0.00629686	0min	CTCF
0.639861	0.0109335	0min	CTCF
0.623067	0.00824859	0min	CTCF
0.804937	0.0063127	0min	CTCF
0.657787	0.00949776	0min	CTCF
0.712185	0.00656676	0min	CTCF
0.560318	0.00951027	0min	CTCF
0.694986	0.00474485	0min	CTCF
0.523715	0.0145678	0min	CTCF
0.580201	0.0101926	0min	CTCF
0.634951	0.00553566	0min	CTCF
0.489389	0.0206984	0min	CTCF
0.665488	0.0103263	0min	CTCF
0.737812	0.0150973	0min	CTCF
0.488819	0.0151411	0min	CTCF
0.467637	0.0142681	0min	CTCF
0.836899	0.00438715	0min	CTCF
0.568441	0.0120112	0min	CTCF
0.97018	0.00563056	0min	CTCF
0.620032	0.0054043	0min	CTCF
0.776549	0.00397745	0min	CTCF
0.724736	0.00582927	0min	CTCF
0.448025	0.00979294	0min	CTCF
0.625801	0.0105044	0min	CTCF
0.683339	0.0140473	0min	CTCF
0.56257	0.011249	0min	CTCF
0.490998	0.0135605	0min	CTCF
0.546824	0.0105061	0min	CTCF
0.925822	0.0131019	0min	CTCF
0.741164	0.00532967	0min	CTCF
0.66605	0.0107784	0min	CTCF
0.753066	0.00687517	0min	CTCF
0.865662	0.00475826	0min	CTCF
0.66023	0.00876048	0min	CTCF
0.638661	0.00616484	0min	CTCF
0.666118	0.00757062	0min	CTCF
0.64605	0.00606989	0min	CTCF
0.536575	0.0193135	0min	CTCF
0.483847	0.0134509	0min	CTCF
0.64897	0.00699693	0min	CTCF
0.408742	0.0163238	0min	CTCF
0.695679	0.015398	0min	CTCF
0.798799	0.00697513	0min	CTCF
0.714357	0.00819208	0min	CTCF
0.660852	0.00998902	0min	CTCF
0.582914	0.00763126	0min	CTCF
0.745136	0.00644794	0min	CTCF
0.749905	0.00599639	0min	CTCF
0.743877	0.00814365	0min	CTCF
0.604661	0.00757263	0min	CTCF
0.793346	0.00792972	0min	CTCF
0.771353	0.00818905	0min	CTCF
0.688566	0.0091385	0min	CTCF
0.832617	0.0057046	0min	CTCF
0.669829	0.00666688	0min	CTCF
0.764072	0.00614954	0min	CTCF
0.725726	0.0101446	0min	CTCF
0.745086	0.00595728	0min	CTCF
0.548859	0.0107724	0min	CTCF
0.58057	0.0148028	0min	CTCF
0.633408	0.00942435	0min	CTCF
0.667649	0.00499199	360min	CTCF
0.692608	0.00408493	360min	CTCF
0.67	0.00805678	360min	CTCF
0.463175	0.0176757	360min	CTCF
0.623964	0.00900007	360min	CTCF
0.611153	0.00996063	360min	CTCF
0.838622	0.00762322	360min	CTCF
0.625893	0.00769114	360min	CTCF
0.729161	0.00580721	360min	CTCF
0.717215	0.00962285	360min	CTCF
0.524122	0.0141786	360min	CTCF
0.783274	0.00736352	360min	CTCF
0.64868	0.00860531	360min	CTCF
0.597916	0.0107261	360min	CTCF
0.694844	0.0103051	360min	CTCF
0.816832	0.0144034	360min	CTCF
0.853913	0.00632356	360min	CTCF
0.690302	0.0102786	360min	CTCF
0.790164	0.0064273	360min	CTCF
0.754641	0.00604788	360min	CTCF
0.630141	0.00946914	360min	CTCF
0.568659	0.011567	360min	CTCF
0.865546	0.00912699	360min	CTCF
0.770518	0.00476785	360min	CTCF
0.58623	0.0121206	360min	CTCF
0.659388	0.00877218	360min	CTCF
0.576048	0.013767	360min	CTCF
0.61705	0.00932463	360min	CTCF
0.680436	0.00916336	360min	CTCF
0.633562	0.00838778	360min	CTCF
0.489696	0.0123803	360min	CTCF
0.630809	0.0108795	360min	CTCF
0.896861	0.00483483	360min	CTCF
0.708891	0.0119255	360min	CTCF
0.722856	0.00636643	360min	CTCF
0.650808	0.0083797	360min	CTCF
1.06604	0.00632212	360min	CTCF
0.664358	0.0112125	360min	CTCF
0.626832	0.0116571	360min	CTCF
0.69403	0.00751689	360min	CTCF
0.725774	0.00862743	360min	CTCF
0.755229	0.00753784	360min	CTCF
0.64613	0.00941979	360min	CTCF
0.603209	0.0130024	360min	CTCF
0.958993	0.0027878	360min	CTCF
0.261084	0.0339332	360min	CTCF
0.75517	0.00738313	360min	CTCF
0.757797	0.00949363	360min	CTCF
0.65797	0.00559556	360min	CTCF
0.448861	0.0160873	360min	CTCF
0.712631	0.00564156	360min	CTCF
0.795154	0.00598908	360min	CTCF
0.56522	0.0128178	360min	CTCF
0.709325	0.00770025	360min	CTCF
0.825321	0.00986068	360min	CTCF
0.800963	0.00863787	360min	CTCF
0.109871	0.0298232	360min	CTCF
0.586702	0.0140728	360min	CTCF
0.693828	0.00667509	360min	CTCF
0.633836	0.00554769	360min	CTCF
0.788294	0.0040455	360min	CTCF
0.67458	0.00975862	360min	CTCF
0.602892	0.0151577	360min	CTCF
0.698181	0.00722008	360min	CTCF
0.572361	0.0139665	360min	CTCF
0.79466	0.00840964	360min	CTCF
0.769473	0.00858548	360min	CTCF
0.741541	0.0083427	360min	CTCF
0.605227	0.0130589	360min	CTCF
0.536261	0.0160444	360min	CTCF
0.65229	0.0064068	360min	CTCF
0.702767	0.00622273	360min	CTCF
0.755988	0.00888538	360min	CTCF
0.551433	0.0119453	360min	CTCF
1.16444	0.00670088	360min	CTCF
0.59216	0.0143046	360min	CTCF
0.62866	0.00998216	360min	CTCF
0.689991	0.00971855	360min	CTCF
0.712881	0.011668	360min	CTCF
0.613242	0.0129657	0min	CTCF
0.6521	0.00573826	0min	CTCF
0.621034	0.00556426	0min	CTCF
0.652559	0.00725818	0min	CTCF
0.63454	0.011973	0min	CTCF
0.885618	0.00277899	0min	CTCF
0.785814	0.00675294	0min	CTCF
0.571759	0.00851005	0min	CTCF
0.585569	0.0127692	0min	CTCF
0.555822	0.00407527	0min	CTCF
0.691827	0.0107685	0min	CTCF
0.639422	0.0108613	0min	CTCF
0.709772	0.00804602	0min	CTCF
0.656889	0.00546735	0min	CTCF
0.693154	0.00694829	0min	CTCF
0.649314	0.0017504	0min	CTCF
0.693226	0.00771393	0min	CTCF
0.680623	0.004461	0min	CTCF
0.788406	0.0036319	0min	CTCF
0.468638	0.0163737	0min	CTCF
0.633849	0.006321	0min	CTCF
0.628207	0.00814413	0min	CTCF
0.670141	0.00784155	0min	CTCF
0.678083	0.00587004	0min	CTCF
0.908064	0.00317731	0min	CTCF
0.773998	0.00348358	0min	CTCF
0.768675	0.00480173	0min	CTCF
0.615218	0.00542802	0min	CTCF
0.769643	0.00450518	0min	CTCF
0.896049	0.00303999	0min	CTCF
0.709842	0.00766766	0min	CTCF
0.502133	0.0135424	0min	CTCF
0.779233	0.00439796	0min	CTCF
0.577219	0.0124419	0min	CTCF
0.714852	0.00475858	0min	CTCF
0.787642	0.00446967	0min	CTCF
0.754137	0.00584683	0min	CTCF
1.29669	0.000592442	0min	CTCF
0.72429	0.00582402	0min	CTCF
0.747801	0.00402739	0min	CTCF
0.674452	0.00832183	0min	CTCF
0.69583	0.00590734	0min	CTCF
0.791938	0.00609869	0min	CTCF
0.570041	0.00752009	0min	CTCF
0.649429	0.00582716	0min	CTCF
0.568421	0.0117457	0min	CTCF
0.866922	0.00329207	0min	CTCF
0.80109	0.00605962	0min	CTCF
0.760141	0.00459852	0min	CTCF
0.759756	0.00445852	0min	CTCF
0.596802	0.0091603	0min	CTCF
0.77313	0.0031854	0min	CTCF
0.542045	0.00940685	0min	CTCF
0.737807	0.00623604	0min	CTCF
0.778726	0.00495523	0min	CTCF
0.691516	0.00950745	0min	CTCF
0.691839	0.00375993	0min	CTCF
0.766248	0.00379515	0min	CTCF
0.606425	0.00834635	0min	CTCF
0.585474	0.0144547	0min	CTCF
0.694828	0.00629637	0min	CTCF
0.520749	0.00757132	360min	CTCF
0.644727	0.00528435	360min	CTCF
0.640374	0.00675708	360min	CTCF
0.540822	0.00841263	360min	CTCF
0.704435	0.00824385	360min	CTCF
1.04149	0.00341905	360min	CTCF
0.647789	0.00507769	360min	CTCF
0.69889	0.00668498	360min	CTCF
0.741771	0.00574414	360min	CTCF
0.609456	0.00511547	360min	CTCF
0.667608	0.00576742	360min	CTCF
0.789019	0.00583401	360min	CTCF
0.799101	0.00427875	360min	CTCF
0.517637	0.0123032	360min	CTCF
0.75344	0.00429973	360min	CTCF
0.476235	0.012478	360min	CTCF
0.897172	0.00270484	360min	CTCF
0.697873	0.00851442	360min	CTCF
0.723814	0.00487886	360min	CTCF
0.596037	0.00653138	360min	CTCF
0.756947	0.00360804	360min	CTCF
0.576829	0.0109149	360min	CTCF
0.714168	0.00488843	360min	CTCF
0.684238	0.00769303	360min	CTCF
0.487237	0.0185488	360min	CTCF
0.503381	0.00750641	360min	CTCF
0.601313	0.00797554	360min	CTCF
0.689327	0.00614825	360min	CTCF
0.701543	0.00438588	360min	CTCF
0.669481	0.00607291	360min	CTCF
0.490058	0.0115487	360min	CTCF
0.430764	0.00589012	360min	CTCF
0.739335	0.00496537	360min	CTCF
0.630489	0.00547968	360min	CTCF
0.661944	0.00536916	360min	CTCF
0.692996	0.00630736	360min	CTCF
0.599258	0.00775397	360min	CTCF
0.382053	0.0183045	360min	CTCF
0.892428	0.00195793	360min	CTCF
0.64699	0.00777219	360min	CTCF
0.743127	0.00474892	360min	CTCF
0.724467	0.00530668	360min	CTCF
0.723771	0.00428574	360min	CTCF
0.716563	0.00627633	360min	CTCF
0.563555	0.00935655	360min	CTCF
0.783582	0.00397902	360min	CTCF
0.888384	0.00449101	360min	CTCF
0.811402	0.00488229	360min	CTCF
0.612947	0.0080313	360min	CTCF
0.681953	0.00528964	360min	CTCF
0.599941	0.00772311	360min	CTCF
0.603123	0.00377998	360min	CTCF
0.809821	0.00538501	360min	CTCF
0.718947	0.006028	360min	CTCF
0.811457	0.00648875	360min	CTCF
0.506216	0.0114716	360min	CTCF
0.692401	0.00820003	360min	CTCF
0.736403	0.00595618	360min	CTCF
0.60469	0.00825437	360min	CTCF
0.615881	0.00730087	360min	CTCF
0.445527	0.00876984	360min	CTCF
0.611644	0.00667396	360min	CTCF
0.601407	0.00560984	360min	CTCF
0.692801	0.00400061	360min	CTCF
0.686327	0.0084664	0min	CTCF
0.566769	0.013288	0min	CTCF
0.64792	0.00828964	0min	CTCF
0.627287	0.00862217	0min	CTCF
0.54414	0.0104434	0min	CTCF
0.646978	0.00569635	0min	CTCF
0.664114	0.0083015	0min	CTCF
0.870489	0.00471846	0min	CTCF
0.678124	0.00699936	0min	CTCF
0.681445	0.00794765	0min	CTCF
0.54475	0.0109242	0min	CTCF
0.613406	0.0109676	0min	CTCF
0.73007	0.00590613	0min	CTCF
0.576596	0.0153373	0min	CTCF
0.745205	0.00504977	0min	CTCF
0.70481	0.00881454	0min	CTCF
0.757962	0.00771548	0min	CTCF
0.701911	0.00605085	0min	CTCF
0.766855	0.00503897	0min	CTCF
0.764896	0.00621475	0min	CTCF
0.635825	0.00652324	0min	CTCF
0.926731	0.00549055	0min	CTCF
0.698652	0.00679447	0min	CTCF
0.792558	0.00561722	0min	CTCF
0.828161	0.00199034	0min	CTCF
0.739993	0.00539226	0min	CTCF
0.739537	0.0056764	0min	CTCF
0.740605	0.00507919	0min	CTCF
0.613028	0.00920612	0min	CTCF
0.726811	0.00709391	0min	CTCF
0.699362	0.00490505	0min	CTCF
0.707626	0.0057731	0min	CTCF
0.759282	0.00627881	0min	CTCF
0.598906	0.0142338	0min	CTCF
0.689902	0.00729848	0min	CTCF
0.725897	0.00705874	0min	CTCF
0.715071	0.00444215	0min	CTCF
0.780351	0.01095	0min	CTCF
0.751916	0.00429962	0min	CTCF
0.699287	0.0104996	0min	CTCF
0.830263	0.00532573	0min	CTCF
1.02013	0.0026814	0min	CTCF
0.858803	0.00887073	0min	CTCF
0.753371	0.0123003	0min	CTCF
0.953467	0.00400061	0min	CTCF
0.57266	0.0166437	0min	CTCF
0.543212	0.00898737	0min	CTCF
0.555856	0.0155995	0min	CTCF
0.745667	0.00755884	0min	CTCF
0.700413	0.00596017	0min	CTCF
0.703884	0.00691718	0min	CTCF
0.669027	0.0111805	0min	CTCF
0.667218	0.00897648	0min	CTCF
0.66968	0.0045388	0min	CTCF
0.835093	0.00671105	0min	CTCF
0.860345	0.00379578	0min	CTCF
0.947891	0.00145922	0min	CTCF
0.620461	0.00781441	0min	CTCF
0.844828	0.00636603	0min	CTCF
0.633341	0.00603495	0min	CTCF
0.664968	0.0059507	0min	CTCF
0.659176	0.00813069	0min	CTCF
0.661228	0.00933755	0min	CTCF
0.705104	0.00888384	0min	CTCF
0.654086	0.00732315	0min	CTCF
0.716875	0.00803598	0min	CTCF
0.669828	0.00677808	0min	CTCF
0.535718	0.0067653	0min	CTCF
0.752745	0.0050678	0min	CTCF
0.670262	0.00949404	0min	CTCF
0.684571	0.0055777	0min	CTCF
0.645466	0.00570956	0min	CTCF
0.474331	0.0123943	0min	CTCF
0.792131	0.00353692	0min	CTCF
0.971786	0.00391678	0min	CTCF
0.706755	0.0077813	0min	CTCF
0.683967	0.00646401	0min	CTCF
0.734931	0.00492565	0min	CTCF
0.7364	0.0029969	0min	CTCF
0.912744	0.00147898	360min	CTCF
0.56966	0.00601977	360min	CTCF
[truncated: 987 more rows]

## Sheet: Ext.Dat.2F
Data are too big and can be accessed by this link: https://doi.org/10.5281/zenodo.7120765

## Sheet: Ext.Dat.2G
Time averaged msd for control line with tir1
time	Time-averaged MSD	condition
10	0.0198518	0minTetO-3xCTCF_tir1				#notes
20	0.0260563	0minTetO-3xCTCF_tir1				0minTetO-3xCTCF_tir1	"Tir1 -auxin"
30	0.027004	0minTetO-3xCTCF_tir1				90minTetO-3xCTCF_tir1	"Tir1 + auxin"
40	0.0354091	0minTetO-3xCTCF_tir1
50	0.0433858	0minTetO-3xCTCF_tir1
60	0.044003	0minTetO-3xCTCF_tir1
70	0.0570431	0minTetO-3xCTCF_tir1
80	0.0674444	0minTetO-3xCTCF_tir1
90	0.0687734	0minTetO-3xCTCF_tir1
100	0.071576	0minTetO-3xCTCF_tir1
110	0.0841258	0minTetO-3xCTCF_tir1
120	0.0766744	0minTetO-3xCTCF_tir1
130	0.0808211	0minTetO-3xCTCF_tir1
140	0.0885527	0minTetO-3xCTCF_tir1
150	0.0919526	0minTetO-3xCTCF_tir1
160	0.0855201	0minTetO-3xCTCF_tir1
170	0.0892647	0minTetO-3xCTCF_tir1
180	0.0881659	0minTetO-3xCTCF_tir1
190	0.0969185	0minTetO-3xCTCF_tir1
200	0.0896169	0minTetO-3xCTCF_tir1
210	0.0874257	0minTetO-3xCTCF_tir1
220	0.076885	0minTetO-3xCTCF_tir1
230	0.0687655	0minTetO-3xCTCF_tir1
240	0.0580442	0minTetO-3xCTCF_tir1
250	0.0586407	0minTetO-3xCTCF_tir1
260	0.046968	0minTetO-3xCTCF_tir1
270	0.0371665	0minTetO-3xCTCF_tir1
280	0.0333835	0minTetO-3xCTCF_tir1
290	0.0278191	0minTetO-3xCTCF_tir1
10	0.0219999	0minTetO-3xCTCF_tir1
20	0.0355962	0minTetO-3xCTCF_tir1
30	0.0423822	0minTetO-3xCTCF_tir1
40	0.0446128	0minTetO-3xCTCF_tir1
50	0.0484957	0minTetO-3xCTCF_tir1
60	0.0568199	0minTetO-3xCTCF_tir1
70	0.0572121	0minTetO-3xCTCF_tir1
80	0.0636706	0minTetO-3xCTCF_tir1
90	0.0704733	0minTetO-3xCTCF_tir1
100	0.0734611	0minTetO-3xCTCF_tir1
110	0.0797683	0minTetO-3xCTCF_tir1
120	0.0793855	0minTetO-3xCTCF_tir1
130	0.0779029	0minTetO-3xCTCF_tir1
140	0.0710636	0minTetO-3xCTCF_tir1
150	0.0719946	0minTetO-3xCTCF_tir1
160	0.0675689	0minTetO-3xCTCF_tir1
170	0.0666974	0minTetO-3xCTCF_tir1
180	0.0642056	0minTetO-3xCTCF_tir1
190	0.0569836	0minTetO-3xCTCF_tir1
200	0.0518676	0minTetO-3xCTCF_tir1
210	0.0537672	0minTetO-3xCTCF_tir1
220	0.0606581	0minTetO-3xCTCF_tir1
230	0.056821	0minTetO-3xCTCF_tir1
240	0.0591688	0minTetO-3xCTCF_tir1
250	0.0629684	0minTetO-3xCTCF_tir1
260	0.0740078	0minTetO-3xCTCF_tir1
270	0.088539	0minTetO-3xCTCF_tir1
280	0.0801843	0minTetO-3xCTCF_tir1
290	0.0832228	0minTetO-3xCTCF_tir1
300	0.0900377	0minTetO-3xCTCF_tir1
310	0.100178	0minTetO-3xCTCF_tir1
320	0.121881	0minTetO-3xCTCF_tir1
330	0.0988727	0minTetO-3xCTCF_tir1
340	0.0798462	0minTetO-3xCTCF_tir1
10	0.0314379	0minTetO-3xCTCF_tir1
20	0.0507121	0minTetO-3xCTCF_tir1
30	0.0604272	0minTetO-3xCTCF_tir1
40	0.0801457	0minTetO-3xCTCF_tir1
50	0.0866231	0minTetO-3xCTCF_tir1
60	0.0875397	0minTetO-3xCTCF_tir1
70	0.0843735	0minTetO-3xCTCF_tir1
80	0.0920413	0minTetO-3xCTCF_tir1
90	0.118362	0minTetO-3xCTCF_tir1
100	0.111168	0minTetO-3xCTCF_tir1
110	0.110019	0minTetO-3xCTCF_tir1
120	0.115922	0minTetO-3xCTCF_tir1
130	0.12016	0minTetO-3xCTCF_tir1
140	0.159083	0minTetO-3xCTCF_tir1
150	0.202204	0minTetO-3xCTCF_tir1
160	0.212566	0minTetO-3xCTCF_tir1
170	0.241473	0minTetO-3xCTCF_tir1
180	0.235504	0minTetO-3xCTCF_tir1
190	0.245027	0minTetO-3xCTCF_tir1
10	0.0175665	0minTetO-3xCTCF_tir1
20	0.0355252	0minTetO-3xCTCF_tir1
30	0.0455396	0minTetO-3xCTCF_tir1
40	0.0525147	0minTetO-3xCTCF_tir1
50	0.0616766	0minTetO-3xCTCF_tir1
60	0.0762469	0minTetO-3xCTCF_tir1
70	0.0905123	0minTetO-3xCTCF_tir1
80	0.102414	0minTetO-3xCTCF_tir1
90	0.126492	0minTetO-3xCTCF_tir1
100	0.153839	0minTetO-3xCTCF_tir1
110	0.179658	0minTetO-3xCTCF_tir1
120	0.178868	0minTetO-3xCTCF_tir1
130	0.185925	0minTetO-3xCTCF_tir1
10	0.0265946	0minTetO-3xCTCF_tir1
20	0.0318677	0minTetO-3xCTCF_tir1
30	0.0430005	0minTetO-3xCTCF_tir1
40	0.0480775	0minTetO-3xCTCF_tir1
50	0.0544617	0minTetO-3xCTCF_tir1
60	0.0649772	0minTetO-3xCTCF_tir1
70	0.0684149	0minTetO-3xCTCF_tir1
80	0.0841185	0minTetO-3xCTCF_tir1
90	0.0965996	0minTetO-3xCTCF_tir1
100	0.103012	0minTetO-3xCTCF_tir1
110	0.107159	0minTetO-3xCTCF_tir1
120	0.109108	0minTetO-3xCTCF_tir1
130	0.119322	0minTetO-3xCTCF_tir1
140	0.124892	0minTetO-3xCTCF_tir1
150	0.135515	0minTetO-3xCTCF_tir1
160	0.139021	0minTetO-3xCTCF_tir1
170	0.140435	0minTetO-3xCTCF_tir1
180	0.140484	0minTetO-3xCTCF_tir1
190	0.152628	0minTetO-3xCTCF_tir1
200	0.161146	0minTetO-3xCTCF_tir1
210	0.155754	0minTetO-3xCTCF_tir1
220	0.158682	0minTetO-3xCTCF_tir1
230	0.148768	0minTetO-3xCTCF_tir1
240	0.133901	0minTetO-3xCTCF_tir1
250	0.133878	0minTetO-3xCTCF_tir1
260	0.140953	0minTetO-3xCTCF_tir1
270	0.168224	0minTetO-3xCTCF_tir1
280	0.157881	0minTetO-3xCTCF_tir1
10	0.0263097	0minTetO-3xCTCF_tir1
20	0.0524375	0minTetO-3xCTCF_tir1
30	0.0789705	0minTetO-3xCTCF_tir1
40	0.115382	0minTetO-3xCTCF_tir1
50	0.173933	0minTetO-3xCTCF_tir1
10	0.0227017	0minTetO-3xCTCF_tir1
20	0.0402054	0minTetO-3xCTCF_tir1
30	0.0531658	0minTetO-3xCTCF_tir1
40	0.0623562	0minTetO-3xCTCF_tir1
50	0.0580091	0minTetO-3xCTCF_tir1
60	0.0558474	0minTetO-3xCTCF_tir1
70	0.0600813	0minTetO-3xCTCF_tir1
80	0.0588719	0minTetO-3xCTCF_tir1
90	0.0676659	0minTetO-3xCTCF_tir1
100	0.073705	0minTetO-3xCTCF_tir1
110	0.0706418	0minTetO-3xCTCF_tir1
120	0.0618772	0minTetO-3xCTCF_tir1
130	0.051677	0minTetO-3xCTCF_tir1
140	0.0500949	0minTetO-3xCTCF_tir1
150	0.0760263	0minTetO-3xCTCF_tir1
160	0.0987684	0minTetO-3xCTCF_tir1
10	0.0323149	0minTetO-3xCTCF_tir1
20	0.0442885	0minTetO-3xCTCF_tir1
30	0.0617407	0minTetO-3xCTCF_tir1
40	0.0536557	0minTetO-3xCTCF_tir1
50	0.0417051	0minTetO-3xCTCF_tir1
10	0.0323185	0minTetO-3xCTCF_tir1
20	0.0432753	0minTetO-3xCTCF_tir1
30	0.0510795	0minTetO-3xCTCF_tir1
40	0.0628398	0minTetO-3xCTCF_tir1
50	0.0643746	0minTetO-3xCTCF_tir1
60	0.0734671	0minTetO-3xCTCF_tir1
70	0.0835287	0minTetO-3xCTCF_tir1
80	0.0892942	0minTetO-3xCTCF_tir1
90	0.092261	0minTetO-3xCTCF_tir1
100	0.0948185	0minTetO-3xCTCF_tir1
110	0.0957431	0minTetO-3xCTCF_tir1
120	0.0966747	0minTetO-3xCTCF_tir1
130	0.100372	0minTetO-3xCTCF_tir1
140	0.111003	0minTetO-3xCTCF_tir1
150	0.12238	0minTetO-3xCTCF_tir1
160	0.12949	0minTetO-3xCTCF_tir1
170	0.132978	0minTetO-3xCTCF_tir1
180	0.150192	0minTetO-3xCTCF_tir1
190	0.147286	0minTetO-3xCTCF_tir1
200	0.18453	0minTetO-3xCTCF_tir1
210	0.199154	0minTetO-3xCTCF_tir1
220	0.197916	0minTetO-3xCTCF_tir1
230	0.197784	0minTetO-3xCTCF_tir1
240	0.167682	0minTetO-3xCTCF_tir1
10	0.0487114	0minTetO-3xCTCF_tir1
20	0.0637415	0minTetO-3xCTCF_tir1
30	0.0690187	0minTetO-3xCTCF_tir1
40	0.075907	0minTetO-3xCTCF_tir1
50	0.0848495	0minTetO-3xCTCF_tir1
60	0.104439	0minTetO-3xCTCF_tir1
70	0.112952	0minTetO-3xCTCF_tir1
80	0.11432	0minTetO-3xCTCF_tir1
90	0.130328	0minTetO-3xCTCF_tir1
100	0.136129	0minTetO-3xCTCF_tir1
110	0.155769	0minTetO-3xCTCF_tir1
120	0.150692	0minTetO-3xCTCF_tir1
130	0.159429	0minTetO-3xCTCF_tir1
140	0.162682	0minTetO-3xCTCF_tir1
150	0.158398	0minTetO-3xCTCF_tir1
160	0.173709	0minTetO-3xCTCF_tir1
170	0.178869	0minTetO-3xCTCF_tir1
180	0.16822	0minTetO-3xCTCF_tir1
190	0.169198	0minTetO-3xCTCF_tir1
200	0.146094	0minTetO-3xCTCF_tir1
210	0.162618	0minTetO-3xCTCF_tir1
220	0.161663	0minTetO-3xCTCF_tir1
230	0.166045	0minTetO-3xCTCF_tir1
240	0.154716	0minTetO-3xCTCF_tir1
250	0.164706	0minTetO-3xCTCF_tir1
260	0.1885	0minTetO-3xCTCF_tir1
270	0.189088	0minTetO-3xCTCF_tir1
280	0.227589	0minTetO-3xCTCF_tir1
290	0.25113	0minTetO-3xCTCF_tir1
300	0.273009	0minTetO-3xCTCF_tir1
310	0.270333	0minTetO-3xCTCF_tir1
320	0.262249	0minTetO-3xCTCF_tir1
330	0.276475	0minTetO-3xCTCF_tir1
340	0.278104	0minTetO-3xCTCF_tir1
350	0.299852	0minTetO-3xCTCF_tir1
10	0.0371514	0minTetO-3xCTCF_tir1
20	0.0515419	0minTetO-3xCTCF_tir1
30	0.0660304	0minTetO-3xCTCF_tir1
40	0.0915313	0minTetO-3xCTCF_tir1
50	0.103138	0minTetO-3xCTCF_tir1
60	0.120038	0minTetO-3xCTCF_tir1
70	0.156707	0minTetO-3xCTCF_tir1
80	0.161839	0minTetO-3xCTCF_tir1
90	0.172629	0minTetO-3xCTCF_tir1
100	0.199786	0minTetO-3xCTCF_tir1
110	0.235432	0minTetO-3xCTCF_tir1
120	0.27969	0minTetO-3xCTCF_tir1
130	0.318359	0minTetO-3xCTCF_tir1
140	0.358245	0minTetO-3xCTCF_tir1
150	0.405121	0minTetO-3xCTCF_tir1
160	0.430373	0minTetO-3xCTCF_tir1
170	0.441497	0minTetO-3xCTCF_tir1
180	0.473663	0minTetO-3xCTCF_tir1
190	0.502126	0minTetO-3xCTCF_tir1
200	0.554427	0minTetO-3xCTCF_tir1
210	0.622189	0minTetO-3xCTCF_tir1
220	0.671209	0minTetO-3xCTCF_tir1
230	0.724386	0minTetO-3xCTCF_tir1
240	0.785432	0minTetO-3xCTCF_tir1
10	0.0516367	0minTetO-3xCTCF_tir1
20	0.0672656	0minTetO-3xCTCF_tir1
30	0.0657757	0minTetO-3xCTCF_tir1
40	0.0909536	0minTetO-3xCTCF_tir1
50	0.0944212	0minTetO-3xCTCF_tir1
60	0.109738	0minTetO-3xCTCF_tir1
70	0.131377	0minTetO-3xCTCF_tir1
80	0.142128	0minTetO-3xCTCF_tir1
90	0.166526	0minTetO-3xCTCF_tir1
100	0.20325	0minTetO-3xCTCF_tir1
110	0.232418	0minTetO-3xCTCF_tir1
120	0.248762	0minTetO-3xCTCF_tir1
130	0.273394	0minTetO-3xCTCF_tir1
140	0.292661	0minTetO-3xCTCF_tir1
150	0.305911	0minTetO-3xCTCF_tir1
160	0.333676	0minTetO-3xCTCF_tir1
170	0.349756	0minTetO-3xCTCF_tir1
180	0.382221	0minTetO-3xCTCF_tir1
190	0.399194	0minTetO-3xCTCF_tir1
200	0.402661	0minTetO-3xCTCF_tir1
210	0.415509	0minTetO-3xCTCF_tir1
220	0.422756	0minTetO-3xCTCF_tir1
230	0.42968	0minTetO-3xCTCF_tir1
240	0.43061	0minTetO-3xCTCF_tir1
250	0.451235	0minTetO-3xCTCF_tir1
260	0.418377	0minTetO-3xCTCF_tir1
270	0.414945	0minTetO-3xCTCF_tir1
280	0.431446	0minTetO-3xCTCF_tir1
290	0.418782	0minTetO-3xCTCF_tir1
300	0.429039	0minTetO-3xCTCF_tir1
310	0.411495	0minTetO-3xCTCF_tir1
320	0.397561	0minTetO-3xCTCF_tir1
330	0.374432	0minTetO-3xCTCF_tir1
10	0.0401223	0minTetO-3xCTCF_tir1
20	0.0595574	0minTetO-3xCTCF_tir1
30	0.0765049	0minTetO-3xCTCF_tir1
40	0.096061	0minTetO-3xCTCF_tir1
50	0.105973	0minTetO-3xCTCF_tir1
60	0.131554	0minTetO-3xCTCF_tir1
70	0.153451	0minTetO-3xCTCF_tir1
80	0.159874	0minTetO-3xCTCF_tir1
90	0.19231	0minTetO-3xCTCF_tir1
100	0.219261	0minTetO-3xCTCF_tir1
110	0.237783	0minTetO-3xCTCF_tir1
120	0.254165	0minTetO-3xCTCF_tir1
130	0.292152	0minTetO-3xCTCF_tir1
140	0.325567	0minTetO-3xCTCF_tir1
150	0.340433	0minTetO-3xCTCF_tir1
160	0.392436	0minTetO-3xCTCF_tir1
170	0.417781	0minTetO-3xCTCF_tir1
180	0.459594	0minTetO-3xCTCF_tir1
190	0.512338	0minTetO-3xCTCF_tir1
200	0.508793	0minTetO-3xCTCF_tir1
210	0.499724	0minTetO-3xCTCF_tir1
220	0.507735	0minTetO-3xCTCF_tir1
230	0.525513	0minTetO-3xCTCF_tir1
240	0.558399	0minTetO-3xCTCF_tir1
10	0.0315737	0minTetO-3xCTCF_tir1
20	0.043972	0minTetO-3xCTCF_tir1
30	0.0330293	0minTetO-3xCTCF_tir1
40	0.0507772	0minTetO-3xCTCF_tir1
50	0.0767575	0minTetO-3xCTCF_tir1
60	0.072822	0minTetO-3xCTCF_tir1
70	0.095393	0minTetO-3xCTCF_tir1
80	0.121856	0minTetO-3xCTCF_tir1
90	0.117793	0minTetO-3xCTCF_tir1
10	0.0363729	0minTetO-3xCTCF_tir1
20	0.052335	0minTetO-3xCTCF_tir1
30	0.0713334	0minTetO-3xCTCF_tir1
40	0.0950084	0minTetO-3xCTCF_tir1
50	0.11123	0minTetO-3xCTCF_tir1
60	0.130382	0minTetO-3xCTCF_tir1
70	0.141172	0minTetO-3xCTCF_tir1
80	0.143892	0minTetO-3xCTCF_tir1
90	0.155082	0minTetO-3xCTCF_tir1
100	0.159247	0minTetO-3xCTCF_tir1
110	0.167614	0minTetO-3xCTCF_tir1
120	0.172371	0minTetO-3xCTCF_tir1
130	0.177143	0minTetO-3xCTCF_tir1
140	0.166605	0minTetO-3xCTCF_tir1
150	0.179667	0minTetO-3xCTCF_tir1
160	0.183748	0minTetO-3xCTCF_tir1
170	0.175383	0minTetO-3xCTCF_tir1
180	0.17835	0minTetO-3xCTCF_tir1
190	0.191438	0minTetO-3xCTCF_tir1
200	0.200759	0minTetO-3xCTCF_tir1
210	0.215249	0minTetO-3xCTCF_tir1
220	0.229799	0minTetO-3xCTCF_tir1
230	0.24639	0minTetO-3xCTCF_tir1
240	0.261129	0minTetO-3xCTCF_tir1
250	0.268019	0minTetO-3xCTCF_tir1
260	0.276776	0minTetO-3xCTCF_tir1
270	0.283821	0minTetO-3xCTCF_tir1
280	0.2903	0minTetO-3xCTCF_tir1
290	0.305675	0minTetO-3xCTCF_tir1
300	0.308184	0minTetO-3xCTCF_tir1
310	0.301884	0minTetO-3xCTCF_tir1
320	0.284962	0minTetO-3xCTCF_tir1
330	0.283272	0minTetO-3xCTCF_tir1
340	0.284302	0minTetO-3xCTCF_tir1
350	0.284486	0minTetO-3xCTCF_tir1
360	0.281329	0minTetO-3xCTCF_tir1
370	0.294595	0minTetO-3xCTCF_tir1
380	0.308493	0minTetO-3xCTCF_tir1
390	0.312877	0minTetO-3xCTCF_tir1
400	0.332497	0minTetO-3xCTCF_tir1
410	0.350882	0minTetO-3xCTCF_tir1
420	0.360522	0minTetO-3xCTCF_tir1
430	0.382798	0minTetO-3xCTCF_tir1
440	0.371076	0minTetO-3xCTCF_tir1
450	0.386032	0minTetO-3xCTCF_tir1
460	0.369714	0minTetO-3xCTCF_tir1
470	0.380952	0minTetO-3xCTCF_tir1
480	0.362503	0minTetO-3xCTCF_tir1
490	0.347311	0minTetO-3xCTCF_tir1
10	0.0408053	0minTetO-3xCTCF_tir1
20	0.0464934	0minTetO-3xCTCF_tir1
30	0.0705058	0minTetO-3xCTCF_tir1
40	0.092209	0minTetO-3xCTCF_tir1
50	0.103974	0minTetO-3xCTCF_tir1
60	0.0944687	0minTetO-3xCTCF_tir1
70	0.07406	0minTetO-3xCTCF_tir1
10	0.0703815	0minTetO-3xCTCF_tir1
20	0.073502	0minTetO-3xCTCF_tir1
30	0.103687	0minTetO-3xCTCF_tir1
40	0.104218	0minTetO-3xCTCF_tir1
50	0.119786	0minTetO-3xCTCF_tir1
60	0.106183	0minTetO-3xCTCF_tir1
70	0.122873	0minTetO-3xCTCF_tir1
80	0.125639	0minTetO-3xCTCF_tir1
90	0.157096	0minTetO-3xCTCF_tir1
100	0.19616	0minTetO-3xCTCF_tir1
110	0.238626	0minTetO-3xCTCF_tir1
10	0.0329229	0minTetO-3xCTCF_tir1
40	0.0396507	0minTetO-3xCTCF_tir1
50	0.11556	0minTetO-3xCTCF_tir1
10	0.0570655	0minTetO-3xCTCF_tir1
20	0.0919536	0minTetO-3xCTCF_tir1
30	0.123934	0minTetO-3xCTCF_tir1
40	0.153691	0minTetO-3xCTCF_tir1
50	0.190019	0minTetO-3xCTCF_tir1
60	0.223645	0minTetO-3xCTCF_tir1
70	0.252616	0minTetO-3xCTCF_tir1
80	0.244837	0minTetO-3xCTCF_tir1
90	0.249034	0minTetO-3xCTCF_tir1
100	0.242496	0minTetO-3xCTCF_tir1
110	0.224666	0minTetO-3xCTCF_tir1
120	0.222037	0minTetO-3xCTCF_tir1
130	0.228787	0minTetO-3xCTCF_tir1
140	0.218481	0minTetO-3xCTCF_tir1
150	0.246415	0minTetO-3xCTCF_tir1
160	0.251276	0minTetO-3xCTCF_tir1
170	0.29146	0minTetO-3xCTCF_tir1
180	0.349708	0minTetO-3xCTCF_tir1
190	0.393015	0minTetO-3xCTCF_tir1
200	0.421652	0minTetO-3xCTCF_tir1
210	0.425409	0minTetO-3xCTCF_tir1
220	0.390396	0minTetO-3xCTCF_tir1
230	0.341727	0minTetO-3xCTCF_tir1
240	0.307542	0minTetO-3xCTCF_tir1
250	0.225115	0minTetO-3xCTCF_tir1
260	0.209614	0minTetO-3xCTCF_tir1
270	0.220296	0minTetO-3xCTCF_tir1
10	0.0594364	0minTetO-3xCTCF_tir1
20	0.0854003	0minTetO-3xCTCF_tir1
30	0.0927374	0minTetO-3xCTCF_tir1
40	0.107877	0minTetO-3xCTCF_tir1
50	0.114797	0minTetO-3xCTCF_tir1
60	0.125745	0minTetO-3xCTCF_tir1
70	0.135588	0minTetO-3xCTCF_tir1
80	0.135166	0minTetO-3xCTCF_tir1
90	0.18042	0minTetO-3xCTCF_tir1
100	0.188028	0minTetO-3xCTCF_tir1
110	0.180055	0minTetO-3xCTCF_tir1
120	0.20684	0minTetO-3xCTCF_tir1
130	0.24397	0minTetO-3xCTCF_tir1
140	0.242864	0minTetO-3xCTCF_tir1
150	0.276629	0minTetO-3xCTCF_tir1
160	0.2835	0minTetO-3xCTCF_tir1
170	0.293869	0minTetO-3xCTCF_tir1
180	0.276536	0minTetO-3xCTCF_tir1
190	0.266974	0minTetO-3xCTCF_tir1
200	0.301083	0minTetO-3xCTCF_tir1
210	0.314432	0minTetO-3xCTCF_tir1
220	0.356945	0minTetO-3xCTCF_tir1
230	0.51044	0minTetO-3xCTCF_tir1
10	0.0466784	0minTetO-3xCTCF_tir1
20	0.049965	0minTetO-3xCTCF_tir1
30	0.0585931	0minTetO-3xCTCF_tir1
40	0.0636732	0minTetO-3xCTCF_tir1
50	0.0682099	0minTetO-3xCTCF_tir1
60	0.0771907	0minTetO-3xCTCF_tir1
70	0.0696429	0minTetO-3xCTCF_tir1
80	0.0484064	0minTetO-3xCTCF_tir1
90	0.0608596	0minTetO-3xCTCF_tir1
100	0.0717922	0minTetO-3xCTCF_tir1
110	0.0525857	0minTetO-3xCTCF_tir1
120	0.0680871	0minTetO-3xCTCF_tir1
130	0.0654981	0minTetO-3xCTCF_tir1
10	0.0434919	0minTetO-3xCTCF_tir1
20	0.0334854	0minTetO-3xCTCF_tir1
30	0.0373997	0minTetO-3xCTCF_tir1
40	0.0447827	0minTetO-3xCTCF_tir1
50	0.036141	0minTetO-3xCTCF_tir1
10	0.0421163	0minTetO-3xCTCF_tir1
20	0.0504454	0minTetO-3xCTCF_tir1
30	0.0773592	0minTetO-3xCTCF_tir1
40	0.0846012	0minTetO-3xCTCF_tir1
50	0.107664	0minTetO-3xCTCF_tir1
60	0.115865	0minTetO-3xCTCF_tir1
70	0.149417	0minTetO-3xCTCF_tir1
80	0.1377	0minTetO-3xCTCF_tir1
90	0.126462	0minTetO-3xCTCF_tir1
100	0.0916704	0minTetO-3xCTCF_tir1
110	0.0709987	0minTetO-3xCTCF_tir1
120	0.0807271	0minTetO-3xCTCF_tir1
130	0.0673527	0minTetO-3xCTCF_tir1
10	0.0226054	0minTetO-3xCTCF_tir1
20	0.0386241	0minTetO-3xCTCF_tir1
30	0.0493606	0minTetO-3xCTCF_tir1
40	0.0574891	0minTetO-3xCTCF_tir1
50	0.0719492	0minTetO-3xCTCF_tir1
10	0.0368515	0minTetO-3xCTCF_tir1
20	0.0482251	0minTetO-3xCTCF_tir1
30	0.0395804	0minTetO-3xCTCF_tir1
40	0.0585773	0minTetO-3xCTCF_tir1
50	0.0575046	0minTetO-3xCTCF_tir1
10	0.0495836	0minTetO-3xCTCF_tir1
20	0.0543375	0minTetO-3xCTCF_tir1
30	0.0544681	0minTetO-3xCTCF_tir1
40	0.0799537	0minTetO-3xCTCF_tir1
50	0.115737	0minTetO-3xCTCF_tir1
10	0.0338241	0minTetO-3xCTCF_tir1
20	0.0511803	0minTetO-3xCTCF_tir1
30	0.0643627	0minTetO-3xCTCF_tir1
40	0.0811692	0minTetO-3xCTCF_tir1
50	0.0857843	0minTetO-3xCTCF_tir1
60	0.100984	0minTetO-3xCTCF_tir1
70	0.111292	0minTetO-3xCTCF_tir1
80	0.123557	0minTetO-3xCTCF_tir1
90	0.141923	0minTetO-3xCTCF_tir1
100	0.156387	0minTetO-3xCTCF_tir1
110	0.169918	0minTetO-3xCTCF_tir1
120	0.187364	0minTetO-3xCTCF_tir1
130	0.201021	0minTetO-3xCTCF_tir1
140	0.219436	0minTetO-3xCTCF_tir1
150	0.243324	0minTetO-3xCTCF_tir1
160	0.253481	0minTetO-3xCTCF_tir1
170	0.266772	0minTetO-3xCTCF_tir1
180	0.273862	0minTetO-3xCTCF_tir1
190	0.287473	0minTetO-3xCTCF_tir1
200	0.309652	0minTetO-3xCTCF_tir1
210	0.325022	0minTetO-3xCTCF_tir1
220	0.34205	0minTetO-3xCTCF_tir1
230	0.357204	0minTetO-3xCTCF_tir1
240	0.364425	0minTetO-3xCTCF_tir1
250	0.3931	0minTetO-3xCTCF_tir1
260	0.413549	0minTetO-3xCTCF_tir1
270	0.430741	0minTetO-3xCTCF_tir1
280	0.446129	0minTetO-3xCTCF_tir1
290	0.448474	0minTetO-3xCTCF_tir1
300	0.477919	0minTetO-3xCTCF_tir1
310	0.49132	0minTetO-3xCTCF_tir1
320	0.509449	0minTetO-3xCTCF_tir1
330	0.536013	0minTetO-3xCTCF_tir1
340	0.551892	0minTetO-3xCTCF_tir1
350	0.572656	0minTetO-3xCTCF_tir1
360	0.598261	0minTetO-3xCTCF_tir1
370	0.621931	0minTetO-3xCTCF_tir1
380	0.658854	0minTetO-3xCTCF_tir1
390	0.682252	0minTetO-3xCTCF_tir1
400	0.712702	0minTetO-3xCTCF_tir1
410	0.738224	0minTetO-3xCTCF_tir1
420	0.720333	0minTetO-3xCTCF_tir1
430	0.704419	0minTetO-3xCTCF_tir1
440	0.720758	0minTetO-3xCTCF_tir1
450	0.693951	0minTetO-3xCTCF_tir1
460	0.699154	0minTetO-3xCTCF_tir1
470	0.714627	0minTetO-3xCTCF_tir1
480	0.702135	0minTetO-3xCTCF_tir1
490	0.672148	0minTetO-3xCTCF_tir1
10	0.0425077	0minTetO-3xCTCF_tir1
20	0.0652342	0minTetO-3xCTCF_tir1
30	0.117188	0minTetO-3xCTCF_tir1
40	0.141697	0minTetO-3xCTCF_tir1
50	0.171608	0minTetO-3xCTCF_tir1
60	0.167247	0minTetO-3xCTCF_tir1
70	0.17221	0minTetO-3xCTCF_tir1
10	0.0788123	0minTetO-3xCTCF_tir1
20	0.112035	0minTetO-3xCTCF_tir1
30	0.115715	0minTetO-3xCTCF_tir1
40	0.141454	0minTetO-3xCTCF_tir1
50	0.113445	0minTetO-3xCTCF_tir1
60	0.141776	0minTetO-3xCTCF_tir1
70	0.12964	0minTetO-3xCTCF_tir1
80	0.12561	0minTetO-3xCTCF_tir1
90	0.153398	0minTetO-3xCTCF_tir1
100	0.139975	0minTetO-3xCTCF_tir1
110	0.138301	0minTetO-3xCTCF_tir1
120	0.175579	0minTetO-3xCTCF_tir1
130	0.159855	0minTetO-3xCTCF_tir1
140	0.198277	0minTetO-3xCTCF_tir1
150	0.23595	0minTetO-3xCTCF_tir1
160	0.25915	0minTetO-3xCTCF_tir1
170	0.320703	0minTetO-3xCTCF_tir1
180	0.196309	0minTetO-3xCTCF_tir1
190	0.14166	0minTetO-3xCTCF_tir1
10	0.035283	0minTetO-3xCTCF_tir1
20	0.0482891	0minTetO-3xCTCF_tir1
30	0.0538833	0minTetO-3xCTCF_tir1
40	0.0789047	0minTetO-3xCTCF_tir1
50	0.103311	0minTetO-3xCTCF_tir1
60	0.115894	0minTetO-3xCTCF_tir1
70	0.133578	0minTetO-3xCTCF_tir1
80	0.15694	0minTetO-3xCTCF_tir1
90	0.167845	0minTetO-3xCTCF_tir1
100	0.181484	0minTetO-3xCTCF_tir1
110	0.195853	0minTetO-3xCTCF_tir1
120	0.213758	0minTetO-3xCTCF_tir1
130	0.240796	0minTetO-3xCTCF_tir1
140	0.264269	0minTetO-3xCTCF_tir1
150	0.284777	0minTetO-3xCTCF_tir1
160	0.293416	0minTetO-3xCTCF_tir1
170	0.308201	0minTetO-3xCTCF_tir1
180	0.320016	0minTetO-3xCTCF_tir1
190	0.331654	0minTetO-3xCTCF_tir1
200	0.352369	0minTetO-3xCTCF_tir1
210	0.370348	0minTetO-3xCTCF_tir1
220	0.368812	0minTetO-3xCTCF_tir1
230	0.399571	0minTetO-3xCTCF_tir1
240	0.426463	0minTetO-3xCTCF_tir1
250	0.463773	0minTetO-3xCTCF_tir1
260	0.489624	0minTetO-3xCTCF_tir1
270	0.505592	0minTetO-3xCTCF_tir1
280	0.533377	0minTetO-3xCTCF_tir1
290	0.558084	0minTetO-3xCTCF_tir1
300	0.598437	0minTetO-3xCTCF_tir1
310	0.625005	0minTetO-3xCTCF_tir1
320	0.666598	0minTetO-3xCTCF_tir1
330	0.725024	0minTetO-3xCTCF_tir1
340	0.744511	0minTetO-3xCTCF_tir1
350	0.775854	0minTetO-3xCTCF_tir1
10	0.0348295	0minTetO-3xCTCF_tir1
20	0.0499394	0minTetO-3xCTCF_tir1
30	0.063382	0minTetO-3xCTCF_tir1
40	0.0770701	0minTetO-3xCTCF_tir1
50	0.0863955	0minTetO-3xCTCF_tir1
60	0.0943705	0minTetO-3xCTCF_tir1
70	0.100653	0minTetO-3xCTCF_tir1
80	0.107903	0minTetO-3xCTCF_tir1
90	0.114028	0minTetO-3xCTCF_tir1
100	0.126677	0minTetO-3xCTCF_tir1
110	0.131212	0minTetO-3xCTCF_tir1
120	0.135372	0minTetO-3xCTCF_tir1
130	0.12533	0minTetO-3xCTCF_tir1
140	0.124537	0minTetO-3xCTCF_tir1
150	0.115975	0minTetO-3xCTCF_tir1
160	0.107334	0minTetO-3xCTCF_tir1
170	0.101656	0minTetO-3xCTCF_tir1
180	0.0968361	0minTetO-3xCTCF_tir1
190	0.0991894	0minTetO-3xCTCF_tir1
200	0.0852958	0minTetO-3xCTCF_tir1
210	0.0907782	0minTetO-3xCTCF_tir1
220	0.0807925	0minTetO-3xCTCF_tir1
230	0.0816903	0minTetO-3xCTCF_tir1
240	0.0764138	0minTetO-3xCTCF_tir1
250	0.0738195	0minTetO-3xCTCF_tir1
260	0.0757421	0minTetO-3xCTCF_tir1
270	0.0540743	0minTetO-3xCTCF_tir1
280	0.056579	0minTetO-3xCTCF_tir1
290	0.0708197	0minTetO-3xCTCF_tir1
10	0.0178564	0minTetO-3xCTCF_tir1
20	0.0231723	0minTetO-3xCTCF_tir1
30	0.0311394	0minTetO-3xCTCF_tir1
40	0.0399423	0minTetO-3xCTCF_tir1
50	0.0606978	0minTetO-3xCTCF_tir1
60	0.0796887	0minTetO-3xCTCF_tir1
70	0.10289	0minTetO-3xCTCF_tir1
10	0.0541216	0minTetO-3xCTCF_tir1
20	0.0622631	0minTetO-3xCTCF_tir1
30	0.0629437	0minTetO-3xCTCF_tir1
40	0.0613843	0minTetO-3xCTCF_tir1
50	0.0805498	0minTetO-3xCTCF_tir1
10	0.0484602	0minTetO-3xCTCF_tir1
20	0.0717404	0minTetO-3xCTCF_tir1
30	0.0855034	0minTetO-3xCTCF_tir1
40	0.111804	0minTetO-3xCTCF_tir1
50	0.140815	0minTetO-3xCTCF_tir1
60	0.149609	0minTetO-3xCTCF_tir1
70	0.162534	0minTetO-3xCTCF_tir1
80	0.185947	0minTetO-3xCTCF_tir1
90	0.190971	0minTetO-3xCTCF_tir1
100	0.216859	0minTetO-3xCTCF_tir1
110	0.240559	0minTetO-3xCTCF_tir1
120	0.266707	0minTetO-3xCTCF_tir1
130	0.289131	0minTetO-3xCTCF_tir1
140	0.323989	0minTetO-3xCTCF_tir1
150	0.341439	0minTetO-3xCTCF_tir1
160	0.375817	0minTetO-3xCTCF_tir1
170	0.403403	0minTetO-3xCTCF_tir1
180	0.434882	0minTetO-3xCTCF_tir1
190	0.455798	0minTetO-3xCTCF_tir1
200	0.475857	0minTetO-3xCTCF_tir1
210	0.490001	0minTetO-3xCTCF_tir1
220	0.498889	0minTetO-3xCTCF_tir1
230	0.521517	0minTetO-3xCTCF_tir1
240	0.534782	0minTetO-3xCTCF_tir1
250	0.564265	0minTetO-3xCTCF_tir1
260	0.567409	0minTetO-3xCTCF_tir1
270	0.601431	0minTetO-3xCTCF_tir1
280	0.627309	0minTetO-3xCTCF_tir1
290	0.655511	0minTetO-3xCTCF_tir1
300	0.684731	0minTetO-3xCTCF_tir1
310	0.738116	0minTetO-3xCTCF_tir1
320	0.768986	0minTetO-3xCTCF_tir1
330	0.802803	0minTetO-3xCTCF_tir1
340	0.846819	0minTetO-3xCTCF_tir1
350	0.867712	0minTetO-3xCTCF_tir1
360	0.906548	0minTetO-3xCTCF_tir1
370	0.954562	0minTetO-3xCTCF_tir1
380	0.99084	0minTetO-3xCTCF_tir1
390	1.00787	0minTetO-3xCTCF_tir1
400	1.02455	0minTetO-3xCTCF_tir1
410	1.0314	0minTetO-3xCTCF_tir1
420	1.07038	0minTetO-3xCTCF_tir1
430	1.06036	0minTetO-3xCTCF_tir1
440	1.07808	0minTetO-3xCTCF_tir1
450	1.10669	0minTetO-3xCTCF_tir1
460	1.14776	0minTetO-3xCTCF_tir1
470	1.17845	0minTetO-3xCTCF_tir1
480	1.18763	0minTetO-3xCTCF_tir1
10	0.0405154	0minTetO-3xCTCF_tir1
20	0.0529084	0minTetO-3xCTCF_tir1
30	0.0722677	0minTetO-3xCTCF_tir1
40	0.0821242	0minTetO-3xCTCF_tir1
50	0.115618	0minTetO-3xCTCF_tir1
60	0.138134	0minTetO-3xCTCF_tir1
70	0.163746	0minTetO-3xCTCF_tir1
80	0.161405	0minTetO-3xCTCF_tir1
90	0.179745	0minTetO-3xCTCF_tir1
100	0.201783	0minTetO-3xCTCF_tir1
10	0.0416188	0minTetO-3xCTCF_tir1
20	0.0938363	0minTetO-3xCTCF_tir1
30	0.12013	0minTetO-3xCTCF_tir1
40	0.0981929	0minTetO-3xCTCF_tir1
50	0.102079	0minTetO-3xCTCF_tir1
60	0.103154	0minTetO-3xCTCF_tir1
10	0.0581752	0minTetO-3xCTCF_tir1
20	0.102097	0minTetO-3xCTCF_tir1
30	0.13706	0minTetO-3xCTCF_tir1
40	0.164288	0minTetO-3xCTCF_tir1
50	0.194105	0minTetO-3xCTCF_tir1
60	0.221688	0minTetO-3xCTCF_tir1
70	0.264308	0minTetO-3xCTCF_tir1
80	0.316191	0minTetO-3xCTCF_tir1
90	0.346895	0minTetO-3xCTCF_tir1
100	0.377974	0minTetO-3xCTCF_tir1
110	0.400877	0minTetO-3xCTCF_tir1
120	0.434845	0minTetO-3xCTCF_tir1
130	0.455332	0minTetO-3xCTCF_tir1
140	0.483247	0minTetO-3xCTCF_tir1
150	0.491287	0minTetO-3xCTCF_tir1
160	0.504305	0minTetO-3xCTCF_tir1
170	0.527773	0minTetO-3xCTCF_tir1
180	0.549863	0minTetO-3xCTCF_tir1
190	0.56409	0minTetO-3xCTCF_tir1
200	0.578514	0minTetO-3xCTCF_tir1
210	0.588826	0minTetO-3xCTCF_tir1
220	0.586128	0minTetO-3xCTCF_tir1
230	0.619823	0minTetO-3xCTCF_tir1
240	0.647179	0minTetO-3xCTCF_tir1
250	0.665663	0minTetO-3xCTCF_tir1
260	0.685556	0minTetO-3xCTCF_tir1
270	0.698628	0minTetO-3xCTCF_tir1
280	0.696783	0minTetO-3xCTCF_tir1
290	0.710021	0minTetO-3xCTCF_tir1
300	0.694347	0minTetO-3xCTCF_tir1
310	0.671222	0minTetO-3xCTCF_tir1
320	0.664923	0minTetO-3xCTCF_tir1
330	0.655866	0minTetO-3xCTCF_tir1
340	0.630644	0minTetO-3xCTCF_tir1
350	0.605987	0minTetO-3xCTCF_tir1
360	0.600502	0minTetO-3xCTCF_tir1
370	0.570755	0minTetO-3xCTCF_tir1
380	0.572399	0minTetO-3xCTCF_tir1
390	0.581351	0minTetO-3xCTCF_tir1
400	0.608893	0minTetO-3xCTCF_tir1
410	0.625546	0minTetO-3xCTCF_tir1
420	0.632243	0minTetO-3xCTCF_tir1
430	0.661896	0minTetO-3xCTCF_tir1
440	0.724372	0minTetO-3xCTCF_tir1
450	0.806401	0minTetO-3xCTCF_tir1
460	0.884205	0minTetO-3xCTCF_tir1
470	0.946708	0minTetO-3xCTCF_tir1
480	1.00938	0minTetO-3xCTCF_tir1
490	1.05197	0minTetO-3xCTCF_tir1
10	0.0334338	0minTetO-3xCTCF_tir1
20	0.051697	0minTetO-3xCTCF_tir1
30	0.0726446	0minTetO-3xCTCF_tir1
40	0.0776024	0minTetO-3xCTCF_tir1
50	0.087122	0minTetO-3xCTCF_tir1
60	0.104053	0minTetO-3xCTCF_tir1
70	0.121049	0minTetO-3xCTCF_tir1
80	0.129478	0minTetO-3xCTCF_tir1
90	0.1379	0minTetO-3xCTCF_tir1
100	0.150755	0minTetO-3xCTCF_tir1
110	0.161179	0minTetO-3xCTCF_tir1
120	0.184799	0minTetO-3xCTCF_tir1
130	0.187853	0minTetO-3xCTCF_tir1
140	0.212122	0minTetO-3xCTCF_tir1
150	0.233739	0minTetO-3xCTCF_tir1
160	0.267851	0minTetO-3xCTCF_tir1
170	0.281682	0minTetO-3xCTCF_tir1
180	0.307867	0minTetO-3xCTCF_tir1
190	0.347594	0minTetO-3xCTCF_tir1
200	0.394651	0minTetO-3xCTCF_tir1
210	0.425188	0minTetO-3xCTCF_tir1
220	0.441762	0minTetO-3xCTCF_tir1
230	0.454342	0minTetO-3xCTCF_tir1
240	0.482148	0minTetO-3xCTCF_tir1
250	0.529711	0minTetO-3xCTCF_tir1
260	0.547316	0minTetO-3xCTCF_tir1
270	0.559109	0minTetO-3xCTCF_tir1
280	0.553547	0minTetO-3xCTCF_tir1
290	0.573756	0minTetO-3xCTCF_tir1
300	0.550102	0minTetO-3xCTCF_tir1
310	0.540383	0minTetO-3xCTCF_tir1
320	0.548833	0minTetO-3xCTCF_tir1
330	0.56436	0minTetO-3xCTCF_tir1
340	0.59368	0minTetO-3xCTCF_tir1
350	0.610312	0minTetO-3xCTCF_tir1
360	0.659291	0minTetO-3xCTCF_tir1
10	0.0497735	0minTetO-3xCTCF_tir1
20	0.0458169	0minTetO-3xCTCF_tir1
30	0.0717636	0minTetO-3xCTCF_tir1
40	0.0730196	0minTetO-3xCTCF_tir1
50	0.0838295	0minTetO-3xCTCF_tir1
60	0.0807427	0minTetO-3xCTCF_tir1
70	0.107607	0minTetO-3xCTCF_tir1
10	0.044042	0minTetO-3xCTCF_tir1
20	0.0711782	0minTetO-3xCTCF_tir1
30	0.0778778	0minTetO-3xCTCF_tir1
40	0.0849799	0minTetO-3xCTCF_tir1
50	0.0963226	0minTetO-3xCTCF_tir1
60	0.0983704	0minTetO-3xCTCF_tir1
70	0.113427	0minTetO-3xCTCF_tir1
80	0.13345	0minTetO-3xCTCF_tir1
90	0.140561	0minTetO-3xCTCF_tir1
100	0.154371	0minTetO-3xCTCF_tir1
110	0.161061	0minTetO-3xCTCF_tir1
120	0.166872	0minTetO-3xCTCF_tir1
130	0.173479	0minTetO-3xCTCF_tir1
140	0.190068	0minTetO-3xCTCF_tir1
150	0.195515	0minTetO-3xCTCF_tir1
160	0.195555	0minTetO-3xCTCF_tir1
170	0.197791	0minTetO-3xCTCF_tir1
180	0.209909	0minTetO-3xCTCF_tir1
190	0.230138	0minTetO-3xCTCF_tir1
200	0.240343	0minTetO-3xCTCF_tir1
210	0.24572	0minTetO-3xCTCF_tir1
220	0.251774	0minTetO-3xCTCF_tir1
230	0.254583	0minTetO-3xCTCF_tir1
240	0.245708	0minTetO-3xCTCF_tir1
250	0.255127	0minTetO-3xCTCF_tir1
260	0.2748	0minTetO-3xCTCF_tir1
270	0.286847	0minTetO-3xCTCF_tir1
280	0.28817	0minTetO-3xCTCF_tir1
290	0.297871	0minTetO-3xCTCF_tir1
300	0.303353	0minTetO-3xCTCF_tir1
310	0.313804	0minTetO-3xCTCF_tir1
320	0.324178	0minTetO-3xCTCF_tir1
330	0.325302	0minTetO-3xCTCF_tir1
340	0.328578	0minTetO-3xCTCF_tir1
350	0.341343	0minTetO-3xCTCF_tir1
360	0.361332	0minTetO-3xCTCF_tir1
370	0.360924	0minTetO-3xCTCF_tir1
380	0.375338	0minTetO-3xCTCF_tir1
390	0.390562	0minTetO-3xCTCF_tir1
400	0.397834	0minTetO-3xCTCF_tir1
410	0.392363	0minTetO-3xCTCF_tir1
420	0.399894	0minTetO-3xCTCF_tir1
430	0.418898	0minTetO-3xCTCF_tir1
440	0.432048	0minTetO-3xCTCF_tir1
450	0.44987	0minTetO-3xCTCF_tir1
460	0.460951	0minTetO-3xCTCF_tir1
470	0.469142	0minTetO-3xCTCF_tir1
480	0.469682	0minTetO-3xCTCF_tir1
490	0.479423	0minTetO-3xCTCF_tir1
10	0.143975	0minTetO-3xCTCF_tir1
20	0.129513	0minTetO-3xCTCF_tir1
30	0.201876	0minTetO-3xCTCF_tir1
40	0.175747	0minTetO-3xCTCF_tir1
50	0.267088	0minTetO-3xCTCF_tir1
60	0.175043	0minTetO-3xCTCF_tir1
10	0.0548323	0minTetO-3xCTCF_tir1
20	0.0695514	0minTetO-3xCTCF_tir1
30	0.109625	0minTetO-3xCTCF_tir1
40	0.119204	0minTetO-3xCTCF_tir1
50	0.127866	0minTetO-3xCTCF_tir1
60	0.120939	0minTetO-3xCTCF_tir1
70	0.128909	0minTetO-3xCTCF_tir1
80	0.145569	0minTetO-3xCTCF_tir1
90	0.174621	0minTetO-3xCTCF_tir1
100	0.218402	0minTetO-3xCTCF_tir1
110	0.255223	0minTetO-3xCTCF_tir1
120	0.28215	0minTetO-3xCTCF_tir1
130	0.316646	0minTetO-3xCTCF_tir1
10	0.0899162	0minTetO-3xCTCF_tir1
20	0.202824	0minTetO-3xCTCF_tir1
30	0.287733	0minTetO-3xCTCF_tir1
40	0.246202	0minTetO-3xCTCF_tir1
50	0.188024	0minTetO-3xCTCF_tir1
60	0.190478	0minTetO-3xCTCF_tir1
10	0.0467059	0minTetO-3xCTCF_tir1
20	0.0655217	0minTetO-3xCTCF_tir1
30	0.0755623	0minTetO-3xCTCF_tir1
40	0.0684531	0minTetO-3xCTCF_tir1
50	0.0741476	0minTetO-3xCTCF_tir1
60	0.0569469	0minTetO-3xCTCF_tir1
70	0.0666261	0minTetO-3xCTCF_tir1
80	0.0676032	0minTetO-3xCTCF_tir1
90	0.0808487	0minTetO-3xCTCF_tir1
100	0.0870856	0minTetO-3xCTCF_tir1
110	0.107623	0minTetO-3xCTCF_tir1
120	0.111427	0minTetO-3xCTCF_tir1
130	0.120321	0minTetO-3xCTCF_tir1
140	0.112699	0minTetO-3xCTCF_tir1
150	0.109348	0minTetO-3xCTCF_tir1
160	0.156133	0minTetO-3xCTCF_tir1
170	0.177865	0minTetO-3xCTCF_tir1
180	0.236679	0minTetO-3xCTCF_tir1
10	0.0293385	0minTetO-3xCTCF_tir1
20	0.0517174	0minTetO-3xCTCF_tir1
30	0.0770684	0minTetO-3xCTCF_tir1
40	0.102131	0minTetO-3xCTCF_tir1
50	0.103654	0minTetO-3xCTCF_tir1
60	0.0936715	0minTetO-3xCTCF_tir1
10	0.0476199	0minTetO-3xCTCF_tir1
20	0.0726564	0minTetO-3xCTCF_tir1
30	0.0988575	0minTetO-3xCTCF_tir1
40	0.128506	0minTetO-3xCTCF_tir1
50	0.154948	0minTetO-3xCTCF_tir1
60	0.181742	0minTetO-3xCTCF_tir1
70	0.187725	0minTetO-3xCTCF_tir1
80	0.194637	0minTetO-3xCTCF_tir1
90	0.197883	0minTetO-3xCTCF_tir1
100	0.204516	0minTetO-3xCTCF_tir1
110	0.215677	0minTetO-3xCTCF_tir1
120	0.219454	0minTetO-3xCTCF_tir1
130	0.245235	0minTetO-3xCTCF_tir1
140	0.28893	0minTetO-3xCTCF_tir1
150	0.320099	0minTetO-3xCTCF_tir1
160	0.322602	0minTetO-3xCTCF_tir1
170	0.343151	0minTetO-3xCTCF_tir1
180	0.355332	0minTetO-3xCTCF_tir1
190	0.317904	0minTetO-3xCTCF_tir1
200	0.287191	0minTetO-3xCTCF_tir1
210	0.27185	0minTetO-3xCTCF_tir1
220	0.256948	0minTetO-3xCTCF_tir1
230	0.270865	0minTetO-3xCTCF_tir1
240	0.285427	0minTetO-3xCTCF_tir1
250	0.29709	0minTetO-3xCTCF_tir1
260	0.33076	0minTetO-3xCTCF_tir1
270	0.359373	0minTetO-3xCTCF_tir1
280	0.37227	0minTetO-3xCTCF_tir1
290	0.381324	0minTetO-3xCTCF_tir1
300	0.381284	0minTetO-3xCTCF_tir1
310	0.377289	0minTetO-3xCTCF_tir1
320	0.377006	0minTetO-3xCTCF_tir1
10	0.0402349	0minTetO-3xCTCF_tir1
20	0.0496555	0minTetO-3xCTCF_tir1
30	0.0587479	0minTetO-3xCTCF_tir1
40	0.0691712	0minTetO-3xCTCF_tir1
50	0.087851	0minTetO-3xCTCF_tir1
60	0.0998264	0minTetO-3xCTCF_tir1
70	0.0890375	0minTetO-3xCTCF_tir1
80	0.0823561	0minTetO-3xCTCF_tir1
90	0.0889565	0minTetO-3xCTCF_tir1
100	0.0941493	0minTetO-3xCTCF_tir1
110	0.0800545	0minTetO-3xCTCF_tir1
120	0.0849478	0minTetO-3xCTCF_tir1
130	0.0806943	0minTetO-3xCTCF_tir1
140	0.0796058	0minTetO-3xCTCF_tir1
150	0.0729461	0minTetO-3xCTCF_tir1
160	0.0604064	0minTetO-3xCTCF_tir1
170	0.0677863	0minTetO-3xCTCF_tir1
180	0.0733331	0minTetO-3xCTCF_tir1
190	0.0665969	0minTetO-3xCTCF_tir1
200	0.0531738	0minTetO-3xCTCF_tir1
210	0.0500323	0minTetO-3xCTCF_tir1
10	0.0415567	0minTetO-3xCTCF_tir1
20	0.0612033	0minTetO-3xCTCF_tir1
30	0.0725372	0minTetO-3xCTCF_tir1
40	0.0886272	0minTetO-3xCTCF_tir1
50	0.0950083	0minTetO-3xCTCF_tir1
60	0.100307	0minTetO-3xCTCF_tir1
70	0.101923	0minTetO-3xCTCF_tir1
80	0.116103	0minTetO-3xCTCF_tir1
90	0.13345	0minTetO-3xCTCF_tir1
100	0.144941	0minTetO-3xCTCF_tir1
110	0.154307	0minTetO-3xCTCF_tir1
120	0.152114	0minTetO-3xCTCF_tir1
130	0.156074	0minTetO-3xCTCF_tir1
140	0.154588	0minTetO-3xCTCF_tir1
150	0.158013	0minTetO-3xCTCF_tir1
160	0.157611	0minTetO-3xCTCF_tir1
170	0.171852	0minTetO-3xCTCF_tir1
180	0.177463	0minTetO-3xCTCF_tir1
190	0.183992	0minTetO-3xCTCF_tir1
200	0.178381	0minTetO-3xCTCF_tir1
210	0.180244	0minTetO-3xCTCF_tir1
220	0.18338	0minTetO-3xCTCF_tir1
230	0.171226	0minTetO-3xCTCF_tir1
240	0.177899	0minTetO-3xCTCF_tir1
250	0.181718	0minTetO-3xCTCF_tir1
260	0.176162	0minTetO-3xCTCF_tir1
270	0.179879	0minTetO-3xCTCF_tir1
280	0.182312	0minTetO-3xCTCF_tir1
290	0.182117	0minTetO-3xCTCF_tir1
300	0.175182	0minTetO-3xCTCF_tir1
310	0.179986	0minTetO-3xCTCF_tir1
320	0.170008	0minTetO-3xCTCF_tir1
330	0.170257	0minTetO-3xCTCF_tir1
340	0.185564	0minTetO-3xCTCF_tir1
350	0.19613	0minTetO-3xCTCF_tir1
360	0.197501	0minTetO-3xCTCF_tir1
370	0.204756	0minTetO-3xCTCF_tir1
380	0.219832	0minTetO-3xCTCF_tir1
390	0.22225	0minTetO-3xCTCF_tir1
400	0.222495	0minTetO-3xCTCF_tir1
410	0.24255	0minTetO-3xCTCF_tir1
420	0.251611	0minTetO-3xCTCF_tir1
430	0.257739	0minTetO-3xCTCF_tir1
440	0.263686	0minTetO-3xCTCF_tir1
450	0.274502	0minTetO-3xCTCF_tir1
460	0.269016	0minTetO-3xCTCF_tir1
470	0.265709	0minTetO-3xCTCF_tir1
480	0.260791	0minTetO-3xCTCF_tir1
490	0.253911	0minTetO-3xCTCF_tir1
10	0.0810588	0minTetO-3xCTCF_tir1
20	0.106113	0minTetO-3xCTCF_tir1
30	0.101261	0minTetO-3xCTCF_tir1
40	0.0947297	0minTetO-3xCTCF_tir1
50	0.0632149	0minTetO-3xCTCF_tir1
60	0.0958346	0minTetO-3xCTCF_tir1
70	0.109053	0minTetO-3xCTCF_tir1
80	0.105261	0minTetO-3xCTCF_tir1
90	0.124632	0minTetO-3xCTCF_tir1
100	0.0964634	0minTetO-3xCTCF_tir1
110	0.105174	0minTetO-3xCTCF_tir1
120	0.122427	0minTetO-3xCTCF_tir1
130	0.136041	0minTetO-3xCTCF_tir1
10	0.051146	0minTetO-3xCTCF_tir1
20	0.0756258	0minTetO-3xCTCF_tir1
30	0.104922	0minTetO-3xCTCF_tir1
40	0.143887	0minTetO-3xCTCF_tir1
50	0.157838	0minTetO-3xCTCF_tir1
60	0.194722	0minTetO-3xCTCF_tir1
70	0.231514	0minTetO-3xCTCF_tir1
80	0.24942	0minTetO-3xCTCF_tir1
90	0.276195	0minTetO-3xCTCF_tir1
100	0.3044	0minTetO-3xCTCF_tir1
110	0.30855	0minTetO-3xCTCF_tir1
120	0.317926	0minTetO-3xCTCF_tir1
130	0.283091	0minTetO-3xCTCF_tir1
140	0.309654	0minTetO-3xCTCF_tir1
10	0.0468268	0minTetO-3xCTCF_tir1
20	0.0697518	0minTetO-3xCTCF_tir1
30	0.070887	0minTetO-3xCTCF_tir1
40	0.0829645	0minTetO-3xCTCF_tir1
50	0.0865919	0minTetO-3xCTCF_tir1
60	0.0967302	0minTetO-3xCTCF_tir1
70	0.098515	0minTetO-3xCTCF_tir1
80	0.104656	0minTetO-3xCTCF_tir1
90	0.121391	0minTetO-3xCTCF_tir1
100	0.12331	0minTetO-3xCTCF_tir1
110	0.112453	0minTetO-3xCTCF_tir1
120	0.120134	0minTetO-3xCTCF_tir1
130	0.111975	0minTetO-3xCTCF_tir1
140	0.104408	0minTetO-3xCTCF_tir1
150	0.105029	0minTetO-3xCTCF_tir1
160	0.102855	0minTetO-3xCTCF_tir1
170	0.109289	0minTetO-3xCTCF_tir1
180	0.122527	0minTetO-3xCTCF_tir1
190	0.108306	0minTetO-3xCTCF_tir1
200	0.106248	0minTetO-3xCTCF_tir1
210	0.142591	0minTetO-3xCTCF_tir1
220	0.197214	0minTetO-3xCTCF_tir1
230	0.234702	0minTetO-3xCTCF_tir1
240	0.25129	0minTetO-3xCTCF_tir1
250	0.297492	0minTetO-3xCTCF_tir1
260	0.308321	0minTetO-3xCTCF_tir1
10	0.0856188	0minTetO-3xCTCF_tir1
20	0.097872	0minTetO-3xCTCF_tir1
30	0.125055	0minTetO-3xCTCF_tir1
40	0.133264	0minTetO-3xCTCF_tir1
50	0.164983	0minTetO-3xCTCF_tir1
60	0.143115	0minTetO-3xCTCF_tir1
70	0.148016	0minTetO-3xCTCF_tir1
80	0.141806	0minTetO-3xCTCF_tir1
90	0.164919	0minTetO-3xCTCF_tir1
100	0.170918	0minTetO-3xCTCF_tir1
110	0.168411	0minTetO-3xCTCF_tir1
120	0.170203	0minTetO-3xCTCF_tir1
130	0.1591	0minTetO-3xCTCF_tir1
140	0.143255	0minTetO-3xCTCF_tir1
150	0.127335	0minTetO-3xCTCF_tir1
160	0.142189	0minTetO-3xCTCF_tir1
170	0.16164	0minTetO-3xCTCF_tir1
180	0.18829	0minTetO-3xCTCF_tir1
190	0.177207	0minTetO-3xCTCF_tir1
200	0.22064	0minTetO-3xCTCF_tir1
210	0.224258	0minTetO-3xCTCF_tir1
220	0.224027	0minTetO-3xCTCF_tir1
230	0.211422	0minTetO-3xCTCF_tir1
240	0.246817	0minTetO-3xCTCF_tir1
250	0.25007	0minTetO-3xCTCF_tir1
260	0.310168	0minTetO-3xCTCF_tir1
270	0.292342	0minTetO-3xCTCF_tir1
280	0.288572	0minTetO-3xCTCF_tir1
290	0.241808	0minTetO-3xCTCF_tir1
300	0.21659	0minTetO-3xCTCF_tir1
310	0.103184	0minTetO-3xCTCF_tir1
320	0.136088	0minTetO-3xCTCF_tir1
10	0.041604	0minTetO-3xCTCF_tir1
20	0.0598441	0minTetO-3xCTCF_tir1
30	0.0752196	0minTetO-3xCTCF_tir1
40	0.0723919	0minTetO-3xCTCF_tir1
50	0.0637398	0minTetO-3xCTCF_tir1
60	0.0593393	0minTetO-3xCTCF_tir1
70	0.0708869	0minTetO-3xCTCF_tir1
80	0.0720004	0minTetO-3xCTCF_tir1
90	0.0743646	0minTetO-3xCTCF_tir1
100	0.0700012	0minTetO-3xCTCF_tir1
110	0.0706989	0minTetO-3xCTCF_tir1
120	0.0794043	0minTetO-3xCTCF_tir1
130	0.101538	0minTetO-3xCTCF_tir1
140	0.0976727	0minTetO-3xCTCF_tir1
150	0.0969908	0minTetO-3xCTCF_tir1
160	0.0947934	0minTetO-3xCTCF_tir1
170	0.0930206	0minTetO-3xCTCF_tir1
180	0.0939207	0minTetO-3xCTCF_tir1
190	0.119045	0minTetO-3xCTCF_tir1
200	0.123461	0minTetO-3xCTCF_tir1
210	0.131898	0minTetO-3xCTCF_tir1
220	0.112142	0minTetO-3xCTCF_tir1
230	0.0879845	0minTetO-3xCTCF_tir1
240	0.100292	0minTetO-3xCTCF_tir1
250	0.0983388	0minTetO-3xCTCF_tir1
260	0.114169	0minTetO-3xCTCF_tir1
270	0.115526	0minTetO-3xCTCF_tir1
280	0.116477	0minTetO-3xCTCF_tir1
290	0.112853	0minTetO-3xCTCF_tir1
300	0.10758	0minTetO-3xCTCF_tir1
310	0.107422	0minTetO-3xCTCF_tir1
320	0.0983147	0minTetO-3xCTCF_tir1
330	0.0979491	0minTetO-3xCTCF_tir1
340	0.0836588	0minTetO-3xCTCF_tir1
10	0.0359106	0minTetO-3xCTCF_tir1
20	0.0579953	0minTetO-3xCTCF_tir1
30	0.0875304	0minTetO-3xCTCF_tir1
40	0.118771	0minTetO-3xCTCF_tir1
50	0.146215	0minTetO-3xCTCF_tir1
60	0.185866	0minTetO-3xCTCF_tir1
70	0.24312	0minTetO-3xCTCF_tir1
10	0.0599565	0minTetO-3xCTCF_tir1
20	0.049768	0minTetO-3xCTCF_tir1
30	0.0696311	0minTetO-3xCTCF_tir1
40	0.0667384	0minTetO-3xCTCF_tir1
50	0.0816414	0minTetO-3xCTCF_tir1
60	0.0921098	0minTetO-3xCTCF_tir1
70	0.102781	0minTetO-3xCTCF_tir1
80	0.106639	0minTetO-3xCTCF_tir1
90	0.0996218	0minTetO-3xCTCF_tir1
100	0.115238	0minTetO-3xCTCF_tir1
110	0.0950457	0minTetO-3xCTCF_tir1
120	0.0990881	0minTetO-3xCTCF_tir1
130	0.128944	0minTetO-3xCTCF_tir1
140	0.0965492	0minTetO-3xCTCF_tir1
10	0.105168	0minTetO-3xCTCF_tir1
20	0.15294	0minTetO-3xCTCF_tir1
30	0.209926	0minTetO-3xCTCF_tir1
40	0.279509	0minTetO-3xCTCF_tir1
50	0.306871	0minTetO-3xCTCF_tir1
60	0.27206	0minTetO-3xCTCF_tir1
70	0.247871	0minTetO-3xCTCF_tir1
80	0.171204	0minTetO-3xCTCF_tir1
10	0.034508	0minTetO-3xCTCF_tir1
20	0.0495763	0minTetO-3xCTCF_tir1
30	0.0611833	0minTetO-3xCTCF_tir1
40	0.0789915	0minTetO-3xCTCF_tir1
50	0.0953966	0minTetO-3xCTCF_tir1
60	0.107454	0minTetO-3xCTCF_tir1
70	0.117187	0minTetO-3xCTCF_tir1
80	0.124312	0minTetO-3xCTCF_tir1
90	0.135746	0minTetO-3xCTCF_tir1
100	0.144141	0minTetO-3xCTCF_tir1
110	0.146981	0minTetO-3xCTCF_tir1
120	0.151481	0minTetO-3xCTCF_tir1
130	0.163439	0minTetO-3xCTCF_tir1
140	0.16454	0minTetO-3xCTCF_tir1
150	0.166194	0minTetO-3xCTCF_tir1
160	0.17567	0minTetO-3xCTCF_tir1
170	0.179272	0minTetO-3xCTCF_tir1
180	0.178256	0minTetO-3xCTCF_tir1
190	0.183494	0minTetO-3xCTCF_tir1
200	0.187521	0minTetO-3xCTCF_tir1
210	0.196305	0minTetO-3xCTCF_tir1
220	0.201844	0minTetO-3xCTCF_tir1
230	0.203856	0minTetO-3xCTCF_tir1
240	0.208475	0minTetO-3xCTCF_tir1
250	0.209736	0minTetO-3xCTCF_tir1
260	0.20397	0minTetO-3xCTCF_tir1
270	0.20509	0minTetO-3xCTCF_tir1
280	0.205365	0minTetO-3xCTCF_tir1
290	0.190832	0minTetO-3xCTCF_tir1
300	0.17587	0minTetO-3xCTCF_tir1
310	0.163518	0minTetO-3xCTCF_tir1
320	0.151114	0minTetO-3xCTCF_tir1
330	0.150853	0minTetO-3xCTCF_tir1
340	0.151256	0minTetO-3xCTCF_tir1
350	0.150995	0minTetO-3xCTCF_tir1
360	0.145941	0minTetO-3xCTCF_tir1
370	0.157538	0minTetO-3xCTCF_tir1
380	0.160873	0minTetO-3xCTCF_tir1
390	0.171936	0minTetO-3xCTCF_tir1
400	0.17813	0minTetO-3xCTCF_tir1
410	0.192788	0minTetO-3xCTCF_tir1
420	0.205595	0minTetO-3xCTCF_tir1
430	0.197981	0minTetO-3xCTCF_tir1
440	0.195621	0minTetO-3xCTCF_tir1
450	0.19603	0minTetO-3xCTCF_tir1
460	0.185517	0minTetO-3xCTCF_tir1
470	0.173933	0minTetO-3xCTCF_tir1
480	0.173089	0minTetO-3xCTCF_tir1
490	0.170039	0minTetO-3xCTCF_tir1
10	0.0424855	0minTetO-3xCTCF_tir1
20	0.0352898	0minTetO-3xCTCF_tir1
30	0.0508164	0minTetO-3xCTCF_tir1
40	0.0444443	0minTetO-3xCTCF_tir1
50	0.0638181	0minTetO-3xCTCF_tir1
60	0.081734	0minTetO-3xCTCF_tir1
10	0.0516945	0minTetO-3xCTCF_tir1
20	0.0732412	0minTetO-3xCTCF_tir1
30	0.103676	0minTetO-3xCTCF_tir1
40	0.113824	0minTetO-3xCTCF_tir1
50	0.102951	0minTetO-3xCTCF_tir1
60	0.148415	0minTetO-3xCTCF_tir1
70	0.141077	0minTetO-3xCTCF_tir1
10	0.0374118	0minTetO-3xCTCF_tir1
20	0.0632471	0minTetO-3xCTCF_tir1
30	0.0653527	0minTetO-3xCTCF_tir1
40	0.0718111	0minTetO-3xCTCF_tir1
50	0.0692465	0minTetO-3xCTCF_tir1
60	0.079362	0minTetO-3xCTCF_tir1
70	0.0936136	0minTetO-3xCTCF_tir1
80	0.109816	0minTetO-3xCTCF_tir1
90	0.121516	0minTetO-3xCTCF_tir1
100	0.115261	0minTetO-3xCTCF_tir1
110	0.144965	0minTetO-3xCTCF_tir1
120	0.197205	0minTetO-3xCTCF_tir1
130	0.212403	0minTetO-3xCTCF_tir1
10	0.0424648	0minTetO-3xCTCF_tir1
20	0.054444	0minTetO-3xCTCF_tir1
30	0.079757	0minTetO-3xCTCF_tir1
40	0.0732208	0minTetO-3xCTCF_tir1
50	0.0940166	0minTetO-3xCTCF_tir1
60	0.11392	0minTetO-3xCTCF_tir1
70	0.124995	0minTetO-3xCTCF_tir1
80	0.133528	0minTetO-3xCTCF_tir1
90	0.125413	0minTetO-3xCTCF_tir1
100	0.155242	0minTetO-3xCTCF_tir1
110	0.182346	0minTetO-3xCTCF_tir1
120	0.202608	0minTetO-3xCTCF_tir1
130	0.195242	0minTetO-3xCTCF_tir1
10	0.0737484	0minTetO-3xCTCF_tir1
20	0.133674	0minTetO-3xCTCF_tir1
30	0.11936	0minTetO-3xCTCF_tir1
40	0.132123	0minTetO-3xCTCF_tir1
50	0.128746	0minTetO-3xCTCF_tir1
60	0.0840753	0minTetO-3xCTCF_tir1
70	0.0548088	0minTetO-3xCTCF_tir1
10	0.100182	0minTetO-3xCTCF_tir1
20	0.171013	0minTetO-3xCTCF_tir1
30	0.186073	0minTetO-3xCTCF_tir1
40	0.13156	0minTetO-3xCTCF_tir1
50	0.127999	0minTetO-3xCTCF_tir1
60	0.108735	0minTetO-3xCTCF_tir1
70	0.160004	0minTetO-3xCTCF_tir1
10	0.0320294	0minTetO-3xCTCF_tir1
20	0.0594219	0minTetO-3xCTCF_tir1
30	0.0720957	0minTetO-3xCTCF_tir1
40	0.0857622	0minTetO-3xCTCF_tir1
50	0.0891466	0minTetO-3xCTCF_tir1
60	0.0980712	0minTetO-3xCTCF_tir1
70	0.116226	0minTetO-3xCTCF_tir1
80	0.129197	0minTetO-3xCTCF_tir1
90	0.132495	0minTetO-3xCTCF_tir1
100	0.145043	0minTetO-3xCTCF_tir1
110	0.145695	0minTetO-3xCTCF_tir1
120	0.151313	0minTetO-3xCTCF_tir1
130	0.141806	0minTetO-3xCTCF_tir1
140	0.119476	0minTetO-3xCTCF_tir1
150	0.121792	0minTetO-3xCTCF_tir1
160	0.12413	0minTetO-3xCTCF_tir1
170	0.118516	0minTetO-3xCTCF_tir1
180	0.118018	0minTetO-3xCTCF_tir1
190	0.0795727	0minTetO-3xCTCF_tir1
10	0.039779	0minTetO-3xCTCF_tir1
20	0.0503745	0minTetO-3xCTCF_tir1
30	0.0447013	0minTetO-3xCTCF_tir1
40	0.0435233	0minTetO-3xCTCF_tir1
50	0.0543155	0minTetO-3xCTCF_tir1
60	0.0560582	0minTetO-3xCTCF_tir1
70	0.0656827	0minTetO-3xCTCF_tir1
80	0.0541505	0minTetO-3xCTCF_tir1
90	0.0731699	0minTetO-3xCTCF_tir1
100	0.086026	0minTetO-3xCTCF_tir1
110	0.113799	0minTetO-3xCTCF_tir1
120	0.103725	0minTetO-3xCTCF_tir1
130	0.100269	0minTetO-3xCTCF_tir1
10	0.0689577	0minTetO-3xCTCF_tir1
20	0.142569	0minTetO-3xCTCF_tir1
30	0.188316	0minTetO-3xCTCF_tir1
40	0.263767	0minTetO-3xCTCF_tir1
50	0.312142	0minTetO-3xCTCF_tir1
60	0.34822	0minTetO-3xCTCF_tir1
70	0.394839	0minTetO-3xCTCF_tir1
80	0.386712	0minTetO-3xCTCF_tir1
90	0.390031	0minTetO-3xCTCF_tir1
100	0.403453	0minTetO-3xCTCF_tir1
110	0.406383	0minTetO-3xCTCF_tir1
120	0.407376	0minTetO-3xCTCF_tir1
130	0.402219	0minTetO-3xCTCF_tir1
140	0.349564	0minTetO-3xCTCF_tir1
150	0.327285	0minTetO-3xCTCF_tir1
160	0.224289	0minTetO-3xCTCF_tir1
10	0.0363648	0minTetO-3xCTCF_tir1
20	0.0782022	0minTetO-3xCTCF_tir1
30	0.103089	0minTetO-3xCTCF_tir1
40	0.0979772	0minTetO-3xCTCF_tir1
50	0.130137	0minTetO-3xCTCF_tir1
60	0.141893	0minTetO-3xCTCF_tir1
70	0.148417	0minTetO-3xCTCF_tir1
80	0.176691	0minTetO-3xCTCF_tir1
10	0.0398407	0minTetO-3xCTCF_tir1
20	0.0635129	0minTetO-3xCTCF_tir1
30	0.074726	0minTetO-3xCTCF_tir1
40	0.0779461	0minTetO-3xCTCF_tir1
50	0.118307	0minTetO-3xCTCF_tir1
60	0.140584	0minTetO-3xCTCF_tir1
70	0.158112	0minTetO-3xCTCF_tir1
10	0.0732069	0minTetO-3xCTCF_tir1
20	0.0406986	0minTetO-3xCTCF_tir1
30	0.0686121	0minTetO-3xCTCF_tir1
40	0.077169	0minTetO-3xCTCF_tir1
50	0.0714298	0minTetO-3xCTCF_tir1
60	0.0896569	0minTetO-3xCTCF_tir1
10	0.0946375	0minTetO-3xCTCF_tir1
20	0.0993292	0minTetO-3xCTCF_tir1
30	0.105047	0minTetO-3xCTCF_tir1
40	0.121351	0minTetO-3xCTCF_tir1
50	0.133587	0minTetO-3xCTCF_tir1
60	0.152648	0minTetO-3xCTCF_tir1
70	0.220572	0minTetO-3xCTCF_tir1
80	0.164713	0minTetO-3xCTCF_tir1
90	0.261571	0minTetO-3xCTCF_tir1
100	0.254039	0minTetO-3xCTCF_tir1
110	0.278709	0minTetO-3xCTCF_tir1
120	0.30688	0minTetO-3xCTCF_tir1
130	0.395262	0minTetO-3xCTCF_tir1
10	0.04912	0minTetO-3xCTCF_tir1
20	0.0603204	0minTetO-3xCTCF_tir1
30	0.0733971	0minTetO-3xCTCF_tir1
40	0.0800889	0minTetO-3xCTCF_tir1
50	0.086014	0minTetO-3xCTCF_tir1
60	0.084499	0minTetO-3xCTCF_tir1
70	0.0995777	0minTetO-3xCTCF_tir1
80	0.119229	0minTetO-3xCTCF_tir1
90	0.120409	0minTetO-3xCTCF_tir1
100	0.116976	0minTetO-3xCTCF_tir1
110	0.130341	0minTetO-3xCTCF_tir1
120	0.150369	0minTetO-3xCTCF_tir1
130	0.163073	0minTetO-3xCTCF_tir1
140	0.169422	0minTetO-3xCTCF_tir1
150	0.16579	0minTetO-3xCTCF_tir1
160	0.168525	0minTetO-3xCTCF_tir1
170	0.201363	0minTetO-3xCTCF_tir1
180	0.215668	0minTetO-3xCTCF_tir1
190	0.23907	0minTetO-3xCTCF_tir1
200	0.227096	0minTetO-3xCTCF_tir1
210	0.196845	0minTetO-3xCTCF_tir1
220	0.213845	0minTetO-3xCTCF_tir1
230	0.20526	0minTetO-3xCTCF_tir1
240	0.230249	0minTetO-3xCTCF_tir1
250	0.242656	0minTetO-3xCTCF_tir1
260	0.248741	0minTetO-3xCTCF_tir1
270	0.244963	0minTetO-3xCTCF_tir1
280	0.28828	0minTetO-3xCTCF_tir1
290	0.286186	0minTetO-3xCTCF_tir1
300	0.273402	0minTetO-3xCTCF_tir1
310	0.276887	0minTetO-3xCTCF_tir1
320	0.304121	0minTetO-3xCTCF_tir1
10	0.0493151	0minTetO-3xCTCF_tir1
20	0.0502991	0minTetO-3xCTCF_tir1
30	0.0607544	0minTetO-3xCTCF_tir1
40	0.0740441	0minTetO-3xCTCF_tir1
50	0.0912305	0minTetO-3xCTCF_tir1
60	0.0998953	0minTetO-3xCTCF_tir1
70	0.105948	0minTetO-3xCTCF_tir1
80	0.128475	0minTetO-3xCTCF_tir1
90	0.122306	0minTetO-3xCTCF_tir1
100	0.136178	0minTetO-3xCTCF_tir1
110	0.124661	0minTetO-3xCTCF_tir1
120	0.142168	0minTetO-3xCTCF_tir1
130	0.144416	0minTetO-3xCTCF_tir1
140	0.15875	0minTetO-3xCTCF_tir1
150	0.162079	0minTetO-3xCTCF_tir1
160	0.160197	0minTetO-3xCTCF_tir1
170	0.183621	0minTetO-3xCTCF_tir1
180	0.180834	0minTetO-3xCTCF_tir1
190	0.20407	0minTetO-3xCTCF_tir1
200	0.204524	0minTetO-3xCTCF_tir1
210	0.228763	0minTetO-3xCTCF_tir1
220	0.218636	0minTetO-3xCTCF_tir1
230	0.238675	0minTetO-3xCTCF_tir1
240	0.247179	0minTetO-3xCTCF_tir1
250	0.257912	0minTetO-3xCTCF_tir1
260	0.274499	0minTetO-3xCTCF_tir1
270	0.274654	0minTetO-3xCTCF_tir1
280	0.32577	0minTetO-3xCTCF_tir1
290	0.299396	0minTetO-3xCTCF_tir1
300	0.337532	0minTetO-3xCTCF_tir1
310	0.353534	0minTetO-3xCTCF_tir1
320	0.385447	0minTetO-3xCTCF_tir1
330	0.377609	0minTetO-3xCTCF_tir1
340	0.382439	0minTetO-3xCTCF_tir1
350	0.384907	0minTetO-3xCTCF_tir1
360	0.337053	0minTetO-3xCTCF_tir1
370	0.372321	0minTetO-3xCTCF_tir1
380	0.276462	0minTetO-3xCTCF_tir1
10	0.0832698	0minTetO-3xCTCF_tir1
20	0.0936235	0minTetO-3xCTCF_tir1
30	0.0892888	0minTetO-3xCTCF_tir1
40	0.125186	0minTetO-3xCTCF_tir1
50	0.138488	0minTetO-3xCTCF_tir1
60	0.201418	0minTetO-3xCTCF_tir1
70	0.171192	0minTetO-3xCTCF_tir1
80	0.219091	0minTetO-3xCTCF_tir1
10	0.0575896	0minTetO-3xCTCF_tir1
20	0.0733259	0minTetO-3xCTCF_tir1
30	0.0730799	0minTetO-3xCTCF_tir1
40	0.0762137	0minTetO-3xCTCF_tir1
50	0.0840789	0minTetO-3xCTCF_tir1
60	0.127874	0minTetO-3xCTCF_tir1
70	0.107193	0minTetO-3xCTCF_tir1
80	0.115969	0minTetO-3xCTCF_tir1
90	0.105703	0minTetO-3xCTCF_tir1
100	0.110088	0minTetO-3xCTCF_tir1
110	0.159291	0minTetO-3xCTCF_tir1
120	0.148324	0minTetO-3xCTCF_tir1
10	0.0911461	0minTetO-3xCTCF_tir1
20	0.199132	0minTetO-3xCTCF_tir1
30	0.163319	0minTetO-3xCTCF_tir1
40	0.215281	0minTetO-3xCTCF_tir1
50	0.334468	0minTetO-3xCTCF_tir1
10	0.0563953	0minTetO-3xCTCF_tir1
20	0.0832377	0minTetO-3xCTCF_tir1
30	0.0656131	0minTetO-3xCTCF_tir1
40	0.081093	0minTetO-3xCTCF_tir1
50	0.0978977	0minTetO-3xCTCF_tir1
60	0.0954028	0minTetO-3xCTCF_tir1
70	0.108911	0minTetO-3xCTCF_tir1
80	0.129014	0minTetO-3xCTCF_tir1
90	0.136533	0minTetO-3xCTCF_tir1
100	0.141719	0minTetO-3xCTCF_tir1
110	0.172808	0minTetO-3xCTCF_tir1
120	0.17327	0minTetO-3xCTCF_tir1
130	0.142475	0minTetO-3xCTCF_tir1
140	0.15454	0minTetO-3xCTCF_tir1
150	0.181437	0minTetO-3xCTCF_tir1
160	0.182518	0minTetO-3xCTCF_tir1
170	0.179858	0minTetO-3xCTCF_tir1
180	0.198822	0minTetO-3xCTCF_tir1
190	0.19613	0minTetO-3xCTCF_tir1
200	0.201127	0minTetO-3xCTCF_tir1
10	0.112177	0minTetO-3xCTCF_tir1
20	0.157436	0minTetO-3xCTCF_tir1
30	0.177564	0minTetO-3xCTCF_tir1
40	0.19963	0minTetO-3xCTCF_tir1
50	0.251974	0minTetO-3xCTCF_tir1
60	0.263118	0minTetO-3xCTCF_tir1
70	0.326209	0minTetO-3xCTCF_tir1
80	0.368424	0minTetO-3xCTCF_tir1
90	0.409403	0minTetO-3xCTCF_tir1
100	0.48192	0minTetO-3xCTCF_tir1
110	0.533991	0minTetO-3xCTCF_tir1
120	0.568905	0minTetO-3xCTCF_tir1
130	0.582158	0minTetO-3xCTCF_tir1
140	0.567882	0minTetO-3xCTCF_tir1
150	0.565034	0minTetO-3xCTCF_tir1
160	0.553759	0minTetO-3xCTCF_tir1
170	0.542358	0minTetO-3xCTCF_tir1
180	0.569525	0minTetO-3xCTCF_tir1
10	0.0365514	0minTetO-3xCTCF_tir1
20	0.0658063	0minTetO-3xCTCF_tir1
30	0.0819225	0minTetO-3xCTCF_tir1
40	0.0981589	0minTetO-3xCTCF_tir1
50	0.112862	0minTetO-3xCTCF_tir1
60	0.119029	0minTetO-3xCTCF_tir1
70	0.113743	0minTetO-3xCTCF_tir1
10	0.0422576	0minTetO-3xCTCF_tir1
20	0.0492866	0minTetO-3xCTCF_tir1
30	0.0771364	0minTetO-3xCTCF_tir1
40	0.0909216	0minTetO-3xCTCF_tir1
50	0.105211	0minTetO-3xCTCF_tir1
60	0.113804	0minTetO-3xCTCF_tir1
70	0.14291	0minTetO-3xCTCF_tir1
80	0.156733	0minTetO-3xCTCF_tir1
90	0.157064	0minTetO-3xCTCF_tir1
100	0.154608	0minTetO-3xCTCF_tir1
110	0.171741	0minTetO-3xCTCF_tir1
120	0.181883	0minTetO-3xCTCF_tir1
10	0.046759	0minTetO-3xCTCF_tir1
20	0.0515464	0minTetO-3xCTCF_tir1
30	0.058749	0minTetO-3xCTCF_tir1
40	0.0739902	0minTetO-3xCTCF_tir1
50	0.0832265	0minTetO-3xCTCF_tir1
60	0.0908655	0minTetO-3xCTCF_tir1
70	0.093008	0minTetO-3xCTCF_tir1
80	0.10105	0minTetO-3xCTCF_tir1
90	0.115155	0minTetO-3xCTCF_tir1
100	0.111247	0minTetO-3xCTCF_tir1
110	0.119285	0minTetO-3xCTCF_tir1
120	0.127969	0minTetO-3xCTCF_tir1
130	0.113471	0minTetO-3xCTCF_tir1
140	0.140039	0minTetO-3xCTCF_tir1
150	0.139433	0minTetO-3xCTCF_tir1
160	0.166641	0minTetO-3xCTCF_tir1
170	0.195898	0minTetO-3xCTCF_tir1
180	0.221283	0minTetO-3xCTCF_tir1
190	0.239674	0minTetO-3xCTCF_tir1
200	0.236698	0minTetO-3xCTCF_tir1
210	0.253868	0minTetO-3xCTCF_tir1
220	0.291755	0minTetO-3xCTCF_tir1
230	0.306271	0minTetO-3xCTCF_tir1
240	0.349586	0minTetO-3xCTCF_tir1
10	0.0588632	0minTetO-3xCTCF_tir1
20	0.125921	0minTetO-3xCTCF_tir1
30	0.15273	0minTetO-3xCTCF_tir1
40	0.193769	0minTetO-3xCTCF_tir1
50	0.241558	0minTetO-3xCTCF_tir1
60	0.287185	0minTetO-3xCTCF_tir1
70	0.310386	0minTetO-3xCTCF_tir1
80	0.328963	0minTetO-3xCTCF_tir1
90	0.334439	0minTetO-3xCTCF_tir1
100	0.307716	0minTetO-3xCTCF_tir1
110	0.302135	0minTetO-3xCTCF_tir1
120	0.332253	0minTetO-3xCTCF_tir1
130	0.364232	0minTetO-3xCTCF_tir1
140	0.403607	0minTetO-3xCTCF_tir1
150	0.467162	0minTetO-3xCTCF_tir1
160	0.531482	0minTetO-3xCTCF_tir1
170	0.618793	0minTetO-3xCTCF_tir1
180	0.709727	0minTetO-3xCTCF_tir1
190	0.796097	0minTetO-3xCTCF_tir1
200	0.866384	0minTetO-3xCTCF_tir1
210	0.956416	0minTetO-3xCTCF_tir1
220	0.998867	0minTetO-3xCTCF_tir1
230	1.00133	0minTetO-3xCTCF_tir1
240	1.0784	0minTetO-3xCTCF_tir1
10	0.0429129	0minTetO-3xCTCF_tir1
20	0.0538165	0minTetO-3xCTCF_tir1
30	0.0631693	0minTetO-3xCTCF_tir1
40	0.0766002	0minTetO-3xCTCF_tir1
50	0.090822	0minTetO-3xCTCF_tir1
60	0.0793536	0minTetO-3xCTCF_tir1
70	0.0860696	0minTetO-3xCTCF_tir1
80	0.0974289	0minTetO-3xCTCF_tir1
90	0.0849946	0minTetO-3xCTCF_tir1
100	0.119891	0minTetO-3xCTCF_tir1
10	0.0474222	0minTetO-3xCTCF_tir1
20	0.0562347	0minTetO-3xCTCF_tir1
30	0.0714409	0minTetO-3xCTCF_tir1
40	0.0776165	0minTetO-3xCTCF_tir1
50	0.0740009	0minTetO-3xCTCF_tir1
60	0.0778564	0minTetO-3xCTCF_tir1
70	0.0708905	0minTetO-3xCTCF_tir1
80	0.0811124	0minTetO-3xCTCF_tir1
90	0.08148	0minTetO-3xCTCF_tir1
100	0.0832328	0minTetO-3xCTCF_tir1
110	0.0807266	0minTetO-3xCTCF_tir1
120	0.0801246	0minTetO-3xCTCF_tir1
130	0.105239	0minTetO-3xCTCF_tir1
140	0.103038	0minTetO-3xCTCF_tir1
150	0.108366	0minTetO-3xCTCF_tir1
160	0.115488	0minTetO-3xCTCF_tir1
170	0.102245	0minTetO-3xCTCF_tir1
180	0.115048	0minTetO-3xCTCF_tir1
190	0.0930869	0minTetO-3xCTCF_tir1
200	0.113066	0minTetO-3xCTCF_tir1
210	0.133585	0minTetO-3xCTCF_tir1
220	0.128021	0minTetO-3xCTCF_tir1
230	0.12868	0minTetO-3xCTCF_tir1
240	0.0972407	0minTetO-3xCTCF_tir1
250	0.0994275	0minTetO-3xCTCF_tir1
260	0.0661871	0minTetO-3xCTCF_tir1
270	0.0825857	0minTetO-3xCTCF_tir1
280	0.0863994	0minTetO-3xCTCF_tir1
290	0.104515	0minTetO-3xCTCF_tir1
10	0.0373703	0minTetO-3xCTCF_tir1
20	0.0628359	0minTetO-3xCTCF_tir1
30	0.0921305	0minTetO-3xCTCF_tir1
40	0.135972	0minTetO-3xCTCF_tir1
50	0.162692	0minTetO-3xCTCF_tir1
60	0.236095	0minTetO-3xCTCF_tir1
70	0.289125	0minTetO-3xCTCF_tir1
10	0.0717451	0minTetO-3xCTCF_tir1
20	0.119548	0minTetO-3xCTCF_tir1
30	0.13842	0minTetO-3xCTCF_tir1
40	0.176828	0minTetO-3xCTCF_tir1
50	0.229694	0minTetO-3xCTCF_tir1
60	0.263888	0minTetO-3xCTCF_tir1
10	0.0601282	0minTetO-3xCTCF_tir1
20	0.0748434	0minTetO-3xCTCF_tir1
30	0.0828034	0minTetO-3xCTCF_tir1
40	0.134936	0minTetO-3xCTCF_tir1
50	0.182198	0minTetO-3xCTCF_tir1
60	0.217971	0minTetO-3xCTCF_tir1
70	0.265707	0minTetO-3xCTCF_tir1
80	0.339244	0minTetO-3xCTCF_tir1
90	0.387658	0minTetO-3xCTCF_tir1
100	0.428958	0minTetO-3xCTCF_tir1
110	0.526818	0minTetO-3xCTCF_tir1
120	0.547947	0minTetO-3xCTCF_tir1
130	0.650384	0minTetO-3xCTCF_tir1
140	0.713606	0minTetO-3xCTCF_tir1
10	0.0338045	0minTetO-3xCTCF_tir1
20	0.0542145	0minTetO-3xCTCF_tir1
30	0.073583	0minTetO-3xCTCF_tir1
40	0.0983925	0minTetO-3xCTCF_tir1
50	0.121881	0minTetO-3xCTCF_tir1
60	0.124269	0minTetO-3xCTCF_tir1
70	0.144119	0minTetO-3xCTCF_tir1
80	0.159279	0minTetO-3xCTCF_tir1
90	0.171978	0minTetO-3xCTCF_tir1
100	0.185258	0minTetO-3xCTCF_tir1
110	0.204763	0minTetO-3xCTCF_tir1
120	0.214181	0minTetO-3xCTCF_tir1
130	0.238403	0minTetO-3xCTCF_tir1
140	0.261569	0minTetO-3xCTCF_tir1
150	0.26684	0minTetO-3xCTCF_tir1
160	0.253432	0minTetO-3xCTCF_tir1
170	0.238338	0minTetO-3xCTCF_tir1
180	0.236762	0minTetO-3xCTCF_tir1
190	0.231467	0minTetO-3xCTCF_tir1
200	0.221491	0minTetO-3xCTCF_tir1
210	0.220901	0minTetO-3xCTCF_tir1
220	0.233778	0minTetO-3xCTCF_tir1
230	0.221622	0minTetO-3xCTCF_tir1
240	0.230393	0minTetO-3xCTCF_tir1
250	0.239762	0minTetO-3xCTCF_tir1
260	0.253687	0minTetO-3xCTCF_tir1
270	0.235121	0minTetO-3xCTCF_tir1
280	0.215318	0minTetO-3xCTCF_tir1
290	0.156377	0minTetO-3xCTCF_tir1
10	0.0406853	0minTetO-3xCTCF_tir1
20	0.072299	0minTetO-3xCTCF_tir1
30	0.0836454	0minTetO-3xCTCF_tir1
40	0.101449	0minTetO-3xCTCF_tir1
50	0.128602	0minTetO-3xCTCF_tir1
60	0.150869	0minTetO-3xCTCF_tir1
70	0.142736	0minTetO-3xCTCF_tir1
80	0.146976	0minTetO-3xCTCF_tir1
90	0.152812	0minTetO-3xCTCF_tir1
100	0.156166	0minTetO-3xCTCF_tir1
110	0.166485	0minTetO-3xCTCF_tir1
120	0.17204	0minTetO-3xCTCF_tir1
130	0.179654	0minTetO-3xCTCF_tir1
140	0.192344	0minTetO-3xCTCF_tir1
150	0.198785	0minTetO-3xCTCF_tir1
160	0.208666	0minTetO-3xCTCF_tir1
170	0.220592	0minTetO-3xCTCF_tir1
180	0.233174	0minTetO-3xCTCF_tir1
190	0.237928	0minTetO-3xCTCF_tir1
200	0.245376	0minTetO-3xCTCF_tir1
210	0.260729	0minTetO-3xCTCF_tir1
220	0.269397	0minTetO-3xCTCF_tir1
230	0.285803	0minTetO-3xCTCF_tir1
240	0.327396	0minTetO-3xCTCF_tir1
250	0.337517	0minTetO-3xCTCF_tir1
260	0.309171	0minTetO-3xCTCF_tir1
270	0.343031	0minTetO-3xCTCF_tir1
280	0.388124	0minTetO-3xCTCF_tir1
290	0.370994	0minTetO-3xCTCF_tir1
10	0.0326498	0minTetO-3xCTCF_tir1
20	0.058279	0minTetO-3xCTCF_tir1
30	0.0670264	0minTetO-3xCTCF_tir1
40	0.0982384	0minTetO-3xCTCF_tir1
50	0.10094	0minTetO-3xCTCF_tir1
10	0.0429573	0minTetO-3xCTCF_tir1
20	0.0531232	0minTetO-3xCTCF_tir1
30	0.0682952	0minTetO-3xCTCF_tir1
40	0.0829641	0minTetO-3xCTCF_tir1
50	0.0975598	0minTetO-3xCTCF_tir1
60	0.120922	0minTetO-3xCTCF_tir1
70	0.131341	0minTetO-3xCTCF_tir1
80	0.160141	0minTetO-3xCTCF_tir1
90	0.186375	0minTetO-3xCTCF_tir1
100	0.208157	0minTetO-3xCTCF_tir1
110	0.217121	0minTetO-3xCTCF_tir1
120	0.234134	0minTetO-3xCTCF_tir1
130	0.236107	0minTetO-3xCTCF_tir1
140	0.256311	0minTetO-3xCTCF_tir1
150	0.276225	0minTetO-3xCTCF_tir1
160	0.291684	0minTetO-3xCTCF_tir1
170	0.315172	0minTetO-3xCTCF_tir1
180	0.334159	0minTetO-3xCTCF_tir1
190	0.360678	0minTetO-3xCTCF_tir1
200	0.379835	0minTetO-3xCTCF_tir1
210	0.40968	0minTetO-3xCTCF_tir1
220	0.485278	0minTetO-3xCTCF_tir1
230	0.543167	0minTetO-3xCTCF_tir1
240	0.603763	0minTetO-3xCTCF_tir1
250	0.636681	0minTetO-3xCTCF_tir1
260	0.63197	0minTetO-3xCTCF_tir1
270	0.666944	0minTetO-3xCTCF_tir1
280	0.664589	0minTetO-3xCTCF_tir1
290	0.691711	0minTetO-3xCTCF_tir1
10	0.0869004	0minTetO-3xCTCF_tir1
20	0.171429	0minTetO-3xCTCF_tir1
30	0.206003	0minTetO-3xCTCF_tir1
40	0.255084	0minTetO-3xCTCF_tir1
50	0.299912	0minTetO-3xCTCF_tir1
10	0.0494307	0minTetO-3xCTCF_tir1
20	0.0852962	0minTetO-3xCTCF_tir1
30	0.112698	0minTetO-3xCTCF_tir1
40	0.123609	0minTetO-3xCTCF_tir1
50	0.151691	0minTetO-3xCTCF_tir1
60	0.128145	0minTetO-3xCTCF_tir1
70	0.166035	0minTetO-3xCTCF_tir1
80	0.157563	0minTetO-3xCTCF_tir1
10	0.106434	0minTetO-3xCTCF_tir1
20	0.12421	0minTetO-3xCTCF_tir1
30	0.09766	0minTetO-3xCTCF_tir1
40	0.160469	0minTetO-3xCTCF_tir1
50	0.183328	0minTetO-3xCTCF_tir1
60	0.189318	0minTetO-3xCTCF_tir1
70	0.183237	0minTetO-3xCTCF_tir1
80	0.194068	0minTetO-3xCTCF_tir1
90	0.243911	0minTetO-3xCTCF_tir1
100	0.17326	0minTetO-3xCTCF_tir1
110	0.214966	0minTetO-3xCTCF_tir1
120	0.300815	0minTetO-3xCTCF_tir1
130	0.225483	0minTetO-3xCTCF_tir1
140	0.298236	0minTetO-3xCTCF_tir1
150	0.387042	0minTetO-3xCTCF_tir1
160	0.315531	0minTetO-3xCTCF_tir1
170	0.279835	0minTetO-3xCTCF_tir1
180	0.342985	0minTetO-3xCTCF_tir1
10	0.0692534	0minTetO-3xCTCF_tir1
20	0.104743	0minTetO-3xCTCF_tir1
30	0.128553	0minTetO-3xCTCF_tir1
40	0.149519	0minTetO-3xCTCF_tir1
50	0.159242	0minTetO-3xCTCF_tir1
60	0.19453	0minTetO-3xCTCF_tir1
70	0.201143	0minTetO-3xCTCF_tir1
80	0.193843	0minTetO-3xCTCF_tir1
90	0.193927	0minTetO-3xCTCF_tir1
100	0.206167	0minTetO-3xCTCF_tir1
110	0.201882	0minTetO-3xCTCF_tir1
120	0.189667	0minTetO-3xCTCF_tir1
130	0.209111	0minTetO-3xCTCF_tir1
140	0.226295	0minTetO-3xCTCF_tir1
150	0.228475	0minTetO-3xCTCF_tir1
160	0.199529	0minTetO-3xCTCF_tir1
170	0.161255	0minTetO-3xCTCF_tir1
180	0.214096	0minTetO-3xCTCF_tir1
190	0.165534	0minTetO-3xCTCF_tir1
200	0.124877	0minTetO-3xCTCF_tir1
210	0.101961	0minTetO-3xCTCF_tir1
220	0.10629	0minTetO-3xCTCF_tir1
10	0.0309936	0minTetO-3xCTCF_tir1
20	0.0460193	0minTetO-3xCTCF_tir1
30	0.0527983	0minTetO-3xCTCF_tir1
40	0.0548761	0minTetO-3xCTCF_tir1
50	0.0532176	0minTetO-3xCTCF_tir1
60	0.0647414	0minTetO-3xCTCF_tir1
70	0.0660454	0minTetO-3xCTCF_tir1
80	0.0722049	0minTetO-3xCTCF_tir1
90	0.0864914	0minTetO-3xCTCF_tir1
100	0.0898158	0minTetO-3xCTCF_tir1
110	0.0980067	0minTetO-3xCTCF_tir1
120	0.103704	0minTetO-3xCTCF_tir1
130	0.12269	0minTetO-3xCTCF_tir1
140	0.131422	0minTetO-3xCTCF_tir1
150	0.137988	0minTetO-3xCTCF_tir1
160	0.157092	0minTetO-3xCTCF_tir1
170	0.166206	0minTetO-3xCTCF_tir1
180	0.192344	0minTetO-3xCTCF_tir1
190	0.197125	0minTetO-3xCTCF_tir1
200	0.194272	0minTetO-3xCTCF_tir1
210	0.204195	0minTetO-3xCTCF_tir1
220	0.182138	0minTetO-3xCTCF_tir1
230	0.169414	0minTetO-3xCTCF_tir1
240	0.143826	0minTetO-3xCTCF_tir1
10	0.0431209	0minTetO-3xCTCF_tir1
20	0.0608256	0minTetO-3xCTCF_tir1
30	0.0567738	0minTetO-3xCTCF_tir1
40	0.0620623	0minTetO-3xCTCF_tir1
50	0.0620418	0minTetO-3xCTCF_tir1
60	0.0860136	0minTetO-3xCTCF_tir1
70	0.0923659	0minTetO-3xCTCF_tir1
80	0.0958188	0minTetO-3xCTCF_tir1
90	0.0993066	0minTetO-3xCTCF_tir1
100	0.0992504	0minTetO-3xCTCF_tir1
110	0.10029	0minTetO-3xCTCF_tir1
120	0.106984	0minTetO-3xCTCF_tir1
130	0.125697	0minTetO-3xCTCF_tir1
10	0.0967853	0minTetO-3xCTCF_tir1
20	0.113932	0minTetO-3xCTCF_tir1
30	0.140182	0minTetO-3xCTCF_tir1
40	0.169247	0minTetO-3xCTCF_tir1
50	0.16833	0minTetO-3xCTCF_tir1
60	0.166825	0minTetO-3xCTCF_tir1
70	0.140209	0minTetO-3xCTCF_tir1
80	0.166189	0minTetO-3xCTCF_tir1
90	0.151164	0minTetO-3xCTCF_tir1
100	0.155527	0minTetO-3xCTCF_tir1
110	0.141648	0minTetO-3xCTCF_tir1
120	0.15314	0minTetO-3xCTCF_tir1
130	0.134864	0minTetO-3xCTCF_tir1
140	0.143852	0minTetO-3xCTCF_tir1
150	0.130869	0minTetO-3xCTCF_tir1
160	0.129799	0minTetO-3xCTCF_tir1
10	0.0520733	0minTetO-3xCTCF_tir1
20	0.0838424	0minTetO-3xCTCF_tir1
30	0.0957727	0minTetO-3xCTCF_tir1
40	0.114925	0minTetO-3xCTCF_tir1
50	0.138298	0minTetO-3xCTCF_tir1
10	0.0904367	0minTetO-3xCTCF_tir1
20	0.170516	0minTetO-3xCTCF_tir1
30	0.161823	0minTetO-3xCTCF_tir1
40	0.189001	0minTetO-3xCTCF_tir1
50	0.250776	0minTetO-3xCTCF_tir1
10	0.070595	0minTetO-3xCTCF_tir1
20	0.140188	0minTetO-3xCTCF_tir1
30	0.1752	0minTetO-3xCTCF_tir1
40	0.218935	0minTetO-3xCTCF_tir1
50	0.251426	0minTetO-3xCTCF_tir1
60	0.279804	0minTetO-3xCTCF_tir1
70	0.36016	0minTetO-3xCTCF_tir1
80	0.349854	0minTetO-3xCTCF_tir1
90	0.389884	0minTetO-3xCTCF_tir1
100	0.487159	0minTetO-3xCTCF_tir1
10	0.0334214	0minTetO-3xCTCF_tir1
20	0.0417603	0minTetO-3xCTCF_tir1
30	0.0687725	0minTetO-3xCTCF_tir1
40	0.0819512	0minTetO-3xCTCF_tir1
50	0.0957426	0minTetO-3xCTCF_tir1
60	0.119286	0minTetO-3xCTCF_tir1
70	0.0943347	0minTetO-3xCTCF_tir1
10	0.0982147	0minTetO-3xCTCF_tir1
20	0.143504	0minTetO-3xCTCF_tir1
30	0.153219	0minTetO-3xCTCF_tir1
40	0.149863	0minTetO-3xCTCF_tir1
50	0.16672	0minTetO-3xCTCF_tir1
60	0.177736	0minTetO-3xCTCF_tir1
70	0.223005	0minTetO-3xCTCF_tir1
80	0.236547	0minTetO-3xCTCF_tir1
90	0.201579	0minTetO-3xCTCF_tir1
10	0.0366544	0minTetO-3xCTCF_tir1
20	0.0836235	0minTetO-3xCTCF_tir1
30	0.11861	0minTetO-3xCTCF_tir1
40	0.136411	0minTetO-3xCTCF_tir1
50	0.127307	0minTetO-3xCTCF_tir1
10	0.0528479	0minTetO-3xCTCF_tir1
20	0.0842692	0minTetO-3xCTCF_tir1
30	0.140762	0minTetO-3xCTCF_tir1
40	0.176721	0minTetO-3xCTCF_tir1
50	0.226234	0minTetO-3xCTCF_tir1
60	0.26722	0minTetO-3xCTCF_tir1
70	0.308539	0minTetO-3xCTCF_tir1
80	0.312858	0minTetO-3xCTCF_tir1
90	0.273096	0minTetO-3xCTCF_tir1
100	0.230103	0minTetO-3xCTCF_tir1
110	0.23073	0minTetO-3xCTCF_tir1
120	0.218259	0minTetO-3xCTCF_tir1
10	0.105593	0minTetO-3xCTCF_tir1
20	0.167749	0minTetO-3xCTCF_tir1
30	0.225189	0minTetO-3xCTCF_tir1
40	0.315413	0minTetO-3xCTCF_tir1
50	0.357669	0minTetO-3xCTCF_tir1
60	0.404207	0minTetO-3xCTCF_tir1
70	0.505298	0minTetO-3xCTCF_tir1
80	0.642549	0minTetO-3xCTCF_tir1
90	0.744878	0minTetO-3xCTCF_tir1
10	0.0997269	0minTetO-3xCTCF_tir1
20	0.157231	0minTetO-3xCTCF_tir1
30	0.196181	0minTetO-3xCTCF_tir1
40	0.232449	0minTetO-3xCTCF_tir1
50	0.295199	0minTetO-3xCTCF_tir1
60	0.368269	0minTetO-3xCTCF_tir1
70	0.441544	0minTetO-3xCTCF_tir1
80	0.500381	0minTetO-3xCTCF_tir1
90	0.557783	0minTetO-3xCTCF_tir1
100	0.639426	0minTetO-3xCTCF_tir1
110	0.712432	0minTetO-3xCTCF_tir1
120	0.7898	0minTetO-3xCTCF_tir1
130	0.828067	0minTetO-3xCTCF_tir1
140	0.908232	0minTetO-3xCTCF_tir1
150	0.941038	0minTetO-3xCTCF_tir1
160	0.963067	0minTetO-3xCTCF_tir1
170	1.00196	0minTetO-3xCTCF_tir1
180	1.0288	0minTetO-3xCTCF_tir1
190	1.03787	0minTetO-3xCTCF_tir1
200	0.903626	0minTetO-3xCTCF_tir1
210	0.847943	0minTetO-3xCTCF_tir1
220	0.785299	0minTetO-3xCTCF_tir1
10	0.0651338	0minTetO-3xCTCF_tir1
20	0.129081	0minTetO-3xCTCF_tir1
30	0.195567	0minTetO-3xCTCF_tir1
40	0.253518	0minTetO-3xCTCF_tir1
50	0.306681	0minTetO-3xCTCF_tir1
60	0.380258	0minTetO-3xCTCF_tir1
70	0.456627	0minTetO-3xCTCF_tir1
80	0.504725	0minTetO-3xCTCF_tir1
90	0.576823	0minTetO-3xCTCF_tir1
100	0.605987	0minTetO-3xCTCF_tir1
110	0.650882	0minTetO-3xCTCF_tir1
120	0.687805	0minTetO-3xCTCF_tir1
130	0.734155	0minTetO-3xCTCF_tir1
140	0.782947	0minTetO-3xCTCF_tir1
150	0.840843	0minTetO-3xCTCF_tir1
160	0.916844	0minTetO-3xCTCF_tir1
170	1.03405	0minTetO-3xCTCF_tir1
180	1.13159	0minTetO-3xCTCF_tir1
190	1.22849	0minTetO-3xCTCF_tir1
200	1.2861	0minTetO-3xCTCF_tir1
210	1.30989	0minTetO-3xCTCF_tir1
220	1.27966	0minTetO-3xCTCF_tir1
230	1.22302	0minTetO-3xCTCF_tir1
240	1.15439	0minTetO-3xCTCF_tir1
250	1.0824	0minTetO-3xCTCF_tir1
260	1.03482	0minTetO-3xCTCF_tir1
270	0.994288	0minTetO-3xCTCF_tir1
280	1.00261	0minTetO-3xCTCF_tir1
10	0.0944768	0minTetO-3xCTCF_tir1
20	0.136419	0minTetO-3xCTCF_tir1
30	0.239088	0minTetO-3xCTCF_tir1
40	0.293107	0minTetO-3xCTCF_tir1
50	0.304039	0minTetO-3xCTCF_tir1
10	0.0856167	0minTetO-3xCTCF_tir1
20	0.133636	0minTetO-3xCTCF_tir1
30	0.174506	0minTetO-3xCTCF_tir1
40	0.216763	0minTetO-3xCTCF_tir1
50	0.264161	0minTetO-3xCTCF_tir1
60	0.257764	0minTetO-3xCTCF_tir1
70	0.246938	0minTetO-3xCTCF_tir1
80	0.225048	0minTetO-3xCTCF_tir1
90	0.285801	0minTetO-3xCTCF_tir1
100	0.341417	0minTetO-3xCTCF_tir1
110	0.36792	0minTetO-3xCTCF_tir1
120	0.466804	0minTetO-3xCTCF_tir1
130	0.535745	0minTetO-3xCTCF_tir1
140	0.466557	0minTetO-3xCTCF_tir1
150	0.432301	0minTetO-3xCTCF_tir1
160	0.429572	0minTetO-3xCTCF_tir1
10	0.046037	0minTetO-3xCTCF_tir1
20	0.075629	0minTetO-3xCTCF_tir1
30	0.123742	0minTetO-3xCTCF_tir1
40	0.155916	0minTetO-3xCTCF_tir1
50	0.172495	0minTetO-3xCTCF_tir1
60	0.180199	0minTetO-3xCTCF_tir1
70	0.192591	0minTetO-3xCTCF_tir1
80	0.200395	0minTetO-3xCTCF_tir1
90	0.228123	0minTetO-3xCTCF_tir1
100	0.25695	0minTetO-3xCTCF_tir1
110	0.279735	0minTetO-3xCTCF_tir1
120	0.30549	0minTetO-3xCTCF_tir1
130	0.329796	0minTetO-3xCTCF_tir1
140	0.358072	0minTetO-3xCTCF_tir1
150	0.384191	0minTetO-3xCTCF_tir1
160	0.420999	0minTetO-3xCTCF_tir1
170	0.427803	0minTetO-3xCTCF_tir1
10	0.0494658	0minTetO-3xCTCF_tir1
20	0.0670542	0minTetO-3xCTCF_tir1
30	0.106519	0minTetO-3xCTCF_tir1
40	0.138621	0minTetO-3xCTCF_tir1
50	0.158895	0minTetO-3xCTCF_tir1
60	0.164375	0minTetO-3xCTCF_tir1
10	0.0787826	0minTetO-3xCTCF_tir1
20	0.10932	0minTetO-3xCTCF_tir1
30	0.135436	0minTetO-3xCTCF_tir1
40	0.174788	0minTetO-3xCTCF_tir1
50	0.148102	0minTetO-3xCTCF_tir1
60	0.187201	0minTetO-3xCTCF_tir1
70	0.197765	0minTetO-3xCTCF_tir1
80	0.181113	0minTetO-3xCTCF_tir1
90	0.166065	0minTetO-3xCTCF_tir1
100	0.13929	0minTetO-3xCTCF_tir1
110	0.168861	0minTetO-3xCTCF_tir1
120	0.182701	0minTetO-3xCTCF_tir1
130	0.171053	0minTetO-3xCTCF_tir1
140	0.180094	0minTetO-3xCTCF_tir1
150	0.193015	0minTetO-3xCTCF_tir1
160	0.222876	0minTetO-3xCTCF_tir1
170	0.195394	0minTetO-3xCTCF_tir1
10	0.0530654	0minTetO-3xCTCF_tir1
20	0.0801659	0minTetO-3xCTCF_tir1
30	0.101547	0minTetO-3xCTCF_tir1
40	0.153474	0minTetO-3xCTCF_tir1
50	0.222662	0minTetO-3xCTCF_tir1
60	0.2853	0minTetO-3xCTCF_tir1
70	0.384811	0minTetO-3xCTCF_tir1
80	0.446588	0minTetO-3xCTCF_tir1
90	0.534644	0minTetO-3xCTCF_tir1
100	0.593245	0minTetO-3xCTCF_tir1
110	0.698601	0minTetO-3xCTCF_tir1
120	0.723063	0minTetO-3xCTCF_tir1
10	0.0978276	0minTetO-3xCTCF_tir1
20	0.139606	0minTetO-3xCTCF_tir1
30	0.198807	0minTetO-3xCTCF_tir1
40	0.201734	0minTetO-3xCTCF_tir1
50	0.196944	0minTetO-3xCTCF_tir1
60	0.24206	0minTetO-3xCTCF_tir1
70	0.242279	0minTetO-3xCTCF_tir1
80	0.210108	0minTetO-3xCTCF_tir1
90	0.186921	0minTetO-3xCTCF_tir1
100	0.199964	0minTetO-3xCTCF_tir1
110	0.229192	0minTetO-3xCTCF_tir1
120	0.232453	0minTetO-3xCTCF_tir1
130	0.161832	0minTetO-3xCTCF_tir1
140	0.198181	0minTetO-3xCTCF_tir1
10	0.109522	0minTetO-3xCTCF_tir1
20	0.167311	0minTetO-3xCTCF_tir1
30	0.227884	0minTetO-3xCTCF_tir1
40	0.281649	0minTetO-3xCTCF_tir1
50	0.332246	0minTetO-3xCTCF_tir1
60	0.388036	0minTetO-3xCTCF_tir1
70	0.442031	0minTetO-3xCTCF_tir1
80	0.506023	0minTetO-3xCTCF_tir1
90	0.558817	0minTetO-3xCTCF_tir1
100	0.624931	0minTetO-3xCTCF_tir1
110	0.621525	0minTetO-3xCTCF_tir1
120	0.61706	0minTetO-3xCTCF_tir1
130	0.622368	0minTetO-3xCTCF_tir1
140	0.638734	0minTetO-3xCTCF_tir1
150	0.658204	0minTetO-3xCTCF_tir1
160	0.655233	0minTetO-3xCTCF_tir1
170	0.629331	0minTetO-3xCTCF_tir1
180	0.590887	0minTetO-3xCTCF_tir1
190	0.599016	0minTetO-3xCTCF_tir1
200	0.603885	0minTetO-3xCTCF_tir1
210	0.586403	0minTetO-3xCTCF_tir1
220	0.51775	0minTetO-3xCTCF_tir1
230	0.39565	0minTetO-3xCTCF_tir1
240	0.305918	0minTetO-3xCTCF_tir1
250	0.264598	0minTetO-3xCTCF_tir1
260	0.262369	0minTetO-3xCTCF_tir1
270	0.271789	0minTetO-3xCTCF_tir1
280	0.195067	0minTetO-3xCTCF_tir1
290	0.189588	0minTetO-3xCTCF_tir1
10	0.0578283	0minTetO-3xCTCF_tir1
20	0.124703	0minTetO-3xCTCF_tir1
30	0.198867	0minTetO-3xCTCF_tir1
[truncated: 87,209 more rows]
