# Supplementary material for: Cohesin and CTCF control the dynamics of chromosome folding
Source: Nat Genet. 2022 Dec 5;54(12):1907–18. doi: 10.1038/s41588-022-01232-7 (PMC9729113; doi:10.1038/s41588-022-01232-7)
Supplement: Source Data Extended Data Fig. 4 — Statistical source data. [file 41588_2022_1232_MOESM17_ESM.xlsx]

## Sheet: Ext.Dat.4A
1 kb/s_550 min_0.006 (Mb*min)^-1_x: time	1 kb/s_550 min_0.006 (Mb*min)^-1_y: LE+ B+ aB+	1 kb/s_550 min_0.006 (Mb*min)^-1_y: LE+ B+ aB-	1 kb/s_550 min_0.006 (Mb*min)^-1_y: LE+ B- aB-	1 kb/s_550 min_0.006 (Mb*min)^-1_y: LE- B- aB-	1 kb/s_550 min_0.06 (Mb*min)^-1_x: time	1 kb/s_550 min_0.06 (Mb*min)^-1_y: LE+ B+ aB+	1 kb/s_550 min_0.06 (Mb*min)^-1_y: LE+ B+ aB-	1 kb/s_550 min_0.06 (Mb*min)^-1_y: LE+ B- aB-	1 kb/s_550 min_0.06 (Mb*min)^-1_y: LE- B- aB-	1 kb/s_550 min_0.6 (Mb*min)^-1_x: time	1 kb/s_550 min_0.6 (Mb*min)^-1_y: LE+ B+ aB+	1 kb/s_550 min_0.6 (Mb*min)^-1_y: LE+ B+ aB-	1 kb/s_550 min_0.6 (Mb*min)^-1_y: LE+ B- aB-	1 kb/s_550 min_0.6 (Mb*min)^-1_y: LE- B- aB-	1 kb/s_550 min_6 (Mb*min)^-1_x: time	1 kb/s_550 min_6 (Mb*min)^-1_y: LE+ B+ aB+	1 kb/s_550 min_6 (Mb*min)^-1_y: LE+ B+ aB-	1 kb/s_550 min_6 (Mb*min)^-1_y: LE+ B- aB-	1 kb/s_550 min_6 (Mb*min)^-1_y: LE- B- aB-	1 kb/s_55 min_0.006 (Mb*min)^-1_x: time	1 kb/s_55 min_0.006 (Mb*min)^-1_y: LE+ B+ aB+	1 kb/s_55 min_0.006 (Mb*min)^-1_y: LE+ B+ aB-	1 kb/s_55 min_0.006 (Mb*min)^-1_y: LE+ B- aB-	1 kb/s_55 min_0.006 (Mb*min)^-1_y: LE- B- aB-	1 kb/s_55 min_0.06 (Mb*min)^-1_x: time	1 kb/s_55 min_0.06 (Mb*min)^-1_y: LE+ B+ aB+	1 kb/s_55 min_0.06 (Mb*min)^-1_y: LE+ B+ aB-	1 kb/s_55 min_0.06 (Mb*min)^-1_y: LE+ B- aB-	1 kb/s_55 min_0.06 (Mb*min)^-1_y: LE- B- aB-	1 kb/s_55 min_0.6 (Mb*min)^-1_x: time	1 kb/s_55 min_0.6 (Mb*min)^-1_y: LE+ B+ aB+	1 kb/s_55 min_0.6 (Mb*min)^-1_y: LE+ B+ aB-	1 kb/s_55 min_0.6 (Mb*min)^-1_y: LE+ B- aB-	1 kb/s_55 min_0.6 (Mb*min)^-1_y: LE- B- aB-	1 kb/s_55 min_6 (Mb*min)^-1_x: time	1 kb/s_55 min_6 (Mb*min)^-1_y: LE+ B+ aB+	1 kb/s_55 min_6 (Mb*min)^-1_y: LE+ B+ aB-	1 kb/s_55 min_6 (Mb*min)^-1_y: LE+ B- aB-	1 kb/s_55 min_6 (Mb*min)^-1_y: LE- B- aB-	1 kb/s_5.5 min_0.006 (Mb*min)^-1_x: time	1 kb/s_5.5 min_0.006 (Mb*min)^-1_y: LE+ B+ aB+	1 kb/s_5.5 min_0.006 (Mb*min)^-1_y: LE+ B+ aB-	1 kb/s_5.5 min_0.006 (Mb*min)^-1_y: LE+ B- aB-	1 kb/s_5.5 min_0.006 (Mb*min)^-1_y: LE- B- aB-	1 kb/s_5.5 min_0.06 (Mb*min)^-1_x: time	1 kb/s_5.5 min_0.06 (Mb*min)^-1_y: LE+ B+ aB+	1 kb/s_5.5 min_0.06 (Mb*min)^-1_y: LE+ B+ aB-	1 kb/s_5.5 min_0.06 (Mb*min)^-1_y: LE+ B- aB-	1 kb/s_5.5 min_0.06 (Mb*min)^-1_y: LE- B- aB-
4.76	0.0139005	0.0174454	0.0211745	0.0253095	4.76	0.0191849	0.0210738	0.0234007	0.0253095	4.76	0.0246353	0.0249284	0.0251486	0.0253095	4.76	0.0253717	0.0254222	0.025438	0.0253095	4.76	0.0131983	0.0155769	0.0167923	0.0253095	4.76	0.0150296	0.0165634	0.0193778	0.0253095	4.76	0.0205624	0.0221668	0.0232639	0.0253095	4.76	0.0252676	0.0253686	0.0253134	0.0253095	4.76	0.0153151	0.0166283	0.0169276	0.0253095	4.76	0.0150726	0.0163702	0.0171286	0.0253095
9.52	0.0193509	0.0254769	0.0313382	0.0383678	9.52	0.0278552	0.0309846	0.034848	0.0383678	9.52	0.0372079	0.0377255	0.0381906	0.0383678	9.52	0.0384797	0.0385815	0.0386333	0.0383678	9.52	0.0185306	0.023033	0.025122	0.0383678	9.52	0.0211837	0.0240772	0.0283984	0.0383678	9.52	0.030308	0.0330301	0.0349868	0.0383678	9.52	0.0383457	0.0384969	0.0384515	0.0383678	9.52	0.0221007	0.02483	0.0253803	0.0383678	9.52	0.0215608	0.024348	0.0257606	0.0383678
14.28	0.0234343	0.0316952	0.0392994	0.0488241	14.28	0.034638	0.0387989	0.0439319	0.0488241	14.28	0.0473013	0.0480513	0.0487801	0.0488241	14.28	0.0490047	0.0492288	0.0492502	0.0488241	14.28	0.0226144	0.0289308	0.0317187	0.0488241	14.28	0.0258809	0.0299541	0.0354354	0.0488241	14.28	0.0381784	0.0418397	0.0446971	0.0488241	14.28	0.0488811	0.0491368	0.0490703	0.0488241	14.28	0.0273861	0.0313024	0.0320529	0.0488241	14.28	0.026547	0.0306424	0.0326307	0.0488241
19.04	0.0268394	0.0370186	0.0460807	0.057906	19.04	0.0404482	0.0454826	0.0517819	0.057906	19.04	0.0561116	0.0570032	0.0580644	0.057906	19.04	0.0581796	0.0584624	0.0584836	0.057906	19.04	0.0260598	0.0339883	0.037389	0.057906	19.04	0.0298455	0.0349235	0.0414239	0.057906	19.04	0.045121	0.0495618	0.0534279	0.057906	19.04	0.0580189	0.0583472	0.0583109	0.057906	19.04	0.0318373	0.0368602	0.0377869	0.057906	19.04	0.0306992	0.0360337	0.0385504	0.057906
23.8	0.0298685	0.0417361	0.0521217	0.0660895	23.8	0.0456641	0.051435	0.0588395	0.0660895	23.8	0.0640747	0.0651086	0.0665292	0.0660895	23.8	0.0664002	0.0667187	0.0667865	0.0660895	23.8	0.0291187	0.0385081	0.0424214	0.0660895	23.8	0.0333212	0.0393808	0.0467259	0.0660895	23.8	0.0514731	0.0566534	0.0615818	0.0660895	23.8	0.0662989	0.0666571	0.0666584	0.0660895	23.8	0.0358147	0.0418302	0.0429283	0.0660895	23.8	0.0343933	0.0408147	0.0438549	0.0660895
28.56	0.0326082	0.0460374	0.0576233	0.0735958	28.56	0.0504404	0.056937	0.0653557	0.0735958	28.56	0.07144	0.0726187	0.0744167	0.0735958	28.56	0.0738856	0.074308	0.074402	0.0735958	28.56	0.0318875	0.0426807	0.0470054	0.0735958	28.56	0.0364606	0.0434208	0.0515299	0.0735958	28.56	0.0574348	0.0632828	0.0693143	0.0735958	28.56	0.0738731	0.074325	0.0743423	0.0735958	28.56	0.0394229	0.0463931	0.0476261	0.0735958	28.56	0.0377418	0.0452222	0.0487026	0.0735958
33.32	0.0351061	0.0500035	0.0627122	0.0806537	33.32	0.0549286	0.0620769	0.0714624	0.0806537	33.32	0.0782891	0.0796447	0.0818621	0.0806537	33.32	0.0808671	0.0813969	0.0815183	0.0806537	33.32	0.0344246	0.0465174	0.0512614	0.0806537	33.32	0.0393747	0.0471456	0.0559518	0.0806537	33.32	0.0630584	0.0695685	0.0767533	0.0806537	33.32	0.0809613	0.0814909	0.0815058	0.0806537	33.32	0.0427637	0.0506688	0.0519959	0.0806537	33.32	0.0408511	0.0493094	0.0532123	0.0806537
38.08	0.0374542	0.0537441	0.0674631	0.0872353	38.08	0.0591593	0.0668751	0.0772287	0.0872353	38.08	0.0847833	0.0863215	0.0889502	0.0872353	38.08	0.0874766	0.0880404	0.0882358	0.0872353	38.08	0.0368081	0.0501308	0.0552365	0.0872353	38.08	0.0420762	0.0506269	0.0600602	0.0872353	38.08	0.0685157	0.0755763	0.0839594	0.0872353	38.08	0.0875997	0.0882105	0.0882514	0.0872353	38.08	0.0459151	0.0546541	0.056099	0.0872353	38.08	0.0437201	0.0530872	0.0574579	0.0872353
42.84	0.0396495	0.0572878	0.0719231	0.0934462	42.84	0.0631206	0.0714376	0.0827504	0.0934462	42.84	0.0909911	0.0925874	0.0957549	0.0934462	42.84	0.093743	0.0943649	0.0946003	0.0934462	42.84	0.0390511	0.0535487	0.0589709	0.0934462	42.84	0.044612	0.0539191	0.0639339	0.0934462	42.84	0.0737647	0.0813636	0.0909649	0.0934462	42.84	0.0939206	0.0945883	0.0946509	0.0934462	42.84	0.0488971	0.058442	0.0599698	0.0934462	42.84	0.0464507	0.0566936	0.0614778	0.0934462
47.6	0.0417918	0.0606228	0.0761488	0.0993548	47.6	0.0669083	0.0758036	0.0880509	0.0993548	47.6	0.0969725	0.0985167	0.102307	0.0993548	47.6	0.0997744	0.10042	0.100669	0.0993548	47.6	0.041176	0.0567915	0.062511	0.0993548	47.6	0.0470027	0.0570265	0.0675873	0.0993548	47.6	0.0788115	0.0869632	0.0977918	0.0993548	47.6	0.0999303	0.100642	0.100748	0.0993548	47.6	0.0517322	0.062035	0.0636604	0.0993548	47.6	0.0490404	0.0601147	0.0653076	0.0993548
52.36	0.0437775	0.0638237	0.0801847	0.105028	52.36	0.0705823	0.0799427	0.093161	0.105028	52.36	0.102681	0.104279	0.108653	0.105028	52.36	0.105548	0.106241	0.106492	0.105028	52.36	0.0432049	0.0599258	0.0658796	0.105028	52.36	0.0492603	0.0599569	0.0710587	0.105028	52.36	0.0837086	0.0923374	0.104469	0.105028	52.36	0.105694	0.106408	0.106588	0.105028	52.36	0.054432	0.0654776	0.06719	0.105028	52.36	0.0515026	0.0633571	0.068982	0.105028
57.12	0.0456773	0.0668939	0.0840308	0.110499	57.12	0.0741097	0.0839315	0.0980866	0.110499	57.12	0.108224	0.109916	0.114806	0.110499	57.12	0.11104	0.111823	0.112087	0.110499	57.12	0.045144	0.062901	0.0691176	0.110499	57.12	0.0514703	0.0627825	0.074364	0.110499	57.12	0.0884926	0.0975548	0.110985	0.110499	57.12	0.111258	0.111955	0.112206	0.110499	57.12	0.0570409	0.0687831	0.0705803	0.110499	57.12	0.0538652	0.0664802	0.0725133	0.110499
61.88	0.0474994	0.0698281	0.0877191	0.115746	61.88	0.0775129	0.087799	0.102866	0.115746	61.88	0.113662	0.115372	0.120796	0.115746	61.88	0.116392	0.11718	0.117463	0.115746	61.88	0.04702	0.0657645	0.0722251	0.115746	61.88	0.05358	0.0655486	0.0775404	0.115746	61.88	0.0930545	0.102648	0.117359	0.115746	61.88	0.116603	0.117305	0.117616	0.115746	61.88	0.0595299	0.0719478	0.0738558	0.115746	61.88	0.0561456	0.0694782	0.0759206	0.115746
66.64	0.0492834	0.0726931	0.0912639	0.120806	66.64	0.0808126	0.0915201	0.107512	0.120806	66.64	0.118913	0.120659	0.126653	0.120806	66.64	0.121556	0.12241	0.122672	0.120806	66.64	0.0488362	0.0685127	0.0752105	0.120806	66.64	0.0556448	0.0682082	0.0805717	0.120806	66.64	0.0975418	0.107551	0.123594	0.120806	66.64	0.121769	0.122475	0.122857	0.120806	66.64	0.0619621	0.0750142	0.0770244	0.120806	66.64	0.0583356	0.0723911	0.0792062	0.120806
71.4	0.051016	0.0754296	0.0946903	0.125752	71.4	0.0840459	0.0951511	0.112051	0.125752	71.4	0.124013	0.125798	0.132385	0.125752	71.4	0.126568	0.127446	0.127727	0.125752	71.4	0.0506106	0.0711857	0.0781065	0.125752	71.4	0.0576282	0.0707583	0.0834998	0.125752	71.4	0.101951	0.112384	0.129725	0.125752	71.4	0.126814	0.127507	0.127925	0.125752	71.4	0.064263	0.0779885	0.0800869	0.125752	71.4	0.0604457	0.0752255	0.0823939	0.125752
76.16	0.0526881	0.0780724	0.0979982	0.13054	76.16	0.0871591	0.0986641	0.116487	0.13054	76.16	0.12894	0.130813	0.137993	0.13054	76.16	0.131484	0.132343	0.13266	0.13054	76.16	0.0523242	0.0737747	0.080921	0.13054	76.16	0.0595464	0.0732616	0.08634	0.13054	76.16	0.106271	0.117058	0.135741	0.13054	76.16	0.131701	0.132438	0.132848	0.13054	76.16	0.0665194	0.0808817	0.0830527	0.13054	76.16	0.0624934	0.0779544	0.0855021	0.13054
80.92	0.0542696	0.0806259	0.101224	0.135252	80.92	0.0902007	0.1021	0.120824	0.135252	80.92	0.133816	0.135744	0.143491	0.135252	80.92	0.136261	0.137105	0.137445	0.135252	80.92	0.0539891	0.0763005	0.0836489	0.135252	80.92	0.0613985	0.0756704	0.0890792	0.135252	80.92	0.110453	0.121586	0.141637	0.135252	80.92	0.136462	0.137208	0.137653	0.135252	80.92	0.0687217	0.0837279	0.0859348	0.135252	80.92	0.0644884	0.0805794	0.0885297	0.135252
85.68	0.0558539	0.0831224	0.104351	0.13983	85.68	0.0931706	0.105407	0.125072	0.13983	85.68	0.138559	0.140525	0.148917	0.13983	85.68	0.140893	0.141718	0.142121	0.13983	85.68	0.0555902	0.0787206	0.0862894	0.13983	85.68	0.0632208	0.0780163	0.0917424	0.13983	85.68	0.114583	0.126042	0.147416	0.13983	85.68	0.141108	0.141852	0.142348	0.13983	85.68	0.0708549	0.0864719	0.0887436	0.13983	85.68	0.0664269	0.0831417	0.0914872	0.13983
90.44	0.0573865	0.0855509	0.107394	0.144339	90.44	0.0961151	0.108681	0.129229	0.144339	90.44	0.143174	0.145225	0.154259	0.144339	90.44	0.145391	0.146213	0.146686	0.144339	90.44	0.0571424	0.0811018	0.0888541	0.144339	90.44	0.0649787	0.0803714	0.0943378	0.144339	90.44	0.118589	0.130419	0.153091	0.144339	90.44	0.145665	0.146375	0.146921	0.144339	90.44	0.0729514	0.0892023	0.0914665	0.144339	90.44	0.0683207	0.0856567	0.0943742	0.144339
95.2	0.0588817	0.087938	0.110348	0.148714	95.2	0.0989746	0.111869	0.133323	0.148714	95.2	0.14768	0.149795	0.15951	0.148714	95.2	0.149803	0.150559	0.151158	0.148714	95.2	0.0586974	0.0834221	0.0913699	0.148714	95.2	0.0667216	0.0826429	0.096847	0.148714	95.2	0.122551	0.134723	0.158656	0.148714	95.2	0.150061	0.150815	0.151378	0.148714	95.2	0.0750217	0.091867	0.094129	0.148714	95.2	0.0701609	0.0880913	0.0971837	0.148714
99.96	0.0603111	0.0902198	0.113241	0.152978	99.96	0.101811	0.114987	0.13733	0.152978	99.96	0.152108	0.15432	0.164686	0.152978	99.96	0.154167	0.154882	0.155547	0.152978	99.96	0.0602192	0.0856873	0.0938201	0.152978	99.96	0.0684103	0.0848737	0.0992848	0.152978	99.96	0.126391	0.138953	0.164125	0.152978	99.96	0.154364	0.155137	0.155742	0.152978	99.96	0.0770292	0.0944767	0.0967226	0.152978	99.96	0.0719377	0.0904203	0.0999299	0.152978
104.72	0.0617386	0.0925232	0.116062	0.157178	104.72	0.104573	0.118078	0.141248	0.157178	104.72	0.156468	0.158773	0.169786	0.157178	104.72	0.158432	0.159159	0.159832	0.157178	104.72	0.061694	0.0879291	0.0962169	0.157178	104.72	0.070072	0.0870307	0.101677	0.157178	104.72	0.130203	0.143094	0.169507	0.157178	104.72	0.158551	0.15938	0.160012	0.157178	104.72	0.0790045	0.0969766	0.0992683	0.157178	104.72	0.0737188	0.0927203	0.102624	0.157178
109.48	0.063139	0.0947432	0.118806	0.161283	109.48	0.107286	0.121057	0.145115	0.161283	109.48	0.160735	0.163081	0.174798	0.161283	109.48	0.16258	0.163311	0.164035	0.161283	109.48	0.0631318	0.0901024	0.0985729	0.161283	109.48	0.071709	0.0891348	0.104019	0.161283	109.48	0.133955	0.147195	0.174805	0.161283	109.48	0.162682	0.163552	0.164192	0.161283	109.48	0.080932	0.0994452	0.101757	0.161283	109.48	0.0754326	0.0949921	0.105258	0.161283
114.24	0.0645288	0.0969357	0.121488	0.165323	114.24	0.10996	0.123968	0.148926	0.165323	114.24	0.164945	0.167328	0.179755	0.165323	114.24	0.166671	0.167487	0.168184	0.165323	114.24	0.0645526	0.092246	0.100872	0.165323	114.24	0.0733044	0.0911998	0.106312	0.165323	114.24	0.137632	0.151171	0.179996	0.165323	114.24	0.166738	0.167576	0.168303	0.165323	114.24	0.0828531	0.101851	0.104212	0.165323	114.24	0.07714	0.0972002	0.107844	0.165323
119	0.0658328	0.099114	0.124109	0.169319	119	0.112601	0.126875	0.15268	0.169319	119	0.169066	0.171564	0.184652	0.169319	119	0.170659	0.171525	0.17225	0.169319	119	0.0659547	0.0943355	0.103126	0.169319	119	0.0748925	0.0932405	0.108537	0.169319	119	0.141215	0.155109	0.18511	0.169319	119	0.170672	0.17151	0.172342	0.169319	119	0.0847135	0.104206	0.106609	0.169319	119	0.0788561	0.0993494	0.110404	0.169319
123.76	0.0671439	0.101248	0.126686	0.173205	123.76	0.1152	0.129738	0.156385	0.173205	123.76	0.173135	0.175747	0.189483	0.173205	123.76	0.174644	0.175434	0.176243	0.173205	123.76	0.0673242	0.0964061	0.105347	0.173205	123.76	0.0764596	0.0952202	0.110738	0.173205	123.76	0.144723	0.158947	0.190153	0.173205	123.76	0.174595	0.175423	0.176306	0.173205	123.76	0.0865518	0.106569	0.108968	0.173205	123.76	0.0805217	0.101481	0.112905	0.173205
128.52	0.0684053	0.103346	0.129203	0.17706	128.52	0.11775	0.132497	0.160021	0.17706	128.52	0.17712	0.179793	0.194268	0.17706	128.52	0.178516	0.179287	0.180174	0.17706	128.52	0.0686613	0.0984246	0.107527	0.17706	128.52	0.0779935	0.0971795	0.112894	0.17706	128.52	0.14822	0.162812	0.195112	0.17706	128.52	0.178446	0.179308	0.180207	0.17706	128.52	0.0883776	0.108899	0.111291	0.17706	128.52	0.082177	0.103588	0.115369	0.17706
133.28	0.0696709	0.105405	0.131668	0.180904	133.28	0.120274	0.135304	0.163615	0.180904	133.28	0.181062	0.183806	0.198988	0.180904	133.28	0.182337	0.183141	0.184042	0.180904	133.28	0.0700086	0.100427	0.109671	0.180904	133.28	0.0795044	0.0991708	0.115005	0.180904	133.28	0.151624	0.166565	0.19999	0.180904	133.28	0.182236	0.183118	0.184036	0.180904	133.28	0.0901611	0.111165	0.113563	0.180904	133.28	0.083771	0.105617	0.117805	0.180904
138.04	0.0709175	0.107427	0.134107	0.184704	138.04	0.122715	0.138056	0.16714	0.184704	138.04	0.184938	0.187725	0.203661	0.184704	138.04	0.186057	0.186904	0.187856	0.184704	138.04	0.0713314	0.102391	0.111765	0.184704	138.04	0.0810041	0.101075	0.117089	0.184704	138.04	0.15494	0.170241	0.204778	0.184704	138.04	0.185964	0.186918	0.187805	0.184704	138.04	0.0919008	0.113378	0.115804	0.184704	138.04	0.0853361	0.107645	0.120197	0.184704
142.8	0.0721328	0.109401	0.136482	0.188395	142.8	0.125142	0.140739	0.170634	0.188395	142.8	0.188791	0.191604	0.208274	0.188395	142.8	0.189725	0.190657	0.191627	0.188395	142.8	0.072648	0.104335	0.113819	0.188395	142.8	0.0824329	0.102933	0.119135	0.188395	142.8	0.158226	0.173901	0.209505	0.188395	142.8	0.189608	0.190564	0.191511	0.188395	142.8	0.0935684	0.11557	0.118006	0.188395	142.8	0.0868885	0.109662	0.122555	0.188395
147.56	0.0733265	0.111328	0.13882	0.191952	147.56	0.127563	0.143396	0.17407	0.191952	147.56	0.19255	0.195415	0.212828	0.191952	147.56	0.193298	0.194305	0.195345	0.191952	147.56	0.0739127	0.106244	0.115848	0.191952	147.56	0.0838731	0.104776	0.121151	0.191952	147.56	0.161477	0.177497	0.214154	0.191952	147.56	0.193164	0.194192	0.19516	0.191952	147.56	0.0952463	0.117729	0.120173	0.191952	147.56	0.0884281	0.111648	0.12489	0.191952
152.32	0.0745097	0.113227	0.141119	0.195483	152.32	0.129927	0.145994	0.177458	0.195483	152.32	0.196287	0.199222	0.217353	0.195483	152.32	0.196823	0.197972	0.199002	0.195483	152.32	0.0751628	0.108101	0.117856	0.195483	152.32	0.0853146	0.106586	0.123138	0.195483	152.32	0.164697	0.18102	0.218748	0.195483	152.32	0.196736	0.19779	0.198761	0.195483	152.32	0.0969213	0.119863	0.122301	0.195483	152.32	0.0898882	0.113597	0.127171	0.195483
157.08	0.0756702	0.115097	0.143377	0.198979	157.08	0.1323	0.148624	0.180781	0.198979	157.08	0.200021	0.203008	0.221825	0.198979	157.08	0.200273	0.201547	0.202635	0.198979	157.08	0.0763775	0.109947	0.119824	0.198979	157.08	0.0867236	0.10834	0.125082	0.198979	157.08	0.167856	0.184498	0.223286	0.198979	157.08	0.20026	0.2013	0.202314	0.198979	157.08	0.0985712	0.121963	0.124403	0.198979	157.08	0.0913476	0.11555	0.129421	0.198979
161.84	0.0767945	0.116995	0.145596	0.202451	161.84	0.134596	0.151178	0.184066	0.202451	161.84	0.203649	0.206745	0.226243	0.202451	161.84	0.203684	0.205079	0.206204	0.202451	161.84	0.0775897	0.111723	0.121769	0.202451	161.84	0.0881105	0.110071	0.127002	0.202451	161.84	0.170953	0.187906	0.22775	0.202451	161.84	0.203706	0.204773	0.205815	0.202451	161.84	0.100178	0.12403	0.126466	0.202451	161.84	0.092795	0.117425	0.131632	0.202451
166.6	0.077917	0.118834	0.147766	0.205933	166.6	0.136864	0.15373	0.187316	0.205933	166.6	0.207285	0.210364	0.230634	0.205933	166.6	0.207052	0.208575	0.209732	0.205933	166.6	0.07879	0.113511	0.123673	0.205933	166.6	0.0894668	0.111795	0.128891	0.205933	166.6	0.174027	0.191211	0.232155	0.205933	166.6	0.207068	0.208226	0.209264	0.205933	166.6	0.101774	0.126076	0.128504	0.205933	166.6	0.094205	0.119273	0.133821	0.205933
171.36	0.0790393	0.120662	0.149912	0.209349	171.36	0.139119	0.156258	0.190541	0.209349	171.36	0.210877	0.213989	0.234975	0.209349	171.36	0.210398	0.212052	0.213218	0.209349	171.36	0.079985	0.115237	0.125554	0.209349	171.36	0.0907902	0.113526	0.13075	0.209349	171.36	0.177091	0.194525	0.236498	0.209349	171.36	0.210412	0.21167	0.212677	0.209349	171.36	0.103345	0.12809	0.13052	0.209349	171.36	0.0955966	0.121107	0.135983	0.209349
176.12	0.0801389	0.122478	0.152018	0.212697	176.12	0.141369	0.158727	0.193737	0.212697	176.12	0.21445	0.217545	0.239255	0.212697	176.12	0.213673	0.215485	0.216681	0.212697	176.12	0.0811512	0.116918	0.127423	0.212697	176.12	0.0921264	0.115229	0.132578	0.212697	176.12	0.180092	0.197842	0.240775	0.212697	176.12	0.213701	0.215042	0.21605	0.212697	176.12	0.104884	0.130088	0.132511	0.212697	176.12	0.0969806	0.122921	0.138127	0.212697
180.88	0.0812489	0.124246	0.15409	0.216019	180.88	0.143542	0.161101	0.196893	0.216019	180.88	0.217986	0.221054	0.243483	0.216019	180.88	0.216951	0.218856	0.220101	0.216019	180.88	0.0823235	0.118632	0.129266	0.216019	180.88	0.093438	0.116932	0.134394	0.216019	180.88	0.183048	0.20112	0.245004	0.216019	180.88	0.216941	0.218323	0.219366	0.216019	180.88	0.106416	0.132059	0.134461	0.216019	180.88	0.0983734	0.12471	0.140241	0.216019
185.64	0.0823334	0.126024	0.156148	0.219271	185.64	0.145731	0.163471	0.200014	0.219271	185.64	0.221468	0.224571	0.247666	0.219271	185.64	0.220177	0.222154	0.223482	0.219271	185.64	0.0834657	0.120329	0.131082	0.219271	185.64	0.0947333	0.11857	0.136186	0.219271	185.64	0.185915	0.20429	0.249203	0.219271	185.64	0.22018	0.221574	0.22262	0.219271	185.64	0.107931	0.13402	0.136382	0.219271	185.64	0.0996886	0.126514	0.142326	0.219271
190.4	0.0834173	0.127758	0.158144	0.222536	190.4	0.147909	0.165826	0.203102	0.222536	190.4	0.224888	0.227996	0.251819	0.222536	190.4	0.223341	0.225422	0.226816	0.222536	190.4	0.0846169	0.121961	0.132893	0.222536	190.4	0.0959979	0.120219	0.137963	0.222536	190.4	0.188754	0.20744	0.253329	0.222536	190.4	0.223346	0.224819	0.225848	0.222536	190.4	0.10942	0.135906	0.138284	0.222536	190.4	0.101007	0.128262	0.144394	0.222536
195.16	0.0844782	0.129465	0.160117	0.22574	195.16	0.150063	0.168154	0.206134	0.22574	195.16	0.228313	0.231358	0.255926	0.22574	195.16	0.226484	0.228699	0.230109	0.22574	195.16	0.085712	0.12358	0.134668	0.22574	195.16	0.0972783	0.121835	0.13972	0.22574	195.16	0.191551	0.210548	0.257408	0.22574	195.16	0.226487	0.228014	0.229047	0.22574	195.16	0.110934	0.137758	0.140168	0.22574	195.16	0.102314	0.12998	0.146429	0.22574
199.92	0.0855107	0.131187	0.162052	0.228845	199.92	0.152165	0.170472	0.209142	0.228845	199.92	0.23168	0.234721	0.259994	0.228845	199.92	0.229639	0.231942	0.23335	0.228845	199.92	0.0868123	0.125174	0.136433	0.228845	199.92	0.098523	0.123434	0.141465	0.228845	199.92	0.194323	0.213593	0.261439	0.228845	199.92	0.229593	0.231182	0.232195	0.228845	199.92	0.112401	0.139615	0.14202	0.228845	199.92	0.103591	0.131681	0.148443	0.228845
204.68	0.086526	0.132886	0.163965	0.232032	204.68	0.15427	0.17276	0.212106	0.232032	204.68	0.235015	0.238033	0.264037	0.232032	204.68	0.232718	0.235115	0.236567	0.232032	204.68	0.0878875	0.126746	0.138185	0.232032	204.68	0.0997851	0.12499	0.143186	0.232032	204.68	0.197091	0.216678	0.265407	0.232032	204.68	0.232661	0.23432	0.235305	0.232032	204.68	0.113846	0.141442	0.143861	0.232032	204.68	0.104894	0.133348	0.150424	0.232032
209.44	0.0875919	0.134568	0.165848	0.235129	209.44	0.156382	0.175043	0.215048	0.235129	209.44	0.238312	0.241296	0.26804	0.235129	209.44	0.235734	0.238319	0.239746	0.235129	209.44	0.0889599	0.128292	0.139914	0.235129	209.44	0.101025	0.126564	0.144894	0.235129	209.44	0.199835	0.219721	0.26933	0.235129	209.44	0.235662	0.237395	0.238394	0.235129	209.44	0.115304	0.143263	0.145684	0.235129	209.44	0.106149	0.135043	0.152391	0.235129
214.2	0.0886178	0.136236	0.167721	0.238237	214.2	0.158471	0.177314	0.217955	0.238237	214.2	0.241599	0.244596	0.27202	0.238237	214.2	0.238796	0.241529	0.242902	0.238237	214.2	0.0900073	0.129815	0.141627	0.238237	214.2	0.102256	0.128143	0.146578	0.238237	214.2	0.202492	0.222709	0.273212	0.238237	214.2	0.238642	0.240393	0.241442	0.238237	214.2	0.116741	0.145093	0.14749	0.238237	214.2	0.10742	0.136715	0.154328	0.238237
218.96	0.0896616	0.137904	0.169561	0.241271	218.96	0.160513	0.179547	0.220852	0.241271	218.96	0.244852	0.24786	0.275955	0.241271	218.96	0.241774	0.244631	0.246015	0.241271	218.96	0.0910774	0.131365	0.143326	0.241271	218.96	0.103454	0.129728	0.148229	0.241271	218.96	0.205119	0.225603	0.277048	0.241271	218.96	0.241622	0.243405	0.244463	0.241271	218.96	0.118158	0.146848	0.149279	0.241271	218.96	0.108676	0.138344	0.156252	0.241271
223.72	0.0906834	0.139528	0.171364	0.244356	223.72	0.162575	0.181746	0.223709	0.244356	223.72	0.248092	0.25106	0.279849	0.244356	223.72	0.244742	0.247718	0.249093	0.244356	223.72	0.0921313	0.132892	0.145004	0.244356	223.72	0.104639	0.131257	0.149868	0.244356	223.72	0.207746	0.228495	0.280823	0.244356	223.72	0.244534	0.246398	0.247443	0.244356	223.72	0.119535	0.148568	0.151051	0.244356	223.72	0.109939	0.139944	0.158151	0.244356
228.48	0.0916843	0.14113	0.173143	0.247316	228.48	0.164588	0.18391	0.226553	0.247316	228.48	0.251275	0.254206	0.283713	0.247316	228.48	0.247654	0.250785	0.252153	0.247316	228.48	0.0931879	0.134384	0.146659	0.247316	228.48	0.105784	0.132798	0.151481	0.247316	228.48	0.210353	0.23133	0.284576	0.247316	228.48	0.247446	0.249366	0.25041	0.247316	228.48	0.120923	0.150258	0.152797	0.247316	228.48	0.111169	0.141561	0.160031	0.247316
233.24	0.0926959	0.142721	0.174904	0.250221	233.24	0.166603	0.186018	0.22937	0.250221	233.24	0.25441	0.257354	0.287558	0.250221	233.24	0.250563	0.253714	0.255187	0.250221	233.24	0.0942349	0.135897	0.1483	0.250221	233.24	0.106951	0.134299	0.153082	0.250221	233.24	0.212938	0.234139	0.288261	0.250221	233.24	0.25033	0.252272	0.25336	0.250221	233.24	0.12224	0.151934	0.154527	0.250221	233.24	0.112404	0.143131	0.161891	0.250221
238	0.0937019	0.144271	0.176662	0.253186	238	0.168581	0.188149	0.232173	0.253186	238	0.257585	0.260535	0.291358	0.253186	238	0.253432	0.256695	0.258182	0.253186	238	0.0952747	0.137368	0.14993	0.253186	238	0.108106	0.135791	0.154682	0.253186	238	0.215474	0.236932	0.291929	0.253186	238	0.253164	0.255183	0.256292	0.253186	238	0.123592	0.153665	0.156252	0.253186	238	0.113622	0.144703	0.163718	0.253186
242.76	0.0946858	0.145822	0.178389	0.256072	242.76	0.170537	0.190271	0.234926	0.256072	242.76	0.26072	0.263666	0.29513	0.256072	242.76	0.256263	0.259607	0.261168	0.256072	242.76	0.096271	0.138833	0.151539	0.256072	242.76	0.109257	0.137272	0.156273	0.256072	242.76	0.217958	0.239708	0.295554	0.256072	242.76	0.256018	0.258045	0.259211	0.256072	242.76	0.124905	0.155397	0.157964	0.256072	242.76	0.114832	0.14628	0.165536	0.256072
247.52	0.0956469	0.147378	0.18009	0.258971	247.52	0.172489	0.192338	0.237663	0.258971	247.52	0.263817	0.266806	0.298885	0.258971	247.52	0.259097	0.26254	0.264122	0.258971	247.52	0.0972891	0.140301	0.153132	0.258971	247.52	0.110397	0.138735	0.157834	0.258971	247.52	0.220441	0.242464	0.299131	0.258971	247.52	0.258877	0.260881	0.262082	0.258971	247.52	0.126257	0.157051	0.159658	0.258971	247.52	0.116023	0.147821	0.167341	0.258971
252.28	0.0965947	0.148885	0.181778	0.261773	252.28	0.174425	0.194406	0.24038	0.261773	252.28	0.266832	0.269918	0.302611	0.261773	252.28	0.261857	0.265423	0.267055	0.261773	252.28	0.098301	0.141767	0.15472	0.261773	252.28	0.111569	0.140197	0.159384	0.261773	252.28	0.222933	0.245196	0.302687	0.261773	252.28	0.261683	0.263689	0.264915	0.261773	252.28	0.127606	0.158696	0.16134	0.261773	252.28	0.117203	0.149374	0.16912	0.261773
257.04	0.0975238	0.150386	0.183457	0.264528	257.04	0.176318	0.196448	0.243071	0.264528	257.04	0.269858	0.272993	0.306302	0.264528	257.04	0.264608	0.268274	0.26996	0.264528	257.04	0.099305	0.143208	0.156292	0.264528	257.04	0.112697	0.141648	0.160921	0.264528	257.04	0.225344	0.2479	0.306205	0.264528	257.04	0.264458	0.266439	0.267735	0.264528	257.04	0.128918	0.160298	0.163005	0.264528	257.04	0.118372	0.150882	0.170908	0.264528
261.8	0.0984714	0.151889	0.185124	0.267303	261.8	0.178177	0.19844	0.245739	0.267303	261.8	0.272833	0.27598	0.309968	0.267303	261.8	0.267387	0.27109	0.272837	0.267303	261.8	0.100306	0.144646	0.157837	0.267303	261.8	0.113826	0.143094	0.162433	0.267303	261.8	0.227742	0.250596	0.309679	0.267303	261.8	0.267186	0.269201	0.270521	0.267303	261.8	0.130219	0.161903	0.164654	0.267303	261.8	0.11956	0.152392	0.172654	0.267303
266.56	0.0994121	0.153373	0.18679	0.270058	266.56	0.180033	0.200465	0.248389	0.270058	266.56	0.275766	0.279	0.313599	0.270058	266.56	0.270116	0.27391	0.275705	0.270058	266.56	0.101269	0.146058	0.159395	0.270058	266.56	0.114948	0.144527	0.163928	0.270058	266.56	0.230089	0.253252	0.313118	0.270058	266.56	0.269884	0.271913	0.273296	0.270058	266.56	0.131526	0.163476	0.166276	0.270058	266.56	0.120721	0.153885	0.174383	0.270058
271.32	0.10035	0.154862	0.188429	0.272817	271.32	0.181872	0.20247	0.251031	0.272817	271.32	0.278699	0.281983	0.317184	0.272817	271.32	0.272791	0.27671	0.278539	0.272817	271.32	0.102231	0.147439	0.160924	0.272817	271.32	0.116045	0.14597	0.165424	0.272817	271.32	0.232418	0.255844	0.316514	0.272817	271.32	0.272575	0.274635	0.276046	0.272817	271.32	0.132795	0.165016	0.167884	0.272817	271.32	0.121859	0.155396	0.176099	0.272817
276.08	0.101285	0.156323	0.190061	0.275533	276.08	0.183713	0.204458	0.253648	0.275533	276.08	0.281663	0.284916	0.320759	0.275533	276.08	0.275476	0.27951	0.281341	0.275533	276.08	0.10319	0.1488	0.162455	0.275533	276.08	0.117148	0.147353	0.166896	0.275533	276.08	0.234701	0.258437	0.319899	0.275533	276.08	0.27531	0.277334	0.278768	0.275533	276.08	0.134029	0.166584	0.169478	0.275533	276.08	0.122996	0.156902	0.177794	0.275533
280.84	0.102215	0.157785	0.191662	0.278227	280.84	0.185556	0.206405	0.25622	0.278227	280.84	0.284562	0.287841	0.324309	0.278227	280.84	0.278129	0.282218	0.28414	0.278227	280.84	0.104131	0.150172	0.163969	0.278227	280.84	0.118238	0.148731	0.168373	0.278227	280.84	0.237021	0.260995	0.323244	0.278227	280.84	0.278003	0.279958	0.281431	0.278227	280.84	0.135259	0.16816	0.171061	0.278227	280.84	0.1241	0.158377	0.179464	0.278227
285.6	0.10316	0.159248	0.193257	0.28087	285.6	0.187387	0.208321	0.258767	0.28087	285.6	0.287434	0.290773	0.327824	0.28087	285.6	0.280713	0.28494	0.286909	0.28087	285.6	0.105069	0.151533	0.165477	0.28087	285.6	0.1193	0.150135	0.169831	0.28087	285.6	0.2393	0.263565	0.326532	0.28087	285.6	0.280653	0.282565	0.284094	0.28087	285.6	0.136458	0.169736	0.172646	0.28087	285.6	0.125222	0.159811	0.181129	0.28087
290.36	0.104082	0.160718	0.194841	0.283536	290.36	0.189258	0.210262	0.261311	0.283536	290.36	0.290297	0.293679	0.331322	0.283536	290.36	0.283389	0.287612	0.289644	0.283536	290.36	0.105988	0.152881	0.166973	0.283536	290.36	0.120361	0.151506	0.171278	0.283536	290.36	0.241533	0.266068	0.329805	0.283536	290.36	0.283287	0.285189	0.286728	0.283536	290.36	0.137718	0.171284	0.174211	0.283536	290.36	0.126309	0.161218	0.182784	0.283536
295.12	0.105011	0.162163	0.19641	0.286195	295.12	0.191069	0.212204	0.263826	0.286195	295.12	0.29311	0.296529	0.33481	0.286195	295.12	0.285986	0.290287	0.292363	0.286195	295.12	0.106899	0.154242	0.168454	0.286195	295.12	0.121396	0.152836	0.172702	0.286195	295.12	0.243803	0.26856	0.333045	0.286195	295.12	0.285894	0.287774	0.289351	0.286195	295.12	0.138948	0.172809	0.175759	0.286195	295.12	0.127406	0.162638	0.184424	0.286195
299.88	0.1059	0.163575	0.197964	0.288865	299.88	0.192857	0.214156	0.266317	0.288865	299.88	0.295898	0.299374	0.338267	0.288865	299.88	0.288546	0.292955	0.295061	0.288865	299.88	0.107843	0.155563	0.169925	0.288865	299.88	0.122467	0.154168	0.174106	0.288865	299.88	0.246028	0.271011	0.336255	0.288865	299.88	0.288507	0.290387	0.291957	0.288865	299.88	0.140157	0.174326	0.177315	0.288865	299.88	0.12848	0.164094	0.186062	0.288865
304.64	0.106784	0.164968	0.199516	0.291523	304.64	0.194667	0.216061	0.268792	0.291523	304.64	0.298693	0.302201	0.341726	0.291523	304.64	0.29111	0.295683	0.297748	0.291523	304.64	0.108761	0.156894	0.171387	0.291523	304.64	0.123508	0.155525	0.175511	0.291523	304.64	0.248234	0.273484	0.339427	0.291523	304.64	0.291027	0.292938	0.294549	0.291523	304.64	0.141334	0.17582	0.17886	0.291523	304.64	0.129543	0.16547	0.187688	0.291523
309.4	0.107681	0.166383	0.201042	0.29414	309.4	0.196444	0.217943	0.271252	0.29414	309.4	0.301419	0.305032	0.345157	0.29414	309.4	0.293686	0.298293	0.300394	0.29414	309.4	0.109673	0.158198	0.172834	0.29414	309.4	0.124528	0.156868	0.176917	0.29414	309.4	0.250442	0.275917	0.342569	0.29414	309.4	0.293557	0.295515	0.297142	0.29414	309.4	0.14254	0.17732	0.180379	0.29414	309.4	0.130595	0.166861	0.189296	0.29414
314.16	0.108585	0.167757	0.202565	0.296765	314.16	0.198195	0.219788	0.273694	0.296765	314.16	0.304167	0.30784	0.348562	0.296765	314.16	0.296223	0.300902	0.30303	0.296765	314.16	0.110565	0.159477	0.174263	0.296765	314.16	0.125556	0.158198	0.178306	0.296765	314.16	0.252613	0.278313	0.345678	0.296765	314.16	0.29601	0.298079	0.299702	0.296765	314.16	0.143719	0.178824	0.181894	0.296765	314.16	0.131653	0.168211	0.190899	0.296765
318.92	0.109474	0.169135	0.204091	0.299376	318.92	0.19996	0.221686	0.276113	0.299376	318.92	0.306877	0.31058	0.351934	0.299376	318.92	0.298745	0.303495	0.305628	0.299376	318.92	0.111451	0.160757	0.175694	0.299376	318.92	0.126581	0.159492	0.179683	0.299376	318.92	0.254743	0.280746	0.348759	0.299376	318.92	0.298506	0.300598	0.302263	0.299376	318.92	0.144905	0.180284	0.183387	0.299376	318.92	0.132719	0.169615	0.192467	0.299376
323.68	0.11036	0.170552	0.205583	0.301937	323.68	0.20169	0.223608	0.278522	0.301937	323.68	0.309572	0.313314	0.355293	0.301937	323.68	0.301261	0.306018	0.308221	0.301937	323.68	0.112339	0.162009	0.177101	0.301937	323.68	0.127592	0.160776	0.181065	0.301937	323.68	0.256832	0.283129	0.351806	0.301937	323.68	0.300968	0.303106	0.304799	0.301937	323.68	0.146074	0.181738	0.184868	0.301937	323.68	0.133771	0.171003	0.194024	0.301937
328.44	0.111225	0.171939	0.20707	0.304469	328.44	0.203408	0.225486	0.280889	0.304469	328.44	0.312235	0.316032	0.358626	0.304469	328.44	0.30374	0.308587	0.3108	0.304469	328.44	0.113237	0.163274	0.178497	0.304469	328.44	0.128618	0.162051	0.182431	0.304469	328.44	0.258929	0.285545	0.354827	0.304469	328.44	0.303384	0.305586	0.307322	0.304469	328.44	0.147216	0.183179	0.186331	0.304469	328.44	0.134794	0.172369	0.195556	0.304469
333.2	0.112086	0.173295	0.208537	0.307027	333.2	0.205118	0.227395	0.283242	0.307027	333.2	0.314889	0.318727	0.361961	0.307027	333.2	0.306188	0.311143	0.313371	0.307027	333.2	0.114094	0.164508	0.179883	0.307027	333.2	0.129617	0.16331	0.183786	0.307027	333.2	0.261012	0.287912	0.357827	0.307027	333.2	0.305834	0.30803	0.309835	0.307027	333.2	0.148384	0.184602	0.187789	0.307027	333.2	0.135839	0.173748	0.197089	0.307027
337.96	0.112957	0.174638	0.209986	0.309494	337.96	0.206792	0.229174	0.285574	0.309494	337.96	0.317589	0.321402	0.365267	0.309494	337.96	0.308591	0.3137	0.315929	0.309494	337.96	0.114998	0.165745	0.181267	0.309494	337.96	0.130642	0.164579	0.185146	0.309494	337.96	0.263066	0.290201	0.360782	0.309494	337.96	0.308203	0.310468	0.312329	0.309494	337.96	0.149521	0.186005	0.189234	0.309494	337.96	0.13685	0.175081	0.198615	0.309494
342.72	0.11382	0.175997	0.21144	0.311963	342.72	0.208487	0.231003	0.287896	0.311963	342.72	0.320178	0.324089	0.368555	0.311963	342.72	0.310991	0.316277	0.318463	0.311963	342.72	0.115864	0.167014	0.182644	0.311963	342.72	0.131628	0.165842	0.1865	0.311963	342.72	0.265154	0.292502	0.363713	0.311963	342.72	0.310574	0.31295	0.314807	0.311963	342.72	0.150682	0.18739	0.190656	0.311963	342.72	0.137887	0.176401	0.200114	0.311963
347.48	0.114658	0.177321	0.212872	0.314425	347.48	0.21016	0.232839	0.290209	0.314425	347.48	0.322794	0.326687	0.371826	0.314425	347.48	0.313375	0.318837	0.320998	0.314425	347.48	0.116716	0.168262	0.183999	0.314425	347.48	0.132609	0.167083	0.187839	0.314425	347.48	0.267175	0.294721	0.366636	0.314425	347.48	0.312918	0.315391	0.317266	0.314425	347.48	0.151825	0.188767	0.192071	0.314425	347.48	0.13891	0.177742	0.201606	0.314425
352.24	0.115501	0.178654	0.214306	0.316896	352.24	0.211802	0.234654	0.292494	0.316896	352.24	0.3254	0.329288	0.375081	0.316896	352.24	0.315744	0.321364	0.323517	0.316896	352.24	0.117565	0.169535	0.185348	0.316896	352.24	0.133577	0.168357	0.189168	0.316896	352.24	0.269201	0.296981	0.369523	0.316896	352.24	0.315293	0.31783	0.31971	0.316896	352.24	0.152935	0.190164	0.193484	0.316896	352.24	0.139948	0.179041	0.203098	0.316896
357	0.116348	0.179934	0.21572	0.319347	357	0.21344	0.236484	0.294771	0.319347	357	0.32793	0.331861	0.378309	0.319347	357	0.318097	0.323875	0.326032	0.319347	357	0.118408	0.170805	0.186704	0.319347	357	0.134512	0.169645	0.190504	0.319347	357	0.271206	0.29917	0.372378	0.319347	357	0.317642	0.320299	0.322139	0.319347	357	0.154071	0.191538	0.194869	0.319347	357	0.140959	0.180334	0.204573	0.319347
361.76	0.117199	0.181206	0.217142	0.321774	361.76	0.215046	0.238264	0.297038	0.321774	361.76	0.330458	0.3345	0.381504	0.321774	361.76	0.320448	0.326369	0.328519	0.321774	361.76	0.119244	0.172032	0.188038	0.321774	361.76	0.135459	0.170908	0.191824	0.321774	361.76	0.273198	0.301373	0.375224	0.321774	361.76	0.319999	0.322704	0.324556	0.321774	361.76	0.155173	0.192958	0.196248	0.321774	361.76	0.141956	0.181592	0.206037	0.321774
366.52	0.118041	0.182453	0.218527	0.324149	366.52	0.216659	0.240053	0.299282	0.324149	366.52	0.332947	0.337074	0.384682	0.324149	366.52	0.322809	0.328878	0.330997	0.324149	366.52	0.120091	0.173259	0.189383	0.324149	366.52	0.136418	0.172155	0.19312	0.324149	366.52	0.275146	0.303564	0.378044	0.324149	366.52	0.322293	0.325054	0.326955	0.324149	366.52	0.156238	0.19434	0.197614	0.324149	366.52	0.142981	0.182856	0.20749	0.324149
371.28	0.11888	0.183685	0.219906	0.326518	371.28	0.21827	0.24182	0.301518	0.326518	371.28	0.335442	0.339714	0.387834	0.326518	371.28	0.325189	0.331335	0.333463	0.326518	371.28	0.120951	0.174478	0.190715	0.326518	371.28	0.137422	0.173394	0.194411	0.326518	371.28	0.277079	0.305713	0.380842	0.326518	371.28	0.324548	0.327395	0.329343	0.326518	371.28	0.157313	0.195687	0.198972	0.326518	371.28	0.143975	0.184116	0.208926	0.326518
376.04	0.119725	0.184922	0.221291	0.328857	376.04	0.219868	0.243552	0.303723	0.328857	376.04	0.337958	0.342261	0.390971	0.328857	376.04	0.327572	0.333797	0.335933	0.328857	376.04	0.121786	0.175684	0.192044	0.328857	376.04	0.138376	0.17463	0.195684	0.328857	376.04	0.278989	0.307861	0.383626	0.328857	376.04	0.326812	0.32975	0.331704	0.328857	376.04	0.158375	0.197018	0.200327	0.328857	376.04	0.14494	0.185379	0.210355	0.328857
380.8	0.120525	0.186163	0.222662	0.33122	380.8	0.221468	0.245354	0.305926	0.33122	380.8	0.34049	0.344765	0.394107	0.33122	380.8	0.32994	0.336277	0.338379	0.33122	380.8	0.122629	0.176895	0.193374	0.33122	380.8	0.13931	0.175831	0.196947	0.33122	380.8	0.280928	0.309956	0.386394	0.33122	380.8	0.32905	0.332061	0.334056	0.33122	380.8	0.15945	0.198346	0.201668	0.33122	380.8	0.145907	0.186593	0.211783	0.33122
385.56	0.121355	0.187415	0.224017	0.333612	385.56	0.223083	0.247116	0.308104	0.333612	385.56	0.342999	0.347254	0.397213	0.333612	385.56	0.332318	0.338689	0.340826	0.333612	385.56	0.123482	0.178084	0.194676	0.333612	385.56	0.140262	0.177013	0.198217	0.333612	385.56	0.282861	0.312053	0.389116	0.333612	385.56	0.33127	0.334357	0.336395	0.333612	385.56	0.160505	0.199621	0.202998	0.333612	385.56	0.146869	0.187809	0.213203	0.333612
390.32	0.122169	0.188641	0.225366	0.335899	390.32	0.224661	0.248868	0.310262	0.335899	390.32	0.345491	0.349733	0.400311	0.335899	390.32	0.334711	0.34114	0.343233	0.335899	390.32	0.124301	0.179273	0.195968	0.335899	390.32	0.141211	0.178209	0.199498	0.335899	390.32	0.284742	0.31413	0.391828	0.335899	390.32	0.333453	0.336631	0.338717	0.335899	390.32	0.161554	0.200913	0.204316	0.335899	390.32	0.147834	0.189032	0.214613	0.335899
395.08	0.122972	0.189863	0.226713	0.338169	395.08	0.226242	0.250598	0.312404	0.338169	395.08	0.347954	0.352223	0.403384	0.338169	395.08	0.337058	0.343539	0.345632	0.338169	395.08	0.125118	0.180418	0.197245	0.338169	395.08	0.142144	0.179389	0.200766	0.338169	395.08	0.286607	0.316209	0.394513	0.338169	395.08	0.335615	0.338888	0.341019	0.338169	395.08	0.162602	0.202195	0.205627	0.338169	395.08	0.148795	0.19026	0.21601	0.338169
399.84	0.123777	0.191069	0.228039	0.340472	399.84	0.227752	0.252349	0.314531	0.340472	399.84	0.350403	0.354679	0.406436	0.340472	399.84	0.339427	0.345918	0.34801	0.340472	399.84	0.125935	0.181614	0.198527	0.340472	399.84	0.143093	0.180539	0.202018	0.340472	399.84	0.288504	0.318276	0.39718	0.340472	399.84	0.337817	0.341143	0.343313	0.340472	399.84	0.163633	0.203491	0.206933	0.340472	399.84	0.149765	0.191484	0.217389	0.340472
404.6	0.124586	0.192264	0.229343	0.342795	404.6	0.229259	0.254065	0.316661	0.342795	404.6	0.352844	0.357153	0.40948	0.342795	404.6	0.341769	0.348308	0.350364	0.342795	404.6	0.126759	0.182787	0.199804	0.342795	404.6	0.14398	0.181703	0.203277	0.342795	404.6	0.290374	0.320303	0.399819	0.342795	404.6	0.339997	0.34332	0.345603	0.342795	404.6	0.164651	0.204779	0.208229	0.342795	404.6	0.150708	0.192708	0.218772	0.342795
409.36	0.125369	0.193484	0.230642	0.34507	409.36	0.230772	0.255788	0.318776	0.34507	409.36	0.355302	0.359588	0.412502	0.34507	409.36	0.344065	0.350702	0.352711	0.34507	409.36	0.1276	0.18393	0.201073	0.34507	409.36	0.144888	0.182866	0.204514	0.34507	409.36	0.292241	0.322264	0.402422	0.34507	409.36	0.342131	0.345537	0.347868	0.34507	409.36	0.16567	0.206078	0.209519	0.34507	409.36	0.15165	0.193926	0.220144	0.34507
414.12	0.126144	0.194688	0.231932	0.347315	414.12	0.232314	0.257474	0.320883	0.347315	414.12	0.357715	0.36208	0.415508	0.347315	414.12	0.346359	0.353035	0.355045	0.347315	414.12	0.128413	0.185083	0.202323	0.347315	414.12	0.145786	0.183989	0.205745	0.347315	414.12	0.29407	0.324205	0.405023	0.347315	414.12	0.344257	0.347763	0.350107	0.347315	414.12	0.166686	0.207332	0.210808	0.347315	414.12	0.15258	0.195139	0.221507	0.347315
418.88	0.12694	0.19592	0.233231	0.349557	418.88	0.233826	0.259173	0.322972	0.349557	418.88	0.360116	0.364499	0.418511	0.349557	418.88	0.348649	0.35536	0.357368	0.349557	418.88	0.129225	0.186242	0.203581	0.349557	418.88	0.146673	0.185139	0.206968	0.349557	418.88	0.295868	0.326151	0.407603	0.349557	418.88	0.346352	0.350017	0.352366	0.349557	418.88	0.167742	0.208591	0.21209	0.349557	418.88	0.153529	0.196337	0.222862	0.349557
423.64	0.127733	0.197159	0.234526	0.351787	423.64	0.235371	0.260874	0.325044	0.351787	423.64	0.362477	0.366925	0.421495	0.351787	423.64	0.350951	0.357655	0.359668	0.351787	423.64	0.129995	0.187406	0.204822	0.351787	423.64	0.147566	0.186292	0.208178	0.351787	423.64	0.297649	0.328113	0.410171	0.351787	423.64	0.348435	0.352208	0.354587	0.351787	423.64	0.168801	0.209799	0.213365	0.351787	423.64	0.154431	0.197505	0.224217	0.351787
428.4	0.128514	0.198371	0.235815	0.353986	428.4	0.236894	0.262549	0.327125	0.353986	428.4	0.364828	0.369368	0.424452	0.353986	428.4	0.353241	0.359996	0.361958	0.353986	428.4	0.13079	0.188546	0.206058	0.353986	428.4	0.148465	0.187418	0.209393	0.353986	428.4	0.299379	0.330081	0.412706	0.353986	428.4	0.350525	0.354378	0.356797	0.353986	428.4	0.169852	0.211018	0.214632	0.353986	428.4	0.155316	0.198689	0.225551	0.353986
433.16	0.129276	0.19958	0.237093	0.356171	433.16	0.238416	0.264196	0.329175	0.356171	433.16	0.367186	0.371776	0.427417	0.356171	433.16	0.355476	0.362254	0.364237	0.356171	433.16	0.131607	0.189678	0.207264	0.356171	433.16	0.149372	0.18855	0.210607	0.356171	433.16	0.301131	0.332017	0.415226	0.356171	433.16	0.352562	0.356588	0.358996	0.356171	433.16	0.170881	0.212233	0.215894	0.356171	433.16	0.156213	0.199885	0.226877	0.356171
437.92	0.130028	0.200772	0.238366	0.358359	437.92	0.2399	0.26593	0.331217	0.358359	437.92	0.369527	0.374151	0.43036	0.358359	437.92	0.357693	0.364531	0.366504	0.358359	437.92	0.132386	0.190838	0.208473	0.358359	437.92	0.150276	0.189695	0.211807	0.358359	437.92	0.302859	0.333902	0.417723	0.358359	437.92	0.354552	0.358803	0.361196	0.358359	437.92	0.171905	0.213444	0.217146	0.358359	437.92	0.157094	0.201077	0.228198	0.358359
442.68	0.130801	0.201958	0.239609	0.360508	442.68	0.241379	0.267648	0.333253	0.360508	442.68	0.371853	0.376578	0.433269	0.360508	442.68	0.359888	0.366848	0.368789	0.360508	442.68	0.133191	0.191979	0.209682	0.360508	442.68	0.151151	0.190811	0.213003	0.360508	442.68	0.304583	0.335759	0.420207	0.360508	442.68	0.356582	0.361011	0.363379	0.360508	442.68	0.172933	0.21466	0.218393	0.360508	442.68	0.158014	0.202255	0.229518	0.360508
447.44	0.131561	0.203118	0.240855	0.362696	447.44	0.242859	0.269344	0.335285	0.362696	447.44	0.374154	0.378955	0.436183	0.362696	447.44	0.36206	0.369137	0.371066	0.362696	447.44	0.133998	0.193058	0.210882	0.362696	447.44	0.152005	0.191966	0.214188	0.362696	447.44	0.306304	0.337604	0.42265	0.362696	447.44	0.358569	0.363187	0.365552	0.362696	447.44	0.17397	0.215826	0.219638	0.362696	447.44	0.158917	0.203402	0.230832	0.362696
452.2	0.132346	0.204321	0.242096	0.364802	452.2	0.244374	0.271033	0.337302	0.364802	452.2	0.37642	0.381325	0.439091	0.364802	452.2	0.364243	0.371447	0.373318	0.364802	452.2	0.134796	0.19418	0.212093	0.364802	452.2	0.152892	0.19309	0.21539	0.364802	452.2	0.307994	0.339417	0.425092	0.364802	452.2	0.360608	0.36535	0.367732	0.364802	452.2	0.17497	0.217011	0.220869	0.364802	452.2	0.159824	0.204541	0.232129	0.364802
456.96	0.133101	0.20546	0.243322	0.366927	456.96	0.24583	0.272699	0.339305	0.366927	456.96	0.378677	0.38364	0.44197	0.366927	456.96	0.36642	0.373753	0.375564	0.366927	456.96	0.135592	0.195255	0.213292	0.366927	456.96	0.153804	0.194187	0.216584	0.366927	456.96	0.309659	0.341259	0.427514	0.366927	456.96	0.362633	0.367537	0.369899	0.366927	456.96	0.175959	0.218206	0.222103	0.366927	456.96	0.160717	0.20565	0.233417	0.366927
461.72	0.133867	0.206619	0.244538	0.369027	461.72	0.247275	0.274361	0.341302	0.369027	461.72	0.380942	0.385966	0.444816	0.369027	461.72	0.368595	0.376019	0.377782	0.369027	461.72	0.136349	0.196348	0.214473	0.369027	461.72	0.154672	0.195281	0.217757	0.369027	461.72	0.311347	0.343081	0.429895	0.369027	461.72	0.364634	0.369742	0.372046	0.369027	461.72	0.176943	0.219365	0.22332	0.369027	461.72	0.161591	0.206716	0.234696	0.369027
466.48	0.134626	0.207747	0.245741	0.37116	466.48	0.248721	0.276013	0.34328	0.37116	466.48	0.383178	0.388277	0.44768	0.37116	466.48	0.370779	0.378306	0.380008	0.37116	466.48	0.137124	0.197461	0.215646	0.37116	466.48	0.155541	0.196378	0.218939	0.37116	466.48	0.313019	0.344899	0.432255	0.37116	466.48	0.36667	0.371904	0.37418	0.37116	466.48	0.177927	0.220536	0.22454	0.37116	466.48	0.162472	0.207781	0.235961	0.37116
471.24	0.135391	0.208876	0.246936	0.373294	471.24	0.250137	0.277652	0.345237	0.373294	471.24	0.385454	0.390575	0.450527	0.373294	471.24	0.372951	0.380604	0.38223	0.373294	471.24	0.137891	0.198572	0.216822	0.373294	471.24	0.156383	0.197403	0.220107	0.373294	471.24	0.314673	0.346727	0.434607	0.373294	471.24	0.368723	0.37409	0.376297	0.373294	471.24	0.178891	0.22167	0.225744	0.373294	471.24	0.16334	0.208861	0.237228	0.373294
476	0.136151	0.209976	0.248142	0.375418	476	0.251578	0.279304	0.347186	0.375418	476	0.387696	0.392923	0.453365	0.375418	476	0.375096	0.382864	0.38442	0.375418	476	0.13866	0.199676	0.217989	0.375418	476	0.157261	0.198461	0.221274	0.375418	476	0.316319	0.348538	0.436963	0.375418	476	0.370754	0.376216	0.378415	0.375418	476	0.179879	0.222811	0.226939	0.375418	476	0.164184	0.209925	0.238479	0.375418
480.76	0.136902	0.211099	0.249334	0.377532	480.76	0.253038	0.280951	0.349125	0.377532	480.76	0.389849	0.39522	0.456192	0.377532	480.76	0.377171	0.385121	0.386606	0.377532	480.76	0.139426	0.2008	0.219147	0.377532	480.76	0.158136	0.199494	0.222436	0.377532	480.76	0.317979	0.350264	0.439307	0.377532	480.76	0.37282	0.378377	0.380503	0.377532	480.76	0.180821	0.223991	0.228128	0.377532	480.76	0.165069	0.211029	0.239718	0.377532
485.52	0.137644	0.212238	0.250535	0.379662	485.52	0.254481	0.282546	0.351063	0.379662	485.52	0.392061	0.397522	0.459006	0.379662	485.52	0.379228	0.387335	0.38879	0.379662	485.52	0.140227	0.201915	0.220308	0.379662	485.52	0.158963	0.200538	0.223584	0.379662	485.52	0.319637	0.351995	0.44163	0.379662	485.52	0.374836	0.380457	0.382592	0.379662	485.52	0.18178	0.225146	0.229309	0.379662	485.52	0.165943	0.212099	0.240935	0.379662
490.28	0.138422	0.213336	0.251728	0.381772	490.28	0.255895	0.284145	0.352985	0.381772	490.28	0.394292	0.399861	0.461796	0.381772	490.28	0.381331	0.389461	0.390962	0.381772	490.28	0.140971	0.202999	0.221455	0.381772	490.28	0.1598	0.20157	0.224728	0.381772	490.28	0.321285	0.353761	0.443944	0.381772	490.28	0.376869	0.382544	0.384663	0.381772	490.28	0.182769	0.226279	0.230501	0.381772	490.28	0.166813	0.213179	0.242151	0.381772
495.04	0.139195	0.214426	0.252922	0.383848	495.04	0.257317	0.285776	0.354891	0.383848	495.04	0.396443	0.402141	0.464593	0.383848	495.04	0.383433	0.391612	0.39311	0.383848	495.04	0.141741	0.204081	0.222607	0.383848	495.04	0.160644	0.202569	0.22589	0.383848	495.04	0.32289	0.355524	0.446243	0.383848	495.04	0.378819	0.38463	0.386734	0.383848	495.04	0.183752	0.227423	0.231684	0.383848	495.04	0.167702	0.214238	0.243367	0.383848
499.8	0.139932	0.215519	0.254098	0.385915	499.8	0.258767	0.287361	0.35679	0.385915	499.8	0.398592	0.404406	0.46738	0.385915	499.8	0.385539	0.393771	0.395248	0.385915	499.8	0.142517	0.205146	0.223749	0.385915	499.8	0.161449	0.203571	0.227042	0.385915	499.8	0.324442	0.357224	0.448516	0.385915	499.8	0.380817	0.386653	0.388776	0.385915	499.8	0.184721	0.228561	0.232863	0.385915	499.8	0.168595	0.215269	0.244578	0.385915
504.56	0.140685	0.216603	0.255269	0.387985	504.56	0.260233	0.288959	0.358679	0.387985	504.56	0.400724	0.406638	0.470151	0.387985	504.56	0.387658	0.395925	0.397384	0.387985	504.56	0.143283	0.206213	0.224891	0.387985	504.56	0.162284	0.204591	0.228195	0.387985	504.56	0.326048	0.358925	0.450776	0.387985	504.56	0.382811	0.388663	0.390822	0.387985	504.56	0.185722	0.229679	0.234026	0.387985	504.56	0.169479	0.21631	0.245777	0.387985
509.32	0.141394	0.217696	0.256435	0.390073	509.32	0.261676	0.290524	0.360549	0.390073	509.32	0.402844	0.408926	0.472902	0.390073	509.32	0.389767	0.398033	0.399524	0.390073	509.32	0.144039	0.207273	0.226017	0.390073	509.32	0.163121	0.205611	0.229338	0.390073	509.32	0.327642	0.360607	0.453013	0.390073	509.32	0.384848	0.390675	0.392841	0.390073	509.32	0.186714	0.230805	0.235182	0.390073	509.32	0.170373	0.217368	0.246975	0.390073
514.08	0.142128	0.218785	0.257593	0.392122	514.08	0.263133	0.292075	0.362412	0.392122	514.08	0.404983	0.411181	0.475662	0.392122	514.08	0.391895	0.400146	0.40165	0.392122	514.08	0.144785	0.208281	0.227148	0.392122	514.08	0.163973	0.206638	0.23047	0.392122	514.08	0.329237	0.362246	0.455245	0.392122	514.08	0.386789	0.392675	0.394858	0.392122	514.08	0.187694	0.231935	0.236336	0.392122	514.08	0.171253	0.218414	0.248189	0.392122
518.84	0.142863	0.219909	0.258759	0.394168	518.84	0.264564	0.293613	0.364263	0.394168	518.84	0.407101	0.413389	0.478417	0.394168	518.84	0.393994	0.402225	0.403745	0.394168	518.84	0.14555	0.209323	0.228273	0.394168	518.84	0.164823	0.207659	0.231599	0.394168	518.84	0.330823	0.363915	0.457451	0.394168	518.84	0.388735	0.394662	0.396864	0.394168	518.84	0.188654	0.233034	0.23748	0.394168	518.84	0.172122	0.219435	0.24941	0.394168
523.6	0.143624	0.220997	0.259909	0.396201	523.6	0.265958	0.295199	0.366098	0.396201	523.6	0.409176	0.415665	0.481159	0.396201	523.6	0.39608	0.404291	0.405827	0.396201	523.6	0.146302	0.210368	0.229393	0.396201	523.6	0.165655	0.208664	0.232723	0.396201	523.6	0.332359	0.365563	0.459638	0.396201	523.6	0.390675	0.396633	0.398858	0.396201	523.6	0.189599	0.234111	0.238599	0.396201	523.6	0.173013	0.220435	0.250622	0.396201
528.36	0.14438	0.222064	0.261055	0.398229	528.36	0.267375	0.296735	0.367936	0.398229	528.36	0.41126	0.417904	0.483894	0.398229	528.36	0.398071	0.406386	0.407892	0.398229	528.36	0.147044	0.211387	0.23051	0.398229	528.36	0.166483	0.209691	0.233836	0.398229	528.36	0.333853	0.367182	0.461817	0.398229	528.36	0.39258	0.398588	0.400855	0.398229	528.36	0.19055	0.235201	0.239729	0.398229	528.36	0.173877	0.221431	0.251823	0.398229
533.12	0.145129	0.223118	0.262192	0.400245	533.12	0.268741	0.298269	0.369778	0.400245	533.12	0.413336	0.420154	0.486606	0.400245	533.12	0.400129	0.408443	0.409973	0.400245	533.12	0.147774	0.212382	0.231635	0.400245	533.12	0.167321	0.210717	0.234957	0.400245	533.12	0.335376	0.368824	0.463974	0.400245	533.12	0.394486	0.400531	0.402834	0.400245	533.12	0.191448	0.236297	0.240854	0.400245	533.12	0.174739	0.222434	0.253023	0.400245
537.88	0.14585	0.224189	0.263322	0.40222	537.88	0.270141	0.299762	0.371607	0.40222	537.88	0.415397	0.422376	0.489316	0.40222	537.88	0.402196	0.410492	0.412026	0.40222	537.88	0.148513	0.213408	0.232743	0.40222	537.88	0.16816	0.211722	0.236062	0.40222	537.88	0.336851	0.370445	0.466122	0.40222	537.88	0.396361	0.402497	0.404804	0.40222	537.88	0.192341	0.237383	0.241977	0.40222	537.88	0.175596	0.223437	0.254211	0.40222
542.64	0.146565	0.225272	0.264444	0.404196	542.64	0.271539	0.301263	0.37343	0.404196	542.64	0.417435	0.424624	0.492001	0.404196	542.64	0.40425	0.412509	0.414098	0.404196	542.64	0.149247	0.214417	0.233854	0.404196	542.64	0.168979	0.212757	0.237164	0.404196	542.64	0.338355	0.372069	0.468256	0.404196	542.64	0.398248	0.4044	0.406776	0.404196	542.64	0.19328	0.238482	0.243096	0.404196	542.64	0.176455	0.224432	0.25539	0.404196
547.4	0.147309	0.226323	0.265565	0.406147	547.4	0.272964	0.302787	0.375238	0.406147	547.4	0.419459	0.426824	0.494679	0.406147	547.4	0.406273	0.414475	0.416163	0.406147	547.4	0.149957	0.215424	0.234954	0.406147	547.4	0.169818	0.213754	0.238243	0.406147	547.4	0.339831	0.373598	0.470387	0.406147	547.4	0.400108	0.406317	0.408735	0.406147	547.4	0.194226	0.2396	0.24421	0.406147	547.4	0.177278	0.225493	0.256561	0.406147
552.16	0.148025	0.227361	0.266683	0.4081	552.16	0.27438	0.304301	0.377046	0.4081	552.16	0.421483	0.428997	0.497346	0.4081	552.16	0.408245	0.416495	0.418224	0.4081	552.16	0.150662	0.216429	0.236049	0.4081	552.16	0.17062	0.214741	0.239328	0.4081	552.16	0.3413	0.375203	0.47249	0.4081	552.16	0.402	0.408203	0.410681	0.4081	552.16	0.195134	0.240705	0.245318	0.4081	552.16	0.178119	0.226485	0.257722	0.4081
556.92	0.148725	0.228434	0.267789	0.410022	556.92	0.275766	0.30582	0.378836	0.410022	556.92	0.423425	0.431134	0.499992	0.410022	556.92	0.410208	0.418484	0.420271	0.410022	556.92	0.151382	0.217408	0.23714	0.410022	556.92	0.171428	0.215741	0.240409	0.410022	556.92	0.342829	0.376789	0.474601	0.410022	556.92	0.403876	0.410119	0.41263	0.410022	556.92	0.196044	0.24181	0.246416	0.410022	556.92	0.178938	0.227529	0.258866	0.410022
561.68	0.14944	0.229468	0.268903	0.41199	561.68	0.277131	0.307319	0.380636	0.41199	561.68	0.42542	0.433278	0.502643	0.41199	561.68	0.412178	0.420425	0.422313	0.41199	561.68	0.152121	0.218382	0.238224	0.41199	561.68	0.17221	0.216732	0.241482	0.41199	561.68	0.34433	0.378314	0.476679	0.41199	561.68	0.405784	0.412016	0.414575	0.41199	561.68	0.196937	0.242884	0.247508	0.41199	561.68	0.179773	0.228548	0.260003	0.41199
566.44	0.15013	0.230497	0.270002	0.413922	566.44	0.278513	0.308827	0.382406	0.413922	566.44	0.427361	0.435475	0.505262	0.413922	566.44	0.414125	0.422415	0.424353	0.413922	566.44	0.152854	0.219346	0.239307	0.413922	566.44	0.173002	0.217698	0.24255	0.413922	566.44	0.345798	0.379905	0.478755	0.413922	566.44	0.407643	0.414014	0.416525	0.413922	566.44	0.197837	0.24398	0.248603	0.413922	566.44	0.180617	0.229575	0.261131	0.413922
571.2	0.150804	0.231551	0.271104	0.415876	571.2	0.279875	0.310269	0.384185	0.415876	571.2	0.429331	0.437591	0.507884	0.415876	571.2	0.416069	0.424382	0.426387	0.415876	571.2	0.153565	0.220349	0.2404	0.415876	571.2	0.173783	0.218673	0.243611	0.415876	571.2	0.347277	0.381456	0.480808	0.415876	571.2	0.409552	0.415893	0.418452	0.415876	571.2	0.198718	0.245066	0.249692	0.415876	571.2	0.1814	0.230584	0.262262	0.415876
575.96	0.151493	0.23255	0.272193	0.417803	575.96	0.28118	0.311688	0.385944	0.417803	575.96	0.43131	0.439708	0.510502	0.417803	575.96	0.418014	0.42639	0.428394	0.417803	575.96	0.154305	0.221366	0.241485	0.417803	575.96	0.174583	0.21966	0.24469	0.417803	575.96	0.348754	0.383026	0.482857	0.417803	575.96	0.411506	0.417779	0.420374	0.417803	575.96	0.199638	0.246187	0.250768	0.417803	575.96	0.182205	0.231598	0.263395	0.417803
580.72	0.152184	0.233557	0.273271	0.419654	580.72	0.2825	0.313083	0.387718	0.419654	580.72	0.433258	0.441868	0.513112	0.419654	580.72	0.419943	0.428313	0.430406	0.419654	580.72	0.155033	0.22238	0.242557	0.419654	580.72	0.175354	0.220595	0.245748	0.419654	580.72	0.350227	0.384554	0.484874	0.419654	580.72	0.413395	0.419635	0.422285	0.419654	580.72	0.200502	0.247249	0.251839	0.419654	580.72	0.182963	0.232526	0.264526	0.419654
585.48	0.15287	0.234551	0.274348	0.421511	585.48	0.283843	0.314529	0.389489	0.421511	585.48	0.435218	0.443942	0.515701	0.421511	585.48	0.421873	0.430244	0.432398	0.421511	585.48	0.155783	0.223379	0.243619	0.421511	585.48	0.176152	0.221543	0.24682	0.421511	585.48	0.351702	0.386112	0.486883	0.421511	585.48	0.415255	0.421428	0.424181	0.421511	585.48	0.201392	0.248371	0.252918	0.421511	585.48	0.183745	0.233487	0.265637	0.421511
590.24	0.153564	0.235559	0.275402	0.423402	590.24	0.28514	0.315969	0.391246	0.423402	590.24	0.437183	0.446024	0.518291	0.423402	590.24	0.423773	0.432258	0.434374	0.423402	590.24	0.156504	0.224388	0.244696	0.423402	590.24	0.17694	0.222495	0.247866	0.423402	590.24	0.353183	0.387566	0.488861	0.423402	590.24	0.417095	0.423282	0.426088	0.423402	590.24	0.202282	0.249451	0.253987	0.423402	590.24	0.18455	0.234463	0.266748	0.423402
595	0.154271	0.236532	0.276462	0.425254	595	0.286441	0.317421	0.393001	0.425254	595	0.439134	0.448143	0.520871	0.425254	595	0.425619	0.434128	0.436351	0.425254	595	0.157242	0.22537	0.245761	0.425254	595	0.177722	0.223429	0.248917	0.425254	595	0.354642	0.389101	0.490837	0.425254	595	0.418906	0.425146	0.427994	0.425254	595	0.203164	0.250509	0.255062	0.425254	595	0.185328	0.235496	0.267852	0.425254
599.76	0.154974	0.237516	0.277539	0.427126	599.76	0.287765	0.318802	0.394741	0.427126	599.76	0.441064	0.450309	0.523437	0.427126	599.76	0.427481	0.436065	0.438325	0.427126	599.76	0.157966	0.226344	0.246812	0.427126	599.76	0.178492	0.224366	0.249964	0.427126	599.76	0.356085	0.390588	0.492794	0.427126	599.76	0.420666	0.426992	0.429894	0.427126	599.76	0.204073	0.251575	0.256116	0.427126	599.76	0.186141	0.236458	0.268976	0.427126
604.52	0.155647	0.238482	0.278584	0.428959	604.52	0.289066	0.320192	0.39647	0.428959	604.52	0.44302	0.452451	0.526007	0.428959	604.52	0.429372	0.438017	0.440293	0.428959	604.52	0.158706	0.22733	0.247854	0.428959	604.52	0.179241	0.225321	0.251009	0.428959	604.52	0.357536	0.392065	0.494736	0.428959	604.52	0.422518	0.428835	0.431783	0.428959	604.52	0.204947	0.25262	0.257175	0.428959	604.52	0.186931	0.237461	0.270077	0.428959
609.28	0.156329	0.23947	0.279645	0.43087	609.28	0.290371	0.321584	0.39818	0.43087	609.28	0.44499	0.454502	0.528552	0.43087	609.28	0.431264	0.439986	0.442256	0.43087	609.28	0.159433	0.228313	0.248888	0.43087	609.28	0.179999	0.226252	0.252037	0.43087	609.28	0.358959	0.393593	0.496671	0.43087	609.28	0.424352	0.430681	0.433658	0.43087	609.28	0.205824	0.253665	0.258234	0.43087	609.28	0.187732	0.23844	0.271173	0.43087
614.04	0.156999	0.240481	0.280697	0.432816	614.04	0.291667	0.322939	0.3999	0.432816	614.04	0.446936	0.456584	0.531126	0.432816	614.04	0.433181	0.441933	0.444228	0.432816	614.04	0.160158	0.229303	0.249925	0.432816	614.04	0.18075	0.227231	0.253071	0.432816	614.04	0.360355	0.395069	0.498573	0.432816	614.04	0.426163	0.432524	0.435522	0.432816	614.04	0.206699	0.254694	0.25928	0.432816	614.04	0.188521	0.239433	0.272257	0.432816
618.8	0.157681	0.241477	0.281775	0.434748	618.8	0.292966	0.324287	0.401617	0.434748	618.8	0.448779	0.458661	0.533666	0.434748	618.8	0.43508	0.443869	0.446188	0.434748	618.8	0.160894	0.230265	0.250939	0.434748	618.8	0.181501	0.22818	0.254095	0.434748	618.8	0.361722	0.39657	0.50048	0.434748	618.8	0.427972	0.434359	0.437399	0.434748	618.8	0.20757	0.255724	0.260336	0.434748	618.8	0.189308	0.240398	0.273345	0.434748
623.56	0.158331	0.242467	0.282823	0.4366	623.56	0.294285	0.325668	0.403304	0.4366	623.56	0.450668	0.460726	0.536209	0.4366	623.56	0.436924	0.445831	0.448128	0.4366	623.56	0.161619	0.231228	0.251955	0.4366	623.56	0.182261	0.229107	0.255117	0.4366	623.56	0.363113	0.398015	0.502376	0.4366	623.56	0.429744	0.436195	0.439255	0.4366	623.56	0.208466	0.256748	0.261383	0.4366	623.56	0.190089	0.241343	0.274437	0.4366
628.32	0.158984	0.243456	0.283874	0.438507	628.32	0.295614	0.327053	0.404993	0.438507	628.32	0.452545	0.462784	0.538726	0.438507	628.32	0.438809	0.447783	0.450045	0.438507	628.32	0.162332	0.232197	0.252975	0.438507	628.32	0.182994	0.230034	0.256126	0.438507	628.32	0.364466	0.399485	0.504246	0.438507	628.32	0.431552	0.437989	0.441099	0.438507	628.32	0.209336	0.257778	0.262425	0.438507	628.32	0.190834	0.24231	0.275521	0.438507
633.08	0.159668	0.244445	0.284912	0.440409	633.08	0.2969	0.32841	0.406658	0.440409	633.08	0.45445	0.464799	0.541226	0.440409	633.08	0.440668	0.449744	0.451962	0.440409	633.08	0.163038	0.233183	0.253991	0.440409	633.08	0.183741	0.230968	0.257138	0.440409	633.08	0.365799	0.400933	0.506107	0.440409	633.08	0.433315	0.439772	0.44292	0.440409	633.08	0.210192	0.258764	0.263475	0.440409	633.08	0.191611	0.243237	0.276594	0.440409
637.84	0.160332	0.245397	0.285943	0.442263	637.84	0.298129	0.329778	0.408315	0.442263	637.84	0.456315	0.466809	0.543722	0.442263	637.84	0.442505	0.451676	0.453862	0.442263	637.84	0.16375	0.234134	0.255008	0.442263	637.84	0.184474	0.231875	0.258155	0.442263	637.84	0.367155	0.402372	0.507961	0.442263	637.84	0.435089	0.441509	0.444744	0.442263	637.84	0.211052	0.259761	0.264531	0.442263	637.84	0.192362	0.244157	0.277668	0.442263
642.6	0.161004	0.246389	0.286977	0.444102	642.6	0.299392	0.331083	0.409967	0.444102	642.6	0.458164	0.468849	0.546181	0.444102	642.6	0.444338	0.453587	0.455779	0.444102	642.6	0.16444	0.235111	0.256028	0.444102	642.6	0.185224	0.232812	0.259155	0.444102	642.6	0.368531	0.403819	0.509803	0.444102	642.6	0.436798	0.443238	0.446569	0.444102	642.6	0.211901	0.260758	0.265572	0.444102	642.6	0.193127	0.245079	0.278729	0.444102
647.36	0.161678	0.247343	0.287997	0.44595	647.36	0.300666	0.332425	0.411619	0.44595	647.36	0.460038	0.470917	0.548657	0.44595	647.36	0.446165	0.455465	0.457707	0.44595	647.36	0.165125	0.236104	0.257047	0.44595	647.36	0.185943	0.233744	0.260154	0.44595	647.36	0.369867	0.405239	0.511615	0.44595	647.36	0.438546	0.444998	0.448388	0.44595	647.36	0.212763	0.261721	0.266609	0.44595	647.36	0.193881	0.246042	0.279776	0.44595
652.12	0.162324	0.248301	0.289018	0.447772	652.12	0.301935	0.333809	0.413267	0.447772	652.12	0.461884	0.472964	0.551111	0.447772	652.12	0.448015	0.457345	0.459623	0.447772	652.12	0.165781	0.237056	0.258058	0.447772	652.12	0.186693	0.234655	0.261163	0.447772	652.12	0.371259	0.40663	0.513423	0.447772	652.12	0.440258	0.446708	0.450206	0.447772	652.12	0.2136	0.262682	0.267641	0.447772	652.12	0.194672	0.246993	0.28083	0.447772
656.88	0.16296	0.24928	0.29003	0.449596	656.88	0.30321	0.335188	0.414897	0.449596	656.88	0.463728	0.474983	0.553569	0.449596	656.88	0.449897	0.459173	0.461518	0.449596	656.88	0.16645	0.238019	0.259062	0.449596	656.88	0.187428	0.235578	0.262169	0.449596	656.88	0.372611	0.408072	0.515226	0.449596	656.88	0.441971	0.448455	0.452015	0.449596	656.88	0.214414	0.26365	0.268669	0.449596	656.88	0.19543	0.247907	0.281872	0.449596
661.64	0.163615	0.250258	0.291031	0.451432	661.64	0.30447	0.336546	0.416518	0.451432	661.64	0.465592	0.47698	0.556025	0.451432	661.64	0.45177	0.460995	0.463414	0.451432	661.64	0.167127	0.238937	0.260057	0.451432	661.64	0.188165	0.236485	0.263169	0.451432	661.64	0.373944	0.40952	0.517033	0.451432	661.64	0.443673	0.450233	0.453811	0.451432	661.64	0.215243	0.264605	0.269688	0.451432	661.64	0.196186	0.248813	0.282901	0.451432
666.4	0.164245	0.251215	0.292052	0.453272	666.4	0.305742	0.337885	0.41814	0.453272	666.4	0.46744	0.479023	0.558453	0.453272	666.4	0.45361	0.46286	0.465293	0.453272	666.4	0.167804	0.239837	0.261055	0.453272	666.4	0.188917	0.23738	0.264161	0.453272	666.4	0.375255	0.410926	0.518811	0.453272	666.4	0.445295	0.451996	0.455602	0.453272	666.4	0.216064	0.265574	0.270705	0.453272	666.4	0.196971	0.249713	0.283938	0.453272
671.16	0.164928	0.252201	0.293059	0.455084	671.16	0.307039	0.339224	0.419754	0.455084	671.16	0.469239	0.480978	0.560884	0.455084	671.16	0.455446	0.464719	0.467151	0.455084	671.16	0.168484	0.240763	0.262051	0.455084	671.16	0.189668	0.238286	0.265131	0.455084	671.16	0.376538	0.412389	0.520577	0.455084	671.16	0.44698	0.453741	0.457386	0.455084	671.16	0.216919	0.2665	0.271717	0.455084	671.16	0.197725	0.250612	0.284982	0.455084
675.92	0.16559	0.253173	0.294063	0.456935	675.92	0.308292	0.340577	0.421356	0.456935	675.92	0.471057	0.482994	0.563299	0.456935	675.92	0.457303	0.466594	0.468999	0.456935	675.92	0.169147	0.241696	0.26304	0.456935	675.92	0.190411	0.239173	0.266107	0.456935	675.92	0.37783	0.413841	0.522343	0.456935	675.92	0.448677	0.455459	0.459194	0.456935	675.92	0.217759	0.267457	0.272728	0.456935	675.92	0.19846	0.251519	0.286016	0.456935
680.68	0.166257	0.254125	0.29506	0.458788	680.68	0.309532	0.3419	0.422967	0.458788	680.68	0.472843	0.484937	0.565704	0.458788	680.68	0.459144	0.468436	0.470844	0.458788	680.68	0.169816	0.242621	0.264033	0.458788	680.68	0.191157	0.240075	0.267083	0.458788	680.68	0.379133	0.415235	0.524113	0.458788	680.68	0.450367	0.457221	0.460979	0.458788	680.68	0.21861	0.268401	0.273731	0.458788	680.68	0.199188	0.252433	0.287041	0.458788
685.44	0.166906	0.255038	0.29605	0.460586	685.44	0.310785	0.343225	0.424571	0.460586	685.44	0.474662	0.486974	0.568101	0.460586	685.44	0.460915	0.470286	0.472691	0.460586	685.44	0.170488	0.243518	0.26502	0.460586	685.44	0.191905	0.240951	0.268063	0.460586	685.44	0.38041	0.416716	0.525858	0.460586	685.44	0.45211	0.458909	0.462746	0.460586	685.44	0.219471	0.269357	0.274721	0.460586	685.44	0.199933	0.253327	0.288056	0.460586
690.2	0.167557	0.255981	0.297027	0.462379	690.2	0.312038	0.344549	0.426175	0.462379	690.2	0.476506	0.488927	0.570485	0.462379	690.2	0.462695	0.472159	0.474534	0.462379	690.2	0.171147	0.244403	0.266012	0.462379	690.2	0.192648	0.241832	0.269038	0.462379	690.2	0.381641	0.41818	0.527604	0.462379	690.2	0.453815	0.460646	0.464521	0.462379	690.2	0.220331	0.270294	0.275712	0.462379	690.2	0.200635	0.254254	0.28907	0.462379
694.96	0.168209	0.256913	0.297991	0.464156	694.96	0.313263	0.345816	0.42777	0.464156	694.96	0.478336	0.490814	0.572861	0.464156	694.96	0.464419	0.474005	0.476355	0.464156	694.96	0.171792	0.245332	0.267004	0.464156	694.96	0.193385	0.242723	0.270005	0.464156	694.96	0.382899	0.4196	0.529323	0.464156	694.96	0.455498	0.46238	0.466281	0.464156	694.96	0.221148	0.271276	0.276702	0.464156	694.96	0.201338	0.255136	0.29008	0.464156
699.72	0.168824	0.257865	0.298963	0.465935	699.72	0.314489	0.347154	0.429338	0.465935	699.72	0.480084	0.492745	0.575235	0.465935	699.72	0.466193	0.475866	0.47816	0.465935	699.72	0.172444	0.246302	0.267983	0.465935	699.72	0.194124	0.243605	0.270966	0.465935	699.72	0.384188	0.421006	0.531049	0.465935	699.72	0.457179	0.464164	0.468031	0.465935	699.72	0.221978	0.272263	0.277677	0.465935	699.72	0.202087	0.255998	0.29109	0.465935
704.48	0.169492	0.258791	0.299924	0.467728	704.48	0.315697	0.348449	0.430906	0.467728	704.48	0.481849	0.494667	0.577599	0.467728	704.48	0.467974	0.477722	0.479985	0.467728	704.48	0.173094	0.247288	0.268958	0.467728	704.48	0.194848	0.244493	0.271937	0.467728	704.48	0.385447	0.42242	0.532748	0.467728	704.48	0.458874	0.465846	0.469793	0.467728	704.48	0.222813	0.273226	0.278644	0.467728	704.48	0.202866	0.256896	0.292108	0.467728
709.24	0.170133	0.259745	0.300899	0.469518	709.24	0.316922	0.34975	0.432471	0.469518	709.24	0.483605	0.496581	0.579937	0.469518	709.24	0.469756	0.479621	0.48179	0.469518	709.24	0.173746	0.248267	0.269934	0.469518	709.24	0.195555	0.245376	0.272903	0.469518	709.24	0.386716	0.423856	0.534462	0.469518	709.24	0.46056	0.467603	0.471542	0.469518	709.24	0.223661	0.274183	0.279611	0.469518	709.24	0.203624	0.2578	0.293121	0.469518
714	0.170783	0.260688	0.301867	0.471269	714	0.318147	0.351051	0.434022	0.471269	714	0.48534	0.49845	0.582276	0.471269	714	0.471502	0.48149	0.483591	0.471269	714	0.1744	0.24919	0.27091	0.471269	714	0.196274	0.246195	0.273861	0.471269	714	0.388	0.42526	0.53615	0.471269	714	0.462205	0.469324	0.473283	0.471269	714	0.224511	0.275139	0.280587	0.471269	714	0.204378	0.258666	0.294126	0.471269
718.76	0.171418	0.261607	0.302821	0.473075	718.76	0.319364	0.352343	0.435572	0.473075	718.76	0.487071	0.500294	0.584611	0.473075	718.76	0.473258	0.483356	0.485406	0.473075	718.76	0.175037	0.250114	0.271887	0.473075	718.76	0.196941	0.247094	0.274815	0.473075	718.76	0.389244	0.426644	0.537834	0.473075	718.76	0.463825	0.471084	0.475033	0.473075	718.76	0.225316	0.276065	0.281547	0.473075	718.76	0.205132	0.25954	0.295133	0.473075
723.52	0.172058	0.262566	0.303783	0.474849	723.52	0.320617	0.353638	0.437131	0.474849	723.52	0.488847	0.502202	0.586941	0.474849	723.52	0.475005	0.485133	0.487225	0.474849	723.52	0.175685	0.25104	0.272861	0.474849	723.52	0.197657	0.247935	0.275741	0.474849	723.52	0.390538	0.428011	0.539511	0.474849	723.52	0.465432	0.472873	0.476791	0.474849	723.52	0.226161	0.276985	0.282509	0.474849	723.52	0.20589	0.260379	0.29612	0.474849
728.28	0.172687	0.2635	0.304749	0.476607	728.28	0.32182	0.354923	0.438682	0.476607	728.28	0.490557	0.504052	0.589263	0.476607	728.28	0.476752	0.48696	0.488998	0.476607	728.28	0.176349	0.251949	0.273821	0.476607	728.28	0.198369	0.248789	0.276698	0.476607	728.28	0.391781	0.429402	0.541171	0.476607	728.28	0.467049	0.474602	0.478532	0.476607	728.28	0.226968	0.277895	0.283475	0.476607	728.28	0.206622	0.261239	0.297111	0.476607
733.04	0.173332	0.264417	0.305714	0.478376	733.04	0.323007	0.356203	0.440227	0.478376	733.04	0.49224	0.505918	0.59158	0.478376	733.04	0.478507	0.488794	0.490778	0.478376	733.04	0.177012	0.252834	0.274764	0.478376	733.04	0.199085	0.249653	0.277632	0.478376	733.04	0.393003	0.430755	0.542825	0.478376	733.04	0.468747	0.47635	0.480282	0.478376	733.04	0.227765	0.278824	0.284442	0.478376	733.04	0.207359	0.26206	0.298104	0.478376
737.8	0.173993	0.265332	0.306681	0.480136	737.8	0.324204	0.357465	0.441763	0.480136	737.8	0.493969	0.507836	0.593907	0.480136	737.8	0.48018	0.490626	0.492554	0.480136	737.8	0.177686	0.253757	0.275709	0.480136	737.8	0.199797	0.250535	0.278561	0.480136	737.8	0.394221	0.432136	0.544477	0.480136	737.8	0.470352	0.478095	0.482011	0.480136	737.8	0.228619	0.279737	0.285404	0.480136	737.8	0.208112	0.262878	0.299084	0.480136
742.56	0.174656	0.266217	0.307655	0.481874	742.56	0.325413	0.358764	0.443303	0.481874	742.56	0.495729	0.509707	0.596207	0.481874	742.56	0.481877	0.492447	0.494339	0.481874	742.56	0.178351	0.254679	0.276652	0.481874	742.56	0.200496	0.25142	0.279503	0.481874	742.56	0.395464	0.433467	0.546117	0.481874	742.56	0.471967	0.47981	0.48374	0.481874	742.56	0.22945	0.280691	0.286372	0.481874	742.56	0.208864	0.263698	0.300067	0.481874
747.32	0.175297	0.267142	0.308611	0.483564	747.32	0.326607	0.360062	0.444861	0.483564	747.32	0.497465	0.511522	0.598495	0.483564	747.32	0.483576	0.494218	0.496115	0.483564	747.32	0.179026	0.255592	0.277582	0.483564	747.32	0.201205	0.252266	0.280439	0.483564	747.32	0.3967	0.434854	0.547754	0.483564	747.32	0.473569	0.481516	0.485454	0.483564	747.32	0.230289	0.281639	0.287325	0.483564	747.32	0.209594	0.264509	0.301044	0.483564
752.08	0.175958	0.268082	0.309567	0.485281	752.08	0.327814	0.36133	0.446386	0.485281	752.08	0.499228	0.513346	0.600775	0.485281	752.08	0.485305	0.495977	0.497891	0.485281	752.08	0.179682	0.256499	0.278504	0.485281	752.08	0.201909	0.253112	0.281362	0.485281	752.08	0.397886	0.436225	0.549374	0.485281	752.08	0.475191	0.483262	0.487158	0.485281	752.08	0.231086	0.282563	0.288274	0.485281	752.08	0.210333	0.265341	0.302026	0.485281
756.84	0.176632	0.268979	0.310507	0.486939	756.84	0.329022	0.362636	0.44791	0.486939	756.84	0.500987	0.515177	0.603067	0.486939	756.84	0.487055	0.49776	0.499654	0.486939	756.84	0.180334	0.257407	0.27944	0.486939	756.84	0.202596	0.253961	0.282311	0.486939	756.84	0.399055	0.437579	0.55099	0.486939	756.84	0.476786	0.484938	0.488874	0.486939	756.84	0.231877	0.283447	0.289234	0.486939	756.84	0.211054	0.266176	0.302999	0.486939
761.6	0.177294	0.269896	0.311449	0.488667	761.6	0.330262	0.363919	0.44943	0.488667	761.6	0.502732	0.517032	0.605359	0.488667	761.6	0.488783	0.499504	0.501431	0.488667	761.6	0.180992	0.258346	0.280356	0.488667	761.6	0.203298	0.254803	0.283249	0.488667	761.6	0.400223	0.438936	0.552603	0.488667	761.6	0.478351	0.486627	0.490576	0.488667	761.6	0.232665	0.284329	0.290192	0.488667	761.6	0.211779	0.266994	0.30397	0.488667
766.36	0.177943	0.270815	0.312388	0.490343	766.36	0.331483	0.365202	0.450935	0.490343	766.36	0.504465	0.518913	0.607628	0.490343	766.36	0.490503	0.501246	0.503198	0.490343	766.36	0.181641	0.259273	0.281274	0.490343	766.36	0.204006	0.255634	0.284185	0.490343	766.36	0.401386	0.440239	0.554209	0.490343	766.36	0.479929	0.488313	0.492266	0.490343	766.36	0.233466	0.285261	0.291141	0.490343	766.36	0.212493	0.267815	0.304935	0.490343
771.12	0.178604	0.271724	0.313315	0.492028	771.12	0.332659	0.366523	0.452446	0.492028	771.12	0.506216	0.520764	0.609901	0.492028	771.12	0.492248	0.503046	0.504951	0.492028	771.12	0.182303	0.260169	0.282195	0.492028	771.12	0.204728	0.256462	0.285115	0.492028	771.12	0.402525	0.441564	0.555795	0.492028	771.12	0.481459	0.490008	0.493948	0.492028	771.12	0.234275	0.286155	0.292083	0.492028	771.12	0.213194	0.268622	0.305905	0.492028
775.88	0.179237	0.272668	0.314242	0.493678	775.88	0.333863	0.367803	0.453944	0.493678	775.88	0.507971	0.522674	0.612154	0.493678	775.88	0.493947	0.504823	0.506715	0.493678	775.88	0.182968	0.261049	0.283106	0.493678	775.88	0.205435	0.257315	0.28604	0.493678	775.88	0.403697	0.44287	0.557387	0.493678	775.88	0.483008	0.49172	0.495627	0.493678	775.88	0.235067	0.2871	0.293013	0.493678	775.88	0.213923	0.269431	0.306875	0.493678
780.64	0.179882	0.273568	0.315156	0.495419	780.64	0.335072	0.369078	0.455438	0.495419	780.64	0.509724	0.524546	0.614403	0.495419	780.64	0.495632	0.506556	0.508476	0.495419	780.64	0.183616	0.261925	0.284024	0.495419	780.64	0.206099	0.258151	0.286976	0.495419	780.64	0.404861	0.444199	0.558959	0.495419	780.64	0.484527	0.493408	0.497292	0.495419	780.64	0.235843	0.288018	0.293937	0.495419	780.64	0.21465	0.270256	0.307844	0.495419
785.4	0.180538	0.274494	0.316064	0.497112	785.4	0.336254	0.370352	0.456937	0.497112	785.4	0.511486	0.526425	0.616643	0.497112	785.4	0.49727	0.508282	0.510246	0.497112	785.4	0.184299	0.262767	0.284949	0.497112	785.4	0.206815	0.258985	0.287897	0.497112	785.4	0.406013	0.445521	0.560526	0.497112	785.4	0.486067	0.495119	0.498961	0.497112	785.4	0.236624	0.288927	0.294857	0.497112	785.4	0.215379	0.271094	0.308818	0.497112
790.16	0.18119	0.27538	0.316962	0.498842	790.16	0.337454	0.371662	0.458428	0.498842	790.16	0.513201	0.528298	0.618875	0.498842	790.16	0.498934	0.510009	0.512016	0.498842	790.16	0.184967	0.263652	0.285849	0.498842	790.16	0.20753	0.259835	0.288813	0.498842	790.16	0.407125	0.446776	0.562073	0.498842	790.16	0.487597	0.496724	0.500637	0.498842	790.16	0.237462	0.289824	0.295786	0.498842	790.16	0.216085	0.271912	0.309789	0.498842
794.92	0.181821	0.276265	0.317862	0.500554	794.92	0.338668	0.372946	0.459913	0.500554	794.92	0.514911	0.53019	0.621108	0.500554	794.92	0.500618	0.511728	0.513772	0.500554	794.92	0.185627	0.264471	0.286743	0.500554	794.92	0.208231	0.260717	0.289733	0.500554	794.92	0.408251	0.448049	0.56361	0.500554	794.92	0.489146	0.498344	0.502309	0.500554	794.92	0.23825	0.290752	0.296708	0.500554	794.92	0.216823	0.272709	0.310749	0.500554
799.68	0.182455	0.27714	0.318753	0.502276	799.68	0.339884	0.374253	0.461386	0.502276	799.68	0.516595	0.531993	0.623315	0.502276	799.68	0.502287	0.513497	0.515523	0.502276	799.68	0.186283	0.265319	0.287639	0.502276	799.68	0.208921	0.261579	0.290637	0.502276	799.68	0.409346	0.449331	0.565164	0.502276	799.68	0.490674	0.5	0.503954	0.502276	799.68	0.239083	0.291672	0.297614	0.502276	799.68	0.217557	0.273519	0.311706	0.502276
804.44	0.183099	0.278021	0.319652	0.503969	804.44	0.341056	0.37552	0.462873	0.503969	804.44	0.518288	0.53381	0.62552	0.503969	804.44	0.503941	0.515249	0.517261	0.503969	804.44	0.186916	0.266151	0.288536	0.503969	804.44	0.209638	0.26244	0.291544	0.503969	804.44	0.410439	0.450587	0.566697	0.503969	804.44	0.492207	0.501706	0.50562	0.503969	804.44	0.239857	0.292545	0.298519	0.503969	804.44	0.21827	0.274378	0.312664	0.503969
809.2	0.183762	0.278919	0.320555	0.505676	809.2	0.342237	0.376743	0.464345	0.505676	809.2	0.519973	0.535633	0.627728	0.505676	809.2	0.505586	0.516982	0.518969	0.505676	809.2	0.187552	0.266968	0.289424	0.505676	809.2	0.210296	0.263278	0.292456	0.505676	809.2	0.41155	0.451839	0.568219	0.505676	809.2	0.493739	0.503333	0.507266	0.505676	809.2	0.240625	0.293448	0.299428	0.505676	809.2	0.218965	0.275234	0.313606	0.505676
813.96	0.184401	0.279832	0.32143	0.507382	813.96	0.343439	0.378007	0.465817	0.507382	813.96	0.521646	0.53743	0.629934	0.507382	813.96	0.50723	0.518699	0.520684	0.507382	813.96	0.188201	0.267801	0.290306	0.507382	813.96	0.210992	0.264167	0.293356	0.507382	813.96	0.412666	0.453065	0.569727	0.507382	813.96	0.495212	0.504959	0.508921	0.507382	813.96	0.241415	0.294335	0.300334	0.507382	813.96	0.219674	0.276079	0.314547	0.507382
818.72	0.185039	0.280704	0.322308	0.509028	818.72	0.344568	0.37923	0.467291	0.509028	818.72	0.523353	0.5392	0.632128	0.509028	818.72	0.508865	0.520428	0.522394	0.509028	818.72	0.188837	0.268611	0.29119	0.509028	818.72	0.211697	0.265007	0.294255	0.509028	818.72	0.413738	0.454324	0.571233	0.509028	818.72	0.496719	0.506609	0.510564	0.509028	818.72	0.242193	0.295224	0.301248	0.509028	818.72	0.220377	0.276907	0.315485	0.509028
823.48	0.185678	0.281579	0.323186	0.510698	823.48	0.345758	0.380463	0.468765	0.510698	823.48	0.525044	0.541006	0.634313	0.510698	823.48	0.510519	0.522136	0.524109	0.510698	823.48	0.189467	0.269426	0.292079	0.510698	823.48	0.212375	0.265836	0.295154	0.510698	823.48	0.414845	0.455559	0.572731	0.510698	823.48	0.498201	0.508256	0.512192	0.510698	823.48	0.242967	0.296098	0.302156	0.510698	823.48	0.221082	0.277763	0.316415	0.510698
828.24	0.186303	0.282464	0.324072	0.51237	828.24	0.346934	0.381696	0.470237	0.51237	828.24	0.52674	0.542813	0.636505	0.51237	828.24	0.512157	0.523855	0.525815	0.51237	828.24	0.190125	0.270249	0.292961	0.51237	828.24	0.213082	0.26663	0.296044	0.51237	828.24	0.415919	0.456855	0.574225	0.51237	828.24	0.499675	0.50994	0.513816	0.51237	828.24	0.243752	0.296972	0.303052	0.51237	828.24	0.221785	0.278621	0.317341	0.51237
833	0.186911	0.283325	0.324965	0.514	833	0.348066	0.382934	0.471687	0.514	833	0.528451	0.544693	0.638677	0.514	833	0.513815	0.525608	0.52752	0.514	833	0.190756	0.27106	0.293834	0.514	833	0.213762	0.267478	0.296933	0.514	833	0.417004	0.458111	0.575727	0.514	833	0.5012	0.511586	0.515432	0.514	833	0.24449	0.297853	0.303945	0.514	833	0.222502	0.279492	0.31828	0.514
837.76	0.187533	0.284191	0.325858	0.515654	837.76	0.349227	0.384159	0.47313	0.515654	837.76	0.530167	0.546469	0.640841	0.515654	837.76	0.515486	0.52731	0.529209	0.515654	837.76	0.191374	0.271874	0.294713	0.515654	837.76	0.21446	0.268291	0.297816	0.515654	837.76	0.418086	0.459361	0.577204	0.515654	837.76	0.502729	0.513222	0.517057	0.515654	837.76	0.245268	0.298745	0.304837	0.515654	837.76	0.223218	0.280336	0.319207	0.515654
842.52	0.188135	0.285077	0.326748	0.517369	842.52	0.3504	0.385422	0.474571	0.517369	842.52	0.531854	0.548294	0.643001	0.517369	842.52	0.517121	0.529007	0.530897	0.517369	842.52	0.191992	0.272665	0.295581	0.517369	842.52	0.215122	0.269084	0.298687	0.517369	842.52	0.419146	0.460662	0.57867	0.517369	842.52	0.504224	0.514852	0.518681	0.517369	842.52	0.24603	0.299622	0.30573	0.517369	842.52	0.223937	0.281132	0.320142	0.517369
847.28	0.188745	0.285951	0.327622	0.519007	847.28	0.351611	0.386633	0.476025	0.519007	847.28	0.533545	0.550061	0.64517	0.519007	847.28	0.518745	0.53067	0.532584	0.519007	847.28	0.192602	0.273476	0.296452	0.519007	847.28	0.215797	0.269878	0.299567	0.519007	847.28	0.420163	0.461918	0.580127	0.519007	847.28	0.505764	0.516466	0.520289	0.519007	847.28	0.246802	0.300449	0.306626	0.519007	847.28	0.224637	0.28197	0.321066	0.519007
852.04	0.189371	0.286805	0.328497	0.52069	852.04	0.352748	0.387879	0.477471	0.52069	852.04	0.535205	0.551787	0.64733	0.52069	852.04	0.52036	0.532364	0.534263	0.52069	852.04	0.193222	0.274297	0.297324	0.52069	852.04	0.216487	0.270661	0.300457	0.52069	852.04	0.421238	0.463192	0.581578	0.52069	852.04	0.507282	0.518089	0.521902	0.52069	852.04	0.247585	0.301325	0.307509	0.52069	852.04	0.225341	0.28283	0.321983	0.52069
856.8	0.190004	0.287669	0.329377	0.522359	856.8	0.353892	0.389147	0.478909	0.522359	856.8	0.536899	0.553497	0.649495	0.522359	856.8	0.522023	0.534059	0.535938	0.522359	856.8	0.193838	0.275112	0.298185	0.522359	856.8	0.21716	0.271466	0.301335	0.522359	856.8	0.422298	0.464492	0.583037	0.522359	856.8	0.508779	0.519723	0.523517	0.522359	856.8	0.248358	0.302211	0.308393	0.522359	856.8	0.226054	0.283689	0.322899	0.522359
861.56	0.190609	0.288572	0.330242	0.523976	861.56	0.355066	0.390388	0.48033	0.523976	861.56	0.538567	0.555266	0.651644	0.523976	861.56	0.523627	0.535705	0.537606	0.523976	861.56	0.194447	0.275913	0.29904	0.523976	861.56	0.217836	0.272254	0.302213	0.523976	861.56	0.423351	0.465751	0.58447	0.523976	861.56	0.510286	0.521359	0.525133	0.523976	861.56	0.249094	0.303103	0.309265	0.523976	861.56	0.22676	0.28454	0.323816	0.523976
866.32	0.191194	0.289453	0.33109	0.525592	866.32	0.356215	0.391662	0.48175	0.525592	866.32	0.540255	0.557032	0.653794	0.525592	866.32	0.525229	0.537341	0.539284	0.525592	866.32	0.195074	0.276723	0.2999	0.525592	866.32	0.218513	0.273046	0.30308	0.525592	866.32	0.424418	0.467009	0.585883	0.525592	866.32	0.511767	0.522966	0.526748	0.525592	866.32	0.249837	0.304023	0.310152	0.525592	866.32	0.227435	0.285398	0.32472	0.525592
871.08	0.191806	0.290321	0.331935	0.527246	871.08	0.357405	0.392947	0.483175	0.527246	871.08	0.541858	0.558815	0.655919	0.527246	871.08	0.526873	0.538996	0.54096	0.527246	871.08	0.195687	0.277554	0.300757	0.527246	871.08	0.219213	0.273852	0.30395	0.527246	871.08	0.425438	0.468276	0.587292	0.527246	871.08	0.513298	0.524529	0.528339	0.527246	871.08	0.250612	0.304915	0.311037	0.527246	871.08	0.228079	0.286253	0.325622	0.527246
875.84	0.192428	0.291172	0.332779	0.528854	875.84	0.358575	0.394162	0.484566	0.528854	875.84	0.543492	0.560603	0.658034	0.528854	875.84	0.528519	0.540686	0.542624	0.528854	875.84	0.196292	0.278332	0.301608	0.528854	875.84	0.219915	0.274619	0.304825	0.528854	875.84	0.42648	0.469502	0.588681	0.528854	875.84	0.514816	0.52614	0.529922	0.528854	875.84	0.251353	0.305844	0.311904	0.528854	875.84	0.228739	0.287074	0.326539	0.528854
880.6	0.193037	0.292032	0.333654	0.530461	880.6	0.359759	0.395407	0.485957	0.530461	880.6	0.5451	0.562355	0.660146	0.530461	880.6	0.530154	0.542316	0.544269	0.530461	880.6	0.196905	0.279115	0.30247	0.530461	880.6	0.220636	0.275391	0.305701	0.530461	880.6	0.427483	0.470757	0.590077	0.530461	880.6	0.516351	0.527742	0.531512	0.530461	880.6	0.25211	0.306698	0.312779	0.530461	880.6	0.22944	0.287892	0.327445	0.530461
885.36	0.19366	0.292923	0.334522	0.532098	885.36	0.360884	0.396659	0.487343	0.532098	885.36	0.546693	0.564087	0.662241	0.532098	885.36	0.531774	0.543962	0.545924	0.532098	885.36	0.197518	0.279902	0.303322	0.532098	885.36	0.2213	0.276159	0.306572	0.532098	885.36	0.428498	0.472006	0.591463	0.532098	885.36	0.517852	0.529379	0.533092	0.532098	885.36	0.252906	0.307544	0.313641	0.532098	885.36	0.23014	0.288671	0.328346	0.532098
890.12	0.194281	0.29375	0.335391	0.533718	890.12	0.362027	0.397899	0.48874	0.533718	890.12	0.548281	0.565791	0.66434	0.533718	890.12	0.53341	0.545679	0.547577	0.533718	890.12	0.19815	0.280678	0.304185	0.533718	890.12	0.221933	0.276935	0.30744	0.533718	890.12	0.429531	0.473219	0.592845	0.533718	890.12	0.519324	0.531024	0.534664	0.533718	890.12	0.253671	0.308388	0.314496	0.533718	890.12	0.230844	0.289471	0.32926	0.533718
894.88	0.194887	0.294584	0.336247	0.535309	894.88	0.363185	0.399114	0.490121	0.535309	894.88	0.549862	0.567473	0.666438	0.535309	894.88	0.534995	0.547329	0.549223	0.535309	894.88	0.198791	0.281444	0.30505	0.535309	894.88	0.222576	0.277731	0.30831	0.535309	894.88	0.430572	0.474422	0.594231	0.535309	894.88	0.520838	0.532657	0.536228	0.535309	894.88	0.25448	0.309232	0.315344	0.535309	894.88	0.231534	0.290289	0.330156	0.535309
899.64	0.195495	0.295472	0.337104	0.536903	899.64	0.3643	0.400353	0.491499	0.536903	899.64	0.551428	0.569164	0.668538	0.536903	899.64	0.536623	0.549011	0.550865	0.536903	899.64	0.199405	0.282229	0.30592	0.536903	899.64	0.223203	0.278529	0.309173	0.536903	899.64	0.431607	0.475663	0.5956	0.536903	899.64	0.522346	0.534218	0.537803	0.536903	899.64	0.255265	0.31008	0.316183	0.536903	899.64	0.232255	0.291091	0.331056	0.536903
904.4	0.196113	0.29631	0.337956	0.538504	904.4	0.365433	0.401561	0.492872	0.538504	904.4	0.552969	0.570869	0.670615	0.538504	904.4	0.538238	0.550675	0.552507	0.538504	904.4	0.200015	0.282989	0.306771	0.538504	904.4	0.223841	0.279333	0.310021	0.538504	904.4	0.432623	0.47685	0.596993	0.538504	904.4	0.523775	0.535748	0.53936	0.538504	904.4	0.256053	0.310932	0.317019	0.538504	904.4	0.232962	0.291861	0.331941	0.538504
909.16	0.196746	0.297155	0.338802	0.540139	909.16	0.366588	0.402764	0.494241	0.540139	909.16	0.554524	0.572512	0.672678	0.540139	909.16	0.539856	0.552351	0.554138	0.540139	909.16	0.200639	0.283769	0.30762	0.540139	909.16	0.224505	0.2801	0.310863	0.540139	909.16	0.433683	0.47806	0.598358	0.540139	909.16	0.525248	0.537296	0.540905	0.540139	909.16	0.256839	0.311764	0.317858	0.540139	909.16	0.233667	0.292662	0.332821	0.540139
913.92	0.197367	0.298001	0.339638	0.541738	913.92	0.367697	0.40397	0.495621	0.541738	913.92	0.556061	0.574167	0.674723	0.541738	913.92	0.541484	0.553994	0.555762	0.541738	913.92	0.201264	0.284531	0.308472	0.541738	913.92	0.225174	0.280863	0.311704	0.541738	913.92	0.434724	0.479227	0.59972	0.541738	913.92	0.526684	0.538856	0.542447	0.541738	913.92	0.257611	0.312597	0.318696	0.541738	913.92	0.234377	0.293437	0.333702	0.541738
918.68	0.198003	0.298851	0.340482	0.543402	918.68	0.368805	0.40512	0.496982	0.543402	918.68	0.557648	0.57591	0.676764	0.543402	918.68	0.543052	0.555622	0.55737	0.543402	918.68	0.201869	0.285283	0.309313	0.543402	918.68	0.225846	0.281608	0.312528	0.543402	918.68	0.435736	0.480412	0.60107	0.543402	918.68	0.528144	0.54043	0.543985	0.543402	918.68	0.258391	0.313436	0.319536	0.543402	918.68	0.235044	0.294182	0.334586	0.543402
923.44	0.198636	0.299705	0.341322	0.545027	923.44	0.369929	0.40632	0.498329	0.545027	923.44	0.559214	0.577581	0.678801	0.545027	923.44	0.54465	0.557274	0.558991	0.545027	923.44	0.202453	0.28604	0.310159	0.545027	923.44	0.226496	0.28234	0.313363	0.545027	923.44	0.436796	0.481566	0.602409	0.545027	923.44	0.529577	0.541954	0.545523	0.545027	923.44	0.259158	0.314263	0.320366	0.545027	923.44	0.235711	0.294931	0.335462	0.545027
928.2	0.199233	0.300575	0.342164	0.546686	928.2	0.371014	0.407496	0.499676	0.546686	928.2	0.560795	0.579264	0.680825	0.546686	928.2	0.546256	0.558873	0.560599	0.546686	928.2	0.203042	0.286793	0.310979	0.546686	928.2	0.227142	0.283121	0.314194	0.546686	928.2	0.437849	0.482738	0.603751	0.546686	928.2	0.531057	0.543497	0.547069	0.546686	928.2	0.259937	0.3151	0.3212	0.546686	928.2	0.236372	0.295713	0.336341	0.546686
932.96	0.199853	0.301394	0.343015	0.548308	932.96	0.372103	0.408614	0.501031	0.548308	932.96	0.562332	0.58094	0.682857	0.548308	932.96	0.547803	0.56046	0.562217	0.548308	932.96	0.203621	0.287573	0.311807	0.548308	932.96	0.227797	0.283889	0.315028	0.548308	932.96	0.438924	0.483906	0.605092	0.548308	932.96	0.532515	0.545057	0.548612	0.548308	932.96	0.260697	0.315921	0.322021	0.548308	932.96	0.237039	0.296497	0.337229	0.548308
937.72	0.200475	0.302221	0.343845	0.549924	937.72	0.373201	0.409763	0.502377	0.549924	937.72	0.56388	0.582631	0.68488	0.549924	937.72	0.549331	0.562078	0.563838	0.549924	937.72	0.2042	0.288372	0.312627	0.549924	937.72	0.228456	0.284618	0.315869	0.549924	937.72	0.439949	0.485109	0.60643	0.549924	937.72	0.533991	0.546624	0.55016	0.549924	937.72	0.261489	0.316728	0.322843	0.549924	937.72	0.237718	0.297264	0.338117	0.549924
942.48	0.201106	0.303082	0.344691	0.551515	942.48	0.374268	0.410919	0.503723	0.551515	942.48	0.565391	0.584317	0.686899	0.551515	942.48	0.550873	0.563713	0.565468	0.551515	942.48	0.20478	0.289119	0.313451	0.551515	942.48	0.229082	0.285372	0.316715	0.551515	942.48	0.440958	0.486291	0.607755	0.551515	942.48	0.535449	0.54816	0.551704	0.551515	942.48	0.262243	0.317571	0.323661	0.551515	942.48	0.238373	0.298052	0.339007	0.551515
947.24	0.201689	0.303947	0.345537	0.553151	947.24	0.375349	0.41203	0.505063	0.553151	947.24	0.566918	0.585972	0.68892	0.553151	947.24	0.5524	0.565398	0.567101	0.553151	947.24	0.205368	0.289871	0.314265	0.553151	947.24	0.229731	0.286155	0.317563	0.553151	947.24	0.442007	0.487447	0.609081	0.553151	947.24	0.53696	0.549741	0.553246	0.553151	947.24	0.263023	0.318397	0.324471	0.553151	947.24	0.239044	0.298828	0.339894	0.553151
952	0.202284	0.304776	0.346371	0.554731	952	0.37645	0.413175	0.506402	0.554731	952	0.568464	0.587663	0.690935	0.554731	952	0.553944	0.567014	0.568709	0.554731	952	0.205975	0.29061	0.315078	0.554731	952	0.230373	0.286901	0.318406	0.554731	952	0.443006	0.488621	0.610397	0.554731	952	0.53847	0.551318	0.554786	0.554731	952	0.263774	0.319212	0.325286	0.554731	952	0.239721	0.299606	0.340764	0.554731
956.76	0.202881	0.30559	0.34722	0.556316	956.76	0.37756	0.414335	0.507742	0.556316	956.76	0.569962	0.58929	0.692927	0.556316	956.76	0.555506	0.568647	0.570304	0.556316	956.76	0.206573	0.291369	0.315903	0.556316	956.76	0.230996	0.287636	0.319237	0.556316	956.76	0.44398	0.489769	0.611709	0.556316	956.76	0.539954	0.552883	0.556311	0.556316	956.76	0.264556	0.320066	0.326095	0.556316	956.76	0.240416	0.300365	0.341638	0.556316
961.52	0.203484	0.306408	0.348058	0.5579	961.52	0.378659	0.41551	0.509065	0.5579	961.52	0.571502	0.590921	0.69492	0.5579	961.52	0.557075	0.570261	0.571907	0.5579	961.52	0.20717	0.292107	0.316722	0.5579	961.52	0.231641	0.28843	0.320066	0.5579	961.52	0.444961	0.490887	0.613009	0.5579	961.52	0.541413	0.554466	0.55785	0.5579	961.52	0.265313	0.320899	0.326909	0.5579	961.52	0.24111	0.301175	0.342528	0.5579
966.28	0.204051	0.307252	0.348903	0.559498	966.28	0.379777	0.41667	0.510393	0.559498	966.28	0.572999	0.592603	0.696916	0.559498	966.28	0.558644	0.571868	0.573468	0.559498	966.28	0.207787	0.292857	0.317536	0.559498	966.28	0.232271	0.289213	0.320897	0.559498	966.28	0.445902	0.492045	0.614308	0.559498	966.28	0.542892	0.556072	0.559362	0.559498	966.28	0.266042	0.321757	0.327726	0.559498	966.28	0.241824	0.30194	0.343398	0.559498
971.04	0.204647	0.308089	0.349733	0.561138	971.04	0.380893	0.417777	0.511699	0.561138	971.04	0.574523	0.594267	0.698922	0.561138	971.04	0.560193	0.573463	0.57504	0.561138	971.04	0.208391	0.293591	0.318347	0.561138	971.04	0.232914	0.289954	0.321718	0.561138	971.04	0.446834	0.493242	0.615602	0.561138	971.04	0.544385	0.557636	0.560881	0.561138	971.04	0.266755	0.322608	0.328552	0.561138	971.04	0.242509	0.30271	0.34427	0.561138
975.8	0.205259	0.308892	0.350557	0.562782	975.8	0.381948	0.418894	0.513003	0.562782	975.8	0.576068	0.595922	0.700917	0.562782	975.8	0.56176	0.575066	0.576601	0.562782	975.8	0.208986	0.294322	0.319154	0.562782	975.8	0.233539	0.290689	0.322554	0.562782	975.8	0.447793	0.494372	0.616894	0.562782	975.8	0.545818	0.559238	0.562387	0.562782	975.8	0.267502	0.323424	0.329343	0.562782	975.8	0.243147	0.303518	0.345135	0.562782
980.56	0.20585	0.309685	0.351396	0.56436	980.56	0.383014	0.41999	0.514322	0.56436	980.56	0.57758	0.597565	0.702915	0.56436	980.56	0.563301	0.576648	0.578169	0.56436	980.56	0.209574	0.295045	0.31996	0.56436	980.56	0.23415	0.291437	0.323377	0.56436	980.56	0.448723	0.495498	0.618155	0.56436	980.56	0.547225	0.560785	0.56389	0.56436	980.56	0.268237	0.324233	0.330134	0.56436	980.56	0.243801	0.304262	0.345997	0.56436
985.32	0.206431	0.310508	0.352209	0.565937	985.32	0.384061	0.421098	0.515643	0.565937	985.32	0.579086	0.599271	0.704901	0.565937	985.32	0.564833	0.578211	0.57975	0.565937	985.32	0.210165	0.295765	0.320757	0.565937	985.32	0.234786	0.292197	0.324211	0.565937	985.32	0.449656	0.496646	0.619425	0.565937	985.32	0.54862	0.562345	0.565393	0.565937	985.32	0.268962	0.325015	0.330929	0.565937	985.32	0.244448	0.305042	0.346865	0.565937
990.08	0.207018	0.31132	0.353036	0.567505	990.08	0.385091	0.422201	0.516946	0.567505	990.08	0.580585	0.600885	0.706875	0.567505	990.08	0.566408	0.579773	0.581312	0.567505	990.08	0.21074	0.29648	0.321563	0.567505	990.08	0.235415	0.292974	0.325039	0.567505	990.08	0.450588	0.497794	0.620687	0.567505	990.08	0.550067	0.563908	0.566903	0.567505	990.08	0.269713	0.325812	0.331716	0.567505	990.08	0.245114	0.305835	0.347705	0.567505
994.84	0.207608	0.312111	0.353847	0.56905	994.84	0.386144	0.423305	0.518248	0.56905	994.84	0.582082	0.602461	0.708847	0.56905	994.84	0.567953	0.581318	0.582859	0.56905	994.84	0.211336	0.297182	0.322367	0.56905	994.84	0.236078	0.293739	0.325858	0.56905	994.84	0.451574	0.498934	0.621936	0.56905	994.84	0.551463	0.565443	0.568406	0.56905	994.84	0.270432	0.326615	0.332508	0.56905	994.84	0.245799	0.306595	0.348556	0.56905
999.6	0.208205	0.312914	0.354648	0.570604	999.6	0.387185	0.424432	0.519544	0.570604	999.6	0.583631	0.604105	0.710814	0.570604	999.6	0.569459	0.582841	0.584411	0.570604	999.6	0.211929	0.297886	0.323153	0.570604	999.6	0.23674	0.294515	0.32666	0.570604	999.6	0.452559	0.500045	0.623168	0.570604	999.6	0.552846	0.566967	0.569917	0.570604	999.6	0.271166	0.32741	0.333293	0.570604	999.6	0.246454	0.307331	0.349396	0.570604
1004.36	0.208769	0.313708	0.355461	0.572137	1004.36	0.388203	0.425506	0.520831	0.572137	1004.36	0.585135	0.605682	0.712788	0.572137	1004.36	0.57095	0.584365	0.585965	0.572137	1004.36	0.2125	0.2986	0.323949	0.572137	1004.36	0.237379	0.295272	0.327465	0.572137	1004.36	0.453504	0.501155	0.624388	0.572137	1004.36	0.554256	0.568449	0.571415	0.572137	1004.36	0.271931	0.328204	0.334078	0.572137	1004.36	0.247108	0.308097	0.350241	0.572137
1009.12	0.20937	0.314541	0.356262	0.573677	1009.12	0.389245	0.426595	0.522108	0.573677	1009.12	0.586647	0.607343	0.714733	0.573677	1009.12	0.572468	0.585877	0.587519	0.573677	1009.12	0.213055	0.299316	0.32474	0.573677	1009.12	0.23804	0.296028	0.328266	0.573677	1009.12	0.454466	0.502323	0.625598	0.573677	1009.12	0.555639	0.569923	0.572909	0.573677	1009.12	0.272667	0.328993	0.334846	0.573677	1009.12	0.247771	0.308855	0.351088	0.573677
1013.88	0.209961	0.315331	0.357052	0.575239	1013.88	0.39026	0.427684	0.523396	0.575239	1013.88	0.588148	0.608965	0.71667	0.575239	1013.88	0.573956	0.587442	0.589049	0.575239	1013.88	0.213613	0.300025	0.325532	0.575239	1013.88	0.238698	0.29678	0.329067	0.575239	1013.88	0.455419	0.503434	0.626814	0.575239	1013.88	0.55705	0.57135	0.574381	0.575239	1013.88	0.273397	0.329788	0.335613	0.575239	1013.88	0.248385	0.309625	0.35193	0.575239
1018.64	0.210516	0.316141	0.357842	0.576858	1018.64	0.391311	0.428762	0.524681	0.576858	1018.64	0.58964	0.610566	0.718613	0.576858	1018.64	0.575465	0.588995	0.590577	0.576858	1018.64	0.214166	0.300722	0.326319	0.576858	1018.64	0.239315	0.29756	0.329867	0.576858	1018.64	0.45642	0.504505	0.628038	0.576858	1018.64	0.558467	0.572846	0.575857	0.576858	1018.64	0.274133	0.330593	0.336408	0.576858	1018.64	0.249022	0.310393	0.352765	0.576858
1023.4	0.211075	0.316996	0.35864	0.57845	1023.4	0.392362	0.429833	0.525955	0.57845	1023.4	0.591126	0.612175	0.72057	0.57845	1023.4	0.576928	0.590543	0.592105	0.57845	1023.4	0.214699	0.301436	0.32711	0.57845	1023.4	0.239944	0.298342	0.330666	0.57845	1023.4	0.457368	0.505612	0.629249	0.57845	1023.4	0.559874	0.574366	0.577346	0.57845	1023.4	0.274901	0.33138	0.337202	0.57845	1023.4	0.24969	0.311128	0.353602	0.57845
1028.16	0.211645	0.317809	0.359425	0.580036	1028.16	0.393417	0.430886	0.52724	0.580036	1028.16	0.592588	0.613826	0.72251	0.580036	1028.16	0.578428	0.592167	0.59365	0.580036	1028.16	0.21526	0.30214	0.327898	0.580036	1028.16	0.240589	0.299112	0.331475	0.580036	1028.16	0.458347	0.50669	0.630443	0.580036	1028.16	0.561257	0.575896	0.578848	0.580036	1028.16	0.275628	0.332155	0.337988	0.580036	1028.16	0.250338	0.311857	0.354435	0.580036
1032.92	0.212196	0.31863	0.360217	0.581647	1032.92	0.394485	0.431962	0.528508	0.581647	1032.92	0.594024	0.615435	0.724468	0.581647	1032.92	0.57991	0.593765	0.595152	0.581647	1032.92	0.215812	0.302869	0.328696	0.581647	1032.92	0.241239	0.299831	0.332261	0.581647	1032.92	0.459335	0.507777	0.631658	0.581647	1032.92	0.562636	0.577369	0.580328	0.581647	1032.92	0.276347	0.332937	0.338777	0.581647	1032.92	0.250971	0.312629	0.355276	0.581647
1037.68	0.21275	0.319445	0.361006	0.583226	1037.68	0.395524	0.433027	0.529758	0.583226	1037.68	0.595451	0.617092	0.726402	0.583226	1037.68	0.581389	0.595341	0.59668	0.583226	1037.68	0.216362	0.303599	0.329504	0.583226	1037.68	0.241869	0.300555	0.333038	0.583226	1037.68	0.460314	0.508895	0.632854	0.583226	1037.68	0.564038	0.57887	0.581816	0.583226	1037.68	0.277081	0.333707	0.339565	0.583226	1037.68	0.251619	0.313403	0.356094	0.583226
1042.44	0.213303	0.320264	0.361789	0.584778	1042.44	0.396538	0.434108	0.531019	0.584778	1042.44	0.596912	0.618723	0.728341	0.584778	1042.44	0.582868	0.596897	0.598205	0.584778	1042.44	0.21693	0.304305	0.330297	0.584778	1042.44	0.242464	0.301262	0.33381	0.584778	1042.44	0.461272	0.509991	0.634035	0.584778	1042.44	0.565444	0.580332	0.583306	0.584778	1042.44	0.277826	0.334528	0.340353	0.584778	1042.44	0.252274	0.314178	0.356921	0.584778
1047.2	0.213873	0.321077	0.362554	0.586335	1047.2	0.397541	0.435198	0.532269	0.586335	1047.2	0.598381	0.620354	0.730266	0.586335	1047.2	0.584374	0.598459	0.599705	0.586335	1047.2	0.217511	0.305021	0.331079	0.586335	1047.2	0.243054	0.301974	0.334582	0.586335	1047.2	0.462246	0.511111	0.635234	0.586335	1047.2	0.56687	0.581773	0.58479	0.586335	1047.2	0.278531	0.335311	0.341146	0.586335	1047.2	0.252906	0.314941	0.357742	0.586335
1051.96	0.21442	0.321885	0.363341	0.587886	1051.96	0.398578	0.436295	0.533527	0.587886	1051.96	0.599859	0.622	0.732188	0.587886	1051.96	0.585865	0.600023	0.601216	0.587886	1051.96	0.218091	0.305717	0.33186	0.587886	1051.96	0.243644	0.302685	0.335363	0.587886	1051.96	0.46321	0.512151	0.636426	0.587886	1051.96	0.568329	0.583263	0.586262	0.587886	1051.96	0.279234	0.336088	0.34194	0.587886	1051.96	0.253517	0.315686	0.358551	0.587886
1056.72	0.215	0.322735	0.364123	0.589476	1056.72	0.39962	0.437366	0.534762	0.589476	1056.72	0.601354	0.62364	0.73411	0.589476	1056.72	0.587342	0.601543	0.602721	0.589476	1056.72	0.218658	0.306441	0.332635	0.589476	1056.72	0.244262	0.303419	0.33613	0.589476	1056.72	0.464171	0.513256	0.637609	0.589476	1056.72	0.569753	0.584734	0.587744	0.589476	1056.72	0.279962	0.336892	0.342728	0.589476	1056.72	0.254117	0.316483	0.359372	0.589476
1061.48	0.215564	0.323564	0.364913	0.591098	1061.48	0.400657	0.438441	0.535973	0.591098	1061.48	0.602854	0.625217	0.73605	0.591098	1061.48	0.588782	0.603026	0.60425	0.591098	1061.48	0.219244	0.307127	0.33341	0.591098	1061.48	0.244882	0.304151	0.336908	0.591098	1061.48	0.465189	0.514363	0.638795	0.591098	1061.48	0.571122	0.586182	0.589213	0.591098	1061.48	0.280655	0.337636	0.343506	0.591098	1061.48	0.254723	0.317244	0.36019	0.591098
1066.24	0.216153	0.324383	0.365687	0.592688	1066.24	0.401704	0.439521	0.537201	0.592688	1066.24	0.604387	0.626838	0.737978	0.592688	1066.24	0.590237	0.604529	0.605757	0.592688	1066.24	0.219832	0.307818	0.334179	0.592688	1066.24	0.245489	0.304882	0.337679	0.592688	1066.24	0.4662	0.51544	0.63997	0.592688	1066.24	0.57252	0.587644	0.590664	0.592688	1066.24	0.281386	0.338434	0.344286	0.592688	1066.24	0.255329	0.318034	0.361001	0.592688
1071	0.216713	0.325188	0.366472	0.594257	1071	0.402703	0.440557	0.538411	0.594257	1071	0.605854	0.628473	0.739899	0.594257	1071	0.591689	0.605998	0.607258	0.594257	1071	0.220402	0.308499	0.334962	0.594257	1071	0.246113	0.305591	0.338455	0.594257	1071	0.467201	0.516522	0.641141	0.594257	1071	0.573928	0.589114	0.592099	0.594257	1071	0.282122	0.339176	0.34506	0.594257	1071	0.255943	0.318794	0.361808	0.594257
1075.76	0.217298	0.325962	0.367257	0.595821	1075.76	0.403741	0.441573	0.539629	0.595821	1075.76	0.607384	0.630079	0.741827	0.595821	1075.76	0.593164	0.607516	0.608751	0.595821	1075.76	0.220956	0.309158	0.335725	0.595821	1075.76	0.24674	0.306294	0.339235	0.595821	1075.76	0.468171	0.517613	0.642309	0.595821	1075.76	0.575279	0.590556	0.593529	0.595821	1075.76	0.282846	0.339916	0.345837	0.595821	1075.76	0.256528	0.319525	0.362607	0.595821
1080.52	0.217867	0.326747	0.368031	0.597386	1080.52	0.404761	0.442595	0.540864	0.597386	1080.52	0.608888	0.631677	0.743729	0.597386	1080.52	0.594589	0.609014	0.610243	0.597386	1080.52	0.221523	0.309833	0.336499	0.597386	1080.52	0.247352	0.306977	0.340011	0.597386	1080.52	0.469099	0.518704	0.643476	0.597386	1080.52	0.576622	0.591989	0.594943	0.597386	1080.52	0.283566	0.340678	0.346605	0.597386	1080.52	0.257132	0.32028	0.363405	0.597386
1085.28	0.218417	0.327559	0.368813	0.598919	1085.28	0.405823	0.443667	0.542076	0.598919	1085.28	0.610399	0.633262	0.74564	0.598919	1085.28	0.596058	0.61057	0.611727	0.598919	1085.28	0.222072	0.310532	0.337258	0.598919	1085.28	0.247972	0.307701	0.340801	0.598919	1085.28	0.470033	0.519774	0.644646	0.598919	1085.28	0.578032	0.593421	0.59636	0.598919	1085.28	0.284288	0.341457	0.34737	0.598919	1085.28	0.25773	0.320998	0.364206	0.598919
1090.04	0.218975	0.32836	0.369575	0.600434	1090.04	0.406867	0.444705	0.543285	0.600434	1090.04	0.611885	0.634807	0.747538	0.600434	1090.04	0.597489	0.612097	0.613214	0.600434	1090.04	0.222629	0.311205	0.33801	0.600434	1090.04	0.248594	0.308409	0.341573	0.600434	1090.04	0.470978	0.52083	0.645792	0.600434	1090.04	0.57943	0.594805	0.597781	0.600434	1090.04	0.284985	0.342233	0.348143	0.600434	1090.04	0.258335	0.321721	0.364994	0.600434
1094.8	0.219533	0.329167	0.37034	0.602003	1094.8	0.407886	0.44573	0.5445	0.602003	1094.8	0.613316	0.636382	0.749459	0.602003	1094.8	0.598971	0.613596	0.614696	0.602003	1094.8	0.223173	0.311899	0.338778	0.602003	1094.8	0.249224	0.309091	0.342332	0.602003	1094.8	0.471902	0.521919	0.646926	0.602003	1094.8	0.580817	0.596227	0.599218	0.602003	1094.8	0.285737	0.343041	0.348932	0.602003	1094.8	0.258936	0.322468	0.365775	0.602003
1099.56	0.220142	0.329971	0.371108	0.603556	1099.56	0.408927	0.446728	0.545713	0.603556	1099.56	0.614786	0.637951	0.751357	0.603556	1099.56	0.600448	0.615049	0.616169	0.603556	1099.56	0.223728	0.312582	0.339554	0.603556	1099.56	0.249819	0.309772	0.343098	0.603556	1099.56	0.472832	0.522962	0.648063	0.603556	1099.56	0.582114	0.597695	0.600634	0.603556	1099.56	0.286487	0.34379	0.349708	0.603556	1099.56	0.259553	0.323209	0.36657	0.603556
1104.32	0.220703	0.330799	0.37187	0.605105	1104.32	0.409956	0.447782	0.546935	0.605105	1104.32	0.616204	0.639506	0.753251	0.605105	1104.32	0.601915	0.616569	0.617643	0.605105	1104.32	0.224291	0.313243	0.340325	0.605105	1104.32	0.250408	0.310462	0.343862	0.605105	1104.32	0.473761	0.523951	0.649179	0.605105	1104.32	0.583431	0.599184	0.602049	0.605105	1104.32	0.287196	0.344538	0.350472	0.605105	1104.32	0.260173	0.323924	0.367367	0.605105
1109.08	0.22127	0.331642	0.372624	0.606598	1109.08	0.410969	0.448897	0.548151	0.606598	1109.08	0.617659	0.641063	0.755135	0.606598	1109.08	0.60335	0.618078	0.619121	0.606598	1109.08	0.224841	0.3139	0.341087	0.606598	1109.08	0.251001	0.311158	0.344616	0.606598	1109.08	0.474714	0.52498	0.650307	0.606598	1109.08	0.584754	0.600648	0.603456	0.606598	1109.08	0.287925	0.345278	0.351248	0.606598	1109.08	0.260796	0.324646	0.368159	0.606598
1113.84	0.221833	0.332464	0.373385	0.608117	1113.84	0.411937	0.449961	0.549386	0.608117	1113.84	0.619094	0.64263	0.75701	0.608117	1113.84	0.604766	0.619568	0.620587	0.608117	1113.84	0.225398	0.314586	0.341855	0.608117	1113.84	0.251599	0.311826	0.345374	0.608117	1113.84	0.475638	0.526052	0.651418	0.608117	1113.84	0.586061	0.602095	0.604861	0.608117	1113.84	0.288635	0.346003	0.352019	0.608117	1113.84	0.261376	0.325372	0.368955	0.608117
1118.6	0.222384	0.333313	0.374139	0.60957	1118.6	0.412939	0.450996	0.550608	0.60957	1118.6	0.620561	0.644233	0.758863	0.60957	1118.6	0.606223	0.621066	0.62205	0.60957	1118.6	0.225986	0.315252	0.342626	0.60957	1118.6	0.2522	0.312524	0.346122	0.60957	1118.6	0.47655	0.527089	0.652524	0.60957	1118.6	0.587406	0.603525	0.606253	0.60957	1118.6	0.289359	0.346738	0.352785	0.60957	1118.6	0.261963	0.326106	0.369753	0.60957
1123.36	0.222963	0.33416	0.374902	0.611057	1123.36	0.41396	0.45203	0.551823	0.611057	1123.36	0.622022	0.645774	0.760717	0.611057	1123.36	0.607635	0.622598	0.623528	0.611057	1123.36	0.226538	0.315956	0.343379	0.611057	1123.36	0.252779	0.313221	0.346882	0.611057	1123.36	0.477456	0.528123	0.653638	0.611057	1123.36	0.58879	0.604946	0.607661	0.611057	1123.36	0.290027	0.347479	0.353542	0.611057	1123.36	0.262572	0.326797	0.370543	0.611057
1128.12	0.223517	0.334972	0.375654	0.61258	1128.12	0.414992	0.453035	0.553041	0.61258	1128.12	0.623487	0.647323	0.762588	0.61258	1128.12	0.609047	0.624094	0.624993	0.61258	1128.12	0.227099	0.316656	0.34413	0.61258	1128.12	0.25337	0.313934	0.347629	0.61258	1128.12	0.478397	0.529164	0.654746	0.61258	1128.12	0.590097	0.606379	0.609054	0.61258	1128.12	0.290726	0.348215	0.354305	0.61258	1128.12	0.263195	0.327499	0.371331	0.61258
1132.88	0.224073	0.335794	0.376409	0.614099	1132.88	0.41597	0.454048	0.554246	0.614099	1132.88	0.624964	0.648806	0.764436	0.614099	1132.88	0.610427	0.625614	0.626435	0.614099	1132.88	0.227652	0.317318	0.344876	0.614099	1132.88	0.253953	0.314618	0.348379	0.614099	1132.88	0.479302	0.530195	0.655841	0.614099	1132.88	0.59145	0.607769	0.61044	0.614099	1132.88	0.291424	0.348956	0.355079	0.614099	1132.88	0.263813	0.328181	0.372117	0.614099
1137.64	0.224646	0.336567	0.377157	0.615621	1137.64	0.416949	0.45503	0.555447	0.615621	1137.64	0.626383	0.650286	0.766268	0.615621	1137.64	0.611812	0.627143	0.627884	0.615621	1137.64	0.228203	0.317983	0.345633	0.615621	1137.64	0.254565	0.315265	0.349131	0.615621	1137.64	0.480249	0.531213	0.656929	0.615621	1137.64	0.592813	0.609174	0.611809	0.615621	1137.64	0.29214	0.349699	0.355843	0.615621	1137.64	0.264416	0.328896	0.372886	0.615621
1142.4	0.22521	0.337341	0.377919	0.6172	1142.4	0.417913	0.456055	0.556647	0.6172	1142.4	0.62777	0.651782	0.768102	0.6172	1142.4	0.613202	0.628631	0.629335	0.6172	1142.4	0.228751	0.318658	0.346387	0.6172	1142.4	0.255169	0.315961	0.34987	0.6172	1142.4	0.48116	0.532205	0.658022	0.6172	1142.4	0.594085	0.610561	0.613201	0.6172	1142.4	0.292845	0.350446	0.356603	0.6172	1142.4	0.265012	0.329592	0.373651	0.6172
1147.16	0.225777	0.338145	0.37867	0.618737	1147.16	0.418917	0.457092	0.557848	0.618737	1147.16	0.629173	0.653276	0.76994	0.618737	1147.16	0.614583	0.630195	0.630774	0.618737	1147.16	0.229291	0.319306	0.347124	0.618737	1147.16	0.255764	0.316673	0.350612	0.618737	1147.16	0.482085	0.533248	0.659122	0.618737	1147.16	0.595365	0.611972	0.614575	0.618737	1147.16	0.29355	0.351193	0.357352	0.618737	1147.16	0.265621	0.330296	0.374416	0.618737
1151.92	0.226342	0.338912	0.379417	0.620299	1151.92	0.419895	0.458096	0.559052	0.620299	1151.92	0.630594	0.654805	0.771785	0.620299	1151.92	0.615935	0.631713	0.632227	0.620299	1151.92	0.229846	0.319946	0.347863	0.620299	1151.92	0.256379	0.317363	0.351337	0.620299	1151.92	0.483017	0.534287	0.660215	0.620299	1151.92	0.596662	0.613334	0.615926	0.620299	1151.92	0.29425	0.351945	0.358099	0.620299	1151.92	0.266233	0.330991	0.375179	0.620299
1156.68	0.226903	0.339671	0.380183	0.621842	1156.68	0.420847	0.459134	0.560234	0.621842	1156.68	0.631975	0.65632	0.773633	0.621842	1156.68	0.617298	0.633226	0.633652	0.621842	1156.68	0.230396	0.320606	0.348603	0.621842	1156.68	0.256987	0.318087	0.352075	0.621842	1156.68	0.483917	0.535319	0.661317	0.621842	1156.68	0.597939	0.614672	0.617295	0.621842	1156.68	0.294952	0.352697	0.358849	0.621842	1156.68	0.266798	0.331677	0.375957	0.621842
1161.44	0.22748	0.340443	0.380942	0.623375	1161.44	0.421805	0.46016	0.561429	0.623375	1161.44	0.633401	0.657836	0.775451	0.623375	1161.44	0.61868	0.634701	0.635081	0.623375	1161.44	0.230944	0.321251	0.349342	0.623375	1161.44	0.257555	0.318739	0.352802	0.623375	1161.44	0.484795	0.536363	0.662426	0.623375	1161.44	0.599218	0.616035	0.618645	0.623375	1161.44	0.295646	0.353452	0.359601	0.623375	1161.44	0.267422	0.332369	0.376727	0.623375
1166.2	0.22802	0.341224	0.381702	0.624899	1166.2	0.422733	0.461198	0.562638	0.624899	1166.2	0.634782	0.659343	0.777275	0.624899	1166.2	0.620046	0.636181	0.636488	0.624899	1166.2	0.23151	0.32193	0.350085	0.624899	1166.2	0.258155	0.31944	0.353532	0.624899	1166.2	0.485707	0.537428	0.663511	0.624899	1166.2	0.600524	0.617411	0.620003	0.624899	1166.2	0.296362	0.354221	0.360354	0.624899	1166.2	0.268017	0.33311	0.377487	0.624899
1170.96	0.228549	0.341975	0.382459	0.626369	1170.96	0.423712	0.46224	0.563844	0.626369	1170.96	0.636187	0.660857	0.779122	0.626369	1170.96	0.621353	0.637672	0.637921	0.626369	1170.96	0.232094	0.322626	0.350817	0.626369	1170.96	0.2587	0.320138	0.354252	0.626369	1170.96	0.486601	0.538454	0.664586	0.626369	1170.96	0.601783	0.618771	0.62136	0.626369	1170.96	0.297051	0.354947	0.3611	0.626369	1170.96	0.268628	0.333839	0.378254	0.626369
1175.72	0.229093	0.342776	0.383214	0.627834	1175.72	0.424702	0.463269	0.565058	0.627834	1175.72	0.637622	0.66236	0.780933	0.627834	1175.72	0.622717	0.639091	0.639349	0.627834	1175.72	0.23263	0.323317	0.351554	0.627834	1175.72	0.259281	0.320808	0.354983	0.627834	1175.72	0.487497	0.539469	0.665669	0.627834	1175.72	0.603085	0.620155	0.622716	0.627834	1175.72	0.297718	0.355679	0.361845	0.627834	1175.72	0.269236	0.334542	0.379023	0.627834
1180.48	0.229652	0.343567	0.383974	0.629352	1180.48	0.425684	0.464297	0.566258	0.629352	1180.48	0.639041	0.663844	0.78278	0.629352	1180.48	0.624079	0.640552	0.640769	0.629352	1180.48	0.233168	0.324016	0.352272	0.629352	1180.48	0.259851	0.321519	0.355712	0.629352	1180.48	0.488382	0.540511	0.666736	0.629352	1180.48	0.604355	0.621506	0.624063	0.629352	1180.48	0.298383	0.356387	0.362589	0.629352	1180.48	0.269829	0.335241	0.379787	0.629352
1185.24	0.230216	0.344337	0.38473	0.630856	1185.24	0.426654	0.465327	0.567463	0.630856	1185.24	0.640435	0.665367	0.784611	0.630856	1185.24	0.625458	0.642012	0.642182	0.630856	1185.24	0.233719	0.324671	0.352998	0.630856	1185.24	0.260417	0.322233	0.356445	0.630856	1185.24	0.489317	0.541514	0.667814	0.630856	1185.24	0.605659	0.622844	0.625413	0.630856	1185.24	0.299075	0.357082	0.363314	0.630856	1185.24	0.270447	0.335926	0.380545	0.630856
1190	0.23075	0.345104	0.385479	0.63233	1190	0.427607	0.466349	0.568653	0.63233	1190	0.641834	0.666884	0.786436	0.63233	1190	0.626887	0.64354	0.643593	0.63233	1190	0.234264	0.325333	0.353732	0.63233	1190	0.260995	0.322923	0.357186	0.63233	1190	0.490224	0.542543	0.668885	0.63233	1190	0.606935	0.624187	0.626759	0.63233	1190	0.29976	0.35784	0.364033	0.63233	1190	0.271056	0.336625	0.3813	0.63233
1194.76	0.231302	0.345844	0.386232	0.633817	1194.76	0.428555	0.467369	0.569834	0.633817	1194.76	0.643247	0.668364	0.788246	0.633817	1194.76	0.628263	0.644996	0.644993	0.633817	1194.76	0.234823	0.325993	0.354468	0.633817	1194.76	0.261529	0.323686	0.357914	0.633817	1194.76	0.491112	0.543601	0.669954	0.633817	1194.76	0.608254	0.625551	0.628121	0.633817	1194.76	0.300451	0.358554	0.364781	0.633817	1194.76	0.271642	0.337335	0.382052	0.633817
1199.52	0.231877	0.346584	0.386985	0.635258	1199.52	0.429533	0.468411	0.571023	0.635258	1199.52	0.644673	0.669844	0.790059	0.635258	1199.52	0.629642	0.646389	0.646386	0.635258	1199.52	0.235367	0.326678	0.355189	0.635258	1199.52	0.262134	0.324373	0.358647	0.635258	1199.52	0.492029	0.544597	0.671018	0.635258	1199.52	0.609519	0.626906	0.629479	0.635258	1199.52	0.30116	0.359264	0.365519	0.635258	1199.52	0.272256	0.337997	0.382794	0.635258
1204.28	0.232438	0.347333	0.387729	0.636721	1204.28	0.430472	0.469412	0.572202	0.636721	1204.28	0.646046	0.671285	0.79186	0.636721	1204.28	0.631069	0.647796	0.64777	0.636721	1204.28	0.235905	0.327333	0.355909	0.636721	1204.28	0.26272	0.325056	0.359369	0.636721	1204.28	0.492912	0.545652	0.672084	0.636721	1204.28	0.610794	0.62828	0.630821	0.636721	1204.28	0.301848	0.360011	0.36625	0.636721	1204.28	0.272875	0.338679	0.383534	0.636721
1209.04	0.232981	0.348083	0.388482	0.638164	1209.04	0.431427	0.470404	0.573367	0.638164	1209.04	0.647436	0.672733	0.793663	0.638164	1209.04	0.632424	0.649159	0.64917	0.638164	1209.04	0.23643	0.327984	0.356623	0.638164	1209.04	0.263271	0.325728	0.360091	0.638164	1209.04	0.493865	0.546655	0.673133	0.638164	1209.04	0.612056	0.629641	0.632159	0.638164	1209.04	0.302499	0.360736	0.366978	0.638164	1209.04	0.273469	0.339366	0.384278	0.638164
1213.8	0.233518	0.348836	0.389239	0.639616	1213.8	0.432362	0.471416	0.574528	0.639616	1213.8	0.648821	0.674201	0.795462	0.639616	1213.8	0.633809	0.650513	0.650561	0.639616	1213.8	0.236978	0.328682	0.357341	0.639616	1213.8	0.263846	0.326419	0.360812	0.639616	1213.8	0.494775	0.547696	0.674197	0.639616	1213.8	0.613332	0.630998	0.633513	0.639616	1213.8	0.303144	0.361451	0.367701	0.639616	1213.8	0.274054	0.340031	0.385011	0.639616
1218.56	0.23408	0.349636	0.389975	0.641005	1218.56	0.433286	0.472415	0.57569	0.641005	1218.56	0.650177	0.6757	0.797293	0.641005	1218.56	0.635158	0.651887	0.651949	0.641005	1218.56	0.237504	0.32933	0.358044	0.641005	1218.56	0.264434	0.327094	0.361533	0.641005	1218.56	0.495695	0.548691	0.675249	0.641005	1218.56	0.614587	0.632342	0.634853	0.641005	1218.56	0.303824	0.362148	0.368412	0.641005	1218.56	0.274669	0.340746	0.385744	0.641005
1223.32	0.234598	0.350409	0.390725	0.642404	1223.32	0.434235	0.473366	0.576841	0.642404	1223.32	0.651533	0.677193	0.799105	0.642404	1223.32	0.636434	0.65333	0.653328	0.642404	1223.32	0.238034	0.330013	0.358754	0.642404	1223.32	0.264996	0.327792	0.362261	0.642404	1223.32	0.496576	0.549728	0.676307	0.642404	1223.32	0.615852	0.633688	0.6362	0.642404	1223.32	0.304477	0.362846	0.369119	0.642404	1223.32	0.275255	0.341438	0.386482	0.642404
1228.08	0.235115	0.351206	0.391461	0.643815	1228.08	0.435162	0.47434	0.577989	0.643815	1228.08	0.652888	0.678645	0.800908	0.643815	1228.08	0.637773	0.654765	0.654705	0.643815	1228.08	0.238555	0.330656	0.359477	0.643815	1228.08	0.26561	0.328453	0.362988	0.643815	1228.08	0.497471	0.550702	0.677349	0.643815	1228.08	0.617092	0.635066	0.637535	0.643815	1228.08	0.305183	0.363544	0.369825	0.643815	1228.08	0.275828	0.342155	0.387217	0.643815
1232.84	0.235629	0.351963	0.392197	0.645169	1232.84	0.436059	0.475348	0.57915	0.645169	1232.84	0.654209	0.680157	0.802694	0.645169	1232.84	0.639115	0.656164	0.656096	0.645169	1232.84	0.239107	0.331306	0.36018	0.645169	1232.84	0.266195	0.32914	0.363708	0.645169	1232.84	0.498405	0.55171	0.678392	0.645169	1232.84	0.618396	0.636463	0.638876	0.645169	1232.84	0.305846	0.364264	0.370534	0.645169	1232.84	0.276422	0.342859	0.387955	0.645169
1237.6	0.236166	0.352708	0.392939	0.646542	1237.6	0.436962	0.476326	0.580312	0.646542	1237.6	0.655578	0.681584	0.804479	0.646542	1237.6	0.640431	0.657577	0.657486	0.646542	1237.6	0.239636	0.331952	0.36089	0.646542	1237.6	0.266771	0.329823	0.36442	0.646542	1237.6	0.499269	0.552676	0.679444	0.646542	1237.6	0.619654	0.637798	0.640219	0.646542	1237.6	0.306556	0.36499	0.37125	0.646542	1237.6	0.276993	0.343533	0.388698	0.646542
1242.36	0.23671	0.353497	0.393683	0.648006	1242.36	0.437828	0.477334	0.581469	0.648006	1242.36	0.656903	0.682997	0.806263	0.648006	1242.36	0.641786	0.659052	0.658889	0.648006	1242.36	0.240162	0.332607	0.361603	0.648006	1242.36	0.267374	0.330538	0.365134	0.648006	1242.36	0.500112	0.553644	0.680484	0.648006	1242.36	0.620863	0.639123	0.641563	0.648006	1242.36	0.307214	0.365709	0.371971	0.648006	1242.36	0.277563	0.344186	0.389444	0.648006
1247.12	0.237256	0.354252	0.394427	0.649475	1247.12	0.438741	0.478306	0.58262	0.649475	1247.12	0.65823	0.684388	0.808065	0.649475	1247.12	0.643139	0.660443	0.660273	0.649475	1247.12	0.24069	0.333219	0.362322	0.649475	1247.12	0.267956	0.331241	0.365845	0.649475	1247.12	0.500989	0.554607	0.681505	0.649475	1247.12	0.622134	0.640456	0.642912	0.649475	1247.12	0.307911	0.366417	0.37268	0.649475	1247.12	0.278172	0.344797	0.390179	0.649475
1251.88	0.237787	0.355027	0.395184	0.650896	1251.88	0.439667	0.47924	0.583777	0.650896	1251.88	0.65959	0.68577	0.809836	0.650896	1251.88	0.644515	0.661879	0.661649	0.650896	1251.88	0.24122	0.333864	0.363044	0.650896	1251.88	0.26851	0.331932	0.366571	0.650896	1251.88	0.501857	0.55557	0.682524	0.650896	1251.88	0.623452	0.641813	0.64425	0.650896	1251.88	0.308574	0.367133	0.373392	0.650896	1251.88	0.278791	0.345435	0.390915	0.650896
1256.64	0.23833	0.35584	0.395925	0.6523	1256.64	0.440596	0.48014	0.584923	0.6523	1256.64	0.660932	0.687166	0.811602	0.6523	1256.64	0.645857	0.663311	0.663024	0.6523	1256.64	0.241742	0.334511	0.363752	0.6523	1256.64	0.269099	0.332646	0.367286	0.6523	1256.64	0.502715	0.556541	0.683551	0.6523	1256.64	0.624742	0.643143	0.645592	0.6523	1256.64	0.30924	0.36783	0.374108	0.6523	1256.64	0.279407	0.346092	0.391641	0.6523
1261.4	0.238856	0.356619	0.39666	0.653711	1261.4	0.441572	0.481115	0.586074	0.653711	1261.4	0.662257	0.688552	0.813362	0.653711	1261.4	0.647141	0.664705	0.664402	0.653711	1261.4	0.242248	0.335153	0.364461	0.653711	1261.4	0.269659	0.333344	0.368002	0.653711	1261.4	0.503628	0.557513	0.68458	0.653711	1261.4	0.626043	0.644513	0.646931	0.653711	1261.4	0.309893	0.368515	0.374815	0.653711	1261.4	0.28001	0.34675	0.392371	0.653711
1266.16	0.239432	0.357366	0.39741	0.655141	1266.16	0.442513	0.482073	0.58722	0.655141	1266.16	0.663617	0.689952	0.815114	0.655141	1266.16	0.64849	0.666111	0.665767	0.655141	1266.16	0.242756	0.33582	0.365167	0.655141	1266.16	0.270247	0.334042	0.368716	0.655141	1266.16	0.504525	0.558469	0.685604	0.655141	1266.16	0.627325	0.645839	0.648256	0.655141	1266.16	0.310568	0.369231	0.375523	0.655141	1266.16	0.280604	0.347415	0.393103	0.655141
1270.92	0.239976	0.358147	0.398136	0.656573	1270.92	0.443473	0.483038	0.588356	0.656573	1270.92	0.664923	0.691309	0.816881	0.656573	1270.92	0.6498	0.667444	0.667145	0.656573	1270.92	0.243253	0.336475	0.365869	0.656573	1270.92	0.270838	0.334756	0.369422	0.656573	1270.92	0.505477	0.559397	0.686611	0.656573	1270.92	0.628617	0.647183	0.649589	0.656573	1270.92	0.311264	0.369934	0.376222	0.656573	1270.92	0.281215	0.348072	0.393831	0.656573
1275.68	0.240508	0.358916	0.398877	0.65799	1275.68	0.444417	0.484011	0.589495	0.65799	1275.68	0.666232	0.692668	0.818636	0.65799	1275.68	0.651111	0.668851	0.668532	0.65799	1275.68	0.243759	0.337118	0.366564	0.65799	1275.68	0.271407	0.335486	0.370133	0.65799	1275.68	0.506385	0.560355	0.687626	0.65799	1275.68	0.629876	0.648509	0.650905	0.65799	1275.68	0.311923	0.37067	0.376915	0.65799	1275.68	0.28182	0.348753	0.394555	0.65799
1280.44	0.241053	0.359695	0.399598	0.659421	1280.44	0.445361	0.485013	0.590628	0.659421	1280.44	0.667507	0.694054	0.820398	0.659421	1280.44	0.652428	0.670288	0.669905	0.659421	1280.44	0.244243	0.337752	0.367263	0.659421	1280.44	0.272006	0.336193	0.370844	0.659421	1280.44	0.507285	0.56134	0.688631	0.659421	1280.44	0.63112	0.649806	0.652232	0.659421	1280.44	0.312597	0.371382	0.377614	0.659421	1280.44	0.282415	0.349416	0.395282	0.659421
1285.2	0.2416	0.360482	0.400338	0.66079	1285.2	0.446301	0.485999	0.591744	0.66079	1285.2	0.668755	0.695435	0.822148	0.66079	1285.2	0.653819	0.671727	0.671276	0.66079	1285.2	0.244753	0.338372	0.367966	0.66079	1285.2	0.27261	0.336886	0.371552	0.66079	1285.2	0.508173	0.562273	0.689623	0.66079	1285.2	0.632358	0.651128	0.65356	0.66079	1285.2	0.31326	0.372144	0.37831	0.66079	1285.2	0.283011	0.350047	0.396009	0.66079
1289.96	0.242125	0.361245	0.401063	0.66223	1289.96	0.447202	0.487009	0.59286	0.66223	1289.96	0.670067	0.696774	0.823903	0.66223	1289.96	0.655165	0.673062	0.672654	0.66223	1289.96	0.245273	0.339053	0.368666	0.66223	1289.96	0.273197	0.337577	0.372253	0.66223	1289.96	0.509091	0.563214	0.690615	0.66223	1289.96	0.633625	0.652421	0.654894	0.66223	1289.96	0.313911	0.372878	0.379011	0.66223	1289.96	0.283579	0.350728	0.39673	0.66223
1294.72	0.242651	0.362023	0.401782	0.663596	1294.72	0.448104	0.488007	0.593974	0.663596	1294.72	0.671357	0.698121	0.825664	0.663596	1294.72	0.656538	0.674421	0.674029	0.663596	1294.72	0.245783	0.339725	0.369356	0.663596	1294.72	0.273747	0.338301	0.37296	0.663596	1294.72	0.509971	0.564138	0.691619	0.663596	1294.72	0.634899	0.653667	0.65623	0.663596	1294.72	0.314587	0.37357	0.379709	0.663596	1294.72	0.284149	0.351396	0.397434	0.663596
1299.48	0.243169	0.362774	0.402493	0.664967	1299.48	0.449015	0.489028	0.595085	0.664967	1299.48	0.672628	0.699496	0.827397	0.664967	1299.48	0.657926	0.675823	0.675399	0.664967	1299.48	0.246254	0.340404	0.370049	0.664967	1299.48	0.274326	0.339018	0.373655	0.664967	1299.48	0.510846	0.565099	0.692616	0.664967	1299.48	0.636085	0.654924	0.65757	0.664967	1299.48	0.315269	0.374264	0.380399	0.664967	1299.48	0.284734	0.352063	0.398149	0.664967
1304.24	0.243711	0.363543	0.403199	0.666366	1304.24	0.449902	0.490008	0.596203	0.666366	1304.24	0.673895	0.700841	0.82912	0.666366	1304.24	0.659293	0.677192	0.676784	0.666366	1304.24	0.246763	0.341051	0.370743	0.666366	1304.24	0.274895	0.339687	0.374361	0.666366	1304.24	0.511723	0.566026	0.693611	0.666366	1304.24	0.637375	0.656247	0.658907	0.666366	1304.24	0.315953	0.374967	0.381091	0.666366	1304.24	0.285297	0.352748	0.398861	0.666366
1309	0.244242	0.364299	0.403908	0.667776	1309	0.450789	0.491032	0.597344	0.667776	1309	0.675239	0.702175	0.830839	0.667776	1309	0.660697	0.678565	0.678139	0.667776	1309	0.247234	0.34168	0.371436	0.667776	1309	0.275461	0.340358	0.37507	0.667776	1309	0.512624	0.566983	0.694598	0.667776	1309	0.638628	0.657529	0.660226	0.667776	1309	0.316618	0.375691	0.381766	0.667776	1309	0.285853	0.353397	0.399566	0.667776
1313.76	0.244762	0.365059	0.404616	0.66918	1313.76	0.451747	0.492029	0.598473	0.66918	1313.76	0.676536	0.703557	0.83254	0.66918	1313.76	0.662072	0.679973	0.679504	0.66918	1313.76	0.247745	0.342342	0.372131	0.66918	1313.76	0.276064	0.341055	0.375776	0.66918	1313.76	0.513528	0.567884	0.695583	0.66918	1313.76	0.639841	0.658791	0.661539	0.66918	1313.76	0.317277	0.376398	0.382461	0.66918	1313.76	0.286396	0.354092	0.400274	0.66918
1318.52	0.245325	0.365779	0.405316	0.670543	1318.52	0.452679	0.493067	0.599603	0.670543	1318.52	0.677809	0.704885	0.834257	0.670543	1318.52	0.663441	0.681404	0.680865	0.670543	1318.52	0.248214	0.343034	0.37283	0.670543	1318.52	0.27664	0.341724	0.376482	0.670543	1318.52	0.514436	0.568815	0.696546	0.670543	1318.52	0.641071	0.660107	0.662846	0.670543	1318.52	0.317952	0.377156	0.383144	0.670543	1318.52	0.286961	0.354779	0.400984	0.670543
1323.28	0.245875	0.366527	0.406017	0.671889	1323.28	0.453577	0.494037	0.60073	0.671889	1323.28	0.679105	0.706216	0.835958	0.671889	1323.28	0.664847	0.68279	0.682221	0.671889	1323.28	0.248712	0.343687	0.37353	0.671889	1323.28	0.277182	0.342401	0.3772	0.671889	1323.28	0.515326	0.569764	0.69751	0.671889	1323.28	0.642317	0.661416	0.664136	0.671889	1323.28	0.318615	0.377879	0.383825	0.671889	1323.28	0.28746	0.355478	0.401691	0.671889
1328.04	0.246406	0.367259	0.406727	0.673212	1328.04	0.4545	0.49499	0.601871	0.673212	1328.04	0.680353	0.707586	0.837652	0.673212	1328.04	0.666188	0.684191	0.683592	0.673212	1328.04	0.249194	0.344343	0.374223	0.673212	1328.04	0.277773	0.343078	0.377905	0.673212	1328.04	0.516209	0.570691	0.698484	0.673212	1328.04	0.643498	0.662688	0.665434	0.673212	1328.04	0.319248	0.378596	0.384513	0.673212	1328.04	0.287999	0.356175	0.402393	0.673212
1332.8	0.24694	0.367999	0.407431	0.674567	1332.8	0.455412	0.495968	0.603002	0.674567	1332.8	0.681557	0.708958	0.839345	0.674567	1332.8	0.667596	0.685587	0.684963	0.674567	1332.8	0.249665	0.344988	0.374918	0.674567	1332.8	0.278391	0.34375	0.378586	0.674567	1332.8	0.517093	0.571587	0.69945	0.674567	1332.8	0.644693	0.663975	0.666717	0.674567	1332.8	0.319898	0.379272	0.385205	0.674567	1332.8	0.288524	0.356873	0.403098	0.674567
1337.56	0.247458	0.368738	0.408133	0.675934	1337.56	0.456321	0.496943	0.604145	0.675934	1337.56	0.682814	0.710317	0.841027	0.675934	1337.56	0.668961	0.68701	0.686331	0.675934	1337.56	0.250143	0.3456	0.375603	0.675934	1337.56	0.278998	0.344415	0.379286	0.675934	1337.56	0.517969	0.572475	0.7004	0.675934	1337.56	0.645853	0.66529	0.668017	0.675934	1337.56	0.320558	0.379938	0.385889	0.675934	1337.56	0.289072	0.357558	0.403801	0.675934
1342.32	0.247959	0.36947	0.408829	0.677279	1342.32	0.457228	0.497934	0.605281	0.677279	1342.32	0.684117	0.711691	0.842714	0.677279	1342.32	0.670306	0.688407	0.687681	0.677279	1342.32	0.250625	0.3462	0.376282	0.677279	1342.32	0.279588	0.345089	0.379978	0.677279	1342.32	0.518799	0.573376	0.701345	0.677279	1342.32	0.647032	0.666578	0.669316	0.677279	1342.32	0.321206	0.380627	0.386584	0.677279	1342.32	0.289593	0.358214	0.404513	0.677279
1347.08	0.248449	0.37022	0.409526	0.678603	1347.08	0.458121	0.498905	0.606422	0.678603	1347.08	0.685348	0.71302	0.84439	0.678603	1347.08	0.671666	0.689803	0.689022	0.678603	1347.08	0.251093	0.346845	0.376955	0.678603	1347.08	0.280168	0.34576	0.38067	0.678603	1347.08	0.519663	0.574317	0.702299	0.678603	1347.08	0.648243	0.667843	0.670615	0.678603	1347.08	0.321868	0.381304	0.387267	0.678603	1347.08	0.290135	0.358896	0.405228	0.678603
1351.84	0.248943	0.370942	0.410233	0.679951	1351.84	0.459013	0.49991	0.607549	0.679951	1351.84	0.686647	0.714365	0.846061	0.679951	1351.84	0.673114	0.691125	0.690372	0.679951	1351.84	0.251604	0.347468	0.377637	0.679951	1351.84	0.280786	0.346414	0.381364	0.679951	1351.84	0.520534	0.575238	0.703249	0.679951	1351.84	0.649476	0.669104	0.671932	0.679951	1351.84	0.322546	0.381959	0.387956	0.679951	1351.84	0.290655	0.359574	0.405926	0.679951
1356.6	0.249464	0.371666	0.410928	0.681328	1356.6	0.459923	0.500871	0.608661	0.681328	1356.6	0.687944	0.71572	0.847721	0.681328	1356.6	0.674524	0.692464	0.691716	0.681328	1356.6	0.252121	0.348115	0.378314	0.681328	1356.6	0.281351	0.347054	0.382058	0.681328	1356.6	0.52141	0.576162	0.704197	0.681328	1356.6	0.650719	0.670366	0.67323	0.681328	1356.6	0.32321	0.382587	0.388645	0.681328	1356.6	0.291185	0.360276	0.406625	0.681328
1361.36	0.249984	0.372396	0.411614	0.682702	1361.36	0.460817	0.501877	0.609762	0.682702	1361.36	0.689231	0.716988	0.849381	0.682702	1361.36	0.675876	0.693871	0.693064	0.682702	1361.36	0.252615	0.348756	0.378981	0.682702	1361.36	0.281899	0.347714	0.382744	0.682702	1361.36	0.522241	0.577031	0.705139	0.682702	1361.36	0.651941	0.671642	0.674548	0.682702	1361.36	0.32389	0.383229	0.389341	0.682702	1361.36	0.29172	0.360952	0.407324	0.682702
1366.12	0.250519	0.373134	0.412303	0.684021	1366.12	0.461712	0.502818	0.610866	0.684021	1366.12	0.69051	0.718315	0.851011	0.684021	1366.12	0.677259	0.695253	0.694396	0.684021	1366.12	0.253116	0.349377	0.379645	0.684021	1366.12	0.282498	0.348369	0.383427	0.684021	1366.12	0.523058	0.577995	0.706089	0.684021	1366.12	0.65319	0.672892	0.675864	0.684021	1366.12	0.324556	0.383872	0.390034	0.684021	1366.12	0.292249	0.361636	0.408032	0.684021
1370.88	0.251048	0.373865	0.412979	0.685308	1370.88	0.462595	0.50375	0.611978	0.685308	1370.88	0.691774	0.719658	0.852657	0.685308	1370.88	0.678634	0.696639	0.695728	0.685308	1370.88	0.253604	0.350009	0.380319	0.685308	1370.88	0.283079	0.34906	0.384106	0.685308	1370.88	0.523866	0.578916	0.70704	0.685308	1370.88	0.654391	0.674135	0.677174	0.685308	1370.88	0.325198	0.384505	0.390709	0.685308	1370.88	0.292796	0.362331	0.408736	0.685308
1375.64	0.251557	0.374629	0.413665	0.686587	1375.64	0.463512	0.504699	0.613079	0.686587	1375.64	0.69303	0.720961	0.8543	0.686587	1375.64	0.680046	0.697983	0.697079	0.686587	1375.64	0.254119	0.350643	0.380987	0.686587	1375.64	0.283651	0.349728	0.384793	0.686587	1375.64	0.524702	0.57989	0.707987	0.686587	1375.64	0.655623	0.675395	0.678474	0.686587	1375.64	0.325836	0.385152	0.391377	0.686587	1375.64	0.293312	0.363041	0.409426	0.686587
1380.4	0.252081	0.37535	0.414335	0.687847	1380.4	0.464402	0.505629	0.614181	0.687847	1380.4	0.694292	0.722259	0.855947	0.687847	1380.4	0.68144	0.699321	0.69842	0.687847	1380.4	0.254598	0.351249	0.381663	0.687847	1380.4	0.284231	0.350417	0.385465	0.687847	1380.4	0.525544	0.580785	0.708947	0.687847	1380.4	0.656847	0.676605	0.679768	0.687847	1380.4	0.326481	0.385803	0.392036	0.687847	1380.4	0.293843	0.363749	0.410111	0.687847
1385.16	0.252619	0.376075	0.415011	0.689108	1385.16	0.465304	0.506564	0.615286	0.689108	1385.16	0.695619	0.723524	0.857593	0.689108	1385.16	0.682813	0.700677	0.699734	0.689108	1385.16	0.255068	0.351855	0.382342	0.689108	1385.16	0.284826	0.35106	0.386146	0.689108	1385.16	0.526403	0.581678	0.709902	0.689108	1385.16	0.658088	0.677835	0.681079	0.689108	1385.16	0.327097	0.386467	0.392693	0.689108	1385.16	0.294389	0.364445	0.410797	0.689108
1389.92	0.253137	0.37677	0.415703	0.690407	1389.92	0.466195	0.507513	0.616396	0.690407	1389.92	0.696898	0.724836	0.859241	0.690407	1389.92	0.684198	0.702013	0.701047	0.690407	1389.92	0.255522	0.352494	0.383012	0.690407	1389.92	0.285387	0.351723	0.386822	0.690407	1389.92	0.527214	0.582592	0.710851	0.690407	1389.92	0.659312	0.679078	0.682392	0.690407	1389.92	0.327724	0.38716	0.39337	0.690407	1389.92	0.294923	0.365102	0.411486	0.690407
1394.68	0.25367	0.377505	0.416376	0.691739	1394.68	0.467077	0.50843	0.6175	0.691739	1394.68	0.698176	0.72613	0.860884	0.691739	1394.68	0.685575	0.703347	0.702357	0.691739	1394.68	0.256004	0.353159	0.383674	0.691739	1394.68	0.285959	0.352387	0.38752	0.691739	1394.68	0.528085	0.583516	0.711811	0.691739	1394.68	0.660546	0.68031	0.683689	0.691739	1394.68	0.328365	0.387837	0.394049	0.691739	1394.68	0.295439	0.36575	0.41218	0.691739
1399.44	0.254205	0.378221	0.41707	0.693003	1399.44	0.467957	0.509347	0.618596	0.693003	1399.44	0.699421	0.727381	0.86253	0.693003	1399.44	0.686934	0.704686	0.703663	0.693003	1399.44	0.25648	0.353803	0.384348	0.693003	1399.44	0.286515	0.353031	0.388214	0.693003	1399.44	0.52891	0.584456	0.712783	0.693003	1399.44	0.661757	0.681567	0.684987	0.693003	1399.44	0.329011	0.388515	0.394737	0.693003	1399.44	0.295994	0.36645	0.412869	0.693003
1404.2	0.254715	0.378918	0.417759	0.694291	1404.2	0.468818	0.51026	0.619704	0.694291	1404.2	0.700705	0.728683	0.864182	0.694291	1404.2	0.688296	0.706023	0.704969	0.694291	1404.2	0.256956	0.354381	0.385028	0.694291	1404.2	0.287078	0.353697	0.388917	0.694291	1404.2	0.529766	0.585334	0.713744	0.694291	1404.2	0.662934	0.682831	0.686285	0.694291	1404.2	0.329666	0.389185	0.395427	0.694291	1404.2	0.296544	0.3671	0.413548	0.694291
1408.96	0.255227	0.379621	0.418451	0.695534	1408.96	0.46964	0.511181	0.620788	0.695534	1408.96	0.702012	0.730037	0.865813	0.695534	1408.96	0.689674	0.707335	0.706276	0.695534	1408.96	0.25745	0.355022	0.38569	0.695534	1408.96	0.287629	0.354341	0.389618	0.695534	1408.96	0.530612	0.586255	0.714672	0.695534	1408.96	0.664121	0.684053	0.687598	0.695534	1408.96	0.330302	0.38985	0.396118	0.695534	1408.96	0.297102	0.367757	0.414223	0.695534
1413.72	0.255719	0.380304	0.419137	0.696808	1413.72	0.470469	0.512098	0.621886	0.696808	1413.72	0.70326	0.731296	0.867435	0.696808	1413.72	0.691041	0.708654	0.707585	0.696808	1413.72	0.257914	0.355672	0.386351	0.696808	1413.72	0.288191	0.355002	0.39031	0.696808	1413.72	0.531444	0.587208	0.715605	0.696808	1413.72	0.66525	0.685341	0.688893	0.696808	1413.72	0.330953	0.390509	0.396801	0.696808	1413.72	0.297675	0.368444	0.414909	0.696808
1418.48	0.256243	0.381008	0.41983	0.698147	1418.48	0.471365	0.513004	0.62298	0.698147	1418.48	0.704541	0.732586	0.869072	0.698147	1418.48	0.692428	0.70995	0.708902	0.698147	1418.48	0.258404	0.356295	0.387013	0.698147	1418.48	0.288727	0.355667	0.390983	0.698147	1418.48	0.532262	0.588108	0.716528	0.698147	1418.48	0.666414	0.686584	0.69019	0.698147	1418.48	0.331616	0.391167	0.397468	0.698147	1418.48	0.298222	0.369118	0.415591	0.698147
1423.24	0.256727	0.381735	0.420513	0.699413	1423.24	0.472261	0.513953	0.624073	0.699413	1423.24	0.705794	0.733851	0.870689	0.699413	1423.24	0.693818	0.711276	0.710215	0.699413	1423.24	0.258874	0.356899	0.387675	0.699413	1423.24	0.289278	0.356312	0.391648	0.699413	1423.24	0.533085	0.589034	0.717458	0.699413	1423.24	0.667608	0.687795	0.691471	0.699413	1423.24	0.33226	0.391805	0.398138	0.699413	1423.24	0.298776	0.369794	0.416267	0.699413
1428	0.257238	0.382477	0.421197	0.700719	1428	0.473119	0.51488	0.62516	0.700719	1428	0.707119	0.735117	0.872322	0.700719	1428	0.695177	0.712591	0.711517	0.700719	1428	0.25935	0.357505	0.388337	0.700719	1428	0.289842	0.356966	0.392327	0.700719	1428	0.533912	0.589908	0.71838	0.700719	1428	0.668796	0.689008	0.692775	0.700719	1428	0.332915	0.392456	0.398802	0.700719	1428	0.299321	0.370442	0.416953	0.700719
1432.76	0.257759	0.383172	0.421891	0.702009	1432.76	0.473963	0.515777	0.626236	0.702009	1432.76	0.708427	0.736391	0.873943	0.702009	1432.76	0.696484	0.713905	0.712837	0.702009	1432.76	0.259846	0.358094	0.389	0.702009	1432.76	0.290387	0.357624	0.393011	0.702009	1432.76	0.534735	0.590747	0.719297	0.702009	1432.76	0.669961	0.690243	0.694046	0.702009	1432.76	0.333561	0.393152	0.399477	0.702009	1432.76	0.299895	0.371105	0.417624	0.702009
1437.52	0.258285	0.383907	0.42257	0.703369	1437.52	0.474832	0.51667	0.627334	0.703369	1437.52	0.709715	0.73767	0.875552	0.703369	1437.52	0.697846	0.715232	0.714139	0.703369	1437.52	0.260297	0.35869	0.389658	0.703369	1437.52	0.2909	0.358249	0.393676	0.703369	1437.52	0.5356	0.591618	0.720209	0.703369	1437.52	0.671177	0.69148	0.695308	0.703369	1437.52	0.334199	0.393839	0.400129	0.703369	1437.52	0.300452	0.371746	0.418304	0.703369
1442.28	0.258802	0.38461	0.42325	0.704671	1442.28	0.475717	0.517611	0.628432	0.704671	1442.28	0.710971	0.738952	0.877158	0.704671	1442.28	0.699221	0.716562	0.715424	0.704671	1442.28	0.260762	0.359301	0.390311	0.704671	1442.28	0.291437	0.358893	0.394342	0.704671	1442.28	0.536439	0.592514	0.721122	0.704671	1442.28	0.672397	0.692731	0.696564	0.704671	1442.28	0.33482	0.394495	0.400784	0.704671	1442.28	0.301015	0.372368	0.418982	0.704671
1447.04	0.259293	0.38534	0.423933	0.705998	1447.04	0.476602	0.518552	0.629521	0.705998	1447.04	0.712212	0.740237	0.878743	0.705998	1447.04	0.700587	0.717881	0.716703	0.705998	1447.04	0.261241	0.359911	0.390973	0.705998	1447.04	0.292014	0.359533	0.395005	0.705998	1447.04	0.537321	0.59337	0.722032	0.705998	1447.04	0.673591	0.694001	0.697828	0.705998	1447.04	0.335438	0.395201	0.401452	0.705998	1447.04	0.301566	0.373	0.419666	0.705998
1451.8	0.259813	0.386057	0.424615	0.707285	1451.8	0.477511	0.51945	0.630607	0.707285	1451.8	0.713499	0.741503	0.880337	0.707285	1451.8	0.701933	0.719213	0.717994	0.707285	1451.8	0.261711	0.360506	0.391646	0.707285	1451.8	0.292571	0.360183	0.395666	0.707285	1451.8	0.538181	0.594202	0.722931	0.707285	1451.8	0.674761	0.695244	0.699098	0.707285	1451.8	0.336078	0.395899	0.402128	0.707285	1451.8	0.302131	0.373668	0.420347	0.707285
1456.56	0.260312	0.386796	0.425283	0.708651	1456.56	0.478395	0.520338	0.631681	0.708651	1456.56	0.714743	0.742781	0.881903	0.708651	1456.56	0.703254	0.720536	0.719287	0.708651	1456.56	0.262182	0.361101	0.392313	0.708651	1456.56	0.293159	0.360782	0.396337	0.708651	1456.56	0.539038	0.595035	0.723828	0.708651	1456.56	0.675942	0.696499	0.700353	0.708651	1456.56	0.336723	0.396609	0.402793	0.708651	1456.56	0.302655	0.374319	0.421018	0.708651
1461.32	0.260799	0.387537	0.425944	0.709992	1461.32	0.479267	0.521211	0.632778	0.709992	1461.32	0.715977	0.744075	0.883491	0.709992	1461.32	0.704533	0.721837	0.720571	0.709992	1461.32	0.262674	0.3617	0.392986	0.709992	1461.32	0.293705	0.361421	0.397016	0.709992	1461.32	0.539899	0.595861	0.724721	0.709992	1461.32	0.677073	0.697759	0.701607	0.709992	1461.32	0.337338	0.39725	0.403445	0.709992	1461.32	0.30318	0.374974	0.421684	0.709992
1466.08	0.261263	0.388279	0.426601	0.711314	1466.08	0.480156	0.522117	0.633857	0.711314	1466.08	0.717216	0.745374	0.885066	0.711314	1466.08	0.705813	0.723145	0.721868	0.711314	1466.08	0.263166	0.362296	0.39365	0.711314	1466.08	0.29424	0.362044	0.397696	0.711314	1466.08	0.540754	0.596689	0.72561	0.711314	1466.08	0.678288	0.698996	0.702844	0.711314	1466.08	0.337953	0.397909	0.404126	0.711314	1466.08	0.303723	0.375613	0.422349	0.711314
1470.84	0.261768	0.389029	0.427258	0.712646	1470.84	0.481023	0.5231	0.634943	0.712646	1470.84	0.718385	0.746648	0.886667	0.712646	1470.84	0.707082	0.724498	0.723153	0.712646	1470.84	0.263641	0.362936	0.394312	0.712646	1470.84	0.294806	0.362624	0.398354	0.712646	1470.84	0.541585	0.597488	0.726489	0.712646	1470.84	0.679438	0.700245	0.704083	0.712646	1470.84	0.338584	0.398566	0.404804	0.712646	1470.84	0.30425	0.376267	0.423021	0.712646
1475.6	0.262259	0.389719	0.427926	0.713906	1475.6	0.481903	0.524037	0.636024	0.713906	1475.6	0.719582	0.747882	0.888278	0.713906	1475.6	0.7084	0.725815	0.724431	0.713906	1475.6	0.26411	0.363553	0.394993	0.713906	1475.6	0.295352	0.363222	0.399031	0.713906	1475.6	0.542451	0.598348	0.727373	0.713906	1475.6	0.680607	0.701522	0.70533	0.713906	1475.6	0.339219	0.399206	0.405476	0.713906	1475.6	0.304783	0.376934	0.423682	0.713906
1480.36	0.26276	0.390431	0.428581	0.715182	1480.36	0.482757	0.524966	0.637099	0.715182	1480.36	0.720811	0.749145	0.889873	0.715182	1480.36	0.709707	0.727117	0.725722	0.715182	1480.36	0.264582	0.364151	0.395677	0.715182	1480.36	0.295911	0.363815	0.399694	0.715182	1480.36	0.543307	0.599172	0.728264	0.715182	1480.36	0.681781	0.702736	0.706553	0.715182	1480.36	0.339866	0.399901	0.406159	0.715182	1480.36	0.305333	0.377585	0.424337	0.715182
1485.12	0.263257	0.391131	0.429243	0.716418	1485.12	0.483618	0.52584	0.638159	0.716418	1485.12	0.722014	0.750402	0.891458	0.716418	1485.12	0.710964	0.72837	0.727018	0.716418	1485.12	0.265059	0.364772	0.396359	0.716418	1485.12	0.296463	0.364426	0.400367	0.716418	1485.12	0.544135	0.600045	0.729137	0.716418	1485.12	0.682932	0.703946	0.707782	0.716418	1485.12	0.340494	0.400548	0.406823	0.716418	1485.12	0.305885	0.378254	0.424984	0.716418
1489.88	0.263741	0.391807	0.429917	0.717667	1489.88	0.484487	0.526743	0.639216	0.717667	1489.88	0.723242	0.751641	0.893037	0.717667	1489.88	0.712226	0.72963	0.728288	0.717667	1489.88	0.26554	0.36538	0.397029	0.717667	1489.88	0.296989	0.365035	0.40104	0.717667	1489.88	0.545	0.600892	0.730015	0.717667	1489.88	0.684059	0.705165	0.70904	0.717667	1489.88	0.341159	0.401157	0.407483	0.717667	1489.88	0.306434	0.378949	0.425637	0.717667
1494.64	0.264212	0.392486	0.430569	0.718956	1494.64	0.485326	0.527624	0.640275	0.718956	1494.64	0.72449	0.752848	0.894632	0.718956	1494.64	0.713523	0.730849	0.729567	0.718956	1494.64	0.266025	0.365965	0.397692	0.718956	1494.64	0.297501	0.365603	0.401706	0.718956	1494.64	0.545846	0.601692	0.730888	0.718956	1494.64	0.685162	0.706382	0.710273	0.718956	1494.64	0.341808	0.401785	0.408148	0.718956	1494.64	0.307	0.379595	0.42628	0.718956
1499.4	0.2647	0.393198	0.431235	0.720181	1499.4	0.486207	0.528502	0.641349	0.720181	1499.4	0.725721	0.754052	0.896221	0.720181	1499.4	0.714794	0.732161	0.730834	0.720181	1499.4	0.266509	0.366546	0.398356	0.720181	1499.4	0.29804	0.366231	0.402375	0.720181	1499.4	0.546714	0.602497	0.731765	0.720181	1499.4	0.686261	0.707558	0.711502	0.720181	1499.4	0.34246	0.4024	0.408812	0.720181	1499.4	0.307511	0.380247	0.426927	0.720181
1504.16	0.265187	0.393897	0.43189	0.721419	1504.16	0.487133	0.529376	0.642423	0.721419	1504.16	0.726938	0.75528	0.897808	0.721419	1504.16	0.716097	0.733504	0.732107	0.721419	1504.16	0.266993	0.367155	0.399017	0.721419	1504.16	0.298587	0.366829	0.403049	0.721419	1504.16	0.547594	0.603305	0.732646	0.721419	1504.16	0.687379	0.708821	0.712721	0.721419	1504.16	0.343113	0.403019	0.40949	0.721419	1504.16	0.308047	0.380914	0.427592	0.721419
1508.92	0.265653	0.394611	0.432547	0.722624	1508.92	0.487947	0.530278	0.643484	0.722624	1508.92	0.728133	0.756465	0.899385	0.722624	1508.92	0.717429	0.734827	0.733377	0.722624	1508.92	0.267483	0.367725	0.399677	0.722624	1508.92	0.299124	0.36741	0.403714	0.722624	1508.92	0.548425	0.604114	0.733509	0.722624	1508.92	0.688516	0.710046	0.713953	0.722624	1508.92	0.343723	0.403676	0.410153	0.722624	1508.92	0.308553	0.381564	0.428251	0.722624
1513.68	0.266157	0.395317	0.433206	0.723829	1513.68	0.48875	0.531166	0.644546	0.723829	1513.68	0.729374	0.757666	0.900957	0.723829	1513.68	0.718721	0.736158	0.734645	0.723829	1513.68	0.267958	0.368313	0.400327	0.723829	1513.68	0.299668	0.368041	0.404366	0.723829	1513.68	0.549231	0.604899	0.734362	0.723829	1513.68	0.689624	0.711262	0.715176	0.723829	1513.68	0.344368	0.404348	0.410811	0.723829	1513.68	0.309063	0.382196	0.428914	0.723829
1518.44	0.266639	0.395984	0.43386	0.725074	1518.44	0.489599	0.53202	0.645608	0.725074	1518.44	0.730614	0.758871	0.902517	0.725074	1518.44	0.719986	0.737487	0.735915	0.725074	1518.44	0.268451	0.368917	0.400975	0.725074	1518.44	0.300215	0.368675	0.405028	0.725074	1518.44	0.550091	0.605693	0.735218	0.725074	1518.44	0.690693	0.712479	0.716406	0.725074	1518.44	0.344997	0.405034	0.411476	0.725074	1518.44	0.309573	0.382818	0.429579	0.725074
1523.2	0.267136	0.396643	0.434513	0.726284	1523.2	0.490391	0.53291	0.64666	0.726284	1523.2	0.731868	0.760051	0.904079	0.726284	1523.2	0.721288	0.738843	0.737174	0.726284	1523.2	0.268937	0.369511	0.401625	0.726284	1523.2	0.300768	0.36928	0.405703	0.726284	1523.2	0.550926	0.60649	0.736079	0.726284	1523.2	0.691802	0.713701	0.717633	0.726284	1523.2	0.345625	0.405718	0.41213	0.726284	1523.2	0.310081	0.38346	0.430242	0.726284
1527.96	0.267636	0.397336	0.435174	0.727545	1527.96	0.491259	0.533801	0.647722	0.727545	1527.96	0.733037	0.761233	0.905624	0.727545	1527.96	0.722566	0.740155	0.738436	0.727545	1527.96	0.269409	0.37011	0.402281	0.727545	1527.96	0.301298	0.3699	0.40638	0.727545	1527.96	0.551764	0.607262	0.736935	0.727545	1527.96	0.692927	0.714916	0.718878	0.727545	1527.96	0.346226	0.406399	0.412784	0.727545	1527.96	0.310594	0.38412	0.430914	0.727545
1532.72	0.268143	0.39803	0.435831	0.728762	1532.72	0.492112	0.534689	0.648787	0.728762	1532.72	0.734215	0.762473	0.907208	0.728762	1532.72	0.723841	0.741426	0.739694	0.728762	1532.72	0.269864	0.370702	0.402938	0.728762	1532.72	0.301843	0.370532	0.407037	0.728762	1532.72	0.552589	0.608095	0.737794	0.728762	1532.72	0.694054	0.716145	0.720098	0.728762	1532.72	0.346843	0.407066	0.413438	0.728762	1532.72	0.311084	0.384805	0.431575	0.728762
1537.48	0.268649	0.398701	0.436483	0.730029	1537.48	0.493021	0.535566	0.649843	0.730029	1537.48	0.735352	0.763655	0.908757	0.730029	1537.48	0.725113	0.742711	0.74095	0.730029	1537.48	0.270332	0.371258	0.403601	0.730029	1537.48	0.302335	0.371158	0.407698	0.730029	1537.48	0.553401	0.608874	0.738642	0.730029	1537.48	0.69517	0.717364	0.721311	0.730029	1537.48	0.347457	0.407724	0.414088	0.730029	1537.48	0.311582	0.385436	0.432238	0.730029
1542.24	0.269134	0.399372	0.437134	0.731295	1542.24	0.493879	0.536447	0.650897	0.731295	1542.24	0.736487	0.764813	0.910292	0.731295	1542.24	0.726405	0.744004	0.742208	0.731295	1542.24	0.270762	0.37182	0.404241	0.731295	1542.24	0.302881	0.371796	0.408368	0.731295	1542.24	0.554172	0.609699	0.739475	0.731295	1542.24	0.696274	0.718578	0.722525	0.731295	1542.24	0.348047	0.40838	0.414734	0.731295	1542.24	0.312055	0.386111	0.432905	0.731295
1547	0.26962	0.400035	0.437776	0.732549	1547	0.494733	0.537317	0.651948	0.732549	1547	0.737642	0.765991	0.911826	0.732549	1547	0.727681	0.745302	0.743466	0.732549	1547	0.271221	0.372408	0.404894	0.732549	1547	0.303392	0.372427	0.409033	0.732549	1547	0.554961	0.610499	0.740338	0.732549	1547	0.697347	0.719763	0.723742	0.732549	1547	0.348664	0.409032	0.415394	0.732549	1547	0.31257	0.386766	0.43358	0.732549
1551.76	0.270103	0.400709	0.43841	0.733759	1551.76	0.49561	0.538174	0.653008	0.733759	1551.76	0.738749	0.76718	0.913367	0.733759	1551.76	0.728981	0.746635	0.744708	0.733759	1551.76	0.27167	0.372982	0.405548	0.733759	1551.76	0.303933	0.373052	0.409702	0.733759	1551.76	0.555739	0.611295	0.741196	0.733759	1551.76	0.698513	0.72096	0.724964	0.733759	1551.76	0.349313	0.40968	0.41604	0.733759	1551.76	0.313059	0.387404	0.434261	0.733759
1556.52	0.270611	0.401412	0.439055	0.734985	1556.52	0.496416	0.539074	0.654047	0.734985	1556.52	0.73988	0.76836	0.914895	0.734985	1556.52	0.730252	0.747911	0.745965	0.734985	1556.52	0.272106	0.373544	0.406202	0.734985	1556.52	0.304501	0.373686	0.410351	0.734985	1556.52	0.556542	0.612058	0.74203	0.734985	1556.52	0.699672	0.722162	0.726164	0.734985	1556.52	0.349964	0.410356	0.416684	0.734985	1556.52	0.313572	0.38807	0.434927	0.734985
1561.28	0.271113	0.402073	0.439706	0.736177	1561.28	0.49728	0.539958	0.655084	0.736177	1561.28	0.740998	0.769552	0.916444	0.736177	1561.28	0.73152	0.749213	0.747217	0.736177	1561.28	0.272599	0.374106	0.406859	0.736177	1561.28	0.305064	0.374287	0.410997	0.736177	1561.28	0.557337	0.612814	0.742861	0.736177	1561.28	0.700766	0.723377	0.727359	0.736177	1561.28	0.350589	0.411006	0.417333	0.736177	1561.28	0.314061	0.388721	0.435595	0.736177
1566.04	0.271641	0.402729	0.440353	0.73733	1566.04	0.498172	0.540824	0.656114	0.73733	1566.04	0.742143	0.770708	0.917984	0.73733	1566.04	0.732765	0.750465	0.748466	0.73733	1566.04	0.273061	0.374638	0.407512	0.73733	1566.04	0.30559	0.37488	0.411666	0.73733	1566.04	0.558138	0.61359	0.743697	0.73733	1566.04	0.701883	0.724574	0.728554	0.73733	1566.04	0.351215	0.411622	0.417978	0.73733	1566.04	0.314563	0.389351	0.436267	0.73733
1570.8	0.272134	0.403409	0.440993	0.738542	1570.8	0.499058	0.541657	0.657148	0.738542	1570.8	0.743306	0.771871	0.919531	0.738542	1570.8	0.733963	0.75169	0.749715	0.738542	1570.8	0.273491	0.375211	0.40817	0.738542	1570.8	0.30612	0.375505	0.41231	0.738542	1570.8	0.558923	0.614394	0.744527	0.738542	1570.8	0.702942	0.725766	0.72976	0.738542	1570.8	0.351841	0.412283	0.418617	0.738542	1570.8	0.315072	0.389981	0.43693	0.738542
1575.56	0.272636	0.404066	0.44164	0.73978	1575.56	0.499945	0.54251	0.658188	0.73978	1575.56	0.744528	0.773063	0.921087	0.73978	1575.56	0.735181	0.752907	0.750944	0.73978	1575.56	0.273962	0.37579	0.408815	0.73978	1575.56	0.306661	0.376114	0.412961	0.73978	1575.56	0.559723	0.615185	0.745357	0.73978	1575.56	0.704033	0.726943	0.730957	0.73978	1575.56	0.352464	0.412941	0.419249	0.73978	1575.56	0.315579	0.390586	0.437589	0.73978
1580.32	0.273109	0.404743	0.442281	0.740904	1580.32	0.500796	0.543363	0.659231	0.740904	1580.32	0.745763	0.774262	0.922627	0.740904	1580.32	0.736454	0.754127	0.752189	0.740904	1580.32	0.274403	0.376376	0.409464	0.740904	1580.32	0.307203	0.376678	0.41361	0.740904	1580.32	0.560486	0.615972	0.746189	0.740904	1580.32	0.705132	0.728135	0.732153	0.740904	1580.32	0.353067	0.413584	0.419885	0.740904	1580.32	0.316064	0.391236	0.438246	0.740904
1585.08	0.273598	0.405451	0.442925	0.742142	1585.08	0.501661	0.544252	0.660272	0.742142	1585.08	0.746972	0.775424	0.92417	0.742142	1585.08	0.737696	0.755366	0.753433	0.742142	1585.08	0.274891	0.376954	0.410112	0.742142	1585.08	0.307767	0.377251	0.414265	0.742142	1585.08	0.561259	0.616797	0.747019	0.742142	1585.08	0.706244	0.729333	0.733336	0.742142	1585.08	0.353685	0.41423	0.42052	0.742142	1585.08	0.316541	0.39188	0.438909	0.742142
1589.84	0.274075	0.406125	0.443546	0.743352	1589.84	0.502535	0.545138	0.661313	0.743352	1589.84	0.748198	0.776557	0.925709	0.743352	1589.84	0.738962	0.756577	0.754688	0.743352	1589.84	0.275326	0.377568	0.410764	0.743352	1589.84	0.3083	0.377855	0.414895	0.743352	1589.84	0.562003	0.617582	0.747822	0.743352	1589.84	0.707265	0.730471	0.734518	0.743352	1589.84	0.354291	0.414879	0.421149	0.743352	1589.84	0.317047	0.392525	0.439576	0.743352
1594.6	0.274544	0.406789	0.444168	0.744559	1594.6	0.503411	0.546033	0.662349	0.744559	1594.6	0.74941	0.777727	0.927258	0.744559	1594.6	0.74024	0.75777	0.755929	0.744559	1594.6	0.275776	0.378196	0.4114	0.744559	1594.6	0.308843	0.378428	0.415531	0.744559	1594.6	0.562778	0.618405	0.748634	0.744559	1594.6	0.708328	0.731654	0.735709	0.744559	1594.6	0.354928	0.415523	0.421782	0.744559	1594.6	0.317589	0.393148	0.44024	0.744559
1599.36	0.275023	0.407467	0.444804	0.745776	1599.36	0.504268	0.546925	0.663386	0.745776	1599.36	0.750546	0.778867	0.928806	0.745776	1599.36	0.741501	0.759032	0.757165	0.745776	1599.36	0.276214	0.37879	0.412052	0.745776	1599.36	0.309375	0.37904	0.416173	0.745776	1599.36	0.563535	0.619207	0.74944	0.745776	1599.36	0.709398	0.732827	0.736893	0.745776	1599.36	0.355555	0.416172	0.422407	0.745776	1599.36	0.318102	0.393749	0.440909	0.745776
1604.12	0.27553	0.408153	0.445432	0.747007	1604.12	0.505112	0.547791	0.66441	0.747007	1604.12	0.751714	0.780009	0.930334	0.747007	1604.12	0.742754	0.760242	0.758387	0.747007	1604.12	0.276641	0.37938	0.412705	0.747007	1604.12	0.309891	0.379638	0.416802	0.747007	1604.12	0.564326	0.62006	0.750259	0.747007	1604.12	0.710449	0.734009	0.738064	0.747007	1604.12	0.356162	0.41683	0.423033	0.747007	1604.12	0.318609	0.394349	0.441584	0.747007
1608.88	0.276038	0.408845	0.446055	0.74826	1608.88	0.505985	0.548663	0.665424	0.74826	1608.88	0.752882	0.781161	0.931859	0.74826	1608.88	0.744006	0.761459	0.759625	0.74826	1608.88	0.27709	0.37998	0.413347	0.74826	1608.88	0.310415	0.380237	0.417431	0.74826	1608.88	0.565076	0.620842	0.75107	0.74826	1608.88	0.711548	0.73516	0.739252	0.74826	1608.88	0.356746	0.417487	0.423661	0.74826	1608.88	0.319129	0.394978	0.442256	0.74826
1613.64	0.276533	0.409534	0.446694	0.749477	1613.64	0.50684	0.549526	0.666439	0.749477	1613.64	0.754055	0.782284	0.933384	0.749477	1613.64	0.745275	0.762699	0.760864	0.749477	1613.64	0.277494	0.380556	0.414005	0.749477	1613.64	0.310949	0.380878	0.418056	0.749477	1613.64	0.56588	0.621659	0.751877	0.749477	1613.64	0.71266	0.736286	0.740432	0.749477	1613.64	0.357356	0.418115	0.424284	0.749477	1613.64	0.319646	0.395557	0.442917	0.749477
1618.4	0.277033	0.410214	0.447322	0.750633	1618.4	0.507725	0.550409	0.66747	0.750633	1618.4	0.755227	0.783419	0.93491	0.750633	1618.4	0.746557	0.763904	0.762109	0.750633	1618.4	0.277911	0.381153	0.414665	0.750633	1618.4	0.311472	0.381494	0.418681	0.750633	1618.4	0.566669	0.622455	0.752686	0.750633	1618.4	0.713774	0.737414	0.74162	0.750633	1618.4	0.35796	0.418753	0.424899	0.750633	1618.4	0.320143	0.396173	0.443559	0.750633
1623.16	0.277524	0.41085	0.447959	0.751805	1623.16	0.508535	0.551276	0.668504	0.751805	1623.16	0.756362	0.784567	0.936426	0.751805	1623.16	0.74778	0.765143	0.763349	0.751805	1623.16	0.278316	0.381755	0.415316	0.751805	1623.16	0.311997	0.382084	0.419306	0.751805	1623.16	0.567439	0.623267	0.753477	0.751805	1623.16	0.714918	0.738601	0.742795	0.751805	1623.16	0.358564	0.419375	0.425521	0.751805	1623.16	0.320643	0.396767	0.444213	0.751805
1627.92	0.278023	0.411495	0.448588	0.752977	1627.92	0.509354	0.55213	0.669541	0.752977	1627.92	0.757544	0.785703	0.937936	0.752977	1627.92	0.749033	0.766353	0.764588	0.752977	1627.92	0.278732	0.382335	0.415973	0.752977	1627.92	0.312502	0.382702	0.419927	0.752977	1627.92	0.568216	0.624064	0.754271	0.752977	1627.92	0.716063	0.739804	0.743999	0.752977	1627.92	0.359158	0.420023	0.426135	0.752977	1627.92	0.321128	0.397431	0.444865	0.752977
1632.68	0.278519	0.412197	0.449214	0.754167	1632.68	0.51017	0.552971	0.670551	0.754167	1632.68	0.758725	0.786833	0.939445	0.754167	1632.68	0.750296	0.767623	0.765844	0.754167	1632.68	0.279155	0.382948	0.416616	0.754167	1632.68	0.313019	0.38334	0.420555	0.754167	1632.68	0.568997	0.624867	0.755039	0.754167	1632.68	0.717186	0.741019	0.745171	0.754167	1632.68	0.359755	0.420665	0.426744	0.754167	1632.68	0.321646	0.39807	0.445516	0.754167
1637.44	0.279011	0.412868	0.449845	0.755396	1637.44	0.511054	0.553867	0.67157	0.755396	1637.44	0.759822	0.788016	0.94094	0.755396	1637.44	0.751564	0.768778	0.767072	0.755396	1637.44	0.279586	0.383562	0.417258	0.755396	1637.44	0.313542	0.383945	0.421174	0.755396	1637.44	0.569834	0.625669	0.755815	0.755396	1637.44	0.718318	0.742166	0.746346	0.755396	1637.44	0.360353	0.421339	0.427351	0.755396	1637.44	0.322144	0.398696	0.446155	0.755396
1642.2	0.279519	0.413543	0.450463	0.75657	1642.2	0.511894	0.554708	0.672574	0.75657	1642.2	0.761025	0.78911	0.94243	0.75657	1642.2	0.752855	0.770013	0.768306	0.75657	1642.2	0.280014	0.384155	0.417895	0.75657	1642.2	0.314048	0.384599	0.421811	0.75657	1642.2	0.570622	0.626517	0.756594	0.75657	1642.2	0.71945	0.743324	0.747522	0.75657	1642.2	0.360913	0.422002	0.427955	0.75657	1642.2	0.32265	0.399325	0.446809	0.75657
1646.96	0.279998	0.414211	0.451092	0.757752	1646.96	0.512743	0.555584	0.673576	0.757752	1646.96	0.762158	0.790214	0.943913	0.757752	1646.96	0.754148	0.771222	0.76954	0.757752	1646.96	0.280443	0.384785	0.418542	0.757752	1646.96	0.314577	0.38523	0.42244	0.757752	1646.96	0.571419	0.627348	0.757377	0.757752	1646.96	0.72054	0.744434	0.748699	0.757752	1646.96	0.36147	0.422667	0.428558	0.757752	1646.96	0.323151	0.39996	0.447468	0.757752
1651.72	0.280499	0.4149	0.451713	0.758971	1651.72	0.513533	0.556451	0.674586	0.758971	1651.72	0.763302	0.791329	0.945409	0.758971	1651.72	0.755437	0.772417	0.770768	0.758971	1651.72	0.280882	0.385383	0.419185	0.758971	1651.72	0.315055	0.385854	0.423068	0.758971	1651.72	0.572163	0.628204	0.758167	0.758971	1651.72	0.721643	0.745614	0.749869	0.758971	1651.72	0.362034	0.423286	0.429165	0.758971	1651.72	0.323654	0.400585	0.448121	0.758971
1656.48	0.280997	0.415607	0.45233	0.760163	1656.48	0.514363	0.557281	0.675595	0.760163	1656.48	0.764443	0.792454	0.94691	0.760163	1656.48	0.756675	0.773621	0.77198	0.760163	1656.48	0.281292	0.386003	0.419825	0.760163	1656.48	0.315574	0.386487	0.423692	0.760163	1656.48	0.572971	0.629066	0.758962	0.760163	1656.48	0.722815	0.74678	0.751027	0.760163	1656.48	0.362585	0.423902	0.429775	0.760163	1656.48	0.324145	0.401223	0.448785	0.760163
1661.24	0.281462	0.416309	0.45295	0.761385	1661.24	0.515188	0.558114	0.6766	0.761385	1661.24	0.765571	0.793559	0.948415	0.761385	1661.24	0.757931	0.774774	0.773189	0.761385	1661.24	0.281691	0.386635	0.420465	0.761385	1661.24	0.316107	0.387071	0.424322	0.761385	1661.24	0.573731	0.629936	0.759761	0.761385	1661.24	0.723908	0.747964	0.752164	0.761385	1661.24	0.363134	0.424526	0.430384	0.761385	1661.24	0.324629	0.401807	0.449434	0.761385
1666	0.281962	0.417016	0.453579	0.762625	1666	0.516018	0.558965	0.677613	0.762625	1666	0.766729	0.794676	0.949903	0.762625	1666	0.759188	0.775955	0.774397	0.762625	1666	0.282088	0.387251	0.4211	0.762625	1666	0.316626	0.387676	0.424949	0.762625	1666	0.574511	0.630786	0.760566	0.762625	1666	0.725047	0.749151	0.753313	0.762625	1666	0.363697	0.425135	0.430985	0.762625	1666	0.325084	0.402433	0.4501	0.762625
1670.76	0.28246	0.417711	0.454225	0.763861	1670.76	0.516852	0.559809	0.678616	0.763861	1670.76	0.767898	0.795781	0.951388	0.763861	1670.76	0.760446	0.777162	0.775616	0.763861	1670.76	0.28251	0.387847	0.421744	0.763861	1670.76	0.317166	0.388315	0.42557	0.763861	1670.76	0.575291	0.631646	0.76135	0.763861	1670.76	0.72617	0.750316	0.754434	0.763861	1670.76	0.364272	0.425761	0.431592	0.763861	1670.76	0.325552	0.403059	0.450759	0.763861
1675.52	0.282978	0.418404	0.454854	0.765059	1675.52	0.517721	0.560671	0.679593	0.765059	1675.52	0.769061	0.796893	0.952862	0.765059	1675.52	0.761659	0.778353	0.776812	0.765059	1675.52	0.282934	0.388445	0.422388	0.765059	1675.52	0.317687	0.388927	0.426189	0.765059	1675.52	0.57607	0.63254	0.762132	0.765059	1675.52	0.72731	0.751475	0.755564	0.765059	1675.52	0.364831	0.426365	0.432197	0.765059	1675.52	0.326046	0.403667	0.451428	0.765059
1680.28	0.283492	0.419132	0.455475	0.766259	1680.28	0.518493	0.561508	0.680577	0.766259	1680.28	0.77016	0.79803	0.954335	0.766259	1680.28	0.762904	0.779573	0.778002	0.766259	1680.28	0.283347	0.389055	0.423018	0.766259	1680.28	0.318177	0.389541	0.426816	0.766259	1680.28	0.576816	0.633404	0.762902	0.766259	1680.28	0.728403	0.752599	0.756706	0.766259	1680.28	0.365381	0.426997	0.432814	0.766259	1680.28	0.326561	0.404314	0.452087	0.766259
1685.04	0.283988	0.419789	0.456101	0.767496	1685.04	0.519322	0.562384	0.681556	0.767496	1685.04	0.771272	0.799127	0.955808	0.767496	1685.04	0.764087	0.780809	0.779188	0.767496	1685.04	0.283764	0.389649	0.423637	0.767496	1685.04	0.318676	0.390175	0.427445	0.767496	1685.04	0.577539	0.634259	0.763671	0.767496	1685.04	0.72949	0.753723	0.757826	0.767496	1685.04	0.365946	0.427625	0.433429	0.767496	1685.04	0.327078	0.404925	0.452746	0.767496
1689.8	0.284495	0.420441	0.456725	0.768647	1689.8	0.520132	0.563283	0.682542	0.768647	1689.8	0.772399	0.800271	0.957283	0.768647	1689.8	0.76531	0.782062	0.78037	0.768647	1689.8	0.284171	0.39023	0.424271	0.768647	1689.8	0.319185	0.390765	0.428074	0.768647	1689.8	0.578303	0.635134	0.764433	0.768647	1689.8	0.730602	0.754884	0.758952	0.768647	1689.8	0.366499	0.428226	0.434046	0.768647	1689.8	0.327565	0.405508	0.453401	0.768647
1694.56	0.284975	0.421113	0.457324	0.769799	1694.56	0.520948	0.564154	0.683537	0.769799	1694.56	0.773523	0.801342	0.958754	0.769799	1694.56	0.76649	0.783341	0.781555	0.769799	1694.56	0.284579	0.390802	0.424907	0.769799	1694.56	0.319689	0.391346	0.428699	0.769799	1694.56	0.579106	0.635987	0.765187	0.769799	1694.56	0.731672	0.755936	0.760074	0.769799	1694.56	0.367064	0.428834	0.434652	0.769799	1694.56	0.328064	0.406113	0.454058	0.769799
1699.32	0.285446	0.421797	0.457932	0.77097	1699.32	0.52175	0.56503	0.684529	0.77097	1699.32	0.774694	0.802391	0.960217	0.77097	1699.32	0.767638	0.784602	0.78273	0.77097	1699.32	0.284986	0.391392	0.425535	0.77097	1699.32	0.320189	0.391928	0.42931	0.77097	1699.32	0.579876	0.636888	0.765954	0.77097	1699.32	0.732702	0.757028	0.761198	0.77097	1699.32	0.367619	0.429465	0.435262	0.77097	1699.32	0.32859	0.406739	0.454706	0.77097
1704.08	0.285935	0.422439	0.45855	0.772136	1704.08	0.522569	0.565883	0.685516	0.772136	1704.08	0.77584	0.803463	0.961672	0.772136	1704.08	0.768855	0.785883	0.783919	0.772136	1704.08	0.285387	0.391968	0.426168	0.772136	1704.08	0.320671	0.392482	0.429924	0.772136	1704.08	0.580655	0.637754	0.766727	0.772136	1704.08	0.733726	0.7581	0.762314	0.772136	1704.08	0.368178	0.430097	0.435866	0.772136	1704.08	0.329099	0.407332	0.455364	0.772136
1708.84	0.286444	0.423081	0.459173	0.773325	1708.84	0.523433	0.566812	0.686513	0.773325	1708.84	0.776959	0.804479	0.963149	0.773325	1708.84	0.770075	0.787154	0.785097	0.773325	1708.84	0.285774	0.392527	0.426807	0.773325	1708.84	0.321158	0.393062	0.43054	0.773325	1708.84	0.581423	0.638627	0.767502	0.773325	1708.84	0.734771	0.759235	0.763446	0.773325	1708.84	0.368745	0.43075	0.436473	0.773325	1708.84	0.329598	0.407912	0.456021	0.773325
1713.6	0.286953	0.423757	0.459793	0.774474	1713.6	0.524245	0.567678	0.687514	0.774474	1713.6	0.778069	0.805586	0.964614	0.774474	1713.6	0.771262	0.788402	0.786258	0.774474	1713.6	0.286171	0.393093	0.42743	0.774474	1713.6	0.32165	0.393589	0.431152	0.774474	1713.6	0.582172	0.639492	0.768275	0.774474	1713.6	0.735808	0.760301	0.76459	0.774474	1713.6	0.369307	0.431396	0.437087	0.774474	1713.6	0.330087	0.408501	0.456669	0.774474
1718.36	0.287442	0.424421	0.460414	0.775604	1718.36	0.525079	0.568528	0.688514	0.775604	1718.36	0.779254	0.806684	0.966051	0.775604	1718.36	0.772463	0.789689	0.787423	0.775604	1718.36	0.286563	0.393628	0.428054	0.775604	1718.36	0.322136	0.394099	0.431778	0.775604	1718.36	0.58295	0.640358	0.769057	0.775604	1718.36	0.73687	0.761429	0.76572	0.775604	1718.36	0.369867	0.432004	0.437693	0.775604	1718.36	0.330592	0.409087	0.457313	0.775604
1723.12	0.287924	0.425069	0.461045	0.776786	1723.12	0.52591	0.569415	0.689497	0.776786	1723.12	0.780409	0.807773	0.967489	0.776786	1723.12	0.773637	0.790974	0.788596	0.776786	1723.12	0.286966	0.394178	0.428668	0.776786	1723.12	0.322654	0.394627	0.432374	0.776786	1723.12	0.583698	0.641179	0.76985	0.776786	1723.12	0.737884	0.762563	0.766854	0.776786	1723.12	0.370408	0.432601	0.438295	0.776786	1723.12	0.331082	0.409693	0.457965	0.776786
1727.88	0.288406	0.425724	0.46167	0.777943	1727.88	0.526729	0.570315	0.690489	0.777943	1727.88	0.781577	0.808868	0.968921	0.777943	1727.88	0.774818	0.792264	0.789763	0.777943	1727.88	0.28737	0.394728	0.429285	0.777943	1727.88	0.323161	0.395178	0.432987	0.777943	1727.88	0.584435	0.642019	0.770627	0.777943	1727.88	0.738932	0.763693	0.767985	0.777943	1727.88	0.370943	0.43321	0.438881	0.777943	1727.88	0.331552	0.410326	0.458612	0.777943
1732.64	0.288895	0.426379	0.462285	0.779101	1732.64	0.527598	0.571203	0.691482	0.779101	1732.64	0.782729	0.809931	0.970349	0.779101	1732.64	0.775977	0.793549	0.790929	0.779101	1732.64	0.287787	0.395317	0.429896	0.779101	1732.64	0.32367	0.395754	0.433591	0.779101	1732.64	0.585186	0.642919	0.771398	0.779101	1732.64	0.740018	0.764823	0.769113	0.779101	1732.64	0.37149	0.433834	0.43948	0.779101	1732.64	0.332025	0.410931	0.459253	0.779101
1737.4	0.289384	0.427025	0.462905	0.780246	1737.4	0.528442	0.572083	0.692454	0.780246	1737.4	0.783886	0.811029	0.97176	0.780246	1737.4	0.777155	0.79481	0.792102	0.780246	1737.4	0.288194	0.395886	0.430514	0.780246	1737.4	0.324207	0.396301	0.434206	0.780246	1737.4	0.585936	0.643798	0.772174	0.780246	1737.4	0.741052	0.765953	0.770261	0.780246	1737.4	0.372064	0.434473	0.440072	0.780246	1737.4	0.332498	0.411558	0.459898	0.780246
1742.16	0.289864	0.427684	0.463523	0.781443	1742.16	0.529291	0.572974	0.693439	0.781443	1742.16	0.785054	0.812124	0.973165	0.781443	1742.16	0.778293	0.796062	0.793279	0.781443	1742.16	0.288616	0.396484	0.431133	0.781443	1742.16	0.324748	0.39682	0.434817	0.781443	1742.16	0.586704	0.64466	0.77295	0.781443	1742.16	0.742139	0.767038	0.771402	0.781443	1742.16	0.372639	0.435118	0.440668	0.781443	1742.16	0.332978	0.412194	0.460533	0.781443
1746.92	0.290352	0.428334	0.464143	0.782611	1746.92	0.530146	0.573846	0.694423	0.782611	1746.92	0.786282	0.813236	0.974578	0.782611	1746.92	0.779391	0.797327	0.794442	0.782611	1746.92	0.289061	0.39708	0.431736	0.782611	1746.92	0.325276	0.397349	0.435422	0.782611	1746.92	0.587457	0.645522	0.773733	0.782611	1746.92	0.743228	0.768126	0.772536	0.782611	1746.92	0.373214	0.435763	0.441262	0.782611	1746.92	0.333439	0.412819	0.461176	0.782611
1751.68	0.290818	0.429004	0.464753	0.783776	1751.68	0.530987	0.574736	0.695426	0.783776	1751.68	0.787483	0.814362	0.975979	0.783776	1751.68	0.780533	0.798639	0.795613	0.783776	1751.68	0.28947	0.397657	0.432354	0.783776	1751.68	0.32582	0.397904	0.436031	0.783776	1751.68	0.588225	0.646367	0.774502	0.783776	1751.68	0.744286	0.769217	0.773652	0.783776	1751.68	0.37378	0.436385	0.441843	0.783776	1751.68	0.333919	0.413427	0.461816	0.783776
1756.44	0.291301	0.429706	0.465366	0.784972	1756.44	0.531826	0.575589	0.69642	0.784972	1756.44	0.788694	0.815437	0.977398	0.784972	1756.44	0.781684	0.799934	0.796768	0.784972	1756.44	0.289854	0.398248	0.432963	0.784972	1756.44	0.326365	0.398462	0.436635	0.784972	1756.44	0.589005	0.647206	0.775279	0.784972	1756.44	0.745386	0.770313	0.77479	0.784972	1756.44	0.374355	0.437032	0.442429	0.784972	1756.44	0.334394	0.414021	0.462452	0.784972
1761.2	0.291785	0.430386	0.465974	0.786161	1761.2	0.532643	0.576434	0.697412	0.786161	1761.2	0.789859	0.81653	0.978812	0.786161	1761.2	0.782775	0.801172	0.797924	0.786161	1761.2	0.290288	0.398851	0.43357	0.786161	1761.2	0.326897	0.399011	0.437226	0.786161	1761.2	0.589736	0.648072	0.776046	0.786161	1761.2	0.746514	0.771423	0.77591	0.786161	1761.2	0.374942	0.43764	0.44301	0.786161	1761.2	0.334864	0.414603	0.463092	0.786161
1765.96	0.292246	0.431091	0.46659	0.787354	1765.96	0.533479	0.577276	0.698416	0.787354	1765.96	0.791014	0.817636	0.98024	0.787354	1765.96	0.783918	0.802424	0.799072	0.787354	1765.96	0.290693	0.399443	0.434179	0.787354	1765.96	0.327432	0.399542	0.437824	0.787354	1765.96	0.590461	0.648954	0.776816	0.787354	1765.96	0.747618	0.772525	0.777036	0.787354	1765.96	0.375513	0.438251	0.443579	0.787354	1765.96	0.335344	0.415177	0.463717	0.787354
1770.72	0.292741	0.431775	0.467203	0.788549	1770.72	0.53428	0.578109	0.699401	0.788549	1770.72	0.792163	0.818738	0.981669	0.788549	1770.72	0.785095	0.803646	0.800225	0.788549	1770.72	0.291097	0.400009	0.434771	0.788549	1770.72	0.327958	0.400079	0.438416	0.788549	1770.72	0.591237	0.649811	0.777599	0.788549	1770.72	0.748729	0.773615	0.778164	0.788549	1770.72	0.376072	0.43885	0.444156	0.788549	1770.72	0.335815	0.415755	0.46434	0.788549
1775.48	0.293218	0.432438	0.467821	0.789769	1775.48	0.535109	0.578923	0.700377	0.789769	1775.48	0.793265	0.819838	0.983093	0.789769	1775.48	0.786264	0.804908	0.801376	0.789769	1775.48	0.291499	0.400559	0.435379	0.789769	1775.48	0.328494	0.400619	0.439031	0.789769	1775.48	0.591967	0.650702	0.778375	0.789769	1775.48	0.749842	0.774655	0.779289	0.789769	1775.48	0.376643	0.439415	0.444725	0.789769	1775.48	0.336265	0.416288	0.464971	0.789769
1780.24	0.293681	0.433083	0.468423	0.790964	1780.24	0.535943	0.579728	0.701353	0.790964	1780.24	0.794374	0.820973	0.984519	0.790964	1780.24	0.78743	0.806144	0.802527	0.790964	1780.24	0.291907	0.401124	0.436	0.790964	1780.24	0.329029	0.401147	0.439638	0.790964	1780.24	0.592734	0.651583	0.779153	0.790964	1780.24	0.750962	0.775724	0.780408	0.790964	1780.24	0.377208	0.439975	0.445307	0.790964	1780.24	0.33671	0.416833	0.465594	0.790964
1785	0.294167	0.433748	0.469033	0.792125	1785	0.536782	0.580552	0.70233	0.792125	1785	0.795502	0.822111	0.985929	0.792125	1785	0.788576	0.807374	0.803699	0.792125	1785	0.292324	0.401697	0.436602	0.792125	1785	0.329546	0.401709	0.440253	0.792125	1785	0.593489	0.652478	0.779936	0.792125	1785	0.752088	0.77683	0.781521	0.792125	1785	0.377764	0.440539	0.445882	0.792125	1785	0.337162	0.417398	0.46621	0.792125
1789.76	0.294662	0.434409	0.469643	0.793314	1789.76	0.537602	0.581448	0.703295	0.793314	1789.76	0.796622	0.823241	0.987332	0.793314	1789.76	0.789683	0.808602	0.804848	0.793314	1789.76	0.292753	0.402244	0.437205	0.793314	1789.76	0.330088	0.402245	0.44087	0.793314	1789.76	0.594245	0.653396	0.780702	0.793314	1789.76	0.753287	0.777872	0.782617	0.793314	1789.76	0.378315	0.441126	0.446455	0.793314	1789.76	0.337645	0.417982	0.466828	0.793314
1794.52	0.29516	0.435074	0.470242	0.794501	1794.52	0.538466	0.582331	0.704276	0.794501	1794.52	0.797743	0.824413	0.988731	0.794501	1794.52	0.79084	0.809801	0.806001	0.794501	1794.52	0.293193	0.402798	0.437814	0.794501	1794.52	0.330597	0.402799	0.441471	0.794501	1794.52	0.595003	0.654307	0.78147	0.794501	1794.52	0.754444	0.778881	0.783714	0.794501	1794.52	0.378868	0.441736	0.447035	0.794501	1794.52	0.338116	0.41853	0.467443	0.794501
1799.28	0.295666	0.435754	0.470842	0.79567	1799.28	0.539311	0.583187	0.705253	0.79567	1799.28	0.798899	0.82556	0.990136	0.79567	1799.28	0.79196	0.810984	0.807147	0.79567	1799.28	0.293604	0.403379	0.438418	0.79567	1799.28	0.331125	0.403345	0.442065	0.79567	1799.28	0.595827	0.655126	0.782239	0.79567	1799.28	0.75554	0.779978	0.784798	0.79567	1799.28	0.379408	0.442327	0.447617	0.79567	1799.28	0.338584	0.419116	0.46805	0.79567
1804.04	0.296174	0.436454	0.471443	0.796849	1804.04	0.54011	0.584056	0.706226	0.796849	1804.04	0.800039	0.826691	0.991535	0.796849	1804.04	0.793075	0.812183	0.808304	0.796849	1804.04	0.294016	0.403914	0.439025	0.796849	1804.04	0.331613	0.403899	0.442656	0.796849	1804.04	0.596588	0.655962	0.783019	0.796849	1804.04	0.756674	0.781052	0.785887	0.796849	1804.04	0.379944	0.442918	0.448195	0.796849	1804.04	0.339058	0.41968	0.46866	0.796849
1808.8	0.296642	0.437111	0.472047	0.798005	1808.8	0.540932	0.58491	0.707199	0.798005	1808.8	0.801175	0.827812	0.992934	0.798005	1808.8	0.794178	0.813431	0.809453	0.798005	1808.8	0.294415	0.404477	0.439625	0.798005	1808.8	0.332122	0.404461	0.443253	0.798005	1808.8	0.59735	0.656777	0.783785	0.798005	1808.8	0.757853	0.782112	0.786975	0.798005	1808.8	0.38049	0.443489	0.44878	0.798005	1808.8	0.339552	0.420266	0.469273	0.798005
1813.56	0.297143	0.437798	0.472657	0.79919	1813.56	0.541775	0.585781	0.708179	0.79919	1813.56	0.802339	0.828933	0.994344	0.79919	1813.56	0.795308	0.814645	0.810611	0.79919	1813.56	0.294848	0.405031	0.440215	0.79919	1813.56	0.332637	0.405006	0.443852	0.79919	1813.56	0.598123	0.657611	0.784544	0.79919	1813.56	0.759057	0.7832	0.788086	0.79919	1813.56	0.38102	0.444045	0.449369	0.79919	1813.56	0.34005	0.420842	0.469875	0.79919
1818.32	0.297639	0.438517	0.473259	0.800401	1818.32	0.542601	0.586646	0.709146	0.800401	1818.32	0.803492	0.83008	0.995745	0.800401	1818.32	0.796453	0.815897	0.811772	0.800401	1818.32	0.295295	0.405619	0.440812	0.800401	1818.32	0.333129	0.405581	0.44445	0.800401	1818.32	0.59888	0.65843	0.785302	0.800401	1818.32	0.760205	0.784242	0.789192	0.800401	1818.32	0.381581	0.444609	0.449956	0.800401	1818.32	0.340546	0.421419	0.470491	0.800401
1823.08	0.298144	0.439226	0.473856	0.801577	1823.08	0.543422	0.587489	0.710118	0.801577	1823.08	0.804662	0.831247	0.997135	0.801577	1823.08	0.797595	0.817159	0.812911	0.801577	1823.08	0.29568	0.40622	0.441416	0.801577	1823.08	0.33364	0.406123	0.445039	0.801577	1823.08	0.599633	0.659238	0.786065	0.801577	1823.08	0.761326	0.785278	0.790296	0.801577	1823.08	0.382154	0.445196	0.450537	0.801577	1823.08	0.341029	0.422023	0.471116	0.801577
1827.84	0.298634	0.439938	0.474461	0.802731	1827.84	0.544231	0.588337	0.711069	0.802731	1827.84	0.805827	0.832413	0.998505	0.802731	1827.84	0.798743	0.818393	0.814055	0.802731	1827.84	0.296106	0.406791	0.442017	0.802731	1827.84	0.33412	0.406691	0.445647	0.802731	1827.84	0.600378	0.660018	0.786836	0.802731	1827.84	0.762475	0.786348	0.791404	0.802731	1827.84	0.382694	0.445753	0.451131	0.802731	1827.84	0.341491	0.422643	0.471736	0.802731
1832.6	0.299119	0.440651	0.475055	0.803915	1832.6	0.545053	0.589203	0.712032	0.803915	1832.6	0.806982	0.833522	0.999885	0.803915	1832.6	0.799878	0.819647	0.815195	0.803915	1832.6	0.296488	0.407397	0.442606	0.803915	1832.6	0.334655	0.407218	0.446253	0.803915	1832.6	0.601095	0.660843	0.787598	0.803915	1832.6	0.763626	0.787422	0.792496	0.803915	1832.6	0.383259	0.446304	0.451708	0.803915	1832.6	0.342007	0.423246	0.472354	0.803915
1837.36	0.299624	0.441323	0.47565	0.805075	1837.36	0.545887	0.590074	0.712996	0.805075	1837.36	0.80812	0.834668	1.00129	0.805075	1837.36	0.801017	0.820873	0.816331	0.805075	1837.36	0.296892	0.407996	0.443213	0.805075	1837.36	0.335175	0.407767	0.446859	0.805075	1837.36	0.601892	0.661649	0.788347	0.805075	1837.36	0.764806	0.788475	0.793582	0.805075	1837.36	0.383837	0.446877	0.45229	0.805075	1837.36	0.342515	0.42385	0.472967	0.805075
1842.12	0.30011	0.441985	0.476248	0.806224	1842.12	0.546711	0.590954	0.713963	0.806224	1842.12	0.809217	0.83578	1.00266	0.806224	1842.12	0.802124	0.822134	0.817472	0.806224	1842.12	0.297319	0.408579	0.443818	0.806224	1842.12	0.335678	0.408276	0.447447	0.806224	1842.12	0.602646	0.662457	0.789108	0.806224	1842.12	0.765963	0.789547	0.794672	0.806224	1842.12	0.384391	0.447469	0.452883	0.806224	1842.12	0.34299	0.424477	0.473578	0.806224
1846.88	0.300609	0.442686	0.476824	0.80736	1846.88	0.547566	0.591835	0.714936	0.80736	1846.88	0.810357	0.836914	1.00403	0.80736	1846.88	0.803207	0.823384	0.818627	0.80736	1846.88	0.297716	0.409163	0.444433	0.80736	1846.88	0.336182	0.408798	0.448042	0.80736	1846.88	0.60344	0.663289	0.789851	0.80736	1846.88	0.76709	0.790608	0.795752	0.80736	1846.88	0.384915	0.448031	0.453464	0.80736	1846.88	0.34346	0.425104	0.474191	0.80736
1851.64	0.301112	0.443368	0.477404	0.80851	1851.64	0.548372	0.592751	0.715906	0.80851	1851.64	0.811502	0.83804	1.0054	0.80851	1851.64	0.804313	0.824643	0.819765	0.80851	1851.64	0.298096	0.409726	0.445052	0.80851	1851.64	0.336708	0.409342	0.44864	0.80851	1851.64	0.604223	0.6641	0.790588	0.80851	1851.64	0.768241	0.791665	0.796839	0.80851	1851.64	0.385439	0.44859	0.454035	0.80851	1851.64	0.343925	0.425716	0.474799	0.80851
1856.4	0.301599	0.444042	0.477993	0.809673	1856.4	0.549161	0.593631	0.716857	0.809673	1856.4	0.812629	0.839141	1.00676	0.809673	1856.4	0.805431	0.825899	0.820913	0.809673	1856.4	0.298482	0.410309	0.445662	0.809673	1856.4	0.337228	0.40988	0.449232	0.809673	1856.4	0.605001	0.664846	0.791318	0.809673	1856.4	0.769423	0.792701	0.797937	0.809673	1856.4	0.385972	0.449151	0.454614	0.809673	1856.4	0.344375	0.426337	0.475414	0.809673
1861.16	0.302074	0.444739	0.478572	0.810826	1861.16	0.549971	0.594507	0.71782	0.810826	1861.16	0.813757	0.840249	1.00812	0.810826	1861.16	0.806548	0.827084	0.822061	0.810826	1861.16	0.298905	0.410891	0.446262	0.810826	1861.16	0.337702	0.410415	0.449821	0.810826	1861.16	0.605789	0.66566	0.792052	0.810826	1861.16	0.770585	0.793737	0.79903	0.810826	1861.16	0.386522	0.449723	0.455194	0.810826	1861.16	0.34483	0.42693	0.476022	0.810826
1865.92	0.302531	0.445452	0.479169	0.811947	1865.92	0.550807	0.595379	0.71878	0.811947	1865.92	0.81485	0.8414	1.00948	0.811947	1865.92	0.807686	0.828272	0.823205	0.811947	1865.92	0.299298	0.41146	0.446853	0.811947	1865.92	0.338199	0.410957	0.450416	0.811947	1865.92	0.60654	0.666452	0.79278	0.811947	1865.92	0.77172	0.79475	0.800135	0.811947	1865.92	0.387111	0.450318	0.455778	0.811947	1865.92	0.345273	0.42754	0.476631	0.811947
1870.68	0.303012	0.446115	0.479765	0.813043	1870.68	0.55163	0.596245	0.71973	0.813043	1870.68	0.815939	0.842538	1.01082	0.813043	1870.68	0.808813	0.829425	0.824351	0.813043	1870.68	0.299693	0.41202	0.447447	0.813043	1870.68	0.338712	0.411508	0.451003	0.813043	1870.68	0.607298	0.667267	0.79349	0.813043	1870.68	0.772864	0.795783	0.801222	0.813043	1870.68	0.387674	0.450905	0.456362	0.813043	1870.68	0.345708	0.428161	0.477236	0.813043
1875.44	0.303509	0.446776	0.480338	0.814214	1875.44	0.552428	0.597128	0.720676	0.814214	1875.44	0.817007	0.843655	1.01217	0.814214	1875.44	0.809941	0.83059	0.825503	0.814214	1875.44	0.300084	0.412553	0.448035	0.814214	1875.44	0.339232	0.412047	0.451573	0.814214	1875.44	0.608064	0.668041	0.794208	0.814214	1875.44	0.77399	0.796858	0.802314	0.814214	1875.44	0.388219	0.451503	0.456955	0.814214	1875.44	0.346172	0.428753	0.477847	0.814214
1880.2	0.303998	0.447399	0.48091	0.81541	1880.2	0.553264	0.598022	0.721609	0.81541	1880.2	0.818087	0.844799	1.01351	0.81541	1880.2	0.811068	0.831811	0.826638	0.81541	1880.2	0.300497	0.41308	0.448628	0.81541	1880.2	0.339756	0.412604	0.452157	0.81541	1880.2	0.608808	0.668802	0.79493	0.81541	1880.2	0.775053	0.797925	0.803405	0.81541	1880.2	0.38875	0.452071	0.457547	0.81541	1880.2	0.346635	0.429369	0.478459	0.81541
1884.96	0.30448	0.448026	0.481487	0.816643	1884.96	0.554043	0.598878	0.722551	0.816643	1884.96	0.819162	0.845904	1.01485	0.816643	1884.96	0.812165	0.833055	0.82776	0.816643	1884.96	0.300922	0.413608	0.449222	0.816643	1884.96	0.340311	0.413135	0.45273	0.816643	1884.96	0.609604	0.669614	0.795673	0.816643	1884.96	0.776185	0.798968	0.804484	0.816643	1884.96	0.389309	0.452652	0.458131	0.816643	1884.96	0.347089	0.429927	0.479079	0.816643
1889.72	0.304944	0.448681	0.482063	0.817833	1889.72	0.554879	0.599744	0.723494	0.817833	1889.72	0.820257	0.847038	1.01619	0.817833	1889.72	0.813262	0.834315	0.828878	0.817833	1889.72	0.301329	0.414187	0.4498	0.817833	1889.72	0.340819	0.413678	0.453304	0.817833	1889.72	0.610396	0.670423	0.796409	0.817833	1889.72	0.777293	0.800002	0.805562	0.817833	1889.72	0.389874	0.453199	0.458705	0.817833	1889.72	0.347556	0.430515	0.479684	0.817833
1894.48	0.305413	0.449322	0.482642	0.819024	1894.48	0.555698	0.600639	0.724428	0.819024	1894.48	0.821363	0.848173	1.01752	0.819024	1894.48	0.814346	0.835517	0.830001	0.819024	1894.48	0.301752	0.414742	0.450388	0.819024	1894.48	0.341344	0.414187	0.453874	0.819024	1894.48	0.611205	0.671247	0.797125	0.819024	1894.48	0.778418	0.801052	0.806652	0.819024	1894.48	0.390413	0.453782	0.459281	0.819024	1894.48	0.348029	0.43109	0.48028	0.819024
1899.24	0.305887	0.449968	0.483223	0.820215	1899.24	0.556542	0.601463	0.725376	0.820215	1899.24	0.822443	0.849259	1.01886	0.820215	1899.24	0.815408	0.836699	0.831106	0.820215	1899.24	0.302167	0.415266	0.450973	0.820215	1899.24	0.341859	0.414686	0.454453	0.820215	1899.24	0.611959	0.672086	0.797836	0.820215	1899.24	0.779553	0.802091	0.807712	0.820215	1899.24	0.39096	0.454339	0.459855	0.820215	1899.24	0.348475	0.431663	0.480886	0.820215
1904	0.306384	0.450614	0.483794	0.821423	1904	0.557419	0.602285	0.726317	0.821423	1904	0.823532	0.850369	1.02019	0.821423	1904	0.816488	0.837901	0.83222	0.821423	1904	0.302608	0.415802	0.451569	0.821423	1904	0.342372	0.415228	0.455034	0.821423	1904	0.612704	0.672882	0.798569	0.821423	1904	0.780627	0.803131	0.808783	0.821423	1904	0.391509	0.454918	0.460422	0.821423	1904	0.348934	0.432241	0.481496	0.821423
1908.76	0.306892	0.451292	0.484378	0.8226	1908.76	0.558283	0.603122	0.727254	0.8226	1908.76	0.824601	0.851438	1.02154	0.8226	1908.76	0.81752	0.839108	0.833348	0.8226	1908.76	0.303022	0.416347	0.452152	0.8226	1908.76	0.342876	0.415738	0.455617	0.8226	1908.76	0.613436	0.67368	0.799295	0.8226	1908.76	0.781671	0.804145	0.809849	0.8226	1908.76	0.392062	0.455469	0.461	0.8226	1908.76	0.349406	0.432796	0.482101	0.8226
1913.52	0.307359	0.451948	0.48496	0.82381	1913.52	0.559148	0.603913	0.728201	0.82381	1913.52	0.825678	0.852529	1.02288	0.82381	1913.52	0.818602	0.84031	0.834481	0.82381	1913.52	0.303445	0.416896	0.452739	0.82381	1913.52	0.343409	0.416221	0.456198	0.82381	1913.52	0.61418	0.674466	0.800009	0.82381	1913.52	0.78271	0.805143	0.810911	0.82381	1913.52	0.392644	0.456011	0.461586	0.82381	1913.52	0.349885	0.433384	0.4827	0.82381
1918.28	0.307842	0.452592	0.48556	0.824989	1918.28	0.560042	0.604745	0.72914	0.824989	1918.28	0.826751	0.853636	1.02422	0.824989	1918.28	0.819626	0.841545	0.835589	0.824989	1918.28	0.30388	0.417445	0.453334	0.824989	1918.28	0.343946	0.41672	0.456799	0.824989	1918.28	0.614941	0.675285	0.800711	0.824989	1918.28	0.783734	0.806186	0.811981	0.824989	1918.28	0.393195	0.456552	0.462175	0.824989	1918.28	0.350342	0.433953	0.483302	0.824989
1923.04	0.308344	0.453263	0.486138	0.826113	1923.04	0.560898	0.605594	0.730074	0.826113	1923.04	0.827834	0.854733	1.02556	0.826113	1923.04	0.820692	0.842713	0.836696	0.826113	1923.04	0.304298	0.417974	0.453921	0.826113	1923.04	0.344455	0.417267	0.457392	0.826113	1923.04	0.615714	0.676099	0.801428	0.826113	1923.04	0.784773	0.807234	0.813042	0.826113	1923.04	0.393728	0.457114	0.462764	0.826113	1923.04	0.350799	0.434541	0.483909	0.826113
1927.8	0.308842	0.453906	0.486716	0.827245	1927.8	0.561737	0.606447	0.731001	0.827245	1927.8	0.828901	0.855852	1.02689	0.827245	1927.8	0.821745	0.843936	0.837807	0.827245	1927.8	0.304746	0.418509	0.454492	0.827245	1927.8	0.344945	0.417772	0.457978	0.827245	1927.8	0.616521	0.676894	0.802151	0.827245	1927.8	0.785879	0.80823	0.814114	0.827245	1927.8	0.394266	0.457692	0.463358	0.827245	1927.8	0.351271	0.435082	0.484506	0.827245
1932.56	0.309317	0.454549	0.487311	0.828391	1932.56	0.562598	0.6073	0.731918	0.828391	1932.56	0.829972	0.856959	1.02823	0.828391	1932.56	0.822819	0.84513	0.838883	0.828391	1932.56	0.305181	0.419065	0.455071	0.828391	1932.56	0.345452	0.418344	0.458572	0.828391	1932.56	0.617252	0.67767	0.802855	0.828391	1932.56	0.786954	0.809238	0.815191	0.828391	1932.56	0.394807	0.458265	0.463938	0.828391	1932.56	0.351752	0.435657	0.485098	0.828391
1937.32	0.309792	0.455196	0.487883	0.829574	1937.32	0.563411	0.608161	0.732844	0.829574	1937.32	0.831013	0.85808	1.02957	0.829574	1937.32	0.823857	0.846345	0.83996	0.829574	1937.32	0.305569	0.419627	0.455646	0.829574	1937.32	0.345992	0.418913	0.459165	0.829574	1937.32	0.618004	0.678467	0.803564	0.829574	1937.32	0.788036	0.81019	0.816263	0.829574	1937.32	0.395371	0.458857	0.464517	0.829574	1937.32	0.352201	0.436213	0.485688	0.829574
1942.08	0.310253	0.455812	0.488465	0.830663	1942.08	0.564273	0.609017	0.73375	0.830663	1942.08	0.832037	0.859197	1.0309	0.830663	1942.08	0.824885	0.84759	0.841066	0.830663	1942.08	0.305968	0.420197	0.456233	0.830663	1942.08	0.346519	0.419426	0.459747	0.830663	1942.08	0.618751	0.67929	0.804263	0.830663	1942.08	0.789081	0.811202	0.817334	0.830663	1942.08	0.395956	0.459414	0.465093	0.830663	1942.08	0.352645	0.436742	0.486283	0.830663
1946.84	0.310739	0.456446	0.489026	0.831804	1946.84	0.56507	0.609886	0.734664	0.831804	1946.84	0.833082	0.860313	1.03222	0.831804	1946.84	0.825905	0.848775	0.842175	0.831804	1946.84	0.306376	0.42077	0.456824	0.831804	1946.84	0.347045	0.419971	0.460326	0.831804	1946.84	0.619475	0.680068	0.804965	0.831804	1946.84	0.790159	0.8122	0.818412	0.831804	1946.84	0.396495	0.459998	0.465668	0.831804	1946.84	0.353089	0.437343	0.486883	0.831804
1951.6	0.311213	0.457072	0.489604	0.832915	1951.6	0.565892	0.610735	0.735563	0.832915	1951.6	0.834086	0.86137	1.03355	0.832915	1951.6	0.826972	0.849979	0.843278	0.832915	1951.6	0.306779	0.42134	0.457416	0.832915	1951.6	0.347555	0.420506	0.46092	0.832915	1951.6	0.620196	0.680878	0.805682	0.832915	1951.6	0.791211	0.813192	0.819507	0.832915	1951.6	0.397039	0.460583	0.46624	0.832915	1951.6	0.35355	0.437934	0.48748	0.832915
1956.36	0.311704	0.457749	0.490176	0.834049	1956.36	0.566679	0.611535	0.736449	0.834049	1956.36	0.835129	0.862484	1.03487	0.834049	1956.36	0.828041	0.851177	0.844394	0.834049	1956.36	0.307184	0.421882	0.458001	0.834049	1956.36	0.348082	0.420981	0.461511	0.834049	1956.36	0.62095	0.681675	0.806401	0.834049	1956.36	0.792222	0.814212	0.820598	0.834049	1956.36	0.39758	0.461139	0.466811	0.834049	1956.36	0.353989	0.438501	0.488084	0.834049
1961.12	0.312194	0.458428	0.490745	0.835128	1961.12	0.567481	0.612368	0.737371	0.835128	1961.12	0.836159	0.863617	1.03619	0.835128	1961.12	0.829065	0.852389	0.845509	0.835128	1961.12	0.307601	0.422447	0.458589	0.835128	1961.12	0.348597	0.421488	0.462111	0.835128	1961.12	0.621715	0.682467	0.807106	0.835128	1961.12	0.793235	0.815224	0.82169	0.835128	1961.12	0.398112	0.461711	0.46738	0.835128	1961.12	0.354453	0.439048	0.488684	0.835128
1965.88	0.312701	0.459109	0.491313	0.83618	1965.88	0.568305	0.613182	0.738269	0.83618	1965.88	0.837189	0.864672	1.03752	0.83618	1965.88	0.830068	0.853556	0.846621	0.83618	1965.88	0.308013	0.423006	0.459177	0.83618	1965.88	0.349105	0.421966	0.462713	0.83618	1965.88	0.622453	0.683255	0.807812	0.83618	1965.88	0.794263	0.816242	0.822774	0.83618	1965.88	0.398657	0.462291	0.467943	0.83618	1965.88	0.354932	0.439642	0.489278	0.83618
1970.64	0.313173	0.459768	0.491884	0.837269	1970.64	0.569101	0.614037	0.739162	0.837269	1970.64	0.838193	0.865709	1.03885	0.837269	1970.64	0.831108	0.854752	0.847727	0.837269	1970.64	0.308419	0.423549	0.459758	0.837269	1970.64	0.349618	0.422468	0.463289	0.837269	1970.64	0.623198	0.684037	0.808509	0.837269	1970.64	0.795302	0.817275	0.823849	0.837269	1970.64	0.399215	0.462908	0.468505	0.837269	1970.64	0.355376	0.440211	0.489877	0.837269
1975.4	0.313626	0.460442	0.492461	0.838402	1975.4	0.569887	0.614858	0.740062	0.838402	1975.4	0.839274	0.866773	1.04018	0.838402	1975.4	0.83218	0.855963	0.848825	0.838402	1975.4	0.308837	0.424115	0.460345	0.838402	1975.4	0.350112	0.422946	0.463865	0.838402	1975.4	0.623926	0.684813	0.809203	0.838402	1975.4	0.796298	0.818263	0.824922	0.838402	1975.4	0.399751	0.463501	0.469065	0.838402	1975.4	0.355821	0.440785	0.490482	0.838402
1980.16	0.314108	0.461098	0.493051	0.839593	1980.16	0.570679	0.615685	0.740954	0.839593	1980.16	0.840329	0.867834	1.04152	0.839593	1980.16	0.833224	0.857181	0.849927	0.839593	1980.16	0.309247	0.424686	0.460913	0.839593	1980.16	0.350593	0.423446	0.464444	0.839593	1980.16	0.624648	0.685608	0.80988	0.839593	1980.16	0.797307	0.819311	0.82599	0.839593	1980.16	0.400288	0.464073	0.469632	0.839593	1980.16	0.35625	0.441348	0.491074	0.839593
1984.92	0.314604	0.461777	0.493624	0.840725	1984.92	0.571411	0.616566	0.741843	0.840725	1984.92	0.841376	0.868891	1.04283	0.840725	1984.92	0.834206	0.858366	0.851026	0.840725	1984.92	0.309673	0.425256	0.461479	0.840725	1984.92	0.351083	0.423962	0.465023	0.840725	1984.92	0.625394	0.686391	0.810568	0.840725	1984.92	0.798324	0.820353	0.827069	0.840725	1984.92	0.400836	0.464685	0.470203	0.840725	1984.92	0.356702	0.441911	0.491664	0.840725
1989.68	0.315056	0.462436	0.494199	0.841805	1989.68	0.572189	0.617385	0.742727	0.841805	1989.68	0.842404	0.869938	1.04414	0.841805	1989.68	0.83519	0.859567	0.85212	0.841805	1989.68	0.310108	0.425816	0.462052	0.841805	1989.68	0.351578	0.424472	0.465601	0.841805	1989.68	0.626128	0.6872	0.811259	0.841805	1989.68	0.79935	0.821391	0.828125	0.841805	1989.68	0.401382	0.465245	0.470785	0.841805	1989.68	0.357148	0.442441	0.492251	0.841805
1994.44	0.315513	0.463116	0.494784	0.842911	1994.44	0.572925	0.618257	0.743599	0.842911	1994.44	0.843425	0.871035	1.04545	0.842911	1994.44	0.836174	0.860793	0.853207	0.842911	1994.44	0.310497	0.426379	0.462616	0.842911	1994.44	0.35206	0.425007	0.466171	0.842911	1994.44	0.626856	0.687985	0.811941	0.842911	1994.44	0.800433	0.822418	0.829177	0.842911	1994.44	0.401903	0.465828	0.471357	0.842911	1994.44	0.357586	0.443011	0.492847	0.842911
1999.2	0.315986	0.463782	0.495367	0.844037	1999.2	0.573708	0.619098	0.744468	0.844037	1999.2	0.844438	0.872085	1.04677	0.844037	1999.2	0.837129	0.861982	0.854295	0.844037	1999.2	0.310925	0.426943	0.463165	0.844037	1999.2	0.352548	0.425526	0.466755	0.844037	1999.2	0.627544	0.688744	0.812619	0.844037	1999.2	0.801487	0.823468	0.830244	0.844037	1999.2	0.402443	0.466375	0.471917	0.844037	1999.2	0.358041	0.443609	0.493443	0.844037
2003.96	0.316458	0.464439	0.49596	0.845175	2003.96	0.574459	0.619949	0.745351	0.845175	2003.96	0.845462	0.873106	1.04809	0.845175	2003.96	0.838082	0.863198	0.855389	0.845175	2003.96	0.311328	0.427505	0.463714	0.845175	2003.96	0.353027	0.426026	0.467334	0.845175	2003.96	0.628231	0.689525	0.813293	0.845175	2003.96	0.802515	0.824495	0.831315	0.845175	2003.96	0.402984	0.466945	0.472489	0.845175	2003.96	0.35849	0.444157	0.494048	0.845175
2008.72	0.316947	0.465116	0.496542	0.846275	2008.72	0.575243	0.620813	0.746236	0.846275	2008.72	0.846532	0.874175	1.04941	0.846275	2008.72	0.839022	0.864421	0.856475	0.846275	2008.72	0.311752	0.428078	0.464271	0.846275	2008.72	0.353498	0.426585	0.467919	0.846275	2008.72	0.628915	0.69027	0.813957	0.846275	2008.72	0.803577	0.825558	0.832401	0.846275	2008.72	0.403543	0.467481	0.473051	0.846275	2008.72	0.35894	0.444699	0.494648	0.846275
2013.48	0.317439	0.465796	0.497104	0.847403	2013.48	0.575975	0.621644	0.747111	0.847403	2013.48	0.847557	0.875219	1.05073	0.847403	2013.48	0.840052	0.865598	0.857584	0.847403	2013.48	0.312157	0.428629	0.464816	0.847403	2013.48	0.354005	0.427094	0.468491	0.847403	2013.48	0.629586	0.691015	0.814619	0.847403	2013.48	0.804624	0.826576	0.833461	0.847403	2013.48	0.404112	0.467984	0.473612	0.847403	2013.48	0.359374	0.445275	0.495239	0.847403
2018.24	0.317901	0.466472	0.497663	0.848525	2018.24	0.576731	0.622438	0.748003	0.848525	2018.24	0.84862	0.876244	1.05204	0.848525	2018.24	0.8411	0.866815	0.858712	0.848525	2018.24	0.312565	0.429208	0.465359	0.848525	2018.24	0.354484	0.427606	0.469063	0.848525	2018.24	0.630287	0.691709	0.815294	0.848525	2018.24	0.805689	0.827589	0.834561	0.848525	2018.24	0.404653	0.468467	0.474176	0.848525	2018.24	0.359808	0.44582	0.495842	0.848525
2023	0.318392	0.467127	0.498227	0.849628	2023	0.577501	0.623255	0.74889	0.849628	2023	0.84965	0.877289	1.05336	0.849628	2023	0.842158	0.867928	0.859836	0.849628	2023	0.312938	0.429786	0.465904	0.849628	2023	0.354981	0.428117	0.469647	0.849628	2023	0.630933	0.692456	0.81596	0.849628	2023	0.806695	0.828651	0.835648	0.849628	2023	0.405179	0.468963	0.474741	0.849628	2023	0.36025	0.446353	0.496434	0.849628
2027.76	0.318891	0.467801	0.4988	0.850694	2027.76	0.578305	0.624072	0.74978	0.850694	2027.76	0.850681	0.878337	1.05468	0.850694	2027.76	0.843184	0.869126	0.860965	0.850694	2027.76	0.313356	0.430358	0.466467	0.850694	2027.76	0.355472	0.428624	0.470225	0.850694	2027.76	0.631601	0.693176	0.81662	0.850694	2027.76	0.807789	0.829669	0.836733	0.850694	2027.76	0.405705	0.469466	0.475303	0.850694	2027.76	0.360681	0.446879	0.49702	0.850694
2032.52	0.319383	0.468451	0.499354	0.851748	2032.52	0.579114	0.624892	0.750657	0.851748	2032.52	0.851734	0.879417	1.05599	0.851748	2032.52	0.844254	0.870281	0.862093	0.851748	2032.52	0.313779	0.430903	0.46702	0.851748	2032.52	0.355993	0.429149	0.470796	0.851748	2032.52	0.632293	0.693919	0.817291	0.851748	2032.52	0.808835	0.830711	0.837814	0.851748	2032.52	0.406198	0.46999	0.475869	0.851748	2032.52	0.361123	0.447416	0.49762	0.851748
2037.28	0.319824	0.469074	0.499923	0.8528	2037.28	0.579884	0.625759	0.751519	0.8528	2037.28	0.852755	0.880467	1.05731	0.8528	2037.28	0.845286	0.871446	0.863214	0.8528	2037.28	0.314192	0.43147	0.467578	0.8528	2037.28	0.356479	0.42967	0.471374	0.8528	2037.28	0.632959	0.69473	0.817966	0.8528	2037.28	0.809884	0.831714	0.838895	0.8528	2037.28	0.406704	0.470516	0.476434	0.8528	2037.28	0.361571	0.447953	0.498215	0.8528
2042.04	0.320286	0.469704	0.500493	0.853859	2042.04	0.580703	0.62658	0.752382	0.853859	2042.04	0.853817	0.881486	1.05862	0.853859	2042.04	0.846296	0.872575	0.864347	0.853859	2042.04	0.314569	0.432003	0.468141	0.853859	2042.04	0.356988	0.430192	0.471948	0.853859	2042.04	0.63363	0.695493	0.818633	0.853859	2042.04	0.810883	0.832713	0.839973	0.853859	2042.04	0.407216	0.471044	0.477	0.853859	2042.04	0.362014	0.448496	0.498817	0.853859
2046.8	0.320772	0.470379	0.501068	0.854874	2046.8	0.581492	0.627363	0.753251	0.854874	2046.8	0.854885	0.882518	1.05992	0.854874	2046.8	0.847286	0.873714	0.865463	0.854874	2046.8	0.314985	0.432498	0.468693	0.854874	2046.8	0.357504	0.430739	0.472511	0.854874	2046.8	0.634283	0.696264	0.819308	0.854874	2046.8	0.811943	0.83371	0.84106	0.854874	2046.8	0.407736	0.471573	0.477569	0.854874	2046.8	0.362485	0.449041	0.499416	0.854874
2051.56	0.32122	0.471035	0.501615	0.855904	2051.56	0.58226	0.628122	0.754132	0.855904	2051.56	0.855937	0.883566	1.06121	0.855904	2051.56	0.84829	0.874811	0.86659	0.855904	2051.56	0.315382	0.433058	0.469249	0.855904	2051.56	0.358009	0.431245	0.473083	0.855904	2051.56	0.634887	0.697034	0.819979	0.855904	2051.56	0.812982	0.834705	0.842139	0.855904	2051.56	0.408264	0.472104	0.478142	0.855904	2051.56	0.362957	0.449573	0.500019	0.855904
2056.32	0.321674	0.471678	0.502176	0.856941	2056.32	0.583067	0.628943	0.75501	0.856941	2056.32	0.856902	0.884627	1.06251	0.856941	2056.32	0.849296	0.875917	0.867709	0.856941	2056.32	0.315781	0.433608	0.469802	0.856941	2056.32	0.358533	0.431752	0.473662	0.856941	2056.32	0.635531	0.697761	0.820646	0.856941	2056.32	0.814085	0.835706	0.843198	0.856941	2056.32	0.408793	0.472617	0.478695	0.856941	2056.32	0.363411	0.450113	0.500612	0.856941
2061.08	0.322145	0.472355	0.50274	0.857953	2061.08	0.583852	0.629742	0.755895	0.857953	2061.08	0.857888	0.885618	1.06381	0.857953	2061.08	0.850297	0.876999	0.868826	0.857953	2061.08	0.316166	0.434201	0.470354	0.857953	2061.08	0.359073	0.432263	0.47424	0.857953	2061.08	0.636195	0.69854	0.821303	0.857953	2061.08	0.815155	0.836707	0.844261	0.857953	2061.08	0.409312	0.473135	0.479257	0.857953	2061.08	0.363837	0.450645	0.501208	0.857953
2065.84	0.322617	0.473041	0.503312	0.858981	2065.84	0.58466	0.630503	0.756778	0.858981	2065.84	0.858893	0.886662	1.06508	0.858981	2065.84	0.851286	0.878073	0.869935	0.858981	2065.84	0.316581	0.434768	0.470908	0.858981	2065.84	0.359591	0.432774	0.474793	0.858981	2065.84	0.636844	0.699248	0.821956	0.858981	2065.84	0.816249	0.837766	0.845322	0.858981	2065.84	0.409844	0.473694	0.479825	0.858981	2065.84	0.364281	0.451192	0.501794	0.858981
2070.6	0.323068	0.473688	0.503856	0.860009	2070.6	0.585425	0.631299	0.75766	0.860009	2070.6	0.859941	0.887686	1.06636	0.860009	2070.6	0.852286	0.879182	0.871053	0.860009	2070.6	0.316995	0.435327	0.47146	0.860009	2070.6	0.360099	0.433322	0.475359	0.860009	2070.6	0.637452	0.699987	0.822595	0.860009	2070.6	0.817347	0.83877	0.84639	0.860009	2070.6	0.410404	0.474241	0.480379	0.860009	2070.6	0.364727	0.451728	0.502374	0.860009
2075.36	0.32353	0.47437	0.504426	0.861104	2075.36	0.586192	0.632075	0.758516	0.861104	2075.36	0.860993	0.888685	1.06764	0.861104	2075.36	0.853265	0.88031	0.872157	0.861104	2075.36	0.317394	0.435917	0.472001	0.861104	2075.36	0.360622	0.433859	0.475918	0.861104	2075.36	0.638101	0.700778	0.823253	0.861104	2075.36	0.818419	0.839772	0.847451	0.861104	2075.36	0.410945	0.4748	0.480946	0.861104	2075.36	0.365186	0.452268	0.502966	0.861104
2080.12	0.32401	0.475045	0.504986	0.862199	2080.12	0.586991	0.632856	0.759376	0.862199	2080.12	0.862039	0.889674	1.06891	0.862199	2080.12	0.854304	0.881418	0.873266	0.862199	2080.12	0.31777	0.436538	0.472542	0.862199	2080.12	0.361139	0.434375	0.476481	0.862199	2080.12	0.638697	0.701548	0.823878	0.862199	2080.12	0.819457	0.840832	0.848507	0.862199	2080.12	0.411471	0.475326	0.481513	0.862199	2080.12	0.365604	0.452791	0.503562	0.862199
2084.88	0.324505	0.475705	0.505538	0.863271	2084.88	0.587802	0.633656	0.76024	0.863271	2084.88	0.863067	0.890707	1.07018	0.863271	2084.88	0.855355	0.882492	0.874352	0.863271	2084.88	0.318142	0.437148	0.473087	0.863271	2084.88	0.361675	0.434907	0.477056	0.863271	2084.88	0.639321	0.702339	0.824505	0.863271	2084.88	0.820515	0.841897	0.849558	0.863271	2084.88	0.411972	0.475818	0.48209	0.863271	2084.88	0.366067	0.453366	0.504143	0.863271
2089.64	0.324985	0.476328	0.506081	0.86436	2089.64	0.58859	0.634413	0.7611	0.86436	2089.64	0.864147	0.891639	1.07144	0.86436	2089.64	0.856396	0.883582	0.875458	0.86436	2089.64	0.318551	0.43776	0.473623	0.86436	2089.64	0.3622	0.435442	0.477625	0.86436	2089.64	0.639946	0.703137	0.825136	0.86436	2089.64	0.821517	0.842963	0.850632	0.86436	2089.64	0.412512	0.476319	0.482665	0.86436	2089.64	0.366524	0.453917	0.504722	0.86436
2094.4	0.325443	0.476937	0.506627	0.865457	2094.4	0.589351	0.635181	0.761973	0.865457	2094.4	0.86518	0.892612	1.0727	0.865457	2094.4	0.857454	0.884679	0.876551	0.865457	2094.4	0.318939	0.438356	0.474169	0.865457	2094.4	0.362702	0.435974	0.478184	0.865457	2094.4	0.64059	0.703914	0.825763	0.865457	2094.4	0.822511	0.844026	0.851693	0.865457	2094.4	0.413014	0.476805	0.483243	0.865457	2094.4	0.366952	0.454476	0.505295	0.865457
2099.16	0.325922	0.477565	0.507175	0.866582	2099.16	0.590134	0.635918	0.762823	0.866582	2099.16	0.866184	0.893573	1.07396	0.866582	2099.16	0.858454	0.885765	0.877657	0.866582	2099.16	0.319312	0.438934	0.474724	0.866582	2099.16	0.363243	0.436509	0.478759	0.866582	2099.16	0.641237	0.704704	0.826386	0.866582	2099.16	0.823503	0.845104	0.852736	0.866582	2099.16	0.413553	0.477305	0.483822	0.866582	2099.16	0.367417	0.455022	0.505879	0.866582
2103.92	0.326349	0.478202	0.507712	0.867714	2103.92	0.590888	0.636686	0.763683	0.867714	2103.92	0.867163	0.89456	1.07524	0.867714	2103.92	0.859418	0.886855	0.878735	0.867714	2103.92	0.319714	0.43953	0.47527	0.867714	2103.92	0.363778	0.437053	0.479336	0.867714	2103.92	0.641935	0.705455	0.827007	0.867714	2103.92	0.824487	0.846138	0.853798	0.867714	2103.92	0.414086	0.477808	0.484385	0.867714	2103.92	0.367903	0.455578	0.506465	0.867714
2108.68	0.326793	0.478832	0.508265	0.868803	2108.68	0.59165	0.637384	0.764558	0.868803	2108.68	0.868172	0.895553	1.07651	0.868803	2108.68	0.86042	0.887893	0.879816	0.868803	2108.68	0.320135	0.440137	0.475812	0.868803	2108.68	0.364307	0.437591	0.479928	0.868803	2108.68	0.64255	0.706235	0.827631	0.868803	2108.68	0.825504	0.847147	0.854857	0.868803	2108.68	0.414599	0.478313	0.484955	0.868803	2108.68	0.36835	0.45615	0.50705	0.868803
2113.44	0.327253	0.479485	0.508833	0.869909	2113.44	0.592422	0.638099	0.765434	0.869909	2113.44	0.869238	0.896566	1.07778	0.869909	2113.44	0.861454	0.88894	0.880894	0.869909	2113.44	0.320503	0.440722	0.476362	0.869909	2113.44	0.364837	0.438109	0.480501	0.869909	2113.44	0.643183	0.70703	0.828281	0.869909	2113.44	0.826553	0.848151	0.855913	0.869909	2113.44	0.415139	0.478821	0.485517	0.869909	2113.44	0.368789	0.456734	0.507628	0.869909
2118.2	0.327715	0.480111	0.509374	0.870981	2118.2	0.593225	0.638823	0.766317	0.870981	2118.2	0.870282	0.897612	1.07906	0.870981	2118.2	0.8625	0.890028	0.88199	0.870981	2118.2	0.320945	0.441292	0.476902	0.870981	2118.2	0.365337	0.43864	0.481089	0.870981	2118.2	0.643803	0.707832	0.828925	0.870981	2118.2	0.827566	0.849206	0.856971	0.870981	2118.2	0.415651	0.479378	0.48607	0.870981	2118.2	0.369254	0.457307	0.508211	0.870981
2122.96	0.328173	0.480753	0.509933	0.872074	2122.96	0.593986	0.639557	0.76718	0.872074	2122.96	0.871356	0.898622	1.08034	0.872074	2122.96	0.863523	0.891123	0.883058	0.872074	2122.96	0.321369	0.4419	0.477445	0.872074	2122.96	0.365861	0.439196	0.481647	0.872074	2122.96	0.644429	0.708604	0.829586	0.872074	2122.96	0.828579	0.850223	0.858036	0.872074	2122.96	0.416185	0.479881	0.48662	0.872074	2122.96	0.369727	0.457866	0.508794	0.872074
2127.72	0.328634	0.481364	0.510479	0.873144	2127.72	0.594752	0.640295	0.768048	0.873144	2127.72	0.872376	0.899632	1.0816	0.873144	2127.72	0.86461	0.892248	0.884139	0.873144	2127.72	0.32178	0.442475	0.477989	0.873144	2127.72	0.366382	0.439714	0.482208	0.873144	2127.72	0.64505	0.709374	0.830241	0.873144	2127.72	0.829645	0.851215	0.859095	0.873144	2127.72	0.416711	0.480377	0.487153	0.873144	2127.72	0.370197	0.458422	0.509386	0.873144
2132.48	0.32908	0.482003	0.511039	0.874186	2132.48	0.595507	0.641048	0.768908	0.874186	2132.48	0.873392	0.900613	1.08288	0.874186	2132.48	0.865627	0.893316	0.885237	0.874186	2132.48	0.322208	0.443082	0.478539	0.874186	2132.48	0.366878	0.440261	0.482748	0.874186	2132.48	0.645684	0.710182	0.830882	0.874186	2132.48	0.830696	0.852186	0.860159	0.874186	2132.48	0.41723	0.480915	0.487695	0.874186	2132.48	0.37066	0.458967	0.509995	0.874186
2137.24	0.329538	0.482658	0.511598	0.875281	2137.24	0.596267	0.641788	0.769767	0.875281	2137.24	0.874348	0.901672	1.08415	0.875281	2137.24	0.866675	0.894406	0.886321	0.875281	2137.24	0.322625	0.443663	0.479078	0.875281	2137.24	0.367406	0.44079	0.4833	0.875281	2137.24	0.646332	0.711001	0.831524	0.875281	2137.24	0.83169	0.853228	0.861218	0.875281	2137.24	0.417753	0.481454	0.488242	0.875281	2137.24	0.371128	0.459549	0.510584	0.875281
2142	0.329997	0.483284	0.512157	0.876372	2142	0.597027	0.642492	0.770613	0.876372	2142	0.875313	0.902659	1.08544	0.876372	2142	0.867678	0.895494	0.887413	0.876372	2142	0.323045	0.444258	0.479619	0.876372	2142	0.367912	0.441333	0.483849	0.876372	2142	0.646926	0.71176	0.832176	0.876372	2142	0.83269	0.854255	0.862292	0.876372	2142	0.418267	0.48198	0.488778	0.876372	2142	0.371578	0.460132	0.511171	0.876372
2146.76	0.33046	0.483908	0.5127	0.877383	2146.76	0.597791	0.643201	0.771462	0.877383	2146.76	0.876284	0.903682	1.08673	0.877383	2146.76	0.868673	0.896518	0.888496	0.877383	2146.76	0.323466	0.444876	0.480168	0.877383	2146.76	0.368424	0.441852	0.484399	0.877383	2146.76	0.647563	0.712467	0.832829	0.877383	2146.76	0.833672	0.85525	0.863342	0.877383	2146.76	0.418819	0.482514	0.489328	0.877383	2146.76	0.372034	0.460669	0.511766	0.877383
2151.52	0.330939	0.484518	0.513249	0.87843	2151.52	0.598549	0.643911	0.772304	0.87843	2151.52	0.87727	0.904692	1.08801	0.87843	2151.52	0.869703	0.897511	0.889587	0.87843	2151.52	0.323901	0.445458	0.480709	0.87843	2151.52	0.368924	0.442344	0.484964	0.87843	2151.52	0.648178	0.713242	0.833465	0.87843	2151.52	0.834727	0.85626	0.864405	0.87843	2151.52	0.419379	0.483059	0.489858	0.87843	2151.52	0.372514	0.461217	0.51236	0.87843
2156.28	0.331395	0.48512	0.513801	0.879475	2156.28	0.599296	0.644636	0.773136	0.879475	2156.28	0.878214	0.905671	1.08927	0.879475	2156.28	0.87073	0.89861	0.890662	0.879475	2156.28	0.324347	0.446044	0.481246	0.879475	2156.28	0.369428	0.442848	0.485511	0.879475	2156.28	0.648832	0.714006	0.834103	0.879475	2156.28	0.835746	0.857282	0.86547	0.879475	2156.28	0.419887	0.483613	0.490412	0.879475	2156.28	0.372981	0.461762	0.512962	0.879475
2161.04	0.331881	0.485722	0.51436	0.880525	2161.04	0.600042	0.645406	0.773963	0.880525	2161.04	0.879207	0.906686	1.09052	0.880525	2161.04	0.871767	0.899673	0.891758	0.880525	2161.04	0.324743	0.446601	0.481793	0.880525	2161.04	0.36993	0.443373	0.486058	0.880525	2161.04	0.649487	0.714777	0.834727	0.880525	2161.04	0.836784	0.858267	0.866519	0.880525	2161.04	0.420428	0.484162	0.490953	0.880525	2161.04	0.373424	0.462298	0.513567	0.880525
2165.8	0.332353	0.486339	0.514906	0.881595	2165.8	0.600785	0.646114	0.774792	0.881595	2165.8	0.880221	0.907629	1.09179	0.881595	2165.8	0.872788	0.900769	0.892844	0.881595	2165.8	0.325155	0.447165	0.482334	0.881595	2165.8	0.37041	0.443864	0.486614	0.881595	2165.8	0.650123	0.715556	0.835364	0.881595	2165.8	0.837891	0.859313	0.867575	0.881595	2165.8	0.420952	0.484654	0.491502	0.881595	2165.8	0.373884	0.462805	0.514177	0.881595
2170.56	0.33281	0.486912	0.515458	0.882631	2170.56	0.601566	0.646807	0.775642	0.882631	2170.56	0.881228	0.908607	1.09304	0.882631	2170.56	0.873744	0.901884	0.893954	0.882631	2170.56	0.325553	0.447708	0.482863	0.882631	2170.56	0.370902	0.444335	0.487161	0.882631	2170.56	0.650796	0.716328	0.836003	0.882631	2170.56	0.838902	0.86037	0.868635	0.882631	2170.56	0.42149	0.485172	0.492039	0.882631	2170.56	0.374311	0.463368	0.514778	0.882631
2175.32	0.333256	0.487476	0.516004	0.883624	2175.32	0.60229	0.647571	0.776496	0.883624	2175.32	0.882249	0.909591	1.09431	0.883624	2175.32	0.874738	0.902957	0.895061	0.883624	2175.32	0.32597	0.448289	0.483395	0.883624	2175.32	0.371372	0.444844	0.487711	0.883624	2175.32	0.651471	0.717103	0.836622	0.883624	2175.32	0.839936	0.86142	0.869706	0.883624	2175.32	0.422007	0.485709	0.492566	0.883624	2175.32	0.374754	0.463932	0.51538	0.883624
2180.08	0.333743	0.488055	0.516561	0.884669	2180.08	0.603017	0.648305	0.777356	0.884669	2180.08	0.883267	0.910599	1.09557	0.884669	2180.08	0.875689	0.904065	0.896167	0.884669	2180.08	0.326372	0.448833	0.483915	0.884669	2180.08	0.371857	0.445373	0.488268	0.884669	2180.08	0.652113	0.717887	0.837218	0.884669	2180.08	0.840972	0.862398	0.870785	0.884669	2180.08	0.422532	0.486247	0.493105	0.884669	2180.08	0.375205	0.46446	0.515987	0.884669
2184.84	0.334207	0.488675	0.51712	0.885704	2184.84	0.603772	0.649044	0.778209	0.885704	2184.84	0.884286	0.911573	1.09683	0.885704	2184.84	0.876653	0.905122	0.897272	0.885704	2184.84	0.326791	0.449354	0.484456	0.885704	2184.84	0.372357	0.445867	0.488819	0.885704	2184.84	0.652787	0.718692	0.837814	0.885704	2184.84	0.841996	0.863416	0.871861	0.885704	2184.84	0.423072	0.486804	0.493648	0.885704	2184.84	0.375666	0.464985	0.516581	0.885704
2189.6	0.334657	0.489302	0.517679	0.886779	2189.6	0.604528	0.649826	0.779063	0.886779	2189.6	0.885311	0.912562	1.09808	0.886779	2189.6	0.877638	0.906139	0.898376	0.886779	2189.6	0.327185	0.449882	0.485005	0.886779	2189.6	0.37286	0.446388	0.489382	0.886779	2189.6	0.653479	0.71942	0.838419	0.886779	2189.6	0.843048	0.864474	0.872913	0.886779	2189.6	0.423616	0.487366	0.4942	0.886779	2189.6	0.376134	0.465533	0.517176	0.886779
2194.36	0.33514	0.489925	0.51823	0.887846	2194.36	0.605237	0.650615	0.779916	0.887846	2194.36	0.886356	0.913581	1.09934	0.887846	2194.36	0.878599	0.907233	0.899463	0.887846	2194.36	0.327592	0.450414	0.48555	0.887846	2194.36	0.373346	0.446909	0.489935	0.887846	2194.36	0.65415	0.720226	0.839015	0.887846	2194.36	0.844041	0.865514	0.873958	0.887846	2194.36	0.424163	0.487928	0.494739	0.887846	2194.36	0.376576	0.466081	0.517778	0.887846
2199.12	0.335573	0.490539	0.518768	0.888917	2199.12	0.605968	0.651344	0.780774	0.888917	2199.12	0.887347	0.914553	1.1006	0.888917	2199.12	0.879584	0.908273	0.900544	0.888917	2199.12	0.32798	0.450941	0.486102	0.888917	2199.12	0.37385	0.447443	0.490488	0.888917	2199.12	0.654796	0.720988	0.83961	0.888917	2199.12	0.845005	0.866554	0.875007	0.888917	2199.12	0.424715	0.488509	0.495279	0.888917	2199.12	0.377025	0.466621	0.518366	0.888917
2203.88	0.33604	0.49116	0.519312	0.889954	2203.88	0.606738	0.65212	0.78162	0.889954	2203.88	0.888362	0.915574	1.10184	0.889954	2203.88	0.880592	0.909318	0.901614	0.889954	2203.88	0.328374	0.451503	0.486654	0.889954	2203.88	0.374351	0.447981	0.491042	0.889954	2203.88	0.655468	0.721826	0.840209	0.889954	2203.88	0.845988	0.867529	0.876044	0.889954	2203.88	0.425209	0.489058	0.495817	0.889954	2203.88	0.377481	0.46721	0.518954	0.889954
2208.64	0.336495	0.491762	0.519855	0.891039	2208.64	0.607428	0.652868	0.782462	0.891039	2208.64	0.889345	0.916604	1.10309	0.891039	2208.64	0.881637	0.910345	0.902697	0.891039	2208.64	0.328754	0.452052	0.487191	0.891039	2208.64	0.374882	0.448535	0.491599	0.891039	2208.64	0.656105	0.722654	0.840799	0.891039	2208.64	0.847002	0.868538	0.877087	0.891039	2208.64	0.42573	0.48959	0.496359	0.891039	2208.64	0.377906	0.467755	0.519535	0.891039
2213.4	0.336957	0.492398	0.520399	0.892129	2213.4	0.608168	0.653631	0.783297	0.892129	2213.4	0.89037	0.917582	1.10433	0.892129	2213.4	0.882607	0.911442	0.903776	0.892129	2213.4	0.329122	0.452585	0.487743	0.892129	2213.4	0.375366	0.449043	0.49213	0.892129	2213.4	0.656746	0.723478	0.841398	0.892129	2213.4	0.84802	0.869507	0.87813	0.892129	2213.4	0.426227	0.490133	0.496899	0.892129	2213.4	0.378316	0.468329	0.520125	0.892129
2218.16	0.337422	0.493015	0.520942	0.893197	2218.16	0.608891	0.654356	0.784164	0.893197	2218.16	0.891387	0.918532	1.10555	0.893197	2218.16	0.883569	0.912442	0.904856	0.893197	2218.16	0.329521	0.453139	0.48829	0.893197	2218.16	0.375866	0.449572	0.492673	0.893197	2218.16	0.657384	0.724292	0.84199	0.893197	2218.16	0.849039	0.870574	0.879175	0.893197	2218.16	0.426737	0.490681	0.497453	0.893197	2218.16	0.378751	0.468879	0.520705	0.893197
2222.92	0.337911	0.493634	0.521489	0.894262	2222.92	0.609643	0.655054	0.785029	0.894262	2222.92	0.892375	0.919451	1.10676	0.894262	2222.92	0.884573	0.913459	0.905934	0.894262	2222.92	0.329907	0.453704	0.488842	0.894262	2222.92	0.376355	0.450095	0.493213	0.894262	2222.92	0.658013	0.725107	0.842577	0.894262	2222.92	0.850086	0.871519	0.880203	0.894262	2222.92	0.427327	0.491237	0.497998	0.894262	2222.92	0.379169	0.46945	0.521301	0.894262
2227.68	0.338357	0.494251	0.522033	0.895324	2227.68	0.610394	0.655815	0.785893	0.895324	2227.68	0.893414	0.920395	1.10796	0.895324	2227.68	0.885565	0.914531	0.907008	0.895324	2227.68	0.330305	0.454268	0.489383	0.895324	2227.68	0.376839	0.450607	0.493752	0.895324	2227.68	0.658606	0.725887	0.843171	0.895324	2227.68	0.851146	0.87248	0.881213	0.895324	2227.68	0.42785	0.491786	0.498549	0.895324	2227.68	0.379625	0.469999	0.521883	0.895324
2232.44	0.338815	0.494858	0.522575	0.896434	2232.44	0.611127	0.65654	0.786721	0.896434	2232.44	0.894425	0.921366	1.10918	0.896434	2232.44	0.886533	0.915572	0.908076	0.896434	2232.44	0.330709	0.454795	0.489931	0.896434	2232.44	0.377336	0.451147	0.494292	0.896434	2232.44	0.659222	0.726693	0.843761	0.896434	2232.44	0.852147	0.873402	0.882235	0.896434	2232.44	0.428394	0.49232	0.499094	0.896434	2232.44	0.380071	0.470529	0.522469	0.896434
2237.2	0.339269	0.495457	0.523108	0.897485	2237.2	0.611862	0.657299	0.787571	0.897485	2237.2	0.895435	0.922332	1.11039	0.897485	2237.2	0.887466	0.916554	0.909143	0.897485	2237.2	0.331096	0.455334	0.490477	0.897485	2237.2	0.377846	0.451682	0.49483	0.897485	2237.2	0.659827	0.727472	0.844351	0.897485	2237.2	0.853143	0.874368	0.883253	0.897485	2237.2	0.428896	0.492872	0.499633	0.897485	2237.2	0.380532	0.471069	0.523057	0.897485
2241.96	0.339733	0.496024	0.52366	0.898566	2241.96	0.612579	0.657997	0.788413	0.898566	2241.96	0.896473	0.923331	1.11161	0.898566	2241.96	0.888456	0.91755	0.910214	0.898566	2241.96	0.331465	0.455874	0.491015	0.898566	2241.96	0.378348	0.452217	0.495375	0.898566	2241.96	0.660411	0.728256	0.84492	0.898566	2241.96	0.854174	0.875348	0.884274	0.898566	2241.96	0.429431	0.493426	0.500179	0.898566	2241.96	0.380996	0.471637	0.523632	0.898566
2246.72	0.340209	0.496616	0.524204	0.899697	2246.72	0.613289	0.658747	0.78926	0.899697	2246.72	0.897477	0.924346	1.11284	0.899697	2246.72	0.889381	0.918543	0.911278	0.899697	2246.72	0.331868	0.456374	0.491549	0.899697	2246.72	0.378852	0.452747	0.495917	0.899697	2246.72	0.661031	0.729031	0.845509	0.899697	2246.72	0.855214	0.87629	0.885278	0.899697	2246.72	0.429968	0.493982	0.500706	0.899697	2246.72	0.38143	0.47224	0.524214	0.899697
2251.48	0.340657	0.497185	0.524763	0.900772	2251.48	0.614004	0.659496	0.790117	0.900772	2251.48	0.8985	0.925323	1.11407	0.900772	2251.48	0.890327	0.919558	0.912339	0.900772	2251.48	0.332248	0.456891	0.492089	0.900772	2251.48	0.379325	0.453236	0.496457	0.900772	2251.48	0.66166	0.729814	0.846101	0.900772	2251.48	0.856254	0.877267	0.886278	0.900772	2251.48	0.430515	0.494551	0.501244	0.900772	2251.48	0.381895	0.472788	0.524801	0.900772
2256.24	0.341118	0.497756	0.525313	0.901867	2256.24	0.614716	0.660234	0.79097	0.901867	2256.24	0.899497	0.926329	1.11529	0.901867	2256.24	0.891277	0.920588	0.913397	0.901867	2256.24	0.332656	0.457426	0.492619	0.901867	2256.24	0.379774	0.453758	0.49699	0.901867	2256.24	0.662297	0.730553	0.846696	0.901867	2256.24	0.857343	0.878263	0.887283	0.901867	2256.24	0.431072	0.495107	0.501788	0.901867	2256.24	0.382357	0.473371	0.525378	0.901867
2261	0.341579	0.498291	0.525869	0.902962	2261	0.615444	0.660981	0.791829	0.902962	2261	0.900486	0.927302	1.11651	0.902962	2261	0.892199	0.921607	0.914469	0.902962	2261	0.333062	0.457961	0.493154	0.902962	2261	0.380238	0.454265	0.497529	0.902962	2261	0.662916	0.731357	0.847268	0.902962	2261	0.858317	0.879212	0.888271	0.902962	2261	0.431616	0.495623	0.502321	0.902962	2261	0.38279	0.473969	0.525965	0.902962
2265.76	0.342037	0.498883	0.526411	0.904028	2265.76	0.616156	0.661703	0.792675	0.904028	2265.76	0.901492	0.928297	1.1177	0.904028	2265.76	0.893139	0.922649	0.915539	0.904028	2265.76	0.333462	0.45848	0.493682	0.904028	2265.76	0.380715	0.454773	0.498079	0.904028	2265.76	0.663488	0.732105	0.84786	0.904028	2265.76	0.859295	0.880188	0.889273	0.904028	2265.76	0.432165	0.496174	0.502861	0.904028	2265.76	0.383265	0.474508	0.526547	0.904028
2270.52	0.342492	0.499471	0.526968	0.905114	2270.52	0.616851	0.662427	0.79351	0.905114	2270.52	0.902496	0.929279	1.1189	0.905114	2270.52	0.894028	0.923703	0.916604	0.905114	2270.52	0.333867	0.459017	0.494204	0.905114	2270.52	0.381176	0.455278	0.498621	0.905114	2270.52	0.664119	0.732794	0.84844	0.905114	2270.52	0.860307	0.881178	0.890261	0.905114	2270.52	0.432725	0.496696	0.503403	0.905114	2270.52	0.383696	0.475063	0.527122	0.905114
2275.28	0.342946	0.500029	0.527524	0.906196	2275.28	0.617542	0.663173	0.79435	0.906196	2275.28	0.903554	0.93023	1.12011	0.906196	2275.28	0.894951	0.924785	0.917657	0.906196	2275.28	0.334241	0.459509	0.494734	0.906196	2275.28	0.381654	0.455799	0.499172	0.906196	2275.28	0.664721	0.733526	0.849039	0.906196	2275.28	0.861345	0.882165	0.891249	0.906196	2275.28	0.433274	0.497218	0.50394	0.906196	2275.28	0.384117	0.475613	0.527693	0.906196
2280.04	0.343408	0.500622	0.528079	0.907263	2280.04	0.618252	0.663899	0.79519	0.907263	2280.04	0.904535	0.931169	1.12132	0.907263	2280.04	0.89587	0.925901	0.918722	0.907263	2280.04	0.334642	0.460043	0.495263	0.907263	2280.04	0.382121	0.456329	0.499716	0.907263	2280.04	0.665331	0.734215	0.849638	0.907263	2280.04	0.862406	0.883096	0.892219	0.907263	2280.04	0.43382	0.497738	0.504479	0.907263	2280.04	0.384521	0.476151	0.528262	0.907263
2284.8	0.343879	0.501225	0.528631	0.908306	2284.8	0.619009	0.664648	0.796019	0.908306	2284.8	0.905509	0.932128	1.12253	0.908306	2284.8	0.8968	0.92705	0.919797	0.908306	2284.8	0.335004	0.460574	0.49579	0.908306	2284.8	0.382584	0.456856	0.500258	0.908306	2284.8	0.665952	0.734924	0.850236	0.908306	2284.8	0.863418	0.884006	0.893196	0.908306	2284.8	0.434367	0.498246	0.505016	0.908306	2284.8	0.38495	0.476665	0.528832	0.908306
2289.56	0.344334	0.501833	0.529177	0.90935	2289.56	0.619751	0.665433	0.796873	0.90935	2289.56	0.906458	0.933132	1.12374	0.90935	2289.56	0.897724	0.928145	0.920859	0.90935	2289.56	0.335383	0.461147	0.49631	0.90935	2289.56	0.383071	0.457384	0.500798	0.90935	2289.56	0.666578	0.735638	0.850818	0.90935	2289.56	0.864461	0.884971	0.894182	0.90935	2289.56	0.434911	0.49875	0.505551	0.90935	2289.56	0.385373	0.477187	0.529415	0.90935
2294.32	0.344792	0.502399	0.529741	0.910398	2294.32	0.620453	0.666203	0.797722	0.910398	2294.32	0.907419	0.934062	1.12496	0.910398	2294.32	0.898671	0.929222	0.921956	0.910398	2294.32	0.335754	0.461683	0.496829	0.910398	2294.32	0.383541	0.45794	0.501324	0.910398	2294.32	0.66725	0.736331	0.851399	0.910398	2294.32	0.865502	0.885982	0.895173	0.910398	2294.32	0.435462	0.499262	0.506082	0.910398	2294.32	0.385789	0.477711	0.529982	0.910398
2299.08	0.345227	0.503009	0.530295	0.91148	2299.08	0.621195	0.666962	0.798554	0.91148	2299.08	0.908391	0.935058	1.12616	0.91148	2299.08	0.899685	0.930274	0.923032	0.91148	2299.08	0.336132	0.462242	0.49735	0.91148	2299.08	0.383998	0.458502	0.501844	0.91148	2299.08	0.667897	0.737041	0.851973	0.91148	2299.08	0.866587	0.88695	0.896157	0.91148	2299.08	0.436003	0.499758	0.506618	0.91148	2299.08	0.386235	0.478231	0.530541	0.91148
2303.84	0.345676	0.503606	0.53084	0.912511	2303.84	0.621881	0.66771	0.799395	0.912511	2303.84	0.909376	0.936027	1.12736	0.912511	2303.84	0.900652	0.931362	0.924107	0.912511	2303.84	0.336501	0.462816	0.497879	0.912511	2303.84	0.384457	0.459025	0.502365	0.912511	2303.84	0.668548	0.737798	0.852541	0.912511	2303.84	0.867646	0.887891	0.897129	0.912511	2303.84	0.436539	0.500256	0.50716	0.912511	2303.84	0.386647	0.478751	0.531105	0.912511
2308.6	0.346123	0.504181	0.531386	0.913566	2308.6	0.622663	0.668464	0.800239	0.913566	2308.6	0.910354	0.936983	1.12857	0.913566	2308.6	0.901658	0.932378	0.925152	0.913566	2308.6	0.33689	0.463345	0.498399	0.913566	2308.6	0.384951	0.459548	0.502895	0.913566	2308.6	0.66919	0.738561	0.853117	0.913566	2308.6	0.868703	0.888836	0.898123	0.913566	2308.6	0.437077	0.500765	0.50769	0.913566	2308.6	0.387108	0.479258	0.531673	0.913566
2313.36	0.346579	0.504754	0.531934	0.91465	2313.36	0.623436	0.669237	0.801072	0.91465	2313.36	0.911344	0.937913	1.12976	0.91465	2313.36	0.902671	0.933461	0.926211	0.91465	2313.36	0.337317	0.46389	0.498927	0.91465	2313.36	0.385402	0.460075	0.503419	0.91465	2313.36	0.669819	0.739332	0.853699	0.91465	2313.36	0.869736	0.88979	0.899119	0.91465	2313.36	0.437593	0.501295	0.508218	0.91465	2313.36	0.387555	0.479789	0.53224	0.91465
2318.12	0.34702	0.505309	0.532482	0.915701	2318.12	0.624193	0.669997	0.801912	0.915701	2318.12	0.912371	0.938896	1.13095	0.915701	2318.12	0.903637	0.934488	0.927275	0.915701	2318.12	0.337725	0.464466	0.49947	0.915701	2318.12	0.385879	0.460613	0.503943	0.915701	2318.12	0.670478	0.7401	0.854273	0.915701	2318.12	0.870727	0.890741	0.900104	0.915701	2318.12	0.43814	0.501818	0.508752	0.915701	2318.12	0.387999	0.480311	0.532801	0.915701
2322.88	0.347466	0.505894	0.533016	0.916729	2322.88	0.624954	0.670751	0.802754	0.916729	2322.88	0.913386	0.939886	1.13213	0.916729	2322.88	0.904628	0.935455	0.928336	0.916729	2322.88	0.338111	0.465028	0.499997	0.916729	2322.88	0.386366	0.461148	0.504474	0.916729	2322.88	0.671138	0.740828	0.85485	0.916729	2322.88	0.871722	0.8917	0.90111	0.916729	2322.88	0.438697	0.502358	0.509286	0.916729	2322.88	0.388445	0.480847	0.533355	0.916729
2327.64	0.347908	0.506475	0.533563	0.917727	2327.64	0.625702	0.671527	0.803586	0.917727	2327.64	0.914383	0.940883	1.13332	0.917727	2327.64	0.905608	0.936442	0.929383	0.917727	2327.64	0.338506	0.465566	0.500519	0.917727	2327.64	0.386827	0.461683	0.504994	0.917727	2327.64	0.67179	0.741566	0.855419	0.917727	2327.64	0.872682	0.892604	0.902111	0.917727	2327.64	0.439243	0.502878	0.509808	0.917727	2327.64	0.388899	0.481347	0.533912	0.917727
2332.4	0.348342	0.507077	0.534103	0.918781	2332.4	0.626428	0.672294	0.804415	0.918781	2332.4	0.915422	0.941831	1.13451	0.918781	2332.4	0.906568	0.937452	0.930451	0.918781	2332.4	0.338915	0.466103	0.501037	0.918781	2332.4	0.387302	0.4622	0.505507	0.918781	2332.4	0.672429	0.74226	0.855978	0.918781	2332.4	0.873653	0.893508	0.903125	0.918781	2332.4	0.439794	0.50342	0.510337	0.918781	2332.4	0.389336	0.481874	0.534468	0.918781
2337.16	0.348786	0.507679	0.534633	0.91979	2337.16	0.627151	0.673068	0.805258	0.91979	2337.16	0.916421	0.942826	1.13569	0.91979	2337.16	0.907564	0.938419	0.931519	0.91979	2337.16	0.33929	0.46663	0.501568	0.91979	2337.16	0.387757	0.462751	0.506033	0.91979	2337.16	0.673058	0.742966	0.856539	0.91979	2337.16	0.874655	0.894499	0.904132	0.91979	2337.16	0.440313	0.503937	0.510847	0.91979	2337.16	0.389793	0.482408	0.535009	0.91979
2341.92	0.349248	0.508261	0.535169	0.92077	2341.92	0.627876	0.673812	0.806078	0.92077	2341.92	0.917383	0.943812	1.13686	0.92077	2341.92	0.908508	0.939423	0.932602	0.92077	2341.92	0.339662	0.467201	0.502088	0.92077	2341.92	0.388241	0.463296	0.50655	0.92077	2341.92	0.673676	0.743637	0.857116	0.92077	2341.92	0.875685	0.895419	0.905138	0.92077	2341.92	0.440828	0.504512	0.511373	0.92077	2341.92	0.390228	0.482967	0.535557	0.92077
2346.68	0.349696	0.508838	0.535698	0.921815	2346.68	0.628608	0.674574	0.806897	0.921815	2346.68	0.918329	0.944786	1.13803	0.921815	2346.68	0.909457	0.940426	0.933673	0.921815	2346.68	0.340055	0.46778	0.502611	0.921815	2346.68	0.388689	0.463782	0.507065	0.921815	2346.68	0.674306	0.744311	0.85769	0.921815	2346.68	0.876675	0.896374	0.90612	0.921815	2346.68	0.441338	0.505046	0.51189	0.921815	2346.68	0.390709	0.483488	0.536095	0.921815
2351.44	0.350155	0.509382	0.536233	0.922919	2351.44	0.629351	0.675359	0.807736	0.922919	2351.44	0.919282	0.945775	1.13922	0.922919	2351.44	0.910443	0.941455	0.934741	0.922919	2351.44	0.340417	0.468385	0.50313	0.922919	2351.44	0.38913	0.464261	0.507586	0.922919	2351.44	0.674928	0.744998	0.858252	0.922919	2351.44	0.877648	0.897345	0.907112	0.922919	2351.44	0.441881	0.505587	0.512423	0.922919	2351.44	0.391159	0.484031	0.536629	0.922919
2356.2	0.350592	0.509965	0.536775	0.924035	2356.2	0.630055	0.676095	0.808573	0.924035	2356.2	0.920217	0.946729	1.14042	0.924035	2356.2	0.911435	0.94248	0.935805	0.924035	2356.2	0.340797	0.468999	0.503649	0.924035	2356.2	0.389587	0.464741	0.508106	0.924035	2356.2	0.675533	0.745665	0.858824	0.924035	2356.2	0.878622	0.898318	0.908104	0.924035	2356.2	0.442426	0.506133	0.512955	0.924035	2356.2	0.391585	0.484562	0.537164	0.924035
2360.96	0.351012	0.510527	0.537308	0.92508	2360.96	0.630761	0.676869	0.809403	0.92508	2360.96	0.921136	0.947703	1.1416	0.92508	2360.96	0.912472	0.943463	0.936882	0.92508	2360.96	0.341154	0.469575	0.50416	0.92508	2360.96	0.390039	0.465221	0.508633	0.92508	2360.96	0.676147	0.746343	0.859393	0.92508	2360.96	0.879603	0.899221	0.909108	0.92508	2360.96	0.442975	0.50669	0.513475	0.92508	2360.96	0.392039	0.485061	0.537698	0.92508
2365.72	0.351447	0.511082	0.537844	0.926157	2365.72	0.631477	0.677617	0.810237	0.926157	2365.72	0.92208	0.94868	1.1428	0.926157	2365.72	0.913497	0.94447	0.937947	0.926157	2365.72	0.341528	0.470147	0.504675	0.926157	2365.72	0.39049	0.465713	0.509163	0.926157	2365.72	0.676754	0.747059	0.859968	0.926157	2365.72	0.88061	0.900133	0.910114	0.926157	2365.72	0.443529	0.507233	0.513992	0.926157	2365.72	0.392504	0.485607	0.538235	0.926157
2370.48	0.351895	0.511641	0.538384	0.927197	2370.48	0.632198	0.678353	0.811068	0.927197	2370.48	0.923051	0.949646	1.14399	0.927197	2370.48	0.91447	0.94548	0.939008	0.927197	2370.48	0.341916	0.470732	0.505187	0.927197	2370.48	0.390952	0.466231	0.50968	0.927197	2370.48	0.677369	0.747774	0.860547	0.927197	2370.48	0.881598	0.901062	0.911122	0.927197	2370.48	0.444068	0.50776	0.51452	0.927197	2370.48	0.392957	0.486145	0.538767	0.927197
2375.24	0.352326	0.512228	0.53892	0.928216	2375.24	0.632961	0.679168	0.81189	0.928216	2375.24	0.923976	0.950612	1.14519	0.928216	2375.24	0.915422	0.946455	0.940056	0.928216	2375.24	0.342301	0.471303	0.505697	0.928216	2375.24	0.391372	0.46673	0.510208	0.928216	2375.24	0.678	0.748507	0.861114	0.928216	2375.24	0.882569	0.901992	0.912137	0.928216	2375.24	0.444624	0.508278	0.515049	0.928216	2375.24	0.393392	0.486712	0.539311	0.928216
2380	0.352758	0.512759	0.53946	0.929262	2380	0.633742	0.680014	0.812719	0.929262	2380	0.92494	0.951619	1.14639	0.929262	2380	0.916383	0.947501	0.941121	0.929262	2380	0.342695	0.471856	0.506198	0.929262	2380	0.391828	0.467209	0.510713	0.929262	2380	0.678593	0.749248	0.861673	0.929262	2380	0.883497	0.902917	0.913146	0.929262	2380	0.445154	0.508813	0.515578	0.929262	2380	0.393848	0.487268	0.539839	0.929262
2384.76	0.353191	0.513324	0.53999	0.930329	2384.76	0.634491	0.680802	0.813546	0.930329	2384.76	0.925883	0.952627	1.14758	0.930329	2384.76	0.917321	0.948532	0.942183	0.930329	2384.76	0.343076	0.472399	0.50671	0.930329	2384.76	0.392272	0.467698	0.511236	0.930329	2384.76	0.679205	0.749885	0.862254	0.930329	2384.76	0.884455	0.90382	0.914145	0.930329	2384.76	0.445711	0.509353	0.516111	0.930329	2384.76	0.394279	0.487832	0.54036	0.930329
2389.52	0.353638	0.513916	0.540544	0.931391	2389.52	0.63524	0.681573	0.814364	0.931391	2389.52	0.926842	0.953613	1.14878	0.931391	2389.52	0.918268	0.949593	0.943246	0.931391	2389.52	0.343476	0.472949	0.507218	0.931391	2389.52	0.392747	0.468179	0.51176	0.931391	2389.52	0.679831	0.750617	0.862831	0.931391	2389.52	0.885454	0.904763	0.915141	0.931391	2389.52	0.446242	0.509923	0.516638	0.931391	2389.52	0.39471	0.488378	0.540892	0.931391
2394.28	0.354099	0.514509	0.54109	0.932461	2394.28	0.635951	0.682377	0.815204	0.932461	2394.28	0.927758	0.954624	1.14998	0.932461	2394.28	0.919232	0.950626	0.944287	0.932461	2394.28	0.34387	0.473469	0.507728	0.932461	2394.28	0.393207	0.468679	0.512282	0.932461	2394.28	0.68048	0.751319	0.863417	0.932461	2394.28	0.886471	0.905675	0.916138	0.932461	2394.28	0.446767	0.510464	0.517167	0.932461	2394.28	0.395114	0.488942	0.541434	0.932461
2399.04	0.354515	0.515078	0.541643	0.933513	2399.04	0.636693	0.683222	0.816042	0.933513	2399.04	0.928699	0.955616	1.15118	0.933513	2399.04	0.920169	0.951631	0.945336	0.933513	2399.04	0.344251	0.474017	0.50825	0.933513	2399.04	0.393692	0.469171	0.512811	0.933513	2399.04	0.681103	0.752019	0.863997	0.933513	2399.04	0.887479	0.906588	0.917136	0.933513	2399.04	0.447306	0.511	0.517689	0.933513	2399.04	0.395534	0.489489	0.541969	0.933513
2403.8	0.354938	0.515623	0.542202	0.934621	2403.8	0.637447	0.684121	0.816869	0.934621	2403.8	0.929573	0.956659	1.15238	0.934621	2403.8	0.921061	0.952657	0.94638	0.934621	2403.8	0.344658	0.47452	0.508774	0.934621	2403.8	0.394167	0.469666	0.51334	0.934621	2403.8	0.681725	0.752729	0.864577	0.934621	2403.8	0.888498	0.907547	0.918132	0.934621	2403.8	0.447849	0.511571	0.518202	0.934621	2403.8	0.395975	0.490046	0.542509	0.934621
2408.56	0.355366	0.516172	0.542734	0.935641	2408.56	0.638225	0.684904	0.817697	0.935641	2408.56	0.930462	0.957674	1.15357	0.935641	2408.56	0.922003	0.95367	0.947415	0.935641	2408.56	0.345079	0.475006	0.509297	0.935641	2408.56	0.394624	0.470153	0.51386	0.935641	2408.56	0.682323	0.753465	0.865167	0.935641	2408.56	0.889533	0.908409	0.919143	0.935641	2408.56	0.448383	0.512114	0.518729	0.935641	2408.56	0.396404	0.490616	0.543058	0.935641
2413.32	0.355811	0.516716	0.543281	0.936685	2413.32	0.638947	0.68568	0.818533	0.936685	2413.32	0.931395	0.958683	1.15476	0.936685	2413.32	0.922915	0.954737	0.948446	0.936685	2413.32	0.345449	0.475504	0.509812	0.936685	2413.32	0.395095	0.470643	0.514378	0.936685	2413.32	0.682915	0.754164	0.865753	0.936685	2413.32	0.890522	0.909311	0.920136	0.936685	2413.32	0.448911	0.512644	0.51924	0.936685	2413.32	0.396824	0.491148	0.543596	0.936685
2418.08	0.356219	0.517286	0.543822	0.937718	2418.08	0.63965	0.686498	0.819363	0.937718	2418.08	0.93228	0.959671	1.15595	0.937718	2418.08	0.923801	0.955759	0.949488	0.937718	2418.08	0.345823	0.475999	0.510329	0.937718	2418.08	0.395598	0.471148	0.514899	0.937718	2418.08	0.683537	0.754884	0.866334	0.937718	2418.08	0.891495	0.910219	0.921111	0.937718	2418.08	0.449432	0.513169	0.519742	0.937718	2418.08	0.397233	0.491667	0.544143	0.937718
2422.84	0.35665	0.517878	0.544365	0.938797	2422.84	0.640413	0.687295	0.820176	0.938797	2422.84	0.933161	0.960699	1.15713	0.938797	2422.84	0.924762	0.956788	0.950519	0.938797	2422.84	0.346199	0.476503	0.510852	0.938797	2422.84	0.396059	0.471639	0.515418	0.938797	2422.84	0.684136	0.755568	0.866897	0.938797	2422.84	0.892439	0.911181	0.922109	0.938797	2422.84	0.449978	0.5137	0.520251	0.938797	2422.84	0.39763	0.492227	0.544682	0.938797
2427.6	0.357091	0.518461	0.544909	0.939815	2427.6	0.641204	0.688056	0.821005	0.939815	2427.6	0.934082	0.961716	1.15832	0.939815	2427.6	0.925711	0.95776	0.951564	0.939815	2427.6	0.346619	0.477012	0.511376	0.939815	2427.6	0.39652	0.472102	0.515929	0.939815	2427.6	0.684735	0.75627	0.867469	0.939815	2427.6	0.893381	0.912149	0.923113	0.939815	2427.6	0.450489	0.514236	0.520745	0.939815	2427.6	0.398041	0.492777	0.545219	0.939815
2432.36	0.357524	0.519021	0.545459	0.940873	2432.36	0.641954	0.688862	0.821811	0.940873	2432.36	0.934955	0.962728	1.15949	0.940873	2432.36	0.926645	0.958753	0.952602	0.940873	2432.36	0.347004	0.477506	0.5119	0.940873	2432.36	0.396991	0.472565	0.516438	0.940873	2432.36	0.685334	0.756995	0.868039	0.940873	2432.36	0.894334	0.913123	0.924119	0.940873	2432.36	0.451022	0.514794	0.521249	0.940873	2432.36	0.398442	0.493276	0.545764	0.940873
2437.12	0.357965	0.51959	0.546007	0.941907	2437.12	0.642722	0.68962	0.822634	0.941907	2437.12	0.93588	0.963706	1.16065	0.941907	2437.12	0.92761	0.959687	0.953637	0.941907	2437.12	0.347419	0.478016	0.512415	0.941907	2437.12	0.397438	0.47305	0.516952	0.941907	2437.12	0.68594	0.757674	0.868635	0.941907	2437.12	0.895311	0.914078	0.925125	0.941907	2437.12	0.451559	0.515287	0.521753	0.941907	2437.12	0.398851	0.493793	0.546298	0.941907
2441.88	0.358401	0.520114	0.546536	0.942949	2441.88	0.643525	0.690414	0.823442	0.942949	2441.88	0.93678	0.964717	1.16181	0.942949	2441.88	0.928484	0.960623	0.954676	0.942949	2441.88	0.347797	0.478509	0.512933	0.942949	2441.88	0.397906	0.473572	0.517468	0.942949	2441.88	0.686522	0.75838	0.869195	0.942949	2441.88	0.896324	0.914989	0.926125	0.942949	2441.88	0.452079	0.515816	0.522246	0.942949	2441.88	0.399264	0.494324	0.546844	0.942949
2446.64	0.358848	0.520639	0.547086	0.943981	2446.64	0.644297	0.691201	0.824255	0.943981	2446.64	0.937689	0.965719	1.16298	0.943981	2446.64	0.929458	0.961618	0.955735	0.943981	2446.64	0.348175	0.479	0.513451	0.943981	2446.64	0.398388	0.474128	0.517987	0.943981	2446.64	0.687103	0.75905	0.869776	0.943981	2446.64	0.897259	0.915939	0.927142	0.943981	2446.64	0.452634	0.516392	0.522744	0.943981	2446.64	0.399624	0.494894	0.547389	0.943981
2451.4	0.359285	0.521182	0.54762	0.944954	2451.4	0.645068	0.691964	0.825069	0.944954	2451.4	0.938572	0.966737	1.16413	0.944954	2451.4	0.930427	0.962554	0.956774	0.944954	2451.4	0.348573	0.479498	0.513982	0.944954	2451.4	0.398862	0.474624	0.518506	0.944954	2451.4	0.687735	0.75978	0.870361	0.944954	2451.4	0.898211	0.916857	0.928148	0.944954	2451.4	0.453203	0.516909	0.523245	0.944954	2451.4	0.400031	0.495439	0.547925	0.944954
2456.16	0.359708	0.521737	0.548161	0.945965	2456.16	0.64582	0.692754	0.825873	0.945965	2456.16	0.939525	0.967719	1.16526	0.945965	2456.16	0.931333	0.963548	0.957827	0.945965	2456.16	0.348962	0.48001	0.514492	0.945965	2456.16	0.399357	0.475133	0.519034	0.945965	2456.16	0.68836	0.760547	0.87095	0.945965	2456.16	0.899167	0.917832	0.92916	0.945965	2456.16	0.45376	0.517427	0.52375	0.945965	2456.16	0.400443	0.495985	0.548458	0.945965
2460.92	0.36019	0.522287	0.548692	0.947006	2460.92	0.646587	0.693553	0.826689	0.947006	2460.92	0.940475	0.968682	1.16643	0.947006	2460.92	0.932225	0.96452	0.958888	0.947006	2460.92	0.349357	0.480502	0.515	0.947006	2460.92	0.399834	0.475633	0.519554	0.947006	2460.92	0.688992	0.761225	0.871509	0.947006	2460.92	0.900126	0.918747	0.930173	0.947006	2460.92	0.454319	0.517984	0.524249	0.947006	2460.92	0.400858	0.496525	0.548992	0.947006
2465.68	0.360624	0.522853	0.549239	0.948083	2465.68	0.647339	0.694352	0.827491	0.948083	2465.68	0.941405	0.969618	1.16758	0.948083	2465.68	0.933131	0.96546	0.959933	0.948083	2465.68	0.349772	0.480987	0.515511	0.948083	2465.68	0.400331	0.47613	0.520067	0.948083	2465.68	0.689581	0.761946	0.872071	0.948083	2465.68	0.901076	0.91974	0.931177	0.948083	2465.68	0.454868	0.518566	0.524744	0.948083	2465.68	0.401257	0.497064	0.549536	0.948083
2470.44	0.36106	0.52344	0.549782	0.949157	2470.44	0.648082	0.695195	0.82829	0.949157	2470.44	0.942432	0.970515	1.16873	0.949157	2470.44	0.934068	0.966425	0.960992	0.949157	2470.44	0.350151	0.481473	0.516018	0.949157	2470.44	0.400807	0.476612	0.520588	0.949157	2470.44	0.690152	0.762606	0.87264	0.949157	2470.44	0.90204	0.920727	0.932163	0.949157	2470.44	0.455368	0.519095	0.525246	0.949157	2470.44	0.401653	0.497574	0.550085	0.949157
2475.2	0.3615	0.524011	0.550327	0.950207	2475.2	0.648834	0.69596	0.829086	0.950207	2475.2	0.943404	0.971437	1.16988	0.950207	2475.2	0.935046	0.967381	0.962065	0.950207	2475.2	0.350546	0.481949	0.516531	0.950207	2475.2	0.40129	0.477088	0.52111	0.950207	2475.2	0.690708	0.763238	0.873216	0.950207	2475.2	0.90299	0.921742	0.933161	0.950207	2475.2	0.455898	0.519655	0.525744	0.950207	2475.2	0.402069	0.498096	0.550636	0.950207
2479.96	0.361925	0.524614	0.550866	0.951248	2479.96	0.64959	0.696742	0.829889	0.951248	2479.96	0.944348	0.972353	1.17102	0.951248	2479.96	0.935966	0.968345	0.963149	0.951248	2479.96	0.350923	0.482453	0.517039	0.951248	2479.96	0.401754	0.477567	0.521618	0.951248	2479.96	0.69132	0.763907	0.873785	0.951248	2479.96	0.903974	0.922685	0.934152	0.951248	2479.96	0.456434	0.520202	0.526231	0.951248	2479.96	0.402477	0.498591	0.551179	0.951248
2484.72	0.362369	0.525195	0.551403	0.952272	2484.72	0.65033	0.697505	0.830674	0.952272	2484.72	0.945266	0.973279	1.17216	0.952272	2484.72	0.936913	0.969309	0.96422	0.952272	2484.72	0.351332	0.482891	0.517537	0.952272	2484.72	0.402219	0.478051	0.522122	0.952272	2484.72	0.691928	0.764549	0.874355	0.952272	2484.72	0.904925	0.923603	0.935146	0.952272	2484.72	0.456954	0.520694	0.526733	0.952272	2484.72	0.402887	0.499113	0.551709	0.952272
2489.48	0.362827	0.525786	0.551927	0.953316	2489.48	0.651028	0.698289	0.831465	0.953316	2489.48	0.946178	0.974267	1.17331	0.953316	2489.48	0.937831	0.970283	0.965283	0.953316	2489.48	0.351714	0.483383	0.518024	0.953316	2489.48	0.402684	0.478576	0.522651	0.953316	2489.48	0.692535	0.765247	0.874921	0.953316	2489.48	0.905905	0.92455	0.93614	0.953316	2489.48	0.45754	0.521212	0.527235	0.953316	2489.48	0.403294	0.499697	0.552255	0.953316
2494.24	0.363243	0.526398	0.55245	0.95438	2494.24	0.651726	0.699033	0.832253	0.95438	2494.24	0.947069	0.975208	1.17444	0.95438	2494.24	0.938755	0.971218	0.966344	0.95438	2494.24	0.352099	0.483875	0.518524	0.95438	2494.24	0.403183	0.479083	0.523168	0.95438	2494.24	0.693109	0.765937	0.875471	0.95438	2494.24	0.906902	0.925553	0.937134	0.95438	2494.24	0.458072	0.521749	0.527728	0.95438	2494.24	0.403722	0.500219	0.552803	0.95438
2499	0.36368	0.526978	0.552968	0.955336	2499	0.652437	0.699843	0.833031	0.955336	2499	0.947962	0.976137	1.17557	0.955336	2499	0.939692	0.97218	0.967421	0.955336	2499	0.352495	0.484431	0.519008	0.955336	2499	0.403666	0.479573	0.523705	0.955336	2499	0.693684	0.766633	0.876015	0.955336	2499	0.907872	0.926539	0.938141	0.955336	2499	0.458629	0.522301	0.528217	0.955336	2499	0.404129	0.500744	0.553336	0.955336
2503.76	0.36411	0.527512	0.553485	0.956372	2503.76	0.653181	0.70061	0.833813	0.956372	2503.76	0.948887	0.977077	1.17672	0.956372	2503.76	0.940572	0.973123	0.968483	0.956372	2503.76	0.352871	0.484956	0.519489	0.956372	2503.76	0.404151	0.480085	0.524228	0.956372	2503.76	0.694312	0.767313	0.876575	0.956372	2503.76	0.908875	0.9275	0.93914	0.956372	2503.76	0.459164	0.522824	0.528714	0.956372	2503.76	0.404543	0.501298	0.55388	0.956372
2508.52	0.364558	0.528079	0.554003	0.957476	2508.52	0.653936	0.701336	0.834598	0.957476	2508.52	0.949772	0.977966	1.17786	0.957476	2508.52	0.941537	0.974095	0.969535	0.957476	2508.52	0.353263	0.485504	0.519973	0.957476	2508.52	0.404633	0.48061	0.524749	0.957476	2508.52	0.694933	0.768017	0.877123	0.957476	2508.52	0.909879	0.928435	0.94015	0.957476	2508.52	0.459735	0.523342	0.529194	0.957476	2508.52	0.404959	0.501815	0.55443	0.957476
2513.28	0.364985	0.528648	0.554513	0.958587	2513.28	0.654684	0.702114	0.8354	0.958587	2513.28	0.950685	0.978919	1.179	0.958587	2513.28	0.942434	0.975089	0.970609	0.958587	2513.28	0.353655	0.486053	0.520449	0.958587	2513.28	0.405126	0.481082	0.525264	0.958587	2513.28	0.695533	0.768751	0.877659	0.958587	2513.28	0.910931	0.929325	0.941145	0.958587	2513.28	0.460282	0.523871	0.529683	0.958587	2513.28	0.405373	0.502347	0.554972	0.958587
2518.04	0.365407	0.529208	0.555034	0.959683	2518.04	0.655465	0.702932	0.83619	0.959683	2518.04	0.951618	0.979877	1.18015	0.959683	2518.04	0.943322	0.976115	0.971691	0.959683	2518.04	0.354039	0.486599	0.520924	0.959683	2518.04	0.40562	0.481585	0.525791	0.959683	2518.04	0.696174	0.769448	0.878203	0.959683	2518.04	0.911973	0.930236	0.942139	0.959683	2518.04	0.460839	0.524441	0.530175	0.959683	2518.04	0.405792	0.502883	0.555497	0.959683
2522.8	0.365857	0.529769	0.555543	0.96074	2522.8	0.656216	0.703698	0.836976	0.96074	2522.8	0.952494	0.980815	1.18128	0.96074	2522.8	0.944248	0.977167	0.972766	0.96074	2522.8	0.354399	0.487112	0.52141	0.96074	2522.8	0.406062	0.482108	0.526307	0.96074	2522.8	0.696828	0.770138	0.878753	0.96074	2522.8	0.913009	0.931146	0.943136	0.96074	2522.8	0.461394	0.524997	0.530663	0.96074	2522.8	0.406202	0.50342	0.556031	0.96074
2527.56	0.366294	0.530336	0.556057	0.961822	2527.56	0.656941	0.704462	0.837747	0.961822	2527.56	0.953349	0.981753	1.18242	0.961822	2527.56	0.945185	0.978198	0.973822	0.961822	2527.56	0.354777	0.487614	0.521887	0.961822	2527.56	0.406498	0.482622	0.526819	0.961822	2527.56	0.697464	0.770839	0.879321	0.961822	2527.56	0.914071	0.932055	0.944136	0.961822	2527.56	0.461958	0.525518	0.531136	0.961822	2527.56	0.406633	0.503972	0.556565	0.961822
2532.32	0.366732	0.530899	0.556565	0.962894	2532.32	0.657674	0.705214	0.838527	0.962894	2532.32	0.954297	0.982594	1.18353	0.962894	2532.32	0.9461	0.979198	0.974859	0.962894	2532.32	0.355141	0.48813	0.522355	0.962894	2532.32	0.406968	0.483133	0.527351	0.962894	2532.32	0.698088	0.771552	0.879866	0.962894	2532.32	0.915091	0.932984	0.945139	0.962894	2532.32	0.462514	0.526067	0.531631	0.962894	2532.32	0.407049	0.504528	0.557102	0.962894
2537.08	0.367176	0.53146	0.557074	0.963925	2537.08	0.658394	0.705978	0.839297	0.963925	2537.08	0.955224	0.983471	1.18466	0.963925	2537.08	0.94704	0.980198	0.975892	0.963925	2537.08	0.355513	0.488622	0.522822	0.963925	2537.08	0.40741	0.483611	0.527863	0.963925	2537.08	0.698706	0.772274	0.880412	0.963925	2537.08	0.916025	0.933861	0.946139	0.963925	2537.08	0.463051	0.526592	0.53212	0.963925	2537.08	0.407458	0.505068	0.557633	0.963925
2541.84	0.367591	0.532024	0.557586	0.964918	2541.84	0.659102	0.706694	0.84008	0.964918	2541.84	0.956103	0.984326	1.18577	0.964918	2541.84	0.947959	0.981191	0.976923	0.964918	2541.84	0.355875	0.489126	0.523298	0.964918	2541.84	0.40785	0.48408	0.528387	0.964918	2541.84	0.699259	0.773017	0.880982	0.964918	2541.84	0.916952	0.934767	0.947139	0.964918	2541.84	0.463569	0.527106	0.532605	0.964918	2541.84	0.407904	0.505559	0.558164	0.964918
2546.6	0.368004	0.53261	0.558091	0.965922	2546.6	0.659807	0.707454	0.840876	0.965922	2546.6	0.957007	0.985182	1.18689	0.965922	2546.6	0.948854	0.982176	0.977944	0.965922	2546.6	0.356238	0.489599	0.523767	0.965922	2546.6	0.408315	0.484575	0.528912	0.965922	2546.6	0.6998	0.773729	0.881551	0.965922	2546.6	0.917884	0.935618	0.948123	0.965922	2546.6	0.464128	0.527633	0.533103	0.965922	2546.6	0.408346	0.506125	0.558693	0.965922
2551.36	0.368393	0.533164	0.558589	0.966901	2551.36	0.660567	0.708197	0.841659	0.966901	2551.36	0.957924	0.986016	1.188	0.966901	2551.36	0.94979	0.983179	0.978974	0.966901	2551.36	0.356612	0.490095	0.524231	0.966901	2551.36	0.40878	0.485059	0.529431	0.966901	2551.36	0.700392	0.77442	0.882113	0.966901	2551.36	0.918882	0.936503	0.949114	0.966901	2551.36	0.464663	0.528119	0.533591	0.966901	2551.36	0.408769	0.506657	0.55922	0.966901
2556.12	0.368782	0.533728	0.559088	0.967917	2556.12	0.661277	0.708931	0.842449	0.967917	2556.12	0.95884	0.986877	1.18912	0.967917	2556.12	0.950745	0.984146	0.979991	0.967917	2556.12	0.356987	0.490612	0.524698	0.967917	2556.12	0.409232	0.485543	0.52996	0.967917	2556.12	0.70099	0.775117	0.882667	0.967917	2556.12	0.919854	0.937409	0.950118	0.967917	2556.12	0.465206	0.528619	0.53407	0.967917	2556.12	0.40918	0.507174	0.559736	0.967917
2560.88	0.369194	0.534288	0.559591	0.968888	2560.88	0.662016	0.709666	0.843233	0.968888	2560.88	0.959773	0.987737	1.19024	0.968888	2560.88	0.951654	0.985121	0.981008	0.968888	2560.88	0.357362	0.491146	0.525168	0.968888	2560.88	0.409696	0.486038	0.53048	0.968888	2560.88	0.701591	0.775836	0.883214	0.968888	2560.88	0.920862	0.938329	0.951123	0.968888	2560.88	0.465751	0.529085	0.534545	0.968888	2560.88	0.409591	0.507688	0.560262	0.968888
2565.64	0.369592	0.534867	0.560089	0.96988	2565.64	0.662713	0.710392	0.844026	0.96988	2565.64	0.960721	0.988615	1.19136	0.96988	2565.64	0.952528	0.986094	0.982013	0.96988	2565.64	0.357717	0.491667	0.525639	0.96988	2565.64	0.410176	0.486519	0.531004	0.96988	2565.64	0.70218	0.776585	0.883761	0.96988	2565.64	0.921846	0.939261	0.952119	0.96988	2565.64	0.466291	0.529581	0.535034	0.96988	2565.64	0.409997	0.508194	0.560793	0.96988
2570.4	0.370015	0.535454	0.560598	0.970914	2570.4	0.663442	0.7111	0.844823	0.970914	2570.4	0.961675	0.989531	1.19247	0.970914	2570.4	0.953404	0.987094	0.983021	0.970914	2570.4	0.35808	0.492187	0.526101	0.970914	2570.4	0.410636	0.487022	0.531509	0.970914	2570.4	0.702792	0.777299	0.884311	0.970914	2570.4	0.922838	0.940179	0.953099	0.970914	2570.4	0.466837	0.530083	0.535526	0.970914	2570.4	0.410414	0.508666	0.561325	0.970914
2575.16	0.370448	0.536052	0.561106	0.971932	2575.16	0.664182	0.711799	0.845622	0.971932	2575.16	0.962621	0.990413	1.19359	0.971932	2575.16	0.95433	0.988075	0.984023	0.971932	2575.16	0.358463	0.492674	0.526591	0.971932	2575.16	0.411053	0.487514	0.532013	0.971932	2575.16	0.703412	0.777976	0.884857	0.971932	2575.16	0.923805	0.941078	0.954082	0.971932	2575.16	0.467381	0.530581	0.536014	0.971932	2575.16	0.410814	0.509179	0.561854	0.971932
2579.92	0.37085	0.536619	0.561597	0.972974	2579.92	0.664895	0.712491	0.846421	0.972974	2579.92	0.963516	0.991311	1.19471	0.972974	2579.92	0.955223	0.989035	0.984993	0.972974	2579.92	0.358827	0.493179	0.527057	0.972974	2579.92	0.411502	0.488008	0.532507	0.972974	2579.92	0.704004	0.778695	0.885404	0.972974	2579.92	0.924841	0.94197	0.955053	0.972974	2579.92	0.4679	0.531108	0.536512	0.972974	2579.92	0.411237	0.509678	0.562387	0.972974
2584.68	0.371283	0.537235	0.562096	0.974	2584.68	0.665591	0.713179	0.847207	0.974	2584.68	0.964416	0.992196	1.19584	0.974	2584.68	0.956143	0.990016	0.985989	0.974	2584.68	0.359199	0.493724	0.527535	0.974	2584.68	0.411977	0.48852	0.533017	0.974	2584.68	0.704633	0.779391	0.885961	0.974	2584.68	0.925823	0.94284	0.95602	0.974	2584.68	0.468429	0.531648	0.536995	0.974	2584.68	0.411675	0.510172	0.562909	0.974
2589.44	0.371691	0.53781	0.562592	0.975053	2589.44	0.666315	0.713928	0.848006	0.975053	2589.44	0.965291	0.993059	1.19698	0.975053	2589.44	0.957066	0.990978	0.986978	0.975053	2589.44	0.359582	0.494235	0.52801	0.975053	2589.44	0.412418	0.489026	0.533518	0.975053	2589.44	0.705242	0.780077	0.886522	0.975053	2589.44	0.926815	0.943775	0.957003	0.975053	2589.44	0.46895	0.532203	0.53749	0.975053	2589.44	0.412098	0.510673	0.563426	0.975053
2594.2	0.372095	0.538396	0.563095	0.976095	2594.2	0.667067	0.714643	0.848802	0.976095	2594.2	0.96621	0.993906	1.19811	0.976095	2594.2	0.95803	0.991997	0.987961	0.976095	2594.2	0.359966	0.494714	0.528486	0.976095	2594.2	0.412815	0.48952	0.534018	0.976095	2594.2	0.705869	0.780737	0.887083	0.976095	2594.2	0.927799	0.944691	0.957976	0.976095	2594.2	0.469452	0.532736	0.537981	0.976095	2594.2	0.412542	0.511233	0.563951	0.976095
2598.96	0.372527	0.539026	0.563591	0.977122	2598.96	0.667781	0.715379	0.849591	0.977122	2598.96	0.967105	0.994824	1.19924	0.977122	2598.96	0.958929	0.992959	0.988959	0.977122	2598.96	0.360336	0.49521	0.52897	0.977122	2598.96	0.413272	0.48999	0.534523	0.977122	2598.96	0.706488	0.781418	0.887633	0.977122	2598.96	0.928774	0.945648	0.958946	0.977122	2598.96	0.469946	0.533268	0.538472	0.977122	2598.96	0.412952	0.511774	0.564472	0.977122
2603.72	0.37294	0.539612	0.564099	0.978133	2603.72	0.668478	0.716134	0.850379	0.978133	2603.72	0.967977	0.995677	1.20037	0.978133	2603.72	0.959847	0.993926	0.989945	0.978133	2603.72	0.360705	0.495709	0.529448	0.978133	2603.72	0.41372	0.490482	0.535017	0.978133	2603.72	0.707122	0.782038	0.888203	0.978133	2603.72	0.929753	0.946569	0.959911	0.978133	2603.72	0.470449	0.533772	0.538967	0.978133	2603.72	0.413371	0.512304	0.564984	0.978133
2608.48	0.373382	0.540191	0.564602	0.979136	2608.48	0.669171	0.716881	0.851182	0.979136	2608.48	0.968847	0.996542	1.20151	0.979136	2608.48	0.960789	0.9949	0.990932	0.979136	2608.48	0.361057	0.496201	0.529941	0.979136	2608.48	0.414192	0.490921	0.535494	0.979136	2608.48	0.707732	0.782666	0.888762	0.979136	2608.48	0.930734	0.947467	0.960858	0.979136	2608.48	0.470987	0.534284	0.53946	0.979136	2608.48	0.413833	0.512799	0.56549	0.979136
2613.24	0.373778	0.540726	0.5651	0.980179	2613.24	0.669877	0.717608	0.851972	0.980179	2613.24	0.96973	0.997409	1.20263	0.980179	2613.24	0.961731	0.995844	0.991939	0.980179	2613.24	0.361455	0.496718	0.530444	0.980179	2613.24	0.414616	0.491372	0.535985	0.980179	2613.24	0.708308	0.783333	0.889322	0.980179	2613.24	0.931706	0.948341	0.96183	0.980179	2613.24	0.471487	0.534785	0.539958	0.980179	2613.24	0.41424	0.513333	0.566001	0.980179
2618	0.374208	0.541313	0.565592	0.981207	2618	0.670596	0.718347	0.852742	0.981207	2618	0.970626	0.998363	1.20376	0.981207	2618	0.962728	0.996807	0.992937	0.981207	2618	0.361829	0.497193	0.530939	0.981207	2618	0.415079	0.491836	0.536492	0.981207	2618	0.708919	0.783955	0.889873	0.981207	2618	0.932675	0.949249	0.962785	0.981207	2618	0.472012	0.535293	0.540449	0.981207	2618	0.414678	0.513843	0.566507	0.981207
2622.76	0.374648	0.541877	0.566106	0.982242	2622.76	0.671278	0.719083	0.8535	0.982242	2622.76	0.971481	0.999294	1.20488	0.982242	2622.76	0.963641	0.997795	0.993944	0.982242	2622.76	0.362212	0.497711	0.531449	0.982242	2622.76	0.4155	0.492302	0.536983	0.982242	2622.76	0.709512	0.784568	0.890447	0.982242	2622.76	0.933647	0.950191	0.963753	0.982242	2622.76	0.472501	0.535803	0.540931	0.982242	2622.76	0.41507	0.514392	0.56701	0.982242
2627.52	0.375052	0.542498	0.566595	0.983268	2627.52	0.671936	0.719862	0.854267	0.983268	2627.52	0.972425	1.00024	1.20599	0.983268	2627.52	0.964589	0.998805	0.994939	0.983268	2627.52	0.362592	0.498205	0.531943	0.983268	2627.52	0.415975	0.492772	0.537491	0.983268	2627.52	0.710096	0.785212	0.891003	0.983268	2627.52	0.934576	0.951083	0.964726	0.983268	2627.52	0.473006	0.536292	0.541416	0.983268	2627.52	0.4155	0.514911	0.567516	0.983268
2632.28	0.375462	0.543097	0.567087	0.984306	2632.28	0.67264	0.720582	0.855045	0.984306	2632.28	0.973384	1.00116	1.20711	0.984306	2632.28	0.965507	0.999773	0.995936	0.984306	2632.28	0.362944	0.498692	0.532425	0.984306	2632.28	0.416423	0.49331	0.537993	0.984306	2632.28	0.710668	0.785846	0.891565	0.984306	2632.28	0.935505	0.952019	0.965691	0.984306	2632.28	0.473498	0.536756	0.541903	0.984306	2632.28	0.4159	0.515403	0.568018	0.984306
2637.04	0.375871	0.543676	0.567601	0.985346	2637.04	0.673329	0.721316	0.855819	0.985346	2637.04	0.974274	1.00203	1.20825	0.985346	2637.04	0.966457	1.00073	0.996939	0.985346	2637.04	0.363306	0.49916	0.532918	0.985346	2637.04	0.416906	0.493766	0.538494	0.985346	2637.04	0.711279	0.786452	0.89214	0.985346	2637.04	0.936487	0.952938	0.966643	0.985346	2637.04	0.474005	0.537219	0.542387	0.985346	2637.04	0.416338	0.5159	0.568525	0.985346
2641.8	0.376281	0.544279	0.568111	0.98633	2641.8	0.674031	0.722019	0.856574	0.98633	2641.8	0.975178	1.00288	1.20938	0.98633	2641.8	0.967409	1.00174	0.997934	0.98633	2641.8	0.363685	0.499619	0.5334	0.98633	2641.8	0.417376	0.494246	0.538992	0.98633	2641.8	0.711894	0.787113	0.892704	0.98633	2641.8	0.937423	0.953871	0.967599	0.98633	2641.8	0.474537	0.537697	0.542864	0.98633	2641.8	0.416767	0.516404	0.569039	0.98633
2646.56	0.376719	0.544875	0.568619	0.987347	2646.56	0.674695	0.722717	0.857338	0.987347	2646.56	0.976119	1.00377	1.21051	0.987347	2646.56	0.968359	1.00268	0.998926	0.987347	2646.56	0.364075	0.500109	0.533868	0.987347	2646.56	0.417857	0.494719	0.539481	0.987347	2646.56	0.712526	0.787728	0.893278	0.987347	2646.56	0.938374	0.9548	0.96857	0.987347	2646.56	0.475068	0.538187	0.543351	0.987347	2646.56	0.417195	0.516921	0.569549	0.987347
2651.32	0.37712	0.545498	0.569134	0.988354	2651.32	0.675377	0.723432	0.858108	0.988354	2651.32	0.977075	1.00465	1.21163	0.988354	2651.32	0.96934	1.00362	0.9999	0.988354	2651.32	0.364432	0.500612	0.534335	0.988354	2651.32	0.418306	0.495178	0.539977	0.988354	2651.32	0.713162	0.788331	0.893857	0.988354	2651.32	0.939384	0.955681	0.969549	0.988354	2651.32	0.475583	0.538685	0.543828	0.988354	2651.32	0.417634	0.517482	0.570056	0.988354
2656.08	0.377527	0.546065	0.569648	0.989362	2656.08	0.676064	0.724157	0.858878	0.989362	2656.08	0.977975	1.00557	1.21276	0.989362	2656.08	0.970263	1.00461	1.0009	0.989362	2656.08	0.364786	0.501115	0.5348	0.989362	2656.08	0.418788	0.495671	0.540491	0.989362	2656.08	0.7138	0.788971	0.894432	0.989362	2656.08	0.940376	0.956582	0.970525	0.989362	2656.08	0.476102	0.539117	0.544306	0.989362	2656.08	0.41805	0.518014	0.570566	0.989362
2660.84	0.377949	0.546636	0.570151	0.990346	2660.84	0.676762	0.724876	0.859654	0.990346	2660.84	0.978903	1.00646	1.21388	0.990346	2660.84	0.9712	1.00558	1.00189	0.990346	2660.84	0.365167	0.501626	0.535256	0.990346	2660.84	0.41925	0.496153	0.540994	0.990346	2660.84	0.714425	0.789641	0.894997	0.990346	2660.84	0.941328	0.957442	0.971499	0.990346	2660.84	0.476591	0.539593	0.544771	0.990346	2660.84	0.418466	0.518526	0.571078	0.990346
2665.6	0.378357	0.547211	0.570655	0.991366	2665.6	0.677461	0.725588	0.860416	0.991366	2665.6	0.979807	1.00738	1.215	0.991366	2665.6	0.972144	1.00651	1.00288	0.991366	2665.6	0.365551	0.502148	0.535731	0.991366	2665.6	0.419707	0.496591	0.541492	0.991366	2665.6	0.715096	0.79028	0.895558	0.991366	2665.6	0.942272	0.958329	0.972449	0.991366	2665.6	0.477127	0.540065	0.545247	0.991366	2665.6	0.418871	0.519036	0.571585	0.991366
2670.36	0.378783	0.5478	0.571166	0.992371	2670.36	0.678176	0.726324	0.861187	0.992371	2670.36	0.980659	1.00823	1.21614	0.992371	2670.36	0.973073	1.00746	1.00389	0.992371	2670.36	0.365925	0.502665	0.536198	0.992371	2670.36	0.420168	0.497048	0.541983	0.992371	2670.36	0.715744	0.790884	0.896101	0.992371	2670.36	0.943227	0.959283	0.973401	0.992371	2670.36	0.477653	0.54053	0.54572	0.992371	2670.36	0.419261	0.519568	0.572092	0.992371
2675.12	0.379181	0.548384	0.571663	0.993425	2675.12	0.678888	0.727049	0.861946	0.993425	2675.12	0.981506	1.00913	1.21725	0.993425	2675.12	0.973943	1.00845	1.00489	0.993425	2675.12	0.366319	0.503179	0.536676	0.993425	2675.12	0.420643	0.49753	0.54249	0.993425	2675.12	0.716392	0.791511	0.896644	0.993425	2675.12	0.944226	0.960163	0.974352	0.993425	2675.12	0.478141	0.54101	0.546188	0.993425	2675.12	0.419661	0.52011	0.572598	0.993425
2679.88	0.379592	0.54895	0.572159	0.994457	2679.88	0.679605	0.727783	0.862716	0.994457	2679.88	0.982395	1.01	1.21836	0.994457	2679.88	0.974831	1.00943	1.00589	0.994457	2679.88	0.366706	0.503715	0.537152	0.994457	2679.88	0.421082	0.497997	0.542985	0.994457	2679.88	0.717021	0.792119	0.897169	0.994457	2679.88	0.945181	0.961058	0.975299	0.994457	2679.88	0.478638	0.541515	0.546659	0.994457	2679.88	0.420076	0.52065	0.573102	0.994457
2684.64	0.379976	0.549541	0.572644	0.995465	2684.64	0.680331	0.728468	0.863492	0.995465	2684.64	0.98331	1.01093	1.21946	0.995465	2684.64	0.975764	1.01044	1.00689	0.995465	2684.64	0.367079	0.504215	0.537618	0.995465	2684.64	0.42154	0.498456	0.543483	0.995465	2684.64	0.717632	0.792747	0.897726	0.995465	2684.64	0.946151	0.96199	0.976254	0.995465	2684.64	0.479176	0.542032	0.547126	0.995465	2684.64	0.420468	0.521166	0.573604	0.995465
2689.4	0.3804	0.550158	0.573142	0.996466	2689.4	0.681009	0.729208	0.864237	0.996466	2689.4	0.984217	1.0118	1.22057	0.996466	2689.4	0.976699	1.0114	1.00788	0.996466	2689.4	0.367464	0.504729	0.538096	0.996466	2689.4	0.421986	0.49891	0.54398	0.996466	2689.4	0.718223	0.793372	0.89826	0.996466	2689.4	0.947082	0.962872	0.977214	0.996466	2689.4	0.47968	0.542541	0.547598	0.996466	2689.4	0.420863	0.521692	0.5741	0.996466
2694.16	0.380818	0.550758	0.573619	0.997444	2694.16	0.681683	0.729937	0.865005	0.997444	2694.16	0.985118	1.01271	1.22169	0.997444	2694.16	0.977624	1.01239	1.00886	0.997444	2694.16	0.367831	0.505231	0.538578	0.997444	2694.16	0.422424	0.499388	0.544462	0.997444	2694.16	0.71883	0.79398	0.898809	0.997444	2694.16	0.948089	0.963753	0.978182	0.997444	2694.16	0.480195	0.543026	0.548072	0.997444	2694.16	0.421271	0.522262	0.57459	0.997444
2698.92	0.381229	0.551333	0.574114	0.998426	2698.92	0.682388	0.730693	0.865756	0.998426	2698.92	0.986039	1.01355	1.2228	0.998426	2698.92	0.97857	1.01337	1.00986	0.998426	2698.92	0.368195	0.505737	0.539047	0.998426	2698.92	0.422852	0.499848	0.544964	0.998426	2698.92	0.719481	0.794598	0.899373	0.998426	2698.92	0.949141	0.964641	0.979127	0.998426	2698.92	0.480731	0.543498	0.548539	0.998426	2698.92	0.421644	0.522804	0.57507	0.998426
2703.68	0.381658	0.551945	0.574604	0.999369	2703.68	0.683102	0.731413	0.866509	0.999369	2703.68	0.986924	1.0144	1.22391	0.999369	2703.68	0.979582	1.01435	1.01085	0.999369	2703.68	0.368554	0.506249	0.539523	0.999369	2703.68	0.423287	0.500315	0.545456	0.999369	2703.68	0.720142	0.795287	0.899921	0.999369	2703.68	0.950142	0.965537	0.980094	0.999369	2703.68	0.481233	0.543981	0.549025	0.999369	2703.68	0.422022	0.523323	0.575555	0.999369
2708.44	0.382085	0.552529	0.575091	1.00034	2708.44	0.683803	0.732122	0.867256	1.00034	2708.44	0.987866	1.01531	1.22503	1.00034	2708.44	0.980512	1.01532	1.01182	1.00034	2708.44	0.36893	0.506815	0.539996	1.00034	2708.44	0.423729	0.50079	0.545947	1.00034	2708.44	0.720821	0.795893	0.900472	1.00034	2708.44	0.951088	0.966414	0.981066	1.00034	2708.44	0.481741	0.544446	0.549513	1.00034	2708.44	0.422427	0.523829	0.57604	1.00034
2713.2	0.38252	0.553151	0.57558	1.00129	2713.2	0.684534	0.732852	0.867981	1.00129	2713.2	0.988785	1.0162	1.22614	1.00129	2713.2	0.981476	1.01626	1.0128	1.00129	2713.2	0.369289	0.507378	0.540472	1.00129	2713.2	0.424196	0.50127	0.546441	1.00129	2713.2	0.721455	0.796549	0.901022	1.00129	2713.2	0.952051	0.967269	0.982033	1.00129	2713.2	0.482253	0.544917	0.549993	1.00129	2713.2	0.422823	0.524355	0.576513	1.00129
2717.96	0.38293	0.553781	0.576078	1.00227	2717.96	0.685213	0.733597	0.868715	1.00227	2717.96	0.989698	1.01708	1.22725	1.00227	2717.96	0.982422	1.0172	1.01378	1.00227	2717.96	0.369659	0.507899	0.540934	1.00227	2717.96	0.424637	0.501746	0.546935	1.00227	2717.96	0.722087	0.797184	0.90158	1.00227	2717.96	0.953034	0.968105	0.982998	1.00227	2717.96	0.482719	0.545407	0.550471	1.00227	2717.96	0.423228	0.524868	0.576987	1.00227
2722.72	0.383381	0.554387	0.576561	1.00326	2722.72	0.685906	0.734334	0.869463	1.00326	2722.72	0.990584	1.01797	1.22836	1.00326	2722.72	0.983398	1.01819	1.01476	1.00326	2722.72	0.370004	0.508455	0.541405	1.00326	2722.72	0.425083	0.502212	0.547418	1.00326	2722.72	0.722727	0.797789	0.902137	1.00326	2722.72	0.954062	0.969048	0.983952	1.00326	2722.72	0.483244	0.545876	0.550951	1.00326	2722.72	0.423642	0.525407	0.577484	1.00326
2727.48	0.383822	0.554973	0.577044	1.00422	2727.48	0.686595	0.734976	0.870197	1.00422	2727.48	0.991478	1.01885	1.22946	1.00422	2727.48	0.984361	1.01916	1.01574	1.00422	2727.48	0.37036	0.509015	0.541874	1.00422	2727.48	0.425544	0.502655	0.547902	1.00422	2727.48	0.723391	0.798435	0.902708	1.00422	2727.48	0.955055	0.969987	0.984918	1.00422	2727.48	0.48376	0.546353	0.55144	1.00422	2727.48	0.424026	0.525969	0.577971	1.00422
2732.24	0.384224	0.555574	0.577541	1.00519	2732.24	0.687291	0.735713	0.87095	1.00519	2732.24	0.992349	1.01971	1.23053	1.00519	2732.24	0.985309	1.02013	1.01671	1.00519	2732.24	0.370695	0.50957	0.542344	1.00519	2732.24	0.425976	0.503149	0.548382	1.00519	2732.24	0.724013	0.799063	0.903286	1.00519	2732.24	0.955978	0.970874	0.985857	1.00519	2732.24	0.484244	0.546775	0.551924	1.00519	2732.24	0.424415	0.52649	0.578459	1.00519
2737	0.384622	0.556179	0.578041	1.00613	2737	0.687997	0.736409	0.871686	1.00613	2737	0.993253	1.0206	1.23161	1.00613	2737	0.986233	1.02116	1.01768	1.00613	2737	0.371038	0.510094	0.542823	1.00613	2737	0.426406	0.503612	0.548863	1.00613	2737	0.724656	0.799687	0.903851	1.00613	2737	0.95693	0.971794	0.986792	1.00613	2737	0.484736	0.547207	0.552415	1.00613	2737	0.424787	0.526999	0.578933	1.00613
2741.76	0.385019	0.556768	0.578519	1.00714	2741.76	0.688694	0.737183	0.872449	1.00714	2741.76	0.99413	1.02148	1.23269	1.00714	2741.76	0.987193	1.02214	1.01865	1.00714	2741.76	0.371395	0.51064	0.543306	1.00714	2741.76	0.42685	0.504076	0.54934	1.00714	2741.76	0.725294	0.800343	0.90439	1.00714	2741.76	0.957848	0.972682	0.987733	1.00714	2741.76	0.485234	0.547687	0.552904	1.00714	2741.76	0.425158	0.527532	0.579407	1.00714
2746.52	0.385404	0.557379	0.578993	1.00809	2746.52	0.689345	0.737886	0.87319	1.00809	2746.52	0.995006	1.02233	1.23377	1.00809	2746.52	0.988126	1.02312	1.01961	1.00809	2746.52	0.371743	0.511165	0.543787	1.00809	2746.52	0.427277	0.504549	0.549835	1.00809	2746.52	0.725915	0.800974	0.904948	1.00809	2746.52	0.958786	0.973618	0.98867	1.00809	2746.52	0.485726	0.548174	0.553393	1.00809	2746.52	0.425559	0.528072	0.579868	1.00809
2751.28	0.385822	0.55801	0.579468	1.00904	2751.28	0.690047	0.738558	0.873915	1.00904	2751.28	0.995912	1.02319	1.23486	1.00904	2751.28	0.989098	1.02408	1.02059	1.00904	2751.28	0.372108	0.511686	0.544257	1.00904	2751.28	0.427729	0.505077	0.550319	1.00904	2751.28	0.726547	0.801607	0.905498	1.00904	2751.28	0.959726	0.974513	0.989615	1.00904	2751.28	0.486225	0.548657	0.553885	1.00904	2751.28	0.425938	0.528606	0.580339	1.00904
2756.04	0.386231	0.55861	0.579949	1.00997	2756.04	0.69073	0.73926	0.874651	1.00997	2756.04	0.996812	1.02407	1.23593	1.00997	2756.04	0.989988	1.02508	1.02155	1.00997	2756.04	0.372438	0.512185	0.544729	1.00997	2756.04	0.428148	0.505546	0.550806	1.00997	2756.04	0.727189	0.802273	0.906038	1.00997	2756.04	0.960664	0.975422	0.990547	1.00997	2756.04	0.486725	0.549123	0.554369	1.00997	2756.04	0.426366	0.529124	0.580823	1.00997
2760.8	0.38665	0.559215	0.580419	1.01091	2760.8	0.691428	0.739937	0.875374	1.01091	2760.8	0.997699	1.02498	1.23701	1.01091	2760.8	0.990923	1.02605	1.02252	1.01091	2760.8	0.372787	0.512707	0.5452	1.01091	2760.8	0.428607	0.505995	0.551276	1.01091	2760.8	0.727781	0.802889	0.90657	1.01091	2760.8	0.961654	0.976297	0.991483	1.01091	2760.8	0.487248	0.549604	0.554845	1.01091	2760.8	0.426775	0.529691	0.581302	1.01091
2765.56	0.387036	0.559782	0.580895	1.01188	2765.56	0.692079	0.740637	0.876102	1.01188	2765.56	0.998552	1.02585	1.23808	1.01188	2765.56	0.991889	1.02699	1.02349	1.01188	2765.56	0.373155	0.513205	0.54566	1.01188	2765.56	0.429027	0.506461	0.551764	1.01188	2765.56	0.728366	0.803544	0.907109	1.01188	2765.56	0.962605	0.977158	0.992426	1.01188	2765.56	0.487753	0.550071	0.555339	1.01188	2765.56	0.427162	0.530215	0.581788	1.01188
2770.32	0.387422	0.560346	0.581363	1.01284	2770.32	0.692763	0.741298	0.876834	1.01284	2770.32	0.999386	1.02672	1.23916	1.01284	2770.32	0.992805	1.02792	1.02446	1.01284	2770.32	0.373513	0.513725	0.546122	1.01284	2770.32	0.429481	0.506942	0.55225	1.01284	2770.32	0.72899	0.804163	0.907654	1.01284	2770.32	0.963611	0.978042	0.99336	1.01284	2770.32	0.488251	0.550507	0.555825	1.01284	2770.32	0.42756	0.530739	0.582259	1.01284
2775.08	0.387822	0.560919	0.58183	1.01383	2775.08	0.693438	0.742002	0.877573	1.01383	2775.08	1.00023	1.02759	1.24023	1.01383	2775.08	0.99373	1.02885	1.02545	1.01383	2775.08	0.373868	0.514251	0.54659	1.01383	2775.08	0.429903	0.507386	0.552749	1.01383	2775.08	0.729607	0.80481	0.908205	1.01383	2775.08	0.96464	0.97891	0.994299	1.01383	2775.08	0.48879	0.550981	0.556306	1.01383	2775.08	0.427955	0.531277	0.582742	1.01383
2779.84	0.388216	0.56148	0.582309	1.01483	2779.84	0.694119	0.742664	0.878295	1.01483	2779.84	1.00107	1.02844	1.24133	1.01483	2779.84	0.994639	1.02982	1.02641	1.01483	2779.84	0.374266	0.514756	0.547055	1.01483	2779.84	0.430305	0.50781	0.553253	1.01483	2779.84	0.7302	0.805437	0.908741	1.01483	2779.84	0.965628	0.979782	0.995225	1.01483	2779.84	0.489286	0.551421	0.556787	1.01483	2779.84	0.428328	0.531805	0.583221	1.01483
2784.6	0.388583	0.562046	0.58281	1.01582	2784.6	0.694808	0.743374	0.879011	1.01582	2784.6	1.00195	1.02929	1.24242	1.01582	2784.6	0.995558	1.03078	1.02737	1.01582	2784.6	0.374618	0.515198	0.547517	1.01582	2784.6	0.430732	0.508279	0.553733	1.01582	2784.6	0.730801	0.80613	0.90928	1.01582	2784.6	0.966629	0.980688	0.99614	1.01582	2784.6	0.489784	0.551883	0.557261	1.01582	2784.6	0.428711	0.532351	0.583699	1.01582
2789.36	0.388973	0.562635	0.583287	1.01681	2789.36	0.695479	0.744127	0.879737	1.01681	2789.36	1.00281	1.03014	1.2435	1.01681	2789.36	0.996492	1.03174	1.02832	1.01681	2789.36	0.374988	0.515637	0.547979	1.01681	2789.36	0.431147	0.508743	0.554224	1.01681	2789.36	0.7314	0.80682	0.909823	1.01681	2789.36	0.967633	0.981585	0.997078	1.01681	2789.36	0.490252	0.552351	0.557742	1.01681	2789.36	0.429101	0.532919	0.584171	1.01681
2794.12	0.38936	0.5632	0.583779	1.01776	2794.12	0.696093	0.744858	0.880452	1.01776	2794.12	1.00364	1.03103	1.2446	1.01776	2794.12	0.997456	1.0327	1.02929	1.01776	2794.12	0.375353	0.516109	0.548441	1.01776	2794.12	0.431588	0.509184	0.554732	1.01776	2794.12	0.731981	0.807471	0.910371	1.01776	2794.12	0.968598	0.982487	0.998032	1.01776	2794.12	0.49074	0.552805	0.558232	1.01776	2794.12	0.429468	0.533435	0.584651	1.01776
2798.88	0.389763	0.56376	0.584259	1.01869	2798.88	0.696727	0.745603	0.881185	1.01869	2798.88	1.0045	1.03193	1.24567	1.01869	2798.88	0.998393	1.03366	1.03026	1.01869	2798.88	0.375717	0.516587	0.548905	1.01869	2798.88	0.432008	0.509631	0.555232	1.01869	2798.88	0.7326	0.808104	0.910923	1.01869	2798.88	0.969611	0.983367	0.99897	1.01869	2798.88	0.49121	0.553271	0.558721	1.01869	2798.88	0.429865	0.533965	0.585122	1.01869
2803.64	0.390169	0.564283	0.584741	1.01966	2803.64	0.697417	0.746367	0.881919	1.01966	2803.64	1.00543	1.03275	1.24675	1.01966	2803.64	0.999294	1.03465	1.03124	1.01966	2803.64	0.376102	0.517056	0.549358	1.01966	2803.64	0.432404	0.510088	0.555738	1.01966	2803.64	0.733237	0.808753	0.911486	1.01966	2803.64	0.970597	0.984261	0.999889	1.01966	2803.64	0.491705	0.553732	0.559205	1.01966	2803.64	0.43025	0.53452	0.585613	1.01966
2808.4	0.390569	0.564815	0.585214	1.02064	2808.4	0.698072	0.747106	0.882647	1.02064	2808.4	1.00634	1.03362	1.2478	1.02064	2808.4	1.00021	1.03559	1.0322	1.02064	2808.4	0.376457	0.517539	0.549811	1.02064	2808.4	0.432827	0.510576	0.556233	1.02064	2808.4	0.733877	0.809364	0.912031	1.02064	2808.4	0.971568	0.985144	1.00084	1.02064	2808.4	0.492201	0.55419	0.559679	1.02064	2808.4	0.430681	0.535077	0.586092	1.02064
2813.16	0.390979	0.565386	0.58569	1.02158	2813.16	0.698739	0.74778	0.883367	1.02158	2813.16	1.00724	1.03449	1.24888	1.02158	2813.16	1.00113	1.03653	1.03315	1.02158	2813.16	0.376802	0.518068	0.550267	1.02158	2813.16	0.433224	0.511058	0.55674	1.02158	2813.16	0.734483	0.810005	0.912573	1.02158	2813.16	0.972558	0.985989	1.00178	1.02158	2813.16	0.492691	0.554661	0.560166	1.02158	2813.16	0.431109	0.535607	0.586571	1.02158
2817.92	0.391405	0.565905	0.586173	1.02249	2817.92	0.699391	0.748475	0.884086	1.02249	2817.92	1.00812	1.03533	1.24994	1.02249	2817.92	1.00207	1.03747	1.0341	1.02249	2817.92	0.37716	0.518586	0.550716	1.02249	2817.92	0.433624	0.5115	0.557241	1.02249	2817.92	0.735107	0.81063	0.913117	1.02249	2817.92	0.973499	0.986843	1.00271	1.02249	2817.92	0.493206	0.555138	0.560647	1.02249	2817.92	0.431493	0.536165	0.587056	1.02249
2822.68	0.391798	0.566455	0.586641	1.0234	2822.68	0.700057	0.749168	0.884814	1.0234	2822.68	1.00903	1.03618	1.251	1.0234	2822.68	1.00301	1.03846	1.03506	1.0234	2822.68	0.377467	0.519103	0.551171	1.0234	2822.68	0.434001	0.51194	0.557749	1.0234	2822.68	0.735769	0.811279	0.913656	1.0234	2822.68	0.974428	0.987731	1.00364	1.0234	2822.68	0.493716	0.555587	0.56114	1.0234	2822.68	0.431901	0.536714	0.587539	1.0234
2827.44	0.392179	0.567044	0.587125	1.02435	2827.44	0.700718	0.749911	0.885542	1.02435	2827.44	1.00989	1.03705	1.25206	1.02435	2827.44	1.00396	1.03939	1.03604	1.02435	2827.44	0.377834	0.519591	0.551633	1.02435	2827.44	0.434415	0.512425	0.558244	1.02435	2827.44	0.736366	0.811946	0.914196	1.02435	2827.44	0.975384	0.98863	1.00455	1.02435	2827.44	0.494205	0.556053	0.561627	1.02435	2827.44	0.432334	0.537261	0.588018	1.02435
2832.2	0.392569	0.567591	0.587606	1.02526	2832.2	0.701456	0.750635	0.886268	1.02526	2832.2	1.01076	1.0379	1.25311	1.02526	2832.2	1.00486	1.04032	1.03699	1.02526	2832.2	0.378133	0.520075	0.552081	1.02526	2832.2	0.43486	0.512881	0.55874	1.02526	2832.2	0.737019	0.812621	0.914743	1.02526	2832.2	0.976352	0.989512	1.00548	1.02526	2832.2	0.49471	0.556539	0.562107	1.02526	2832.2	0.432751	0.537773	0.588501	1.02526
2836.96	0.392979	0.568151	0.588088	1.02618	2836.96	0.702145	0.751329	0.886999	1.02618	2836.96	1.01164	1.03877	1.25414	1.02618	2836.96	1.00573	1.04123	1.03795	1.02618	2836.96	0.378476	0.520599	0.552537	1.02618	2836.96	0.435287	0.51332	0.559238	1.02618	2836.96	0.737662	0.813303	0.915283	1.02618	2836.96	0.977329	0.99042	1.00639	1.02618	2836.96	0.495217	0.557028	0.562581	1.02618	2836.96	0.433166	0.538308	0.588975	1.02618
2841.72	0.393384	0.568689	0.58857	1.02712	2841.72	0.70283	0.752064	0.887719	1.02712	2841.72	1.01261	1.03963	1.25519	1.02712	2841.72	1.0066	1.0422	1.03893	1.02712	2841.72	0.378815	0.521077	0.552991	1.02712	2841.72	0.435721	0.513765	0.559744	1.02712	2841.72	0.738277	0.814001	0.915837	1.02712	2841.72	0.978341	0.991306	1.00729	1.02712	2841.72	0.495736	0.557487	0.563046	1.02712	2841.72	0.433579	0.538811	0.589465	1.02712
2846.48	0.393799	0.569264	0.589048	1.02807	2846.48	0.703522	0.752824	0.88844	1.02807	2846.48	1.01358	1.04049	1.25623	1.02807	2846.48	1.00747	1.04323	1.0399	1.02807	2846.48	0.379141	0.521587	0.553457	1.02807	2846.48	0.436159	0.514224	0.560238	1.02807	2846.48	0.738895	0.814718	0.916398	1.02807	2846.48	0.979331	0.992154	1.00819	1.02807	2846.48	0.496235	0.557984	0.563518	1.02807	2846.48	0.433988	0.539316	0.589946	1.02807
2851.24	0.394203	0.569845	0.589522	1.02907	2851.24	0.704219	0.753534	0.889145	1.02907	2851.24	1.0145	1.04135	1.25728	1.02907	2851.24	1.00832	1.04421	1.04089	1.02907	2851.24	0.379472	0.522077	0.553911	1.02907	2851.24	0.436622	0.51469	0.560743	1.02907	2851.24	0.739514	0.815417	0.916945	1.02907	2851.24	0.980342	0.993032	1.00909	1.02907	2851.24	0.496744	0.558467	0.563983	1.02907	2851.24	0.434376	0.539804	0.590434	1.02907
2856	0.394605	0.570405	0.589997	1.03	2856	0.704848	0.754243	0.889859	1.03	2856	1.01547	1.0422	1.25831	1.03	2856	1.00923	1.04521	1.04187	1.03	2856	0.37978	0.522572	0.554364	1.03	2856	0.43706	0.515166	0.561247	1.03	2856	0.740124	0.816098	0.917496	1.03	2856	0.981335	0.993897	1.00998	1.03	2856	0.497208	0.55896	0.56445	1.03	2856	0.434792	0.540323	0.59092	1.03
2860.76	0.395032	0.570949	0.590472	1.03094	2860.76	0.705528	0.754917	0.890586	1.03094	2860.76	1.01639	1.04302	1.25934	1.03094	2860.76	1.01014	1.0462	1.04283	1.03094	2860.76	0.380117	0.523037	0.554823	1.03094	2860.76	0.437519	0.515641	0.561749	1.03094	2860.76	0.740753	0.816741	0.918036	1.03094	2860.76	0.98228	0.994734	1.01089	1.03094	2860.76	0.497672	0.559426	0.564915	1.03094	2860.76	0.435175	0.540886	0.591422	1.03094
2865.52	0.395469	0.571474	0.590954	1.03189	2865.52	0.706181	0.755647	0.891301	1.03189	2865.52	1.01731	1.04389	1.26036	1.03189	2865.52	1.011	1.04718	1.04381	1.03189	2865.52	0.380454	0.523493	0.555284	1.03189	2865.52	0.437964	0.516115	0.562244	1.03189	2865.52	0.741341	0.817366	0.91856	1.03189	2865.52	0.983228	0.995605	1.01177	1.03189	2865.52	0.49815	0.559913	0.565369	1.03189	2865.52	0.435564	0.5414	0.591911	1.03189
2870.28	0.395871	0.572043	0.591421	1.03283	2870.28	0.706884	0.756324	0.892025	1.03283	2870.28	1.01826	1.04476	1.2614	1.03283	2870.28	1.0119	1.04814	1.04478	1.03283	2870.28	0.38082	0.523947	0.555734	1.03283	2870.28	0.438378	0.516565	0.56274	1.03283	2870.28	0.741948	0.818001	0.919093	1.03283	2870.28	0.9842	0.996436	1.01268	1.03283	2870.28	0.498608	0.560433	0.565824	1.03283	2870.28	0.435962	0.54192	0.592395	1.03283
2875.04	0.396279	0.57256	0.591881	1.03378	2875.04	0.707576	0.756991	0.892745	1.03378	2875.04	1.01925	1.04559	1.26243	1.03378	2875.04	1.01279	1.0491	1.04577	1.03378	2875.04	0.381137	0.524409	0.556189	1.03378	2875.04	0.438798	0.517029	0.563232	1.03378	2875.04	0.742537	0.818626	0.919624	1.03378	2875.04	0.985156	0.997283	1.01359	1.03378	2875.04	0.499095	0.560928	0.566283	1.03378	2875.04	0.436355	0.542437	0.59288	1.03378
2879.8	0.396697	0.573073	0.592345	1.03473	2879.8	0.708281	0.75764	0.893475	1.03473	2879.8	1.0202	1.04649	1.26346	1.03473	2879.8	1.01365	1.05007	1.04675	1.03473	2879.8	0.381491	0.52485	0.556634	1.03473	2879.8	0.439241	0.517471	0.563725	1.03473	2879.8	0.743167	0.819301	0.920159	1.03473	2879.8	0.986084	0.998117	1.0145	1.03473	2879.8	0.499576	0.56139	0.566734	1.03473	2879.8	0.43673	0.542976	0.593359	1.03473
2884.56	0.397088	0.573653	0.592821	1.03568	2884.56	0.708991	0.758264	0.894206	1.03568	2884.56	1.02115	1.04737	1.26449	1.03568	2884.56	1.0145	1.05103	1.04772	1.03568	2884.56	0.381867	0.525307	0.557075	1.03568	2884.56	0.439697	0.517897	0.564217	1.03568	2884.56	0.74375	0.819969	0.920687	1.03568	2884.56	0.987015	0.998963	1.0154	1.03568	2884.56	0.500055	0.5619	0.56718	1.03568	2884.56	0.437096	0.543512	0.593836	1.03568
2889.32	0.397507	0.574179	0.593282	1.03663	2889.32	0.709656	0.758862	0.894918	1.03663	2889.32	1.02209	1.04826	1.26551	1.03663	2889.32	1.01538	1.05198	1.04869	1.03663	2889.32	0.38222	0.525784	0.557513	1.03663	2889.32	0.440133	0.518345	0.564702	1.03663	2889.32	0.744323	0.82067	0.921214	1.03663	2889.32	0.988005	0.999799	1.01631	1.03663	2889.32	0.50052	0.562392	0.567628	1.03663	2889.32	0.437477	0.544021	0.594309	1.03663
2894.08	0.397952	0.574686	0.593748	1.03752	2894.08	0.710317	0.759515	0.895644	1.03752	2894.08	1.02298	1.04915	1.26652	1.03752	2894.08	1.01629	1.05293	1.04967	1.03752	2894.08	0.382574	0.526239	0.557942	1.03752	2894.08	0.440562	0.518792	0.565192	1.03752	2894.08	0.744899	0.821347	0.921749	1.03752	2894.08	0.988916	1.00063	1.01722	1.03752	2894.08	0.501005	0.562889	0.568074	1.03752	2894.08	0.437907	0.544521	0.594776	1.03752
2898.84	0.398371	0.575211	0.594215	1.03842	2898.84	0.710982	0.760096	0.896359	1.03842	2898.84	1.02393	1.05001	1.26754	1.03842	2898.84	1.01719	1.05386	1.05066	1.03842	2898.84	0.382938	0.526696	0.55838	1.03842	2898.84	0.441016	0.519245	0.565686	1.03842	2898.84	0.745419	0.822022	0.922293	1.03842	2898.84	0.98986	1.0015	1.01811	1.03842	2898.84	0.501481	0.56342	0.568526	1.03842	2898.84	0.438302	0.545051	0.595245	1.03842
2903.6	0.398769	0.575741	0.594689	1.03935	2903.6	0.711656	0.760736	0.897073	1.03935	2903.6	1.02491	1.05085	1.26854	1.03935	2903.6	1.01808	1.05478	1.05163	1.03935	2903.6	0.38326	0.52714	0.55881	1.03935	2903.6	0.441445	0.519731	0.566166	1.03935	2903.6	0.746013	0.822698	0.922822	1.03935	2903.6	0.990792	1.00239	1.01903	1.03935	2903.6	0.501964	0.563903	0.568977	1.03935	2903.6	0.438692	0.545594	0.595715	1.03935
2908.36	0.39917	0.576256	0.595153	1.04024	2908.36	0.712358	0.761372	0.897787	1.04024	2908.36	1.02585	1.05174	1.26956	1.04024	2908.36	1.01899	1.05572	1.0526	1.04024	2908.36	0.383609	0.527619	0.559237	1.04024	2908.36	0.441849	0.520187	0.566636	1.04024	2908.36	0.74662	0.823361	0.923374	1.04024	2908.36	0.991695	1.00327	1.01995	1.04024	2908.36	0.50243	0.564406	0.569439	1.04024	2908.36	0.43907	0.546144	0.596184	1.04024
2913.12	0.399598	0.576802	0.595607	1.04116	2913.12	0.713044	0.762053	0.898502	1.04116	2913.12	1.02684	1.05257	1.27058	1.04116	2913.12	1.01991	1.05664	1.05357	1.04116	2913.12	0.383947	0.528075	0.559672	1.04116	2913.12	0.442298	0.520698	0.567125	1.04116	2913.12	0.747226	0.824069	0.923917	1.04116	2913.12	0.992587	1.00411	1.02088	1.04116	2913.12	0.50293	0.564891	0.569896	1.04116	2913.12	0.439468	0.54666	0.596652	1.04116
2917.88	0.400012	0.577337	0.596053	1.0421	2917.88	0.713733	0.762671	0.899218	1.0421	2917.88	1.02776	1.05345	1.27158	1.0421	2917.88	1.02079	1.05756	1.05455	1.0421	2917.88	0.384283	0.528507	0.56011	1.0421	2917.88	0.442763	0.521162	0.567598	1.0421	2917.88	0.747834	0.824766	0.924464	1.0421	2917.88	0.993539	1.00497	1.02178	1.0421	2917.88	0.503432	0.565377	0.57035	1.0421	2917.88	0.439852	0.547181	0.597105	1.0421
2922.64	0.400436	0.577851	0.596517	1.04306	2922.64	0.714432	0.763319	0.899932	1.04306	2922.64	1.02871	1.05426	1.2726	1.04306	2922.64	1.02166	1.05855	1.05554	1.04306	2922.64	0.384641	0.528986	0.560541	1.04306	2922.64	0.443202	0.521632	0.568095	1.04306	2922.64	0.748432	0.825495	0.924998	1.04306	2922.64	0.994524	1.00583	1.02268	1.04306	2922.64	0.503941	0.565884	0.570817	1.04306	2922.64	0.440231	0.547671	0.597555	1.04306
2927.4	0.400847	0.578386	0.596985	1.044	2927.4	0.715162	0.763969	0.900639	1.044	2927.4	1.02963	1.05506	1.27362	1.044	2927.4	1.02254	1.05953	1.05653	1.044	2927.4	0.384972	0.529472	0.560987	1.044	2927.4	0.443615	0.522123	0.568587	1.044	2927.4	0.749021	0.826214	0.92555	1.044	2927.4	0.995494	1.00668	1.02359	1.044	2927.4	0.50445	0.566433	0.57128	1.044	2927.4	0.440631	0.548211	0.598008	1.044
2932.16	0.401243	0.578919	0.597443	1.0449	2932.16	0.715902	0.764617	0.901352	1.0449	2932.16	1.03061	1.05585	1.27464	1.0449	2932.16	1.02343	1.06052	1.05752	1.0449	2932.16	0.385306	0.529953	0.561435	1.0449	2932.16	0.444076	0.522598	0.569069	1.0449	2932.16	0.749658	0.826878	0.926096	1.0449	2932.16	0.996459	1.00753	1.0245	1.0449	2932.16	0.50497	0.56694	0.571752	1.0449	2932.16	0.441039	0.548715	0.598464	1.0449
2936.92	0.401658	0.579463	0.597907	1.04581	2936.92	0.716625	0.765198	0.902056	1.04581	2936.92	1.03155	1.05668	1.27567	1.04581	2936.92	1.02429	1.06156	1.05853	1.04581	2936.92	0.385647	0.530458	0.561874	1.04581	2936.92	0.444499	0.523081	0.569557	1.04581	2936.92	0.750263	0.827532	0.926649	1.04581	2936.92	0.997381	1.00838	1.02542	1.04581	2936.92	0.505468	0.567485	0.572217	1.04581	2936.92	0.441415	0.549232	0.598926	1.04581
2941.68	0.402047	0.579987	0.598378	1.04668	2941.68	0.717328	0.765836	0.902776	1.04668	2941.68	1.03246	1.05754	1.27671	1.04668	2941.68	1.02515	1.06253	1.05955	1.04668	2941.68	0.386002	0.530944	0.562319	1.04668	2941.68	0.444927	0.523563	0.570043	1.04668	2941.68	0.750828	0.828228	0.927199	1.04668	2941.68	0.998325	1.0092	1.02634	1.04668	2941.68	0.505968	0.568034	0.572686	1.04668	2941.68	0.441799	0.549735	0.599401	1.04668
2946.44	0.402424	0.580535	0.598846	1.04766	2946.44	0.718088	0.766444	0.903491	1.04766	2946.44	1.03343	1.05841	1.27776	1.04766	2946.44	1.02598	1.06352	1.06054	1.04766	2946.44	0.38635	0.531459	0.562772	1.04766	2946.44	0.445345	0.524053	0.570544	1.04766	2946.44	0.751416	0.828892	0.927747	1.04766	2946.44	0.999316	1.01003	1.02724	1.04766	2946.44	0.506486	0.568578	0.573158	1.04766	2946.44	0.442198	0.550256	0.599876	1.04766
2951.2	0.402822	0.581106	0.599325	1.04859	2951.2	0.718813	0.767099	0.904229	1.04859	2951.2	1.03433	1.05926	1.27878	1.04859	2951.2	1.02682	1.06455	1.06155	1.04859	2951.2	0.386683	0.53197	0.563211	1.04859	2951.2	0.445781	0.524551	0.571038	1.04859	2951.2	0.752033	0.829537	0.9283	1.04859	2951.2	1.00028	1.01089	1.02816	1.04859	2951.2	0.506966	0.569091	0.573638	1.04859	2951.2	0.442586	0.550764	0.600355	1.04859
2955.96	0.403248	0.581619	0.599794	1.04956	2955.96	0.719545	0.767719	0.904966	1.04956	2955.96	1.03524	1.06009	1.27981	1.04956	2955.96	1.02766	1.06559	1.06255	1.04956	2955.96	0.387006	0.532471	0.563663	1.04956	2955.96	0.446212	0.525023	0.571526	1.04956	2955.96	0.752652	0.830206	0.928862	1.04956	2955.96	1.00122	1.01176	1.02906	1.04956	2955.96	0.507455	0.569628	0.574117	1.04956	2955.96	0.443004	0.551307	0.600829	1.04956
2960.72	0.403676	0.582146	0.600254	1.05056	2960.72	0.720236	0.768325	0.905702	1.05056	2960.72	1.03613	1.0609	1.28084	1.05056	2960.72	1.02853	1.06659	1.06353	1.05056	2960.72	0.387384	0.532951	0.564112	1.05056	2960.72	0.446645	0.525491	0.57201	1.05056	2960.72	0.753225	0.830832	0.92941	1.05056	2960.72	1.00216	1.01264	1.02998	1.05056	2960.72	0.507927	0.570165	0.574598	1.05056	2960.72	0.443446	0.551821	0.601297	1.05056
2965.48	0.40409	0.582729	0.600697	1.05157	2965.48	0.720951	0.768948	0.906424	1.05157	2965.48	1.03703	1.06174	1.28187	1.05157	2965.48	1.02938	1.06758	1.06452	1.05157	2965.48	0.387726	0.533442	0.564561	1.05157	2965.48	0.447083	0.525979	0.572494	1.05157	2965.48	0.753813	0.831491	0.929946	1.05157	2965.48	1.00308	1.01351	1.03088	1.05157	2965.48	0.508433	0.570668	0.575067	1.05157	2965.48	0.443874	0.552328	0.601767	1.05157
2970.24	0.404506	0.58328	0.601159	1.05253	2970.24	0.721627	0.769547	0.907148	1.05253	2970.24	1.03794	1.06259	1.2829	1.05253	2970.24	1.03026	1.06863	1.06549	1.05253	2970.24	0.388062	0.533874	0.565018	1.05253	2970.24	0.447544	0.526514	0.57297	1.05253	2970.24	0.754393	0.832177	0.930485	1.05253	2970.24	1.00406	1.01437	1.03179	1.05253	2970.24	0.50891	0.571187	0.575547	1.05253	2970.24	0.444281	0.552833	0.602251	1.05253
2975	0.40489	0.583814	0.601614	1.05348	2975	0.722326	0.770125	0.907867	1.05348	2975	1.03891	1.06342	1.28392	1.05348	2975	1.03115	1.0697	1.06647	1.05348	2975	0.388416	0.534334	0.565472	1.05348	2975	0.447976	0.526993	0.573451	1.05348	2975	0.754976	0.832836	0.931016	1.05348	2975	1.00503	1.01519	1.0327	1.05348	2975	0.509395	0.571682	0.576018	1.05348	2975	0.444701	0.553328	0.602727	1.05348
2979.76	0.405302	0.584306	0.602054	1.05443	2979.76	0.723035	0.770743	0.908583	1.05443	2979.76	1.03989	1.06429	1.28495	1.05443	2979.76	1.03198	1.07071	1.06747	1.05443	2979.76	0.388779	0.534783	0.565921	1.05443	2979.76	0.448398	0.527465	0.57395	1.05443	2979.76	0.755529	0.833468	0.931554	1.05443	2979.76	1.00599	1.016	1.0336	1.05443	2979.76	0.509873	0.572167	0.576499	1.05443	2979.76	0.445115	0.553853	0.6032	1.05443
2984.52	0.405709	0.584839	0.602506	1.05536	2984.52	0.723772	0.771363	0.909305	1.05536	2984.52	1.04079	1.06514	1.28598	1.05536	2984.52	1.03276	1.0717	1.06845	1.05536	2984.52	0.389126	0.535259	0.566401	1.05536	2984.52	0.448823	0.527965	0.57442	1.05536	2984.52	0.756136	0.834152	0.932096	1.05536	2984.52	1.00696	1.01678	1.03451	1.05536	2984.52	0.510324	0.572652	0.576983	1.05536	2984.52	0.445517	0.554384	0.603674	1.05536
2989.28	0.406121	0.585367	0.602973	1.05627	2989.28	0.724501	0.77198	0.910024	1.05627	2989.28	1.04173	1.06602	1.28701	1.05627	2989.28	1.03357	1.07268	1.06944	1.05627	2989.28	0.389499	0.535739	0.566857	1.05627	2989.28	0.449247	0.528403	0.574912	1.05627	2989.28	0.756709	0.834852	0.932629	1.05627	2989.28	1.00787	1.01761	1.03541	1.05627	2989.28	0.510782	0.573138	0.577466	1.05627	2989.28	0.445906	0.554891	0.604145	1.05627
2994.04	0.406538	0.585871	0.603432	1.05716	2994.04	0.725223	0.772616	0.910752	1.05716	2994.04	1.04262	1.06689	1.28803	1.05716	2994.04	1.03439	1.07369	1.07041	1.05716	2994.04	0.389834	0.53622	0.567314	1.05716	2994.04	0.44967	0.528877	0.57539	1.05716	2994.04	0.757319	0.835541	0.933171	1.05716	2994.04	1.00874	1.0185	1.03634	1.05716	2994.04	0.511261	0.57365	0.577934	1.05716	2994.04	0.446329	0.555407	0.604615	1.05716
2998.8	0.406981	0.58639	0.603878	1.05807	2998.8	0.725883	0.773255	0.911458	1.05807	2998.8	1.04353	1.06775	1.28906	1.05807	2998.8	1.03527	1.07465	1.07137	1.05807	2998.8	0.390197	0.536693	0.567767	1.05807	2998.8	0.450072	0.529381	0.575873	1.05807	2998.8	0.757928	0.836271	0.933718	1.05807	2998.8	1.00958	1.01937	1.03725	1.05807	2998.8	0.51175	0.574125	0.578404	1.05807	2998.8	0.446741	0.555946	0.605094	1.05807
3003.56	0.407382	0.586926	0.604326	1.05899	3003.56	0.726558	0.773836	0.912181	1.05899	3003.56	1.04444	1.0686	1.29009	1.05899	3003.56	1.03615	1.07558	1.07233	1.05899	3003.56	0.390566	0.537166	0.568206	1.05899	3003.56	0.450484	0.529865	0.576349	1.05899	3003.56	0.758523	0.836916	0.934263	1.05899	3003.56	1.01044	1.02028	1.03816	1.05899	3003.56	0.512201	0.5746	0.578863	1.05899	3003.56	0.447128	0.556483	0.605561	1.05899
3008.32	0.407783	0.587475	0.60478	1.05986	3008.32	0.727243	0.774481	0.912914	1.05986	3008.32	1.04537	1.06945	1.29112	1.05986	3008.32	1.03697	1.07657	1.07328	1.05986	3008.32	0.390924	0.537709	0.568648	1.05986	3008.32	0.450916	0.530321	0.576843	1.05986	3008.32	0.759152	0.837591	0.934802	1.05986	3008.32	1.0113	1.02115	1.03907	1.05986	3008.32	0.512659	0.575056	0.579332	1.05986	3008.32	0.447498	0.557013	0.606033	1.05986
3013.08	0.408197	0.588011	0.605223	1.06078	3013.08	0.727933	0.77513	0.913648	1.06078	3013.08	1.04628	1.07025	1.29213	1.06078	3013.08	1.03786	1.07754	1.07426	1.06078	3013.08	0.39126	0.538237	0.569087	1.06078	3013.08	0.451313	0.530828	0.577324	1.06078	3013.08	0.759758	0.838298	0.935347	1.06078	3013.08	1.01216	1.02204	1.03999	1.06078	3013.08	0.513139	0.575529	0.579801	1.06078	3013.08	0.447894	0.557535	0.606487	1.06078
3017.84	0.408626	0.588546	0.605659	1.0617	3017.84	0.728647	0.775772	0.914384	1.0617	3017.84	1.04715	1.07108	1.29318	1.0617	3017.84	1.03871	1.07848	1.07522	1.0617	3017.84	0.39161	0.538774	0.569527	1.0617	3017.84	0.451745	0.531292	0.577811	1.0617	3017.84	0.760373	0.839013	0.935891	1.0617	3017.84	1.01305	1.02286	1.04093	1.0617	3017.84	0.513611	0.576023	0.580272	1.0617	3017.84	0.448317	0.558065	0.606953	1.0617
3022.6	0.409034	0.589092	0.606104	1.06257	3022.6	0.729336	0.776429	0.915101	1.06257	3022.6	1.04803	1.0719	1.29421	1.06257	3022.6	1.03955	1.07942	1.07617	1.06257	3022.6	0.391968	0.539288	0.569978	1.06257	3022.6	0.452193	0.531776	0.578305	1.06257	3022.6	0.760915	0.839676	0.936426	1.06257	3022.6	1.01393	1.02372	1.04185	1.06257	3022.6	0.514068	0.576539	0.580754	1.06257	3022.6	0.44874	0.558551	0.607416	1.06257
3027.36	0.409423	0.589637	0.606551	1.06347	3027.36	0.730007	0.777099	0.915834	1.06347	3027.36	1.04896	1.07277	1.29524	1.06347	3027.36	1.04039	1.08044	1.07714	1.06347	3027.36	0.392339	0.539776	0.570427	1.06347	3027.36	0.452621	0.53229	0.57878	1.06347	3027.36	0.761544	0.840336	0.936957	1.06347	3027.36	1.01481	1.02458	1.04277	1.06347	3027.36	0.514578	0.577051	0.581226	1.06347	3027.36	0.449138	0.559066	0.607893	1.06347
3032.12	0.409833	0.590162	0.606997	1.06443	3032.12	0.730687	0.777734	0.91657	1.06443	3032.12	1.04986	1.07361	1.29627	1.06443	3032.12	1.04124	1.08143	1.07812	1.06443	3032.12	0.392655	0.540284	0.57087	1.06443	3032.12	0.45304	0.532771	0.579269	1.06443	3032.12	0.762138	0.841002	0.937504	1.06443	3032.12	1.0157	1.02541	1.04371	1.06443	3032.12	0.515039	0.57752	0.581683	1.06443	3032.12	0.449548	0.559568	0.608378	1.06443
3036.88	0.410255	0.590707	0.607452	1.06536	3036.88	0.731382	0.77836	0.917298	1.06536	3036.88	1.05077	1.07444	1.2973	1.06536	3036.88	1.04208	1.08237	1.07908	1.06536	3036.88	0.392991	0.540778	0.571315	1.06536	3036.88	0.453462	0.533262	0.579749	1.06536	3036.88	0.762726	0.841689	0.938057	1.06536	3036.88	1.01658	1.02626	1.04465	1.06536	3036.88	0.515505	0.578029	0.582144	1.06536	3036.88	0.449978	0.560095	0.608851	1.06536
3041.64	0.410638	0.591224	0.607901	1.06628	3041.64	0.73208	0.778993	0.918011	1.06628	3041.64	1.05165	1.0753	1.29834	1.06628	3041.64	1.04295	1.08327	1.08004	1.06628	3041.64	0.393357	0.541264	0.571754	1.06628	3041.64	0.453918	0.533741	0.580222	1.06628	3041.64	0.763308	0.842323	0.938594	1.06628	3041.64	1.01745	1.02709	1.04558	1.06628	3041.64	0.515965	0.578546	0.582618	1.06628	3041.64	0.450397	0.560591	0.609319	1.06628
3046.4	0.411048	0.591714	0.608352	1.06723	3046.4	0.732794	0.779668	0.91873	1.06723	3046.4	1.05258	1.07611	1.29938	1.06723	3046.4	1.04385	1.08421	1.08101	1.06723	3046.4	0.393703	0.541791	0.572191	1.06723	3046.4	0.454315	0.534221	0.5807	1.06723	3046.4	0.763878	0.842918	0.939133	1.06723	3046.4	1.01833	1.02795	1.04652	1.06723	3046.4	0.516423	0.579039	0.583091	1.06723	3046.4	0.450821	0.561064	0.60979	1.06723
3051.16	0.411465	0.592263	0.608814	1.06813	3051.16	0.733491	0.780365	0.919454	1.06813	3051.16	1.05349	1.07694	1.30043	1.06813	3051.16	1.04475	1.08518	1.08197	1.06813	3051.16	0.394042	0.542275	0.572636	1.06813	3051.16	0.454743	0.534721	0.581176	1.06813	3051.16	0.764466	0.843588	0.939653	1.06813	3051.16	1.01922	1.02881	1.04745	1.06813	3051.16	0.516897	0.579578	0.583569	1.06813	3051.16	0.451266	0.561582	0.610263	1.06813
3055.92	0.411845	0.592819	0.609278	1.06899	3055.92	0.734175	0.781033	0.920179	1.06899	3055.92	1.05438	1.07775	1.30147	1.06899	3055.92	1.04558	1.08612	1.08293	1.06899	3055.92	0.394407	0.542731	0.573074	1.06899	3055.92	0.455157	0.535208	0.581663	1.06899	3055.92	0.765071	0.844231	0.940157	1.06899	3055.92	1.02012	1.0297	1.04836	1.06899	3055.92	0.517363	0.580107	0.584051	1.06899	3055.92	0.45169	0.562088	0.610725	1.06899
3060.68	0.412279	0.593357	0.609745	1.06988	3060.68	0.734873	0.781688	0.920901	1.06988	3060.68	1.05525	1.07859	1.30251	1.06988	3060.68	1.04652	1.08706	1.0839	1.06988	3060.68	0.39476	0.543212	0.573515	1.06988	3060.68	0.455557	0.5357	0.582139	1.06988	3060.68	0.765632	0.844911	0.940669	1.06988	3060.68	1.021	1.03058	1.04928	1.06988	3060.68	0.517842	0.580636	0.584529	1.06988	3060.68	0.452106	0.562616	0.611178	1.06988
3065.44	0.412675	0.593873	0.61022	1.07081	3065.44	0.735533	0.782356	0.921637	1.07081	3065.44	1.05613	1.07946	1.30354	1.07081	3065.44	1.04742	1.08799	1.08485	1.07081	3065.44	0.395127	0.543697	0.573951	1.07081	3065.44	0.455954	0.536153	0.582623	1.07081	3065.44	0.766274	0.84558	0.941179	1.07081	3065.44	1.02184	1.03144	1.05021	1.07081	3065.44	0.518307	0.581173	0.585002	1.07081	3065.44	0.452469	0.563116	0.611625	1.07081
3070.2	0.413084	0.594436	0.610696	1.07175	3070.2	0.736203	0.783021	0.922363	1.07175	3070.2	1.05703	1.08035	1.30458	1.07175	3070.2	1.04831	1.08895	1.0858	1.07175	3070.2	0.395464	0.544174	0.574395	1.07175	3070.2	0.456337	0.536638	0.583092	1.07175	3070.2	0.766877	0.846202	0.941693	1.07175	3070.2	1.02267	1.03231	1.05113	1.07175	3070.2	0.518753	0.581692	0.585483	1.07175	3070.2	0.452852	0.563613	0.612062	1.07175
3074.96	0.413528	0.594962	0.61117	1.07272	3074.96	0.736871	0.783674	0.923075	1.07272	3074.96	1.05793	1.08121	1.30563	1.07272	3074.96	1.04921	1.08993	1.08676	1.07272	3074.96	0.395796	0.544655	0.57483	1.07272	3074.96	0.456736	0.537111	0.583565	1.07272	3074.96	0.767487	0.846837	0.942192	1.07272	3074.96	1.02351	1.03322	1.05205	1.07272	3074.96	0.519188	0.582177	0.585957	1.07272	3074.96	0.453267	0.564135	0.612512	1.07272
3079.72	0.413953	0.595506	0.611652	1.07363	3079.72	0.737508	0.784341	0.923809	1.07363	3079.72	1.05883	1.08208	1.30667	1.07363	3079.72	1.05006	1.09092	1.08771	1.07363	3079.72	0.396105	0.545092	0.575255	1.07363	3079.72	0.457149	0.537608	0.584046	1.07363	3079.72	0.768077	0.847487	0.942674	1.07363	3079.72	1.02434	1.03409	1.05296	1.07363	3079.72	0.5196	0.582668	0.586424	1.07363	3079.72	0.453658	0.564628	0.612971	1.07363
3084.48	0.41441	0.596017	0.612146	1.07458	3084.48	0.738194	0.785005	0.924529	1.07458	3084.48	1.05974	1.08288	1.30772	1.07458	3084.48	1.05096	1.09193	1.08866	1.07458	3084.48	0.396437	0.545578	0.575694	1.07458	3084.48	0.457543	0.538076	0.584536	1.07458	3084.48	0.768686	0.848145	0.943165	1.07458	3084.48	1.02518	1.03501	1.05387	1.07458	3084.48	0.520044	0.583114	0.586899	1.07458	3084.48	0.454069	0.565115	0.613432	1.07458
3089.24	0.414833	0.596503	0.612628	1.07552	3089.24	0.738874	0.785644	0.925265	1.07552	3089.24	1.06059	1.0837	1.30874	1.07552	3089.24	1.05179	1.09291	1.08962	1.07552	3089.24	0.396737	0.546057	0.576135	1.07552	3089.24	0.457957	0.53852	0.585004	1.07552	3089.24	0.769293	0.848812	0.943648	1.07552	3089.24	1.02605	1.03585	1.05476	1.07552	3089.24	0.520469	0.583601	0.587377	1.07552	3089.24	0.454458	0.565592	0.613914	1.07552
3094	0.41526	0.596981	0.613103	1.07646	3094	0.739562	0.786343	0.926014	1.07646	3094	1.06144	1.08454	1.30977	1.07646	3094	1.05261	1.09389	1.09056	1.07646	3094	0.397083	0.546558	0.576573	1.07646	3094	0.458357	0.539024	0.585481	1.07646	3094	0.769896	0.849442	0.944138	1.07646	3094	1.02693	1.03674	1.05566	1.07646	3094	0.520943	0.584075	0.587847	1.07646	3094	0.454862	0.566057	0.614381	1.07646
3098.76	0.415658	0.597483	0.613577	1.07737	3098.76	0.740224	0.787008	0.926744	1.07737	3098.76	1.06233	1.08537	1.31078	1.07737	3098.76	1.05346	1.0949	1.09151	1.07737	3098.76	0.3974	0.547068	0.577006	1.07737	3098.76	0.458747	0.539502	0.585956	1.07737	3098.76	0.770528	0.850117	0.944632	1.07737	3098.76	1.02781	1.03762	1.05656	1.07737	3098.76	0.521396	0.584614	0.588322	1.07737	3098.76	0.455306	0.566532	0.614848	1.07737
3103.52	0.416059	0.597972	0.614056	1.07831	3103.52	0.740923	0.787696	0.927466	1.07831	3103.52	1.06317	1.08628	1.31178	1.07831	3103.52	1.05431	1.09591	1.09246	1.07831	3103.52	0.397718	0.547583	0.577438	1.07831	3103.52	0.459153	0.539944	0.586419	1.07831	3103.52	0.771178	0.850769	0.945112	1.07831	3103.52	1.02869	1.03846	1.05745	1.07831	3103.52	0.521851	0.585121	0.588791	1.07831	3103.52	0.455714	0.567011	0.615329	1.07831
3108.28	0.416476	0.59847	0.614541	1.07924	3108.28	0.741624	0.788343	0.928185	1.07924	3108.28	1.06403	1.08717	1.3128	1.07924	3108.28	1.05519	1.09693	1.0934	1.07924	3108.28	0.398054	0.548101	0.577871	1.07924	3108.28	0.459563	0.540428	0.586889	1.07924	3108.28	0.771799	0.851426	0.945583	1.07924	3108.28	1.0295	1.03935	1.05836	1.07924	3108.28	0.522297	0.585638	0.589268	1.07924	3108.28	0.456131	0.567505	0.615812	1.07924
3113.04	0.416899	0.598963	0.615021	1.0802	3113.04	0.742291	0.788962	0.928912	1.0802	3113.04	1.06488	1.088	1.31381	1.0802	3113.04	1.05608	1.09796	1.09435	1.0802	3113.04	0.398393	0.548615	0.578287	1.0802	3113.04	0.459943	0.540908	0.587366	1.0802	3113.04	0.772414	0.852107	0.946053	1.0802	3113.04	1.0303	1.04025	1.05926	1.0802	3113.04	0.522733	0.586137	0.589742	1.0802	3113.04	0.456509	0.56801	0.616296	1.0802
3117.8	0.417337	0.599455	0.6155	1.08107	3117.8	0.742982	0.789566	0.929626	1.08107	3117.8	1.0657	1.08893	1.31482	1.08107	3117.8	1.05694	1.09891	1.09531	1.08107	3117.8	0.398744	0.549092	0.578725	1.08107	3117.8	0.460341	0.541356	0.587835	1.08107	3117.8	0.773069	0.852769	0.946534	1.08107	3117.8	1.03107	1.04111	1.06015	1.08107	3117.8	0.523148	0.586636	0.590224	1.08107	3117.8	0.456931	0.568474	0.616775	1.08107
3122.56	0.41777	0.599946	0.615985	1.08199	3122.56	0.743678	0.790161	0.930329	1.08199	3122.56	1.06663	1.08979	1.31583	1.08199	3122.56	1.05782	1.09987	1.09627	1.08199	3122.56	0.399088	0.549596	0.579166	1.08199	3122.56	0.460738	0.541793	0.588293	1.08199	3122.56	0.773724	0.853465	0.947015	1.08199	3122.56	1.03187	1.04196	1.06105	1.08199	3122.56	0.523595	0.58713	0.590691	1.08199	3122.56	0.457279	0.568989	0.617251	1.08199
3127.32	0.418207	0.600469	0.616482	1.08293	3127.32	0.744371	0.790801	0.931045	1.08293	3127.32	1.06751	1.09067	1.31683	1.08293	3127.32	1.05863	1.10084	1.09723	1.08293	3127.32	0.399469	0.550121	0.579591	1.08293	3127.32	0.461161	0.542225	0.588764	1.08293	3127.32	0.774326	0.854133	0.947498	1.08293	3127.32	1.03268	1.04283	1.06194	1.08293	3127.32	0.524058	0.587636	0.591158	1.08293	3127.32	0.457657	0.569503	0.617734	1.08293
3132.08	0.418674	0.600953	0.616971	1.08384	3132.08	0.745045	0.791394	0.931747	1.08384	3132.08	1.06839	1.09153	1.31782	1.08384	3132.08	1.05947	1.10184	1.09819	1.08384	3132.08	0.399827	0.550641	0.580017	1.08384	3132.08	0.461563	0.542694	0.589241	1.08384	3132.08	0.774886	0.854801	0.94798	1.08384	3132.08	1.03348	1.04371	1.06283	1.08384	3132.08	0.524505	0.588179	0.591633	1.08384	3132.08	0.458011	0.56996	0.618204	1.08384
3136.84	0.419115	0.601429	0.617443	1.08477	3136.84	0.745715	0.792017	0.932464	1.08477	3136.84	1.06926	1.0924	1.31881	1.08477	3136.84	1.06026	1.1028	1.09914	1.08477	3136.84	0.400175	0.551204	0.580428	1.08477	3136.84	0.461997	0.543175	0.589709	1.08477	3136.84	0.775415	0.855498	0.94845	1.08477	3136.84	1.03429	1.04457	1.06371	1.08477	3136.84	0.52496	0.588743	0.592108	1.08477	3136.84	0.458378	0.570437	0.618677	1.08477
3141.6	0.41956	0.601885	0.617926	1.0857	3141.6	0.746414	0.792608	0.933159	1.0857	3141.6	1.07013	1.09323	1.3198	1.0857	3141.6	1.06108	1.10374	1.10007	1.0857	3141.6	0.400514	0.55174	0.580847	1.0857	3141.6	0.462426	0.54363	0.590181	1.0857	3141.6	0.775959	0.856134	0.948916	1.0857	3141.6	1.03513	1.04541	1.0646	1.0857	3141.6	0.525412	0.589265	0.592581	1.0857	3141.6	0.45875	0.570898	0.619146	1.0857
3146.36	0.420035	0.602358	0.618399	1.08663	3146.36	0.747101	0.793234	0.933868	1.08663	3146.36	1.07095	1.09405	1.32081	1.08663	3146.36	1.06196	1.10467	1.101	1.08663	3146.36	0.400882	0.55227	0.581267	1.08663	3146.36	0.462836	0.544099	0.590647	1.08663	3146.36	0.776498	0.85675	0.949379	1.08663	3146.36	1.03597	1.04625	1.06548	1.08663	3146.36	0.525825	0.589788	0.593052	1.08663	3146.36	0.45912	0.571381	0.619614	1.08663
3151.12	0.420497	0.60281	0.618872	1.08752	3151.12	0.747806	0.793846	0.93457	1.08752	3151.12	1.07183	1.09495	1.32181	1.08752	3151.12	1.0628	1.10565	1.10194	1.08752	3151.12	0.401207	0.552736	0.581683	1.08752	3151.12	0.463254	0.544552	0.591109	1.08752	3151.12	0.777061	0.857423	0.949857	1.08752	3151.12	1.03677	1.04711	1.06636	1.08752	3151.12	0.526231	0.590314	0.59352	1.08752	3151.12	0.459493	0.571861	0.620089	1.08752
3155.88	0.420947	0.603308	0.61935	1.0884	3155.88	0.748521	0.794476	0.935268	1.0884	3155.88	1.0727	1.09583	1.32281	1.0884	3155.88	1.06364	1.10663	1.10288	1.0884	3155.88	0.40156	0.553228	0.582102	1.0884	3155.88	0.463702	0.545022	0.591572	1.0884	3155.88	0.777643	0.85805	0.950323	1.0884	3155.88	1.03759	1.048	1.06723	1.0884	3155.88	0.526665	0.590846	0.593988	1.0884	3155.88	0.459844	0.572311	0.620557	1.0884
3160.64	0.421415	0.603838	0.61983	1.08926	3160.64	0.749232	0.795121	0.93595	1.08926	3160.64	1.07351	1.09665	1.32379	1.08926	3160.64	1.06452	1.10756	1.10381	1.08926	3160.64	0.401911	0.553727	0.582507	1.08926	3160.64	0.464087	0.545477	0.592048	1.08926	3160.64	0.778224	0.858708	0.950787	1.08926	3160.64	1.03838	1.04887	1.06811	1.08926	3160.64	0.527101	0.591385	0.594448	1.08926	3160.64	0.460213	0.572743	0.62103	1.08926
3165.4	0.421848	0.604398	0.620296	1.0902	3165.4	0.749941	0.795759	0.936654	1.0902	3165.4	1.07432	1.09747	1.32479	1.0902	3165.4	1.06535	1.10848	1.10475	1.0902	3165.4	0.402266	0.554207	0.582907	1.0902	3165.4	0.464537	0.545949	0.592523	1.0902	3165.4	0.778826	0.859357	0.951242	1.0902	3165.4	1.03926	1.04969	1.06901	1.0902	3165.4	0.52758	0.591893	0.594917	1.0902	3165.4	0.460578	0.573229	0.62151	1.0902
3170.16	0.422283	0.604935	0.620761	1.09113	3170.16	0.75062	0.79638	0.937351	1.09113	3170.16	1.07517	1.09827	1.32579	1.09113	3170.16	1.06617	1.10941	1.10566	1.09113	3170.16	0.402598	0.554694	0.583323	1.09113	3170.16	0.464972	0.546429	0.592998	1.09113	3170.16	0.7794	0.859985	0.951693	1.09113	3170.16	1.04008	1.05057	1.06989	1.09113	3170.16	0.528049	0.592399	0.595388	1.09113	3170.16	0.460945	0.573695	0.621985	1.09113
3174.92	0.422756	0.605421	0.621206	1.092	3174.92	0.751287	0.796993	0.938054	1.092	3174.92	1.07601	1.09908	1.32679	1.092	3174.92	1.06704	1.11034	1.10659	1.092	3174.92	0.40292	0.555182	0.583728	1.092	3174.92	0.465373	0.54692	0.593457	1.092	3174.92	0.779975	0.860604	0.952155	1.092	3174.92	1.04089	1.05138	1.07078	1.092	3174.92	0.528515	0.592906	0.595851	1.092	3174.92	0.461338	0.574168	0.622452	1.092
3179.68	0.423183	0.605902	0.621679	1.09292	3179.68	0.751959	0.797626	0.938766	1.09292	3179.68	1.07688	1.09992	1.32778	1.09292	3179.68	1.06792	1.11129	1.10752	1.09292	3179.68	0.403246	0.555699	0.58413	1.09292	3179.68	0.465789	0.547385	0.593927	1.09292	3179.68	0.780521	0.861287	0.952638	1.09292	3179.68	1.04173	1.05223	1.07166	1.09292	3179.68	0.52896	0.593455	0.596322	1.09292	3179.68	0.46172	0.574655	0.622925	1.09292
3184.44	0.423637	0.606405	0.622147	1.09373	3184.44	0.752619	0.798218	0.939482	1.09373	3184.44	1.07775	1.10073	1.32877	1.09373	3184.44	1.06878	1.11223	1.10844	1.09373	3184.44	0.403575	0.556232	0.584528	1.09373	3184.44	0.466158	0.547862	0.594397	1.09373	3184.44	0.781076	0.86193	0.953116	1.09373	3184.44	1.04255	1.05314	1.07253	1.09373	3184.44	0.52941	0.593972	0.596809	1.09373	3184.44	0.462107	0.575163	0.623404	1.09373
3189.2	0.424041	0.606942	0.622605	1.09458	3189.2	0.753281	0.798872	0.940181	1.09458	3189.2	1.07862	1.10156	1.32976	1.09458	3189.2	1.06967	1.11315	1.10935	1.09458	3189.2	0.40392	0.556741	0.584927	1.09458	3189.2	0.466558	0.548342	0.594866	1.09458	3189.2	0.781659	0.862577	0.953588	1.09458	3189.2	1.04339	1.05401	1.0734	1.09458	3189.2	0.529886	0.594518	0.597286	1.09458	3189.2	0.462491	0.575644	0.623878	1.09458
3193.96	0.424462	0.607476	0.623074	1.09543	3193.96	0.753963	0.799474	0.940893	1.09543	3193.96	1.0795	1.10233	1.33077	1.09543	3193.96	1.07051	1.11409	1.11028	1.09543	3193.96	0.40427	0.55723	0.585346	1.09543	3193.96	0.466989	0.548816	0.595329	1.09543	3193.96	0.782241	0.863275	0.954072	1.09543	3193.96	1.04419	1.05487	1.07427	1.09543	3193.96	0.530365	0.595008	0.597753	1.09543	3193.96	0.462866	0.576103	0.624339	1.09543
3198.72	0.424853	0.607957	0.62354	1.09628	3198.72	0.754628	0.80006	0.941599	1.09628	3198.72	1.08039	1.10312	1.33177	1.09628	3198.72	1.07132	1.11503	1.11121	1.09628	3198.72	0.404604	0.557701	0.585748	1.09628	3198.72	0.467384	0.549262	0.595791	1.09628	3198.72	0.782823	0.863948	0.954536	1.09628	3198.72	1.04497	1.05574	1.07517	1.09628	3198.72	0.530829	0.595507	0.598219	1.09628	3198.72	0.463246	0.576576	0.624813	1.09628
3203.48	0.425277	0.608437	0.624001	1.09708	3203.48	0.75531	0.80066	0.942294	1.09708	3203.48	1.08125	1.10389	1.33277	1.09708	3203.48	1.07215	1.11598	1.11215	1.09708	3203.48	0.404932	0.558196	0.586155	1.09708	3203.48	0.467817	0.549681	0.596255	1.09708	3203.48	0.783441	0.864616	0.954998	1.09708	3203.48	1.04575	1.05664	1.07606	1.09708	3203.48	0.531305	0.596002	0.598689	1.09708	3203.48	0.463605	0.577012	0.625282	1.09708
3208.24	0.425714	0.608939	0.624472	1.09791	3208.24	0.755982	0.801246	0.94299	1.09791	3208.24	1.08214	1.10469	1.33377	1.09791	3208.24	1.07294	1.11691	1.11308	1.09791	3208.24	0.405276	0.558684	0.58657	1.09791	3208.24	0.468228	0.550097	0.596727	1.09791	3208.24	0.784069	0.865254	0.955466	1.09791	3208.24	1.04654	1.05752	1.07693	1.09791	3208.24	0.531769	0.596543	0.599146	1.09791	3208.24	0.463952	0.577474	0.625744	1.09791
3213	0.426124	0.609456	0.624939	1.09871	3213	0.75664	0.801844	0.943704	1.09871	3213	1.08306	1.10548	1.33476	1.09871	3213	1.07374	1.11787	1.11402	1.09871	3213	0.405593	0.559151	0.586991	1.09871	3213	0.468663	0.550541	0.59719	1.09871	3213	0.784656	0.865857	0.955938	1.09871	3213	1.04731	1.05841	1.07781	1.09871	3213	0.532242	0.597102	0.599617	1.09871	3213	0.464326	0.577936	0.626204	1.09871
3217.76	0.426553	0.609974	0.625404	1.09958	3217.76	0.757296	0.802444	0.944404	1.09958	3217.76	1.08396	1.10621	1.33576	1.09958	3217.76	1.07459	1.11884	1.11498	1.09958	3217.76	0.405921	0.559652	0.58741	1.09958	3217.76	0.469065	0.550971	0.597646	1.09958	3217.76	0.785232	0.866466	0.956411	1.09958	3217.76	1.04809	1.05924	1.0787	1.09958	3217.76	0.532713	0.59763	0.600077	1.09958	3217.76	0.464705	0.578404	0.62666	1.09958
3222.52	0.42692	0.610513	0.625883	1.10046	3222.52	0.757982	0.803028	0.945111	1.10046	3222.52	1.08484	1.107	1.33676	1.10046	3222.52	1.07542	1.11982	1.11593	1.10046	3222.52	0.40625	0.560165	0.587822	1.10046	3222.52	0.469496	0.551427	0.59811	1.10046	3222.52	0.78582	0.867082	0.956883	1.10046	3222.52	1.04886	1.06015	1.07959	1.10046	3222.52	0.533182	0.598184	0.600543	1.10046	3222.52	0.465058	0.578853	0.627123	1.10046
3227.28	0.427306	0.61105	0.626361	1.10134	3227.28	0.758678	0.803623	0.945812	1.10134	3227.28	1.08568	1.1078	1.33775	1.10134	3227.28	1.07626	1.12084	1.11689	1.10134	3227.28	0.406579	0.560621	0.588238	1.10134	3227.28	0.469889	0.551891	0.598558	1.10134	3227.28	0.786397	0.867718	0.95735	1.10134	3227.28	1.04969	1.06103	1.08048	1.10134	3227.28	0.533648	0.598723	0.601004	1.10134	3227.28	0.465407	0.579285	0.627585	1.10134
3232.04	0.427699	0.611572	0.626831	1.10218	3232.04	0.759372	0.804241	0.946496	1.10218	3232.04	1.08656	1.10857	1.33875	1.10218	3232.04	1.07713	1.12176	1.11786	1.10218	3232.04	0.406917	0.561124	0.588641	1.10218	3232.04	0.47031	0.552362	0.599019	1.10218	3232.04	0.786979	0.868342	0.957846	1.10218	3232.04	1.05051	1.06192	1.08136	1.10218	3232.04	0.534079	0.599268	0.601473	1.10218	3232.04	0.465788	0.579718	0.62804	1.10218
3236.8	0.428108	0.612067	0.627298	1.10299	3236.8	0.760059	0.804862	0.947191	1.10299	3236.8	1.08743	1.10932	1.33976	1.10299	3236.8	1.07803	1.12272	1.11883	1.10299	3236.8	0.407249	0.561606	0.589065	1.10299	3236.8	0.470734	0.552787	0.599465	1.10299	3236.8	0.787542	0.868987	0.958321	1.10299	3236.8	1.05132	1.06279	1.08225	1.10299	3236.8	0.534527	0.599808	0.601955	1.10299	3236.8	0.46615	0.580169	0.628495	1.10299
3241.56	0.428535	0.612565	0.627754	1.10385	3241.56	0.760754	0.805444	0.947879	1.10385	3241.56	1.08828	1.11011	1.34075	1.10385	3241.56	1.0789	1.12373	1.11977	1.10385	3241.56	0.407569	0.562065	0.589495	1.10385	3241.56	0.471174	0.553213	0.599912	1.10385	3241.56	0.788105	0.869632	0.958818	1.10385	3241.56	1.0521	1.06367	1.08315	1.10385	3241.56	0.534967	0.600346	0.602426	1.10385	3241.56	0.466513	0.580594	0.628943	1.10385
3246.32	0.42896	0.613113	0.628224	1.10468	3246.32	0.761404	0.806057	0.948561	1.10468	3246.32	1.08916	1.11096	1.34174	1.10468	3246.32	1.07973	1.1247	1.12073	1.10468	3246.32	0.407912	0.562496	0.589926	1.10468	3246.32	0.471609	0.553652	0.600382	1.10468	3246.32	0.788663	0.870254	0.959287	1.10468	3246.32	1.05291	1.0646	1.08404	1.10468	3246.32	0.535391	0.600854	0.602903	1.10468	3246.32	0.466906	0.581028	0.629386	1.10468
3251.08	0.429381	0.61366	0.628675	1.10548	3251.08	0.762077	0.806615	0.949243	1.10548	3251.08	1.09001	1.11181	1.34273	1.10548	3251.08	1.08055	1.12563	1.12167	1.10548	3251.08	0.408254	0.562941	0.590343	1.10548	3251.08	0.472015	0.554109	0.600833	1.10548	3251.08	0.789176	0.870917	0.959754	1.10548	3251.08	1.0537	1.06552	1.08495	1.10548	3251.08	0.535805	0.601377	0.603371	1.10548	3251.08	0.467274	0.581497	0.629821	1.10548
3255.84	0.429794	0.614162	0.629138	1.10633	3255.84	0.762743	0.807268	0.949926	1.10633	3255.84	1.09087	1.11265	1.34374	1.10633	3255.84	1.0814	1.12655	1.1226	1.10633	3255.84	0.408592	0.563412	0.590764	1.10633	3255.84	0.472426	0.554587	0.601295	1.10633	3255.84	0.789744	0.871593	0.960244	1.10633	3255.84	1.05452	1.06645	1.08584	1.10633	3255.84	0.536193	0.601894	0.603838	1.10633	3255.84	0.467653	0.581941	0.630276	1.10633
3260.6	0.430205	0.614674	0.629594	1.10715	3260.6	0.763389	0.807876	0.950596	1.10715	3260.6	1.09172	1.11351	1.34474	1.10715	3260.6	1.08224	1.12751	1.12353	1.10715	3260.6	0.408947	0.563886	0.591179	1.10715	3260.6	0.472827	0.555045	0.601747	1.10715	3260.6	0.790281	0.872255	0.960725	1.10715	3260.6	1.05535	1.06734	1.08671	1.10715	3260.6	0.536598	0.602435	0.604317	1.10715	3260.6	0.468065	0.582392	0.630733	1.10715
3265.36	0.4306	0.615184	0.630046	1.10797	3265.36	0.764013	0.808485	0.951289	1.10797	3265.36	1.0926	1.11437	1.34573	1.10797	3265.36	1.0831	1.1284	1.12445	1.10797	3265.36	0.409259	0.564328	0.591599	1.10797	3265.36	0.473214	0.555491	0.602207	1.10797	3265.36	0.790829	0.872906	0.96121	1.10797	3265.36	1.05618	1.06826	1.08759	1.10797	3265.36	0.537036	0.602953	0.604797	1.10797	3265.36	0.468418	0.582808	0.631187	1.10797
3270.12	0.431011	0.615711	0.630502	1.10874	3270.12	0.764663	0.809075	0.951984	1.10874	3270.12	1.09349	1.11523	1.34675	1.10874	3270.12	1.08396	1.12926	1.12538	1.10874	3270.12	0.409593	0.564794	0.592015	1.10874	3270.12	0.473597	0.555967	0.602669	1.10874	3270.12	0.791423	0.87358	0.961673	1.10874	3270.12	1.05705	1.06911	1.08847	1.10874	3270.12	0.537451	0.60348	0.605268	1.10874	3270.12	0.468814	0.583281	0.631625	1.10874
3274.88	0.431419	0.61619	0.630956	1.10961	3274.88	0.765331	0.809674	0.952686	1.10961	3274.88	1.0944	1.1161	1.34773	1.10961	3274.88	1.08482	1.13014	1.1263	1.10961	3274.88	0.409943	0.565282	0.592431	1.10961	3274.88	0.474	0.556402	0.603124	1.10961	3274.88	0.791972	0.87429	0.962159	1.10961	3274.88	1.05784	1.07001	1.08934	1.10961	3274.88	0.537858	0.603995	0.605739	1.10961	3274.88	0.469179	0.583737	0.63207	1.10961
3279.64	0.431832	0.616677	0.631387	1.11044	3279.64	0.766028	0.810298	0.953386	1.11044	3279.64	1.0953	1.11691	1.34869	1.11044	3279.64	1.08569	1.13104	1.12724	1.11044	3279.64	0.410289	0.565759	0.59285	1.11044	3279.64	0.474405	0.556865	0.603573	1.11044	3279.64	0.792573	0.874998	0.962643	1.11044	3279.64	1.05862	1.07091	1.09021	1.11044	3279.64	0.538297	0.604533	0.606212	1.11044	3279.64	0.469565	0.58417	0.632497	1.11044
3284.4	0.432242	0.617209	0.631833	1.11124	3284.4	0.766721	0.810921	0.954076	1.11124	3284.4	1.09614	1.11771	1.34967	1.11124	3284.4	1.08657	1.13192	1.12819	1.11124	3284.4	0.410647	0.566248	0.593267	1.11124	3284.4	0.474812	0.557328	0.604039	1.11124	3284.4	0.793135	0.875696	0.963108	1.11124	3284.4	1.05939	1.07182	1.09108	1.11124	3284.4	0.538724	0.605016	0.60669	1.11124	3284.4	0.469949	0.584615	0.632931	1.11124
3289.16	0.432617	0.617739	0.632266	1.11207	3289.16	0.767419	0.811517	0.954755	1.11207	3289.16	1.09701	1.1185	1.35065	1.11207	3289.16	1.08743	1.13282	1.12913	1.11207	3289.16	0.411004	0.566754	0.593692	1.11207	3289.16	0.475204	0.557784	0.604498	1.11207	3289.16	0.793701	0.876411	0.963579	1.11207	3289.16	1.06016	1.07278	1.09193	1.11207	3289.16	0.539173	0.605564	0.607161	1.11207	3289.16	0.47034	0.585095	0.633349	1.11207
3293.92	0.43303	0.618249	0.632714	1.11295	3293.92	0.768077	0.812119	0.955441	1.11295	3293.92	1.09792	1.11934	1.35165	1.11295	3293.92	1.0883	1.13371	1.13004	1.11295	3293.92	0.411356	0.567263	0.594114	1.11295	3293.92	0.475599	0.558226	0.604962	1.11295	3293.92	0.794265	0.877061	0.964041	1.11295	3293.92	1.06093	1.07371	1.0928	1.11295	3293.92	0.539556	0.606072	0.607636	1.11295	3293.92	0.470733	0.58555	0.633788	1.11295
3298.68	0.433428	0.618749	0.633159	1.11381	3298.68	0.76877	0.812727	0.95612	1.11381	3298.68	1.09882	1.12013	1.35265	1.11381	3298.68	1.08912	1.1346	1.13096	1.11381	3298.68	0.411693	0.56776	0.594541	1.11381	3298.68	0.47599	0.558697	0.605424	1.11381	3298.68	0.794798	0.877737	0.964512	1.11381	3298.68	1.06169	1.07463	1.09369	1.11381	3298.68	0.53999	0.606571	0.608113	1.11381	3298.68	0.471112	0.585998	0.63422	1.11381
3303.44	0.433843	0.619282	0.633601	1.11463	3303.44	0.769448	0.81336	0.956787	1.11463	3303.44	1.09967	1.12092	1.35365	1.11463	3303.44	1.08996	1.13547	1.13189	1.11463	3303.44	0.412007	0.568279	0.594975	1.11463	3303.44	0.476349	0.559129	0.605863	1.11463	3303.44	0.795335	0.878402	0.964975	1.11463	3303.44	1.06244	1.07545	1.09457	1.11463	3303.44	0.540425	0.60707	0.608584	1.11463	3303.44	0.471495	0.586446	0.634656	1.11463
3308.2	0.434259	0.619767	0.63405	1.11549	3308.2	0.770168	0.813964	0.957482	1.11549	3308.2	1.10055	1.12175	1.35463	1.11549	3308.2	1.09078	1.13637	1.1328	1.11549	3308.2	0.412354	0.568783	0.595401	1.11549	3308.2	0.476735	0.559555	0.606294	1.11549	3308.2	0.795901	0.879102	0.965451	1.11549	3308.2	1.06315	1.0763	1.09545	1.11549	3308.2	0.540839	0.607568	0.609056	1.11549	3308.2	0.471909	0.586896	0.635095	1.11549
3312.96	0.434686	0.620278	0.634511	1.11636	3312.96	0.770859	0.814566	0.958166	1.11636	3312.96	1.1014	1.12254	1.35562	1.11636	3312.96	1.09156	1.13732	1.13374	1.11636	3312.96	0.412683	0.569284	0.595827	1.11636	3312.96	0.477121	0.559987	0.606722	1.11636	3312.96	0.796442	0.879797	0.965936	1.11636	3312.96	1.06388	1.07716	1.09632	1.11636	3312.96	0.541282	0.608084	0.609526	1.11636	3312.96	0.472295	0.58734	0.63554	1.11636
3317.72	0.435084	0.620814	0.634974	1.11722	3317.72	0.771506	0.815185	0.958851	1.11722	3317.72	1.10225	1.12332	1.35659	1.11722	3317.72	1.09239	1.1382	1.13468	1.11722	3317.72	0.41303	0.569769	0.596248	1.11722	3317.72	0.477521	0.560423	0.607163	1.11722	3317.72	0.796947	0.880481	0.966408	1.11722	3317.72	1.06461	1.07801	1.09721	1.11722	3317.72	0.541707	0.608575	0.609988	1.11722	3317.72	0.4727	0.587779	0.635974	1.11722
3322.48	0.43549	0.621335	0.63545	1.11812	3322.48	0.772195	0.815816	0.959532	1.11812	3322.48	1.10311	1.12411	1.35757	1.11812	3322.48	1.09318	1.13914	1.13561	1.11812	3322.48	0.413368	0.570269	0.596679	1.11812	3322.48	0.477948	0.56087	0.607599	1.11812	3322.48	0.797488	0.881144	0.966878	1.11812	3322.48	1.06535	1.07889	1.09808	1.11812	3322.48	0.54215	0.609079	0.610451	1.11812	3322.48	0.473085	0.58825	0.636421	1.11812
3327.24	0.435907	0.621854	0.635919	1.11904	3327.24	0.772852	0.816461	0.960199	1.11904	3327.24	1.104	1.12486	1.35855	1.11904	3327.24	1.09395	1.14009	1.13655	1.11904	3327.24	0.413689	0.570769	0.597115	1.11904	3327.24	0.478398	0.561316	0.608025	1.11904	3327.24	0.79805	0.881811	0.967345	1.11904	3327.24	1.06603	1.07976	1.09898	1.11904	3327.24	0.542584	0.609537	0.610922	1.11904	3327.24	0.473453	0.588718	0.636868	1.11904
3332	0.436337	0.622337	0.636381	1.11992	3332	0.773529	0.817106	0.960857	1.11992	3332	1.1048	1.12563	1.35952	1.11992	3332	1.0947	1.14102	1.1375	1.11992	3332	0.414026	0.571277	0.597541	1.11992	3332	0.478834	0.561772	0.608461	1.11992	3332	0.798603	0.882502	0.96783	1.11992	3332	1.06677	1.08061	1.09986	1.11992	3332	0.543045	0.610032	0.611398	1.11992	3332	0.4738	0.589137	0.637321	1.11992
3336.76	0.436769	0.622838	0.636828	1.12084	3336.76	0.774209	0.81774	0.961503	1.12084	3336.76	1.10564	1.12637	1.3605	1.12084	3336.76	1.09543	1.14197	1.13846	1.12084	3336.76	0.414358	0.571743	0.597959	1.12084	3336.76	0.479256	0.562212	0.608901	1.12084	3336.76	0.799154	0.883179	0.968295	1.12084	3336.76	1.06747	1.08146	1.10073	1.12084	3336.76	0.543505	0.610487	0.611882	1.12084	3336.76	0.474157	0.589587	0.637772	1.12084
3341.52	0.437165	0.623333	0.637287	1.12178	3341.52	0.774873	0.818366	0.962156	1.12178	3341.52	1.1065	1.12712	1.36148	1.12178	3341.52	1.09621	1.14291	1.1394	1.12178	3341.52	0.41469	0.572237	0.598369	1.12178	3341.52	0.479681	0.562665	0.609339	1.12178	3341.52	0.799727	0.883884	0.968763	1.12178	3341.52	1.06826	1.08228	1.10159	1.12178	3341.52	0.543948	0.61096	0.612355	1.12178	3341.52	0.474521	0.58998	0.638223	1.12178
3346.28	0.437558	0.623845	0.637747	1.12265	3346.28	0.775527	0.819035	0.962809	1.12265	3346.28	1.10733	1.12791	1.36245	1.12265	3346.28	1.09695	1.1438	1.14032	1.12265	3346.28	0.415046	0.572703	0.59879	1.12265	3346.28	0.480098	0.56309	0.609786	1.12265	3346.28	0.800277	0.884587	0.969228	1.12265	3346.28	1.06899	1.08312	1.10245	1.12265	3346.28	0.544388	0.611452	0.612813	1.12265	3346.28	0.47489	0.590396	0.638671	1.12265
3351.04	0.43799	0.624341	0.638195	1.12352	3351.04	0.776164	0.819748	0.963473	1.12352	3351.04	1.10813	1.12873	1.36344	1.12352	3351.04	1.09776	1.14473	1.14125	1.12352	3351.04	0.41537	0.573131	0.599194	1.12352	3351.04	0.480516	0.563557	0.610232	1.12352	3351.04	0.800845	0.885233	0.969687	1.12352	3351.04	1.06975	1.08395	1.10331	1.12352	3351.04	0.544836	0.611937	0.613281	1.12352	3351.04	0.475251	0.590828	0.639104	1.12352
3355.8	0.438447	0.624832	0.638659	1.12434	3355.8	0.776807	0.820446	0.964133	1.12434	3355.8	1.10896	1.1295	1.36441	1.12434	3355.8	1.09856	1.14566	1.14216	1.12434	3355.8	0.4157	0.573587	0.599605	1.12434	3355.8	0.480929	0.56402	0.610672	1.12434	3355.8	0.801438	0.885943	0.970143	1.12434	3355.8	1.07051	1.08482	1.10417	1.12434	3355.8	0.545259	0.612464	0.613751	1.12434	3355.8	0.475594	0.591252	0.639548	1.12434
3360.56	0.438864	0.625319	0.639107	1.12519	3360.56	0.777424	0.821083	0.964779	1.12519	3360.56	1.10985	1.13027	1.36538	1.12519	3360.56	1.09933	1.14659	1.14307	1.12519	3360.56	0.416035	0.574038	0.600012	1.12519	3360.56	0.481338	0.564479	0.61112	1.12519	3360.56	0.802005	0.886616	0.970606	1.12519	3360.56	1.07126	1.08564	1.10503	1.12519	3360.56	0.545706	0.612931	0.614222	1.12519	3360.56	0.475983	0.591688	0.640005	1.12519
3365.32	0.439285	0.625824	0.639558	1.12608	3365.32	0.778102	0.821722	0.965438	1.12608	3365.32	1.11077	1.13104	1.36635	1.12608	3365.32	1.10009	1.14755	1.14398	1.12608	3365.32	0.416345	0.574514	0.600413	1.12608	3365.32	0.481764	0.564893	0.611563	1.12608	3365.32	0.802584	0.887268	0.971074	1.12608	3365.32	1.07199	1.08651	1.10587	1.12608	3365.32	0.546165	0.613416	0.614713	1.12608	3365.32	0.476328	0.592165	0.64046	1.12608
3370.08	0.439715	0.626311	0.64001	1.12699	3370.08	0.778749	0.822393	0.966089	1.12699	3370.08	1.11164	1.13188	1.36731	1.12699	3370.08	1.10095	1.14845	1.14488	1.12699	3370.08	0.416644	0.574962	0.600809	1.12699	3370.08	0.482187	0.565363	0.61201	1.12699	3370.08	0.803136	0.887933	0.971545	1.12699	3370.08	1.07275	1.08736	1.10674	1.12699	3370.08	0.546596	0.613879	0.615189	1.12699	3370.08	0.476716	0.592635	0.640895	1.12699
3374.84	0.440124	0.626806	0.640475	1.12788	3374.84	0.77938	0.823018	0.966733	1.12788	3374.84	1.11261	1.13275	1.36828	1.12788	3374.84	1.10175	1.14936	1.14581	1.12788	3374.84	0.416958	0.5754	0.601226	1.12788	3374.84	0.482623	0.565804	0.612462	1.12788	3374.84	0.803676	0.888596	0.972025	1.12788	3374.84	1.0735	1.08819	1.10759	1.12788	3374.84	0.547025	0.614349	0.61566	1.12788	3374.84	0.477113	0.593061	0.641335	1.12788
3379.6	0.440526	0.627321	0.640943	1.12871	3379.6	0.780006	0.823644	0.967387	1.12871	3379.6	1.11351	1.13364	1.36925	1.12871	3379.6	1.10253	1.15033	1.14673	1.12871	3379.6	0.417297	0.575838	0.601643	1.12871	3379.6	0.483056	0.56629	0.612907	1.12871	3379.6	0.804214	0.889257	0.972512	1.12871	3379.6	1.07418	1.089	1.10845	1.12871	3379.6	0.547467	0.614822	0.616133	1.12871	3379.6	0.477472	0.593513	0.641775	1.12871
3384.36	0.44097	0.627801	0.641412	1.12954	3384.36	0.78069	0.824241	0.968016	1.12954	3384.36	1.11444	1.13452	1.37022	1.12954	3384.36	1.10336	1.15122	1.14766	1.12954	3384.36	0.41765	0.576241	0.602055	1.12954	3384.36	0.483495	0.566722	0.61335	1.12954	3384.36	0.804749	0.889953	0.97299	1.12954	3384.36	1.0749	1.08984	1.1093	1.12954	3384.36	0.547903	0.615258	0.616599	1.12954	3384.36	0.477862	0.593968	0.642215	1.12954
3389.12	0.441376	0.62829	0.641862	1.13039	3389.12	0.781322	0.824868	0.968632	1.13039	3389.12	1.11532	1.13537	1.3712	1.13039	3389.12	1.10422	1.15212	1.14858	1.13039	3389.12	0.41796	0.576661	0.60247	1.13039	3389.12	0.483893	0.567167	0.613802	1.13039	3389.12	0.80532	0.890575	0.973469	1.13039	3389.12	1.07563	1.09071	1.11016	1.13039	3389.12	0.548358	0.615652	0.617072	1.13039	3389.12	0.478256	0.594434	0.642668	1.13039
3393.88	0.441764	0.628763	0.642321	1.13127	3393.88	0.781961	0.825515	0.969255	1.13127	3393.88	1.11624	1.13623	1.37217	1.13127	3393.88	1.10504	1.15299	1.14949	1.13127	3393.88	0.41829	0.577111	0.602881	1.13127	3393.88	0.484298	0.567626	0.614248	1.13127	3393.88	0.805899	0.891226	0.973941	1.13127	3393.88	1.07637	1.09153	1.111	1.13127	3393.88	0.548799	0.616091	0.617547	1.13127	3393.88	0.478622	0.59488	0.643123	1.13127
3398.64	0.442204	0.629251	0.642777	1.13215	3398.64	0.782566	0.826143	0.969901	1.13215	3398.64	1.11715	1.13709	1.37314	1.13215	3398.64	1.10589	1.15389	1.15039	1.13215	3398.64	0.41865	0.577511	0.603281	1.13215	3398.64	0.48469	0.568075	0.614693	1.13215	3398.64	0.80646	0.891827	0.974423	1.13215	3398.64	1.07712	1.09234	1.11185	1.13215	3398.64	0.549223	0.616529	0.618008	1.13215	3398.64	0.479004	0.595343	0.643584	1.13215
3403.4	0.442636	0.629747	0.643246	1.13302	3403.4	0.783159	0.826762	0.97056	1.13302	3403.4	1.11806	1.13789	1.37412	1.13302	3403.4	1.10671	1.1548	1.1513	1.13302	3403.4	0.418968	0.577925	0.603683	1.13302	3403.4	0.485109	0.568525	0.615134	1.13302	3403.4	0.807012	0.89251	0.974908	1.13302	3403.4	1.07785	1.09322	1.11271	1.13302	3403.4	0.549659	0.616963	0.618475	1.13302	3403.4	0.479336	0.595805	0.644044	1.13302
3408.16	0.443051	0.630264	0.6437	1.13389	3408.16	0.783782	0.827425	0.971208	1.13389	3408.16	1.11898	1.13871	1.37509	1.13389	3408.16	1.10758	1.15573	1.15222	1.13389	3408.16	0.419292	0.578347	0.60408	1.13389	3408.16	0.48554	0.568999	0.615562	1.13389	3408.16	0.807578	0.893212	0.975377	1.13389	3408.16	1.0786	1.09403	1.11358	1.13389	3408.16	0.550093	0.61738	0.618956	1.13389	3408.16	0.479732	0.596261	0.644505	1.13389
3412.92	0.443504	0.630758	0.644155	1.13477	3412.92	0.784392	0.828074	0.971853	1.13477	3412.92	1.11986	1.13952	1.37606	1.13477	3412.92	1.10844	1.15661	1.15312	1.13477	3412.92	0.419629	0.578793	0.604474	1.13477	3412.92	0.485975	0.569472	0.616015	1.13477	3412.92	0.808112	0.89387	0.975846	1.13477	3412.92	1.07932	1.09485	1.11443	1.13477	3412.92	0.550552	0.617837	0.61942	1.13477	3412.92	0.480109	0.596709	0.644969	1.13477
3417.68	0.443917	0.631236	0.644613	1.13563	3417.68	0.785	0.828742	0.972494	1.13563	3417.68	1.12071	1.1403	1.37702	1.13563	3417.68	1.10927	1.15744	1.15406	1.13563	3417.68	0.420013	0.579215	0.604862	1.13563	3417.68	0.486412	0.569933	0.616463	1.13563	3417.68	0.808666	0.894517	0.976331	1.13563	3417.68	1.08007	1.09572	1.11528	1.13563	3417.68	0.551005	0.618328	0.619879	1.13563	3417.68	0.480488	0.59715	0.645438	1.13563
3422.44	0.444341	0.631725	0.645083	1.13646	3422.44	0.785639	0.829368	0.973131	1.13646	3422.44	1.12159	1.14112	1.37798	1.13646	3422.44	1.11015	1.15832	1.15497	1.13646	3422.44	0.420363	0.579619	0.605262	1.13646	3422.44	0.486857	0.570375	0.616898	1.13646	3422.44	0.809256	0.895135	0.976807	1.13646	3422.44	1.08082	1.0966	1.11615	1.13646	3422.44	0.551485	0.618804	0.620336	1.13646	3422.44	0.480862	0.597592	0.645902	1.13646
3427.2	0.444751	0.632234	0.645561	1.13732	3427.2	0.786256	0.829995	0.973766	1.13732	3427.2	1.12245	1.14197	1.37893	1.13732	3427.2	1.11099	1.15921	1.15588	1.13732	3427.2	0.420703	0.580047	0.605658	1.13732	3427.2	0.487254	0.570811	0.617338	1.13732	3427.2	0.809815	0.895767	0.977277	1.13732	3427.2	1.08154	1.09748	1.11699	1.13732	3427.2	0.551928	0.619304	0.62081	1.13732	3427.2	0.481253	0.598049	0.646372	1.13732
3431.96	0.445177	0.63272	0.646039	1.13816	3431.96	0.786889	0.830614	0.974405	1.13816	3431.96	1.12327	1.14282	1.3799	1.13816	3431.96	1.1119	1.16007	1.15679	1.13816	3431.96	0.42106	0.58047	0.606051	1.13816	3431.96	0.487664	0.571302	0.617756	1.13816	3431.96	0.810366	0.896339	0.97774	1.13816	3431.96	1.08225	1.09838	1.11785	1.13816	3431.96	0.552354	0.61981	0.621278	1.13816	3431.96	0.481659	0.598467	0.646829	1.13816
3436.72	0.445566	0.633223	0.646493	1.13901	3436.72	0.787495	0.831231	0.975024	1.13901	3436.72	1.1241	1.14364	1.38088	1.13901	3436.72	1.11276	1.16102	1.15772	1.13901	3436.72	0.421383	0.580886	0.606448	1.13901	3436.72	0.488069	0.571783	0.61819	1.13901	3436.72	0.810908	0.896981	0.978207	1.13901	3436.72	1.08293	1.09927	1.11869	1.13901	3436.72	0.552779	0.620291	0.621733	1.13901	3436.72	0.482062	0.598888	0.647287	1.13901
3441.48	0.445988	0.633727	0.646943	1.13983	3441.48	0.788128	0.831819	0.975646	1.13983	3441.48	1.12496	1.14445	1.38186	1.13983	3441.48	1.11358	1.16193	1.15864	1.13983	3441.48	0.421715	0.581296	0.606845	1.13983	3441.48	0.488466	0.572234	0.618637	1.13983	3441.48	0.81145	0.897631	0.978663	1.13983	3441.48	1.08363	1.10011	1.11954	1.13983	3441.48	0.553199	0.620762	0.622223	1.13983	3441.48	0.482447	0.599311	0.64774	1.13983
3446.24	0.446397	0.634229	0.647391	1.1407	3446.24	0.788739	0.832473	0.976286	1.1407	3446.24	1.12575	1.14524	1.38282	1.1407	3446.24	1.11441	1.16286	1.15957	1.1407	3446.24	0.422048	0.581699	0.607245	1.1407	3446.24	0.488868	0.572695	0.619084	1.1407	3446.24	0.811992	0.898262	0.979141	1.1407	3446.24	1.08435	1.10096	1.12039	1.1407	3446.24	0.553626	0.621256	0.622698	1.1407	3446.24	0.482856	0.599748	0.648195	1.1407
3451	0.446791	0.634724	0.647843	1.14151	3451	0.789331	0.833112	0.976906	1.14151	3451	1.12659	1.14602	1.38382	1.14151	3451	1.11529	1.16379	1.1605	1.14151	3451	0.422404	0.5821	0.607643	1.14151	3451	0.489269	0.573163	0.619528	1.14151	3451	0.812578	0.898871	0.979596	1.14151	3451	1.0851	1.10179	1.12125	1.14151	3451	0.554084	0.621729	0.62317	1.14151	3451	0.483252	0.600186	0.648646	1.14151
3455.76	0.447213	0.635255	0.648287	1.14232	3455.76	0.789963	0.833706	0.977525	1.14232	3455.76	1.12744	1.14679	1.3848	1.14232	3455.76	1.11611	1.16477	1.16142	1.14232	3455.76	0.422728	0.582515	0.608045	1.14232	3455.76	0.489672	0.573606	0.619977	1.14232	3455.76	0.813148	0.899491	0.980055	1.14232	3455.76	1.08587	1.10258	1.12211	1.14232	3455.76	0.554521	0.622213	0.623639	1.14232	3455.76	0.483661	0.600605	0.649093	1.14232
3460.52	0.447624	0.635767	0.648757	1.14317	3460.52	0.790584	0.834304	0.978136	1.14317	3460.52	1.12829	1.14759	1.3858	1.14317	3460.52	1.11697	1.16573	1.16234	1.14317	3460.52	0.423059	0.582907	0.608453	1.14317	3460.52	0.490083	0.574071	0.620424	1.14317	3460.52	0.813695	0.90012	0.980505	1.14317	3460.52	1.08666	1.1034	1.12295	1.14317	3460.52	0.554965	0.622668	0.624123	1.14317	3460.52	0.484075	0.601015	0.649548	1.14317
3465.28	0.448049	0.636285	0.649242	1.14402	3465.28	0.791203	0.834919	0.978741	1.14402	3465.28	1.12914	1.14838	1.3868	1.14402	3465.28	1.11785	1.16668	1.16328	1.14402	3465.28	0.423412	0.583324	0.608855	1.14402	3465.28	0.490503	0.574554	0.62088	1.14402	3465.28	0.814238	0.900742	0.980967	1.14402	3465.28	1.08744	1.10421	1.1238	1.14402	3465.28	0.555404	0.623132	0.624598	1.14402	3465.28	0.48449	0.601456	0.650015	1.14402
3470.04	0.448457	0.636765	0.649713	1.14482	3470.04	0.791816	0.8355	0.979379	1.14482	3470.04	1.12994	1.14915	1.38779	1.14482	3470.04	1.1187	1.1676	1.16421	1.14482	3470.04	0.423737	0.583726	0.609261	1.14482	3470.04	0.490932	0.575035	0.621328	1.14482	3470.04	0.814749	0.901386	0.981432	1.14482	3470.04	1.08825	1.10499	1.12466	1.14482	3470.04	0.555823	0.623633	0.625083	1.14482	3470.04	0.484878	0.601865	0.650483	1.14482
3474.8	0.448843	0.63725	0.650183	1.14563	3474.8	0.792434	0.836137	0.980007	1.14563	3474.8	1.13079	1.1499	1.3888	1.14563	3474.8	1.11954	1.16855	1.16516	1.14563	3474.8	0.424088	0.584151	0.609683	1.14563	3474.8	0.491352	0.575494	0.621761	1.14563	3474.8	0.815257	0.90198	0.981876	1.14563	3474.8	1.08909	1.10577	1.12551	1.14563	3474.8	0.556259	0.624107	0.625559	1.14563	3474.8	0.485295	0.602279	0.650942	1.14563
3479.56	0.449263	0.637745	0.650633	1.14648	3479.56	0.79308	0.836761	0.980636	1.14648	3479.56	1.13164	1.15067	1.38979	1.14648	3479.56	1.12037	1.16944	1.1661	1.14648	3479.56	0.424431	0.584542	0.610091	1.14648	3479.56	0.491751	0.575929	0.622212	1.14648	3479.56	0.815743	0.902565	0.982331	1.14648	3479.56	1.08986	1.10658	1.12636	1.14648	3479.56	0.5567	0.624582	0.626032	1.14648	3479.56	0.485704	0.602679	0.651396	1.14648
3484.32	0.449676	0.638238	0.651096	1.14731	3484.32	0.793717	0.837354	0.981261	1.14731	3484.32	1.13246	1.15144	1.3908	1.14731	3484.32	1.12124	1.17042	1.16703	1.14731	3484.32	0.424758	0.584938	0.610491	1.14731	3484.32	0.492158	0.576343	0.622643	1.14731	3484.32	0.816293	0.903163	0.982796	1.14731	3484.32	1.09057	1.10736	1.1272	1.14731	3484.32	0.557146	0.625102	0.626488	1.14731	3484.32	0.4861	0.60309	0.651859	1.14731
3489.08	0.45006	0.638731	0.651579	1.14817	3489.08	0.794397	0.837967	0.981894	1.14817	3489.08	1.13328	1.15216	1.3918	1.14817	3489.08	1.12216	1.17143	1.16798	1.14817	3489.08	0.425111	0.58531	0.610888	1.14817	3489.08	0.492569	0.576773	0.62309	1.14817	3489.08	0.816829	0.903772	0.983269	1.14817	3489.08	1.09131	1.10815	1.12804	1.14817	3489.08	0.557589	0.625625	0.626962	1.14817	3489.08	0.486467	0.603519	0.652322	1.14817
3493.84	0.450465	0.639255	0.65206	1.14903	3493.84	0.79506	0.838563	0.982519	1.14903	3493.84	1.1341	1.15294	1.39282	1.14903	3493.84	1.12299	1.17235	1.1689	1.14903	3493.84	0.42543	0.585705	0.611281	1.14903	3493.84	0.49296	0.577213	0.623532	1.14903	3493.84	0.81735	0.904408	0.983738	1.14903	3493.84	1.09206	1.10892	1.12889	1.14903	3493.84	0.557992	0.626116	0.627426	1.14903	3493.84	0.486847	0.603933	0.652777	1.14903
3498.6	0.450882	0.639788	0.65253	1.14988	3498.6	0.795725	0.839158	0.983143	1.14988	3498.6	1.13497	1.15369	1.39383	1.14988	3498.6	1.12387	1.1733	1.16983	1.14988	3498.6	0.425774	0.586109	0.61167	1.14988	3498.6	0.493399	0.577692	0.623988	1.14988	3498.6	0.817888	0.905004	0.984211	1.14988	3498.6	1.09284	1.10971	1.12974	1.14988	3498.6	0.558434	0.626602	0.627891	1.14988	3498.6	0.487247	0.604352	0.653232	1.14988
3503.36	0.451287	0.640328	0.653	1.15068	3503.36	0.796417	0.839798	0.983763	1.15068	3503.36	1.13581	1.15439	1.39487	1.15068	3503.36	1.12473	1.17427	1.17077	1.15068	3503.36	0.426093	0.58652	0.612071	1.15068	3503.36	0.493828	0.578153	0.624435	1.15068	3503.36	0.818427	0.90561	0.984682	1.15068	3503.36	1.0936	1.11051	1.13061	1.15068	3503.36	0.558863	0.627079	0.628372	1.15068	3503.36	0.487675	0.604774	0.653702	1.15068
3508.12	0.451702	0.640841	0.653449	1.15147	3508.12	0.797122	0.840399	0.984387	1.15147	3508.12	1.13665	1.15511	1.39587	1.15147	3508.12	1.12553	1.17516	1.17171	1.15147	3508.12	0.426423	0.58695	0.612472	1.15147	3508.12	0.494249	0.578615	0.624877	1.15147	3508.12	0.818939	0.906167	0.985131	1.15147	3508.12	1.09433	1.11127	1.13148	1.15147	3508.12	0.559297	0.627562	0.628853	1.15147	3508.12	0.488057	0.605188	0.654171	1.15147
3512.88	0.452124	0.641354	0.6539	1.15233	3512.88	0.797765	0.840992	0.985016	1.15233	3512.88	1.13748	1.15587	1.39688	1.15233	3512.88	1.12634	1.17604	1.17263	1.15233	3512.88	0.426719	0.587368	0.612867	1.15233	3512.88	0.494704	0.579097	0.625302	1.15233	3512.88	0.819453	0.906752	0.985589	1.15233	3512.88	1.09509	1.1121	1.13235	1.15233	3512.88	0.559761	0.628055	0.629325	1.15233	3512.88	0.488441	0.60562	0.654631	1.15233
3517.64	0.452531	0.641863	0.654354	1.15321	3517.64	0.7984	0.841589	0.98564	1.15321	3517.64	1.13828	1.1566	1.39788	1.15321	3517.64	1.12716	1.17691	1.17355	1.15321	3517.64	0.427045	0.587777	0.613267	1.15321	3517.64	0.495148	0.579563	0.625745	1.15321	3517.64	0.819994	0.907364	0.986052	1.15321	3517.64	1.09587	1.11287	1.1332	1.15321	3517.64	0.560192	0.628501	0.629806	1.15321	3517.64	0.488836	0.60605	0.655106	1.15321
3522.4	0.452959	0.642362	0.654805	1.15405	3522.4	0.799101	0.842137	0.986281	1.15405	3522.4	1.1391	1.15733	1.39889	1.15405	3522.4	1.12798	1.1778	1.17449	1.15405	3522.4	0.427333	0.588228	0.613678	1.15405	3522.4	0.495577	0.580043	0.626189	1.15405	3522.4	0.820535	0.907978	0.986508	1.15405	3522.4	1.0966	1.11367	1.13405	1.15405	3522.4	0.560638	0.628959	0.630285	1.15405	3522.4	0.489203	0.606476	0.655574	1.15405
3527.16	0.453393	0.642872	0.655265	1.15491	3527.16	0.7998	0.842693	0.986902	1.15491	3527.16	1.13996	1.15808	1.3999	1.15491	3527.16	1.12879	1.17874	1.17541	1.15491	3527.16	0.427645	0.588643	0.61409	1.15491	3527.16	0.496006	0.58051	0.626619	1.15491	3527.16	0.821057	0.908564	0.986975	1.15491	3527.16	1.09738	1.11447	1.1349	1.15491	3527.16	0.561088	0.629427	0.630757	1.15491	3527.16	0.489609	0.606925	0.656038	1.15491
3531.92	0.453782	0.64339	0.655726	1.15576	3531.92	0.800463	0.843232	0.987517	1.15576	3531.92	1.14074	1.15881	1.40091	1.15576	3531.92	1.12952	1.17963	1.17632	1.15576	3531.92	0.427957	0.589074	0.614499	1.15576	3531.92	0.496383	0.581013	0.627046	1.15576	3531.92	0.821588	0.909103	0.987441	1.15576	3531.92	1.09822	1.11528	1.13575	1.15576	3531.92	0.561532	0.629953	0.631225	1.15576	3531.92	0.49	0.607336	0.656505	1.15576
3536.68	0.45418	0.643899	0.656179	1.1566	3536.68	0.801128	0.843809	0.988123	1.1566	3536.68	1.14156	1.1595	1.40192	1.1566	3536.68	1.13031	1.1805	1.17724	1.1566	3536.68	0.428302	0.589508	0.614902	1.1566	3536.68	0.496785	0.581494	0.627479	1.1566	3536.68	0.82212	0.909686	0.987901	1.1566	3536.68	1.09903	1.11606	1.13661	1.1566	3536.68	0.561976	0.630409	0.631691	1.1566	3536.68	0.490388	0.607753	0.656968	1.1566
3541.44	0.454608	0.644399	0.656622	1.15749	3541.44	0.801823	0.84438	0.988727	1.15749	3541.44	1.14237	1.16021	1.4029	1.15749	3541.44	1.13113	1.18136	1.17816	1.15749	3541.44	0.428665	0.589928	0.615301	1.15749	3541.44	0.497192	0.581947	0.62791	1.15749	3541.44	0.822649	0.910235	0.988347	1.15749	3541.44	1.09978	1.11684	1.13747	1.15749	3541.44	0.562429	0.630903	0.632168	1.15749	3541.44	0.490773	0.608201	0.657428	1.15749
3546.2	0.455035	0.644912	0.657066	1.15828	3546.2	0.802501	0.844994	0.989335	1.15828	3546.2	1.1432	1.16093	1.4039	1.15828	3546.2	1.13191	1.18227	1.17908	1.15828	3546.2	0.428979	0.59034	0.615708	1.15828	3546.2	0.497581	0.582411	0.628339	1.15828	3546.2	0.823155	0.910829	0.988816	1.15828	3546.2	1.10053	1.11769	1.13834	1.15828	3546.2	0.562858	0.631409	0.632637	1.15828	3546.2	0.491148	0.608632	0.657877	1.15828
3550.96	0.455446	0.645415	0.657513	1.15911	3550.96	0.803169	0.845605	0.989945	1.15911	3550.96	1.14398	1.16163	1.40489	1.15911	3550.96	1.13273	1.18321	1.18	1.15911	3550.96	0.429315	0.590774	0.616112	1.15911	3550.96	0.497971	0.582882	0.628758	1.15911	3550.96	0.823691	0.911445	0.989284	1.15911	3550.96	1.10134	1.11856	1.13922	1.15911	3550.96	0.563271	0.631905	0.633097	1.15911	3550.96	0.491495	0.609053	0.658338	1.15911
3555.72	0.45589	0.645876	0.657962	1.16	3555.72	0.803827	0.846215	0.990559	1.16	3555.72	1.14476	1.16232	1.40586	1.16	3555.72	1.13349	1.18409	1.18091	1.16	3555.72	0.429657	0.591207	0.616516	1.16	3555.72	0.498393	0.583342	0.629188	1.16	3555.72	0.824237	0.912024	0.989753	1.16	3555.72	1.10215	1.11943	1.1401	1.16	3555.72	0.563685	0.632417	0.633555	1.16	3555.72	0.491892	0.609491	0.658796	1.16
3560.48	0.456316	0.646354	0.658404	1.16082	3560.48	0.804486	0.846823	0.991179	1.16082	3560.48	1.14552	1.16303	1.40682	1.16082	3560.48	1.13427	1.18503	1.18183	1.16082	3560.48	0.429993	0.591662	0.616931	1.16082	3560.48	0.4988	0.58382	0.629632	1.16082	3560.48	0.824813	0.912645	0.990218	1.16082	3560.48	1.10295	1.12028	1.14096	1.16082	3560.48	0.564097	0.632913	0.634018	1.16082	3560.48	0.49228	0.60993	0.659271	1.16082
3565.24	0.456712	0.646835	0.65885	1.16169	3565.24	0.805122	0.847464	0.991794	1.16169	3565.24	1.14626	1.16378	1.40779	1.16169	3565.24	1.13508	1.18593	1.18274	1.16169	3565.24	0.430319	0.592071	0.617334	1.16169	3565.24	0.499221	0.584286	0.630083	1.16169	3565.24	0.82536	0.913304	0.990685	1.16169	3565.24	1.10377	1.12109	1.14182	1.16169	3565.24	0.564554	0.63338	0.634486	1.16169	3565.24	0.492643	0.610371	0.659739	1.16169
3570	0.457133	0.647346	0.659307	1.16259	3570	0.805734	0.848049	0.992411	1.16259	3570	1.14703	1.16456	1.40876	1.16259	3570	1.13589	1.18682	1.18364	1.16259	3570	0.430642	0.592493	0.617745	1.16259	3570	0.499607	0.584755	0.630535	1.16259	3570	0.82589	0.91391	0.991141	1.16259	3570	1.10451	1.12194	1.14269	1.16259	3570	0.565017	0.633854	0.63494	1.16259	3570	0.493023	0.610821	0.660194	1.16259
3574.76	0.457545	0.647836	0.659733	1.1634	3574.76	0.806367	0.848691	0.99301	1.1634	3574.76	1.14787	1.16533	1.40974	1.1634	3574.76	1.13673	1.18773	1.18457	1.1634	3574.76	0.430989	0.592923	0.618153	1.1634	3574.76	0.500013	0.585184	0.630982	1.1634	3574.76	0.82637	0.914521	0.991598	1.1634	3574.76	1.10529	1.1228	1.14356	1.1634	3574.76	0.565462	0.634321	0.635403	1.1634	3574.76	0.493377	0.611236	0.660659	1.1634
3579.52	0.457993	0.648289	0.660179	1.1642	3579.52	0.807006	0.849274	0.99364	1.1642	3579.52	1.14862	1.16609	1.41071	1.1642	3579.52	1.13759	1.18863	1.18546	1.1642	3579.52	0.431332	0.59336	0.618552	1.1642	3579.52	0.5004	0.585644	0.63143	1.1642	3579.52	0.826902	0.915137	0.992058	1.1642	3579.52	1.10601	1.12363	1.14441	1.1642	3579.52	0.565886	0.634769	0.635862	1.1642	3579.52	0.493766	0.611673	0.661126	1.1642
3584.28	0.458411	0.648777	0.660598	1.16502	3584.28	0.807633	0.849869	0.994273	1.16502	3584.28	1.14939	1.16687	1.41169	1.16502	3584.28	1.1384	1.18951	1.18637	1.16502	3584.28	0.431695	0.593815	0.618949	1.16502	3584.28	0.500836	0.586094	0.631883	1.16502	3584.28	0.827388	0.915707	0.992514	1.16502	3584.28	1.10679	1.12452	1.14528	1.16502	3584.28	0.56635	0.635257	0.636329	1.16502	3584.28	0.494111	0.612125	0.661598	1.16502
3589.04	0.458822	0.649252	0.661039	1.16584	3589.04	0.808247	0.850445	0.994897	1.16584	3589.04	1.15019	1.16761	1.41265	1.16584	3589.04	1.13913	1.19047	1.18727	1.16584	3589.04	0.432031	0.594246	0.619356	1.16584	3589.04	0.501265	0.586555	0.632339	1.16584	3589.04	0.827932	0.916315	0.992983	1.16584	3589.04	1.10754	1.12533	1.14615	1.16584	3589.04	0.566779	0.635734	0.636798	1.16584	3589.04	0.494498	0.612557	0.662067	1.16584
3593.8	0.459273	0.64974	0.661461	1.16664	3593.8	0.808823	0.851051	0.995523	1.16664	3593.8	1.15097	1.16838	1.4136	1.16664	3593.8	1.13992	1.1914	1.18819	1.16664	3593.8	0.432374	0.594702	0.619746	1.16664	3593.8	0.501689	0.58702	0.632795	1.16664	3593.8	0.828497	0.91689	0.99345	1.16664	3593.8	1.10838	1.12621	1.14702	1.16664	3593.8	0.567231	0.636225	0.637272	1.16664	3593.8	0.494876	0.612987	0.662519	1.16664
3598.56	0.459697	0.650195	0.66188	1.16744	3598.56	0.809428	0.851674	0.996159	1.16744	3598.56	1.1518	1.16914	1.41457	1.16744	3598.56	1.14067	1.19238	1.1891	1.16744	3598.56	0.432703	0.595132	0.620138	1.16744	3598.56	0.502091	0.587463	0.633258	1.16744	3598.56	0.829045	0.917467	0.993915	1.16744	3598.56	1.10917	1.12708	1.14789	1.16744	3598.56	0.567664	0.636696	0.637746	1.16744	3598.56	0.495246	0.613425	0.662966	1.16744
3603.32	0.460117	0.650687	0.662307	1.16824	3603.32	0.810055	0.852255	0.996811	1.16824	3603.32	1.15259	1.16991	1.41553	1.16824	3603.32	1.14151	1.19335	1.19003	1.16824	3603.32	0.433023	0.595554	0.62053	1.16824	3603.32	0.502493	0.587902	0.633717	1.16824	3603.32	0.82958	0.918032	0.994382	1.16824	3603.32	1.10995	1.12797	1.14876	1.16824	3603.32	0.568121	0.637182	0.638203	1.16824	3603.32	0.49561	0.613841	0.663419	1.16824
3608.08	0.460542	0.651153	0.662734	1.16902	3608.08	0.81068	0.85285	0.997447	1.16902	3608.08	1.15336	1.17067	1.41647	1.16902	3608.08	1.14232	1.19427	1.19096	1.16902	3608.08	0.433332	0.59598	0.620922	1.16902	3608.08	0.502903	0.588316	0.634192	1.16902	3608.08	0.830133	0.918599	0.994851	1.16902	3608.08	1.11075	1.12882	1.14964	1.16902	3608.08	0.568596	0.637633	0.638659	1.16902	3608.08	0.495963	0.614274	0.663876	1.16902
3612.84	0.46099	0.651662	0.663159	1.16982	3612.84	0.81133	0.853446	0.998083	1.16982	3612.84	1.15414	1.17145	1.41741	1.16982	3612.84	1.14315	1.19525	1.19188	1.16982	3612.84	0.433668	0.596392	0.621319	1.16982	3612.84	0.503301	0.588733	0.634654	1.16982	3612.84	0.830672	0.919152	0.995295	1.16982	3612.84	1.11156	1.12964	1.15052	1.16982	3612.84	0.569087	0.63807	0.639118	1.16982	3612.84	0.496321	0.614673	0.664329	1.16982
3617.6	0.461433	0.652136	0.663594	1.17066	3617.6	0.811989	0.854049	0.998733	1.17066	3617.6	1.15493	1.17216	1.41836	1.17066	3617.6	1.14392	1.19618	1.1928	1.17066	3617.6	0.434005	0.596824	0.62171	1.17066	3617.6	0.503698	0.589153	0.635105	1.17066	3617.6	0.831232	0.919741	0.995741	1.17066	3617.6	1.11239	1.13043	1.15142	1.17066	3617.6	0.569545	0.638483	0.63958	1.17066	3617.6	0.496656	0.615132	0.664799	1.17066
3622.36	0.461883	0.652579	0.664031	1.17152	3622.36	0.812606	0.854668	0.999392	1.17152	3622.36	1.15576	1.17292	1.4193	1.17152	3622.36	1.14475	1.19711	1.19374	1.17152	3622.36	0.434326	0.597254	0.622109	1.17152	3622.36	0.504085	0.589586	0.635548	1.17152	3622.36	0.831772	0.920274	0.99619	1.17152	3622.36	1.11316	1.13122	1.15229	1.17152	3622.36	0.570065	0.638961	0.640034	1.17152	3622.36	0.497	0.615556	0.665265	1.17152
3627.12	0.462308	0.653064	0.664455	1.17232	3627.12	0.813226	0.855278	1.00004	1.17232	3627.12	1.15653	1.17365	1.42023	1.17232	3627.12	1.1456	1.19804	1.19468	1.17232	3627.12	0.434645	0.597651	0.622507	1.17232	3627.12	0.504517	0.590004	0.635983	1.17232	3627.12	0.832309	0.920826	0.996643	1.17232	3627.12	1.11393	1.1321	1.15318	1.17232	3627.12	0.570561	0.639453	0.640497	1.17232	3627.12	0.497384	0.615978	0.665728	1.17232
3631.88	0.462751	0.653588	0.66489	1.17313	3631.88	0.813841	0.85587	1.00069	1.17313	3631.88	1.15735	1.1744	1.42116	1.17313	3631.88	1.14643	1.19892	1.19562	1.17313	3631.88	0.434963	0.598117	0.622908	1.17313	3631.88	0.504889	0.590442	0.636428	1.17313	3631.88	0.83283	0.921316	0.997095	1.17313	3631.88	1.1147	1.13293	1.15406	1.17313	3631.88	0.571052	0.639945	0.640968	1.17313	3631.88	0.497698	0.61643	0.666184	1.17313
3636.64	0.463193	0.654078	0.66531	1.17401	3636.64	0.81447	0.856491	1.00134	1.17401	3636.64	1.15818	1.17514	1.42208	1.17401	3636.64	1.14725	1.19981	1.19654	1.17401	3636.64	0.435288	0.598568	0.623312	1.17401	3636.64	0.505279	0.590876	0.636868	1.17401	3636.64	0.833383	0.921831	0.997564	1.17401	3636.64	1.11548	1.13381	1.15493	1.17401	3636.64	0.571553	0.640403	0.64143	1.17401	3636.64	0.498065	0.616869	0.666633	1.17401
3641.4	0.463641	0.654539	0.665737	1.17482	3641.4	0.815109	0.857129	1.00199	1.17482	3641.4	1.15902	1.17593	1.423	1.17482	3641.4	1.14801	1.20072	1.19749	1.17482	3641.4	0.435601	0.599013	0.623711	1.17482	3641.4	0.505675	0.591309	0.637313	1.17482	3641.4	0.833914	0.922406	0.998042	1.17482	3641.4	1.11626	1.13467	1.1558	1.17482	3641.4	0.572054	0.640893	0.641887	1.17482	3641.4	0.498444	0.617295	0.667067	1.17482
3646.16	0.464077	0.655021	0.666165	1.17563	3646.16	0.815683	0.857764	1.00265	1.17563	3646.16	1.15983	1.17673	1.42392	1.17563	3646.16	1.14886	1.20168	1.1984	1.17563	3646.16	0.435923	0.599423	0.624103	1.17563	3646.16	0.506046	0.591708	0.637759	1.17563	3646.16	0.834367	0.922991	0.99851	1.17563	3646.16	1.11704	1.13545	1.15666	1.17563	3646.16	0.572508	0.641333	0.642346	1.17563	3646.16	0.49884	0.61774	0.667518	1.17563
3650.92	0.464512	0.655474	0.666596	1.17643	3650.92	0.816314	0.858393	1.00329	1.17643	3650.92	1.16067	1.17754	1.42485	1.17643	3650.92	1.14963	1.20258	1.19932	1.17643	3650.92	0.436266	0.59982	0.624502	1.17643	3650.92	0.50642	0.592087	0.638204	1.17643	3650.92	0.834849	0.92357	0.998973	1.17643	3650.92	1.11781	1.13625	1.15753	1.17643	3650.92	0.572972	0.6418	0.6428	1.17643	3650.92	0.499206	0.618194	0.667969	1.17643
3655.68	0.46495	0.655939	0.667003	1.1772	3655.68	0.816907	0.859022	1.00393	1.1772	3655.68	1.1615	1.17833	1.42577	1.1772	3655.68	1.15041	1.20347	1.20022	1.1772	3655.68	0.436594	0.600203	0.6249	1.1772	3655.68	0.50681	0.592481	0.638649	1.1772	3655.68	0.835327	0.924093	0.999447	1.1772	3655.68	1.11859	1.13702	1.1584	1.1772	3655.68	0.573415	0.642313	0.643246	1.1772	3655.68	0.499562	0.618624	0.668417	1.1772
3660.44	0.465333	0.656406	0.667415	1.17805	3660.44	0.81756	0.859634	1.00457	1.17805	3660.44	1.16235	1.17911	1.4267	1.17805	3660.44	1.15119	1.20435	1.20114	1.17805	3660.44	0.436916	0.600635	0.6253	1.17805	3660.44	0.507228	0.592872	0.639092	1.17805	3660.44	0.835828	0.924638	0.999928	1.17805	3660.44	1.11932	1.13782	1.15927	1.17805	3660.44	0.573845	0.64279	0.643691	1.17805	3660.44	0.499926	0.619059	0.668866	1.17805
3665.2	0.465732	0.656863	0.667835	1.17884	3665.2	0.818212	0.860246	1.0052	1.17884	3665.2	1.16315	1.17989	1.42763	1.17884	3665.2	1.15195	1.20526	1.20207	1.17884	3665.2	0.437222	0.601045	0.625681	1.17884	3665.2	0.507602	0.593255	0.639547	1.17884	3665.2	0.836297	0.925177	1.00041	1.17884	3665.2	1.12009	1.13868	1.16011	1.17884	3665.2	0.574281	0.643273	0.644141	1.17884	3665.2	0.500266	0.619497	0.669315	1.17884
3669.96	0.466149	0.657334	0.668257	1.17962	3669.96	0.818811	0.860847	1.00583	1.17962	3669.96	1.16393	1.18067	1.42856	1.17962	3669.96	1.15268	1.20615	1.20298	1.17962	3669.96	0.437553	0.6015	0.626055	1.17962	3669.96	0.508019	0.593648	0.639984	1.17962	3669.96	0.83675	0.925718	1.00086	1.17962	3669.96	1.12086	1.13951	1.16096	1.17962	3669.96	0.57476	0.643713	0.644585	1.17962	3669.96	0.500621	0.619925	0.669771	1.17962
3674.72	0.466551	0.657804	0.668694	1.18041	3674.72	0.819425	0.861443	1.00645	1.18041	3674.72	1.16468	1.18143	1.42949	1.18041	3674.72	1.15339	1.20703	1.2039	1.18041	3674.72	0.437851	0.601936	0.62645	1.18041	3674.72	0.508421	0.594071	0.640423	1.18041	3674.72	0.83725	0.926286	1.00129	1.18041	3674.72	1.12164	1.1403	1.1618	1.18041	3674.72	0.575199	0.644166	0.645038	1.18041	3674.72	0.500982	0.620354	0.670224	1.18041
3679.48	0.466966	0.658274	0.669127	1.18125	3679.48	0.820054	0.862063	1.00707	1.18125	3679.48	1.16547	1.18217	1.4304	1.18125	3679.48	1.15414	1.20792	1.20481	1.18125	3679.48	0.438167	0.602342	0.626828	1.18125	3679.48	0.508812	0.594498	0.640863	1.18125	3679.48	0.837708	0.926861	1.00172	1.18125	3679.48	1.1224	1.1412	1.16264	1.18125	3679.48	0.575678	0.644634	0.645485	1.18125	3679.48	0.501347	0.620763	0.67068	1.18125
3684.24	0.467393	0.658717	0.669567	1.18208	3684.24	0.820652	0.862672	1.0077	1.18208	3684.24	1.16625	1.18288	1.43132	1.18208	3684.24	1.15488	1.20883	1.20571	1.18208	3684.24	0.438494	0.602761	0.627213	1.18208	3684.24	0.509207	0.594933	0.641306	1.18208	3684.24	0.838174	0.927409	1.00217	1.18208	3684.24	1.12318	1.14206	1.16349	1.18208	3684.24	0.576141	0.645124	0.645939	1.18208	3684.24	0.501689	0.621181	0.671132	1.18208
3689	0.467804	0.659187	0.670002	1.18293	3689	0.821255	0.863258	1.00833	1.18293	3689	1.16708	1.18357	1.43225	1.18293	3689	1.15565	1.20979	1.20661	1.18293	3689	0.438824	0.603203	0.627593	1.18293	3689	0.509635	0.595363	0.641738	1.18293	3689	0.838655	0.927946	1.00262	1.18293	3689	1.12399	1.14297	1.16433	1.18293	3689	0.576618	0.645596	0.646382	1.18293	3689	0.502047	0.621584	0.671582	1.18293
3693.76	0.4682	0.659666	0.670428	1.18379	3693.76	0.821904	0.863886	1.00895	1.18379	3693.76	1.1679	1.18423	1.43316	1.18379	3693.76	1.15642	1.21073	1.20753	1.18379	3693.76	0.439149	0.603626	0.627972	1.18379	3693.76	0.510062	0.595753	0.642165	1.18379	3693.76	0.83911	0.928522	1.00309	1.18379	3693.76	1.12479	1.14383	1.16518	1.18379	3693.76	0.57708	0.646078	0.646812	1.18379	3693.76	0.50239	0.621984	0.672032	1.18379
3698.52	0.468589	0.660187	0.670846	1.18468	3698.52	0.822543	0.864448	1.00958	1.18468	3698.52	1.16866	1.18494	1.43406	1.18468	3698.52	1.1572	1.21166	1.20843	1.18468	3698.52	0.439481	0.604046	0.62835	1.18468	3698.52	0.510479	0.596161	0.642603	1.18468	3698.52	0.839568	0.929059	1.00352	1.18468	3698.52	1.12556	1.1447	1.16605	1.18468	3698.52	0.577572	0.646544	0.647254	1.18468	3698.52	0.502747	0.622386	0.672495	1.18468
3703.28	0.468994	0.660683	0.671277	1.18553	3703.28	0.823206	0.865035	1.01022	1.18553	3703.28	1.16944	1.1856	1.43498	1.18553	3703.28	1.15798	1.21262	1.20934	1.18553	3703.28	0.439809	0.604485	0.628731	1.18553	3703.28	0.510894	0.596564	0.643037	1.18553	3703.28	0.840069	0.929547	1.00398	1.18553	3703.28	1.12631	1.14553	1.1669	1.18553	3703.28	0.578093	0.647048	0.647698	1.18553	3703.28	0.503113	0.622797	0.672955	1.18553
3708.04	0.469386	0.661141	0.671692	1.18633	3708.04	0.823829	0.865638	1.01083	1.18633	3708.04	1.17019	1.18628	1.4359	1.18633	3708.04	1.15877	1.21353	1.21026	1.18633	3708.04	0.440152	0.604876	0.629131	1.18633	3708.04	0.51132	0.596939	0.643463	1.18633	3708.04	0.840582	0.930095	1.0044	1.18633	3708.04	1.12703	1.14638	1.16775	1.18633	3708.04	0.578567	0.647536	0.648137	1.18633	3708.04	0.503472	0.623224	0.673423	1.18633
3712.8	0.469789	0.661616	0.672117	1.18717	3712.8	0.824487	0.866194	1.01147	1.18717	3712.8	1.171	1.18695	1.43681	1.18717	3712.8	1.15955	1.21441	1.21116	1.18717	3712.8	0.440476	0.605286	0.62952	1.18717	3712.8	0.511723	0.597312	0.643892	1.18717	3712.8	0.84111	0.930651	1.00481	1.18717	3712.8	1.12776	1.14725	1.16861	1.18717	3712.8	0.579009	0.648031	0.648588	1.18717	3712.8	0.503834	0.623633	0.673879	1.18717
3717.56	0.47017	0.6621	0.672542	1.18802	3717.56	0.82512	0.866735	1.0121	1.18802	3717.56	1.17176	1.18767	1.43773	1.18802	3717.56	1.16036	1.21536	1.21206	1.18802	3717.56	0.44082	0.605623	0.629929	1.18802	3717.56	0.512158	0.5977	0.644325	1.18802	3717.56	0.841599	0.931194	1.00524	1.18802	3717.56	1.12849	1.14811	1.16948	1.18802	3717.56	0.579476	0.64852	0.649029	1.18802	3717.56	0.504206	0.624064	0.67435	1.18802
3722.32	0.47055	0.662584	0.672964	1.18885	3722.32	0.82575	0.867322	1.01273	1.18885	3722.32	1.17253	1.18842	1.43865	1.18885	3722.32	1.16115	1.21631	1.21295	1.18885	3722.32	0.441162	0.606011	0.630322	1.18885	3722.32	0.512592	0.598132	0.64476	1.18885	3722.32	0.842097	0.931748	1.00565	1.18885	3722.32	1.12926	1.14891	1.17036	1.18885	3722.32	0.579959	0.648997	0.649485	1.18885	3722.32	0.504583	0.624477	0.674812	1.18885
3727.08	0.470948	0.663082	0.67339	1.18963	3727.08	0.826364	0.867897	1.01335	1.18963	3727.08	1.17335	1.18915	1.43959	1.18963	3727.08	1.16197	1.21728	1.21386	1.18963	3727.08	0.441486	0.606396	0.630732	1.18963	3727.08	0.513025	0.598532	0.645195	1.18963	3727.08	0.842615	0.932261	1.00608	1.18963	3727.08	1.13004	1.14977	1.17123	1.18963	3727.08	0.580406	0.649487	0.649945	1.18963	3727.08	0.504925	0.624905	0.67527	1.18963
3731.84	0.471348	0.663554	0.673804	1.19044	3731.84	0.826999	0.868474	1.01397	1.19044	3731.84	1.17408	1.18987	1.44051	1.19044	3731.84	1.16281	1.21824	1.21476	1.19044	3731.84	0.441813	0.60677	0.631146	1.19044	3731.84	0.513461	0.598889	0.645625	1.19044	3731.84	0.843165	0.9328	1.0065	1.19044	3731.84	1.13081	1.15065	1.17208	1.19044	3731.84	0.580895	0.649987	0.650392	1.19044	3731.84	0.505305	0.625296	0.675726	1.19044
3736.6	0.471747	0.664066	0.674232	1.19127	3736.6	0.827634	0.869063	1.01458	1.19127	3736.6	1.17482	1.19062	1.44144	1.19127	3736.6	1.16363	1.21917	1.21566	1.19127	3736.6	0.442127	0.607171	0.63155	1.19127	3736.6	0.513865	0.599277	0.646056	1.19127	3736.6	0.84368	0.93334	1.00692	1.19127	3736.6	1.13159	1.15152	1.17296	1.19127	3736.6	0.581345	0.650473	0.650844	1.19127	3736.6	0.505681	0.625709	0.676187	1.19127
3741.36	0.472165	0.664571	0.674654	1.1921	3741.36	0.828272	0.869672	1.01522	1.1921	3741.36	1.17557	1.19142	1.44235	1.1921	3741.36	1.1645	1.22017	1.21655	1.1921	3741.36	0.442436	0.607607	0.631954	1.1921	3741.36	0.514292	0.599639	0.6465	1.1921	3741.36	0.844235	0.933896	1.00733	1.1921	3741.36	1.13236	1.15243	1.17383	1.1921	3741.36	0.581776	0.650962	0.651294	1.1921	3741.36	0.506071	0.626124	0.676651	1.1921
3746.12	0.472559	0.665064	0.675072	1.19296	3746.12	0.828884	0.870236	1.01585	1.19296	3746.12	1.17628	1.19217	1.44324	1.19296	3746.12	1.16534	1.22111	1.21743	1.19296	3746.12	0.442753	0.607994	0.632369	1.19296	3746.12	0.514699	0.600038	0.646927	1.19296	3746.12	0.844774	0.934433	1.00775	1.19296	3746.12	1.13313	1.1533	1.17471	1.19296	3746.12	0.582208	0.651477	0.65175	1.19296	3746.12	0.506487	0.626516	0.677117	1.19296
3750.88	0.472951	0.665552	0.675501	1.19375	3750.88	0.829529	0.870765	1.01648	1.19375	3750.88	1.17705	1.19288	1.44416	1.19375	3750.88	1.16615	1.22208	1.21833	1.19375	3750.88	0.443074	0.608434	0.632773	1.19375	3750.88	0.515089	0.600416	0.647366	1.19375	3750.88	0.845279	0.934932	1.0082	1.19375	3750.88	1.13393	1.15421	1.17558	1.19375	3750.88	0.582679	0.651984	0.652202	1.19375	3750.88	0.506869	0.626923	0.677581	1.19375
3755.64	0.473343	0.666041	0.675951	1.19454	3755.64	0.830191	0.87136	1.01711	1.19454	3755.64	1.17783	1.19363	1.44506	1.19454	3755.64	1.16696	1.22298	1.21924	1.19454	3755.64	0.4434	0.608849	0.633166	1.19454	3755.64	0.515464	0.600806	0.647795	1.19454	3755.64	0.845818	0.935484	1.00863	1.19454	3755.64	1.13472	1.15511	1.17645	1.19454	3755.64	0.583104	0.65253	0.652662	1.19454	3755.64	0.507233	0.627318	0.678043	1.19454
3760.4	0.473754	0.666508	0.676371	1.1953	3760.4	0.830846	0.871941	1.01774	1.1953	3760.4	1.17858	1.19438	1.44596	1.1953	3760.4	1.16774	1.22385	1.22014	1.1953	3760.4	0.443725	0.609243	0.633563	1.1953	3760.4	0.515859	0.601172	0.648227	1.1953	3760.4	0.846379	0.936043	1.00906	1.1953	3760.4	1.13549	1.15596	1.17732	1.1953	3760.4	0.583528	0.65302	0.653113	1.1953	3760.4	0.5076	0.627728	0.67851	1.1953
3765.16	0.474176	0.666961	0.676814	1.1961	3765.16	0.831444	0.872531	1.01837	1.1961	3765.16	1.17939	1.19514	1.44688	1.1961	3765.16	1.16852	1.22472	1.22104	1.1961	3765.16	0.444048	0.60965	0.633967	1.1961	3765.16	0.516214	0.601564	0.648654	1.1961	3765.16	0.84693	0.936605	1.0095	1.1961	3765.16	1.1363	1.15683	1.17819	1.1961	3765.16	0.583989	0.653531	0.653559	1.1961	3765.16	0.507959	0.62812	0.678974	1.1961
3769.92	0.474573	0.667435	0.677253	1.19689	3769.92	0.832068	0.873141	1.01899	1.19689	3769.92	1.18012	1.19591	1.44779	1.19689	3769.92	1.16931	1.2256	1.22193	1.19689	3769.92	0.444351	0.61007	0.634366	1.19689	3769.92	0.516577	0.601962	0.649094	1.19689	3769.92	0.84745	0.937181	1.00995	1.19689	3769.92	1.13709	1.15767	1.17906	1.19689	3769.92	0.58445	0.654048	0.654001	1.19689	3769.92	0.508325	0.628538	0.679435	1.19689
3774.68	0.474967	0.667896	0.677684	1.19772	3774.68	0.832665	0.873695	1.01961	1.19772	3774.68	1.18091	1.19669	1.4487	1.19772	3774.68	1.17017	1.22655	1.22282	1.19772	3774.68	0.444689	0.610499	0.634779	1.19772	3774.68	0.516993	0.602361	0.649534	1.19772	3774.68	0.847974	0.937738	1.01037	1.19772	3774.68	1.13788	1.1585	1.17993	1.19772	3774.68	0.584861	0.654567	0.65444	1.19772	3774.68	0.508699	0.628963	0.679902	1.19772
3779.44	0.475354	0.668333	0.678107	1.19855	3779.44	0.833297	0.874297	1.02023	1.19855	3779.44	1.18164	1.19744	1.4496	1.19855	3779.44	1.17102	1.22744	1.22373	1.19855	3779.44	0.445017	0.610897	0.635174	1.19855	3779.44	0.517394	0.602762	0.649957	1.19855	3779.44	0.848546	0.938253	1.01081	1.19855	3779.44	1.13864	1.15935	1.18078	1.19855	3779.44	0.585254	0.655094	0.654901	1.19855	3779.44	0.509064	0.629385	0.680363	1.19855
3784.2	0.475753	0.668788	0.678528	1.19938	3784.2	0.833923	0.874865	1.02083	1.19938	3784.2	1.18242	1.19819	1.4505	1.19938	3784.2	1.17184	1.22835	1.22463	1.19938	3784.2	0.445358	0.611289	0.635582	1.19938	3784.2	0.517787	0.603136	0.650375	1.19938	3784.2	0.849104	0.938781	1.01124	1.19938	3784.2	1.1394	1.16015	1.18164	1.19938	3784.2	0.585701	0.655597	0.65537	1.19938	3784.2	0.509429	0.629787	0.680818	1.19938
3788.96	0.476157	0.66927	0.678963	1.20014	3788.96	0.834547	0.875447	1.02145	1.20014	3788.96	1.18325	1.19893	1.45142	1.20014	3788.96	1.17264	1.22922	1.22553	1.20014	3788.96	0.445674	0.611696	0.635976	1.20014	3788.96	0.518182	0.603527	0.650811	1.20014	3788.96	0.849623	0.939364	1.01168	1.20014	3788.96	1.14012	1.16091	1.18247	1.20014	3788.96	0.586115	0.656091	0.655822	1.20014	3788.96	0.509786	0.630213	0.681281	1.20014
3793.72	0.476574	0.669755	0.679381	1.2009	3793.72	0.835168	0.876049	1.02206	1.2009	3793.72	1.18399	1.19969	1.45232	1.2009	3793.72	1.17349	1.23011	1.22642	1.2009	3793.72	0.446006	0.612103	0.636374	1.2009	3793.72	0.518552	0.603952	0.651235	1.2009	3793.72	0.850133	0.93994	1.01213	1.2009	3793.72	1.14085	1.16176	1.18332	1.2009	3793.72	0.586586	0.656598	0.65627	1.2009	3793.72	0.510152	0.630606	0.681726	1.2009
3798.48	0.477	0.670221	0.679796	1.20168	3798.48	0.835772	0.876637	1.02267	1.20168	3798.48	1.18474	1.20045	1.45323	1.20168	3798.48	1.17428	1.23109	1.22729	1.20168	3798.48	0.446341	0.612525	0.636773	1.20168	3798.48	0.518932	0.604357	0.651651	1.20168	3798.48	0.850632	0.940528	1.01257	1.20168	3798.48	1.14156	1.16261	1.18418	1.20168	3798.48	0.587008	0.657115	0.656719	1.20168	3798.48	0.510505	0.631038	0.682169	1.20168
3803.24	0.477426	0.670741	0.680204	1.20244	3803.24	0.836384	0.877241	1.02329	1.20244	3803.24	1.18547	1.20121	1.45413	1.20244	3803.24	1.17509	1.232	1.22817	1.20244	3803.24	0.446671	0.61295	0.637165	1.20244	3803.24	0.519332	0.604777	0.652083	1.20244	3803.24	0.851139	0.941066	1.01303	1.20244	3803.24	1.14228	1.16348	1.18505	1.20244	3803.24	0.587425	0.657606	0.657162	1.20244	3803.24	0.510875	0.631488	0.682611	1.20244
3808	0.477829	0.671248	0.680602	1.20317	3808	0.837008	0.877843	1.02391	1.20317	3808	1.18618	1.20193	1.45503	1.20317	3808	1.1759	1.23296	1.22904	1.20317	3808	0.446988	0.61337	0.637551	1.20317	3808	0.519729	0.605185	0.652509	1.20317	3808	0.851655	0.941651	1.01349	1.20317	3808	1.14308	1.16434	1.18592	1.20317	3808	0.58787	0.658067	0.657611	1.20317	3808	0.511236	0.631957	0.683053	1.20317
3812.76	0.478254	0.671743	0.681013	1.20395	3812.76	0.83761	0.87843	1.02449	1.20395	3812.76	1.1869	1.20267	1.45591	1.20395	3812.76	1.17673	1.23386	1.22992	1.20395	3812.76	0.447276	0.613777	0.637927	1.20395	3812.76	0.520159	0.605589	0.652935	1.20395	3812.76	0.852161	0.942227	1.01393	1.20395	3812.76	1.14384	1.16525	1.18679	1.20395	3812.76	0.588288	0.658509	0.658061	1.20395	3812.76	0.511603	0.632422	0.683496	1.20395
3817.52	0.478676	0.672305	0.681407	1.20473	3817.52	0.838194	0.879042	1.02508	1.20473	3817.52	1.18761	1.20339	1.45681	1.20473	3817.52	1.17755	1.23476	1.2308	1.20473	3817.52	0.447614	0.614193	0.638313	1.20473	3817.52	0.520565	0.606015	0.653366	1.20473	3817.52	0.852631	0.942786	1.01438	1.20473	3817.52	1.14467	1.16614	1.18765	1.20473	3817.52	0.588722	0.658979	0.65851	1.20473	3817.52	0.511953	0.632912	0.683948	1.20473
3822.28	0.479067	0.6728	0.681795	1.20551	3822.28	0.838793	0.879699	1.02568	1.20551	3822.28	1.18831	1.2041	1.4577	1.20551	3822.28	1.17839	1.23565	1.23168	1.20551	3822.28	0.447924	0.614604	0.638693	1.20551	3822.28	0.520979	0.606431	0.653789	1.20551	3822.28	0.853162	0.943353	1.01484	1.20551	3822.28	1.14547	1.16707	1.18851	1.20551	3822.28	0.589177	0.659451	0.658956	1.20551	3822.28	0.512293	0.633446	0.684408	1.20551
3827.04	0.479492	0.673297	0.682182	1.20632	3827.04	0.839443	0.880331	1.02629	1.20632	3827.04	1.189	1.20483	1.45859	1.20632	3827.04	1.17923	1.23659	1.23255	1.20632	3827.04	0.448206	0.615028	0.639079	1.20632	3827.04	0.521402	0.606838	0.654208	1.20632	3827.04	0.853681	0.94393	1.01528	1.20632	3827.04	1.14629	1.16795	1.18934	1.20632	3827.04	0.589613	0.659897	0.659408	1.20632	3827.04	0.512633	0.633947	0.684858	1.20632
3831.8	0.479905	0.67383	0.682572	1.20716	3831.8	0.840071	0.88097	1.02689	1.20716	3831.8	1.18968	1.20557	1.4595	1.20716	3831.8	1.18008	1.23748	1.23343	1.20716	3831.8	0.448513	0.615443	0.639469	1.20716	3831.8	0.52181	0.607267	0.654645	1.20716	3831.8	0.854174	0.944511	1.0157	1.20716	3831.8	1.14711	1.16882	1.19018	1.20716	3831.8	0.590001	0.660329	0.659859	1.20716	3831.8	0.512998	0.634429	0.685299	1.20716
3836.56	0.480312	0.674343	0.682974	1.20798	3836.56	0.840693	0.881635	1.02748	1.20798	3836.56	1.19044	1.20636	1.4604	1.20798	3836.56	1.18087	1.23835	1.23432	1.20798	3836.56	0.448822	0.615854	0.639858	1.20798	3836.56	0.522235	0.607683	0.655086	1.20798	3836.56	0.854691	0.945061	1.01613	1.20798	3836.56	1.14793	1.16971	1.19102	1.20798	3836.56	0.590395	0.660775	0.660312	1.20798	3836.56	0.513346	0.634933	0.685734	1.20798
3841.32	0.480695	0.674857	0.683379	1.20883	3841.32	0.841342	0.882268	1.02808	1.20883	3841.32	1.19126	1.20712	1.46129	1.20883	3841.32	1.18169	1.23918	1.23522	1.20883	3841.32	0.449126	0.616231	0.640245	1.20883	3841.32	0.522649	0.608126	0.655518	1.20883	3841.32	0.855227	0.945633	1.01656	1.20883	3841.32	1.14875	1.1706	1.19186	1.20883	3841.32	0.590792	0.661212	0.660763	1.20883	3841.32	0.513709	0.635411	0.686175	1.20883
3846.08	0.481091	0.675322	0.683778	1.20962	3846.08	0.841953	0.882889	1.02868	1.20962	3846.08	1.19202	1.20793	1.46216	1.20962	3846.08	1.18253	1.24004	1.23611	1.20962	3846.08	0.449429	0.61663	0.64065	1.20962	3846.08	0.52303	0.608561	0.65595	1.20962	3846.08	0.855725	0.946189	1.017	1.20962	3846.08	1.14957	1.17145	1.19268	1.20962	3846.08	0.591226	0.661667	0.661219	1.20962	3846.08	0.514071	0.635926	0.686609	1.20962
3850.84	0.48152	0.675808	0.684187	1.21039	3850.84	0.842621	0.883479	1.02927	1.21039	3850.84	1.19279	1.20874	1.46305	1.21039	3850.84	1.1834	1.24086	1.23701	1.21039	3850.84	0.449732	0.616996	0.641043	1.21039	3850.84	0.523431	0.608977	0.656372	1.21039	3850.84	0.856224	0.946798	1.01746	1.21039	3850.84	1.15043	1.17232	1.19351	1.21039	3850.84	0.591625	0.662119	0.661664	1.21039	3850.84	0.514443	0.636398	0.687064	1.21039
3855.6	0.48196	0.676329	0.684606	1.21123	3855.6	0.843244	0.884107	1.02986	1.21123	3855.6	1.19355	1.20952	1.46395	1.21123	3855.6	1.18421	1.24173	1.23791	1.21123	3855.6	0.450039	0.617371	0.641442	1.21123	3855.6	0.523849	0.609409	0.656798	1.21123	3855.6	0.856723	0.94735	1.01791	1.21123	3855.6	1.15127	1.17321	1.19433	1.21123	3855.6	0.592059	0.662603	0.662126	1.21123	3855.6	0.514819	0.636907	0.687517	1.21123
3860.36	0.48236	0.676822	0.685009	1.21206	3860.36	0.843884	0.8847	1.03046	1.21206	3860.36	1.1943	1.21033	1.46485	1.21206	3860.36	1.18503	1.24265	1.23879	1.21206	3860.36	0.45038	0.61777	0.641839	1.21206	3860.36	0.524255	0.609793	0.657212	1.21206	3860.36	0.857213	0.947976	1.01835	1.21206	3860.36	1.15206	1.17405	1.19518	1.21206	3860.36	0.592486	0.663071	0.662579	1.21206	3860.36	0.515212	0.637405	0.687954	1.21206
3865.12	0.482796	0.677293	0.685386	1.21289	3865.12	0.844484	0.885332	1.03104	1.21289	3865.12	1.19506	1.21105	1.46573	1.21289	3865.12	1.18586	1.24354	1.23967	1.21289	3865.12	0.450713	0.618166	0.642213	1.21289	3865.12	0.524671	0.61021	0.657628	1.21289	3865.12	0.857692	0.948549	1.01879	1.21289	3865.12	1.15289	1.17492	1.19603	1.21289	3865.12	0.592897	0.663559	0.663032	1.21289	3865.12	0.515593	0.637893	0.6884	1.21289
3869.88	0.483236	0.677784	0.685766	1.21377	3869.88	0.845134	0.885946	1.03162	1.21377	3869.88	1.19582	1.21176	1.46663	1.21377	3869.88	1.1867	1.24442	1.24054	1.21377	3869.88	0.451024	0.618561	0.6426	1.21377	3869.88	0.52507	0.610629	0.658055	1.21377	3869.88	0.858186	0.949118	1.01923	1.21377	3869.88	1.15365	1.17575	1.19687	1.21377	3869.88	0.593283	0.664024	0.663484	1.21377	3869.88	0.515961	0.638394	0.688854	1.21377
3874.64	0.483669	0.678283	0.686162	1.21461	3874.64	0.845796	0.886556	1.03219	1.21461	3874.64	1.19658	1.21254	1.46753	1.21461	3874.64	1.18753	1.24528	1.24142	1.21461	3874.64	0.451339	0.618953	0.642976	1.21461	3874.64	0.525467	0.611002	0.658483	1.21461	3874.64	0.858659	0.949713	1.01967	1.21461	3874.64	1.15445	1.17657	1.19773	1.21461	3874.64	0.593711	0.664484	0.663952	1.21461	3874.64	0.516321	0.638913	0.689289	1.21461
3879.4	0.484074	0.678728	0.686561	1.21545	3879.4	0.846455	0.887164	1.03278	1.21545	3879.4	1.19733	1.21327	1.46843	1.21545	3879.4	1.1884	1.24619	1.24229	1.21545	3879.4	0.451667	0.619374	0.64335	1.21545	3879.4	0.52588	0.611408	0.658894	1.21545	3879.4	0.859158	0.950251	1.02008	1.21545	3879.4	1.1553	1.1774	1.19856	1.21545	3879.4	0.594132	0.664958	0.664408	1.21545	3879.4	0.516699	0.639434	0.689727	1.21545
3884.16	0.484497	0.679197	0.686957	1.21628	3884.16	0.847132	0.887792	1.03335	1.21628	3884.16	1.19811	1.21399	1.46931	1.21628	3884.16	1.1892	1.2471	1.24316	1.21628	3884.16	0.451982	0.619776	0.643711	1.21628	3884.16	0.526276	0.611783	0.659308	1.21628	3884.16	0.859659	0.950821	1.02051	1.21628	3884.16	1.15612	1.17829	1.19941	1.21628	3884.16	0.594591	0.665408	0.664871	1.21628	3884.16	0.517045	0.639967	0.690175	1.21628
3888.92	0.484946	0.679647	0.687363	1.21713	3888.92	0.847753	0.888412	1.03393	1.21713	3888.92	1.19883	1.21472	1.47018	1.21713	3888.92	1.19005	1.24803	1.24403	1.21713	3888.92	0.452292	0.620178	0.64406	1.21713	3888.92	0.526707	0.61219	0.659704	1.21713	3888.92	0.860164	0.951385	1.02094	1.21713	3888.92	1.15694	1.17917	1.20025	1.21713	3888.92	0.595002	0.665838	0.665324	1.21713	3888.92	0.517432	0.640487	0.69062	1.21713
3893.68	0.485382	0.680125	0.687769	1.21795	3893.68	0.848358	0.889025	1.0345	1.21795	3893.68	1.19957	1.21544	1.47106	1.21795	3893.68	1.19087	1.24896	1.2449	1.21795	3893.68	0.452608	0.620564	0.644418	1.21795	3893.68	0.527109	0.61259	0.660098	1.21795	3893.68	0.860674	0.951914	1.02134	1.21795	3893.68	1.15774	1.18003	1.2011	1.21795	3893.68	0.595436	0.666314	0.665779	1.21795	3893.68	0.517803	0.640982	0.691054	1.21795
3898.44	0.485803	0.68062	0.688184	1.21873	3898.44	0.849001	0.889648	1.03507	1.21873	3898.44	1.20033	1.21617	1.47194	1.21873	3898.44	1.1917	1.24986	1.24576	1.21873	3898.44	0.452932	0.620944	0.644782	1.21873	3898.44	0.527536	0.612977	0.660498	1.21873	3898.44	0.861134	0.952483	1.02176	1.21873	3898.44	1.15849	1.18083	1.20196	1.21873	3898.44	0.59587	0.666787	0.666226	1.21873	3898.44	0.518168	0.641489	0.691506	1.21873
3903.2	0.486227	0.68106	0.688596	1.21955	3903.2	0.849612	0.890268	1.03567	1.21955	3903.2	1.20107	1.21693	1.47281	1.21955	3903.2	1.19252	1.25076	1.24662	1.21955	3903.2	0.453218	0.621293	0.645157	1.21955	3903.2	0.527965	0.613363	0.660912	1.21955	3903.2	0.861615	0.953035	1.02219	1.21955	3903.2	1.15929	1.18171	1.20281	1.21955	3903.2	0.5963	0.66726	0.666683	1.21955	3903.2	0.518531	0.642006	0.691936	1.21955
3907.96	0.486657	0.681574	0.689006	1.22043	3907.96	0.850239	0.890889	1.03625	1.22043	3907.96	1.2018	1.21764	1.4737	1.22043	3907.96	1.1933	1.2517	1.2475	1.22043	3907.96	0.453504	0.621632	0.645531	1.22043	3907.96	0.528414	0.613779	0.661322	1.22043	3907.96	0.862091	0.953621	1.02261	1.22043	3907.96	1.16007	1.18255	1.20367	1.22043	3907.96	0.59668	0.667754	0.667144	1.22043	3907.96	0.5189	0.642522	0.692381	1.22043
3912.72	0.487105	0.682045	0.689416	1.22127	3912.72	0.850838	0.891514	1.03683	1.22127	3912.72	1.2025	1.21836	1.47458	1.22127	3912.72	1.19413	1.25264	1.24839	1.22127	3912.72	0.453807	0.621966	0.64591	1.22127	3912.72	0.528832	0.614199	0.661728	1.22127	3912.72	0.862584	0.954161	1.02302	1.22127	3912.72	1.16089	1.18342	1.20452	1.22127	3912.72	0.597071	0.668223	0.667612	1.22127	3912.72	0.519256	0.643003	0.692811	1.22127
3917.48	0.487543	0.682558	0.689803	1.22207	3917.48	0.851459	0.892123	1.0374	1.22207	3917.48	1.20327	1.21902	1.47545	1.22207	3917.48	1.19498	1.25355	1.24929	1.22207	3917.48	0.454121	0.622335	0.646302	1.22207	3917.48	0.52928	0.614604	0.662129	1.22207	3917.48	0.863015	0.954751	1.02344	1.22207	3917.48	1.16171	1.18426	1.20538	1.22207	3917.48	0.597481	0.668699	0.668068	1.22207	3917.48	0.519621	0.643492	0.693228	1.22207
3922.24	0.487978	0.683043	0.690193	1.22289	3922.24	0.852075	0.892799	1.03797	1.22289	3922.24	1.20408	1.21975	1.47633	1.22289	3922.24	1.19578	1.25452	1.25019	1.22289	3922.24	0.45446	0.622713	0.646691	1.22289	3922.24	0.529668	0.614998	0.662528	1.22289	3922.24	0.863482	0.955318	1.02386	1.22289	3922.24	1.16252	1.18511	1.20623	1.22289	3922.24	0.597884	0.669175	0.668515	1.22289	3922.24	0.519949	0.643966	0.693657	1.22289
3927	0.488426	0.683546	0.690595	1.22368	3927	0.852697	0.893418	1.03853	1.22368	3927	1.20485	1.22048	1.47722	1.22368	3927	1.19654	1.25546	1.25108	1.22368	3927	0.454787	0.623069	0.647072	1.22368	3927	0.530067	0.615422	0.662937	1.22368	3927	0.863989	0.955867	1.02426	1.22368	3927	1.16332	1.18594	1.20707	1.22368	3927	0.598303	0.669657	0.668972	1.22368	3927	0.520318	0.644454	0.694099	1.22368
3931.76	0.488877	0.684051	0.69101	1.22451	3931.76	0.85327	0.89406	1.03912	1.22451	3931.76	1.20562	1.22121	1.47809	1.22451	3931.76	1.19733	1.25646	1.25196	1.22451	3931.76	0.455147	0.623453	0.647454	1.22451	3931.76	0.530461	0.615832	0.663336	1.22451	3931.76	0.864451	0.956453	1.02465	1.22451	3931.76	1.16417	1.18675	1.20791	1.22451	3931.76	0.59873	0.67016	0.669443	1.22451	3931.76	0.520656	0.644931	0.694532	1.22451
3936.52	0.489303	0.684504	0.691412	1.2253	3936.52	0.8539	0.894701	1.03968	1.2253	3936.52	1.20637	1.22194	1.47897	1.2253	3936.52	1.19811	1.25739	1.25287	1.2253	3936.52	0.455498	0.623813	0.647858	1.2253	3936.52	0.530867	0.616197	0.663733	1.2253	3936.52	0.864946	0.957032	1.02505	1.2253	3936.52	1.16498	1.18759	1.20875	1.2253	3936.52	0.599151	0.670683	0.669907	1.2253	3936.52	0.521025	0.645403	0.694958	1.2253
3941.28	0.489754	0.684952	0.691827	1.2261	3941.28	0.854518	0.895327	1.04026	1.2261	3941.28	1.20707	1.22264	1.47984	1.2261	3941.28	1.19895	1.25832	1.25377	1.2261	3941.28	0.455848	0.624149	0.648241	1.2261	3941.28	0.531265	0.616578	0.664136	1.2261	3941.28	0.865458	0.95763	1.02544	1.2261	3941.28	1.16576	1.18839	1.2096	1.2261	3941.28	0.599577	0.671174	0.670369	1.2261	3941.28	0.521386	0.645871	0.695395	1.2261
3946.04	0.490162	0.685416	0.692245	1.22684	3946.04	0.855133	0.895906	1.04081	1.22684	3946.04	1.20778	1.22333	1.48069	1.22684	3946.04	1.19978	1.25925	1.25468	1.22684	3946.04	0.456186	0.624507	0.648613	1.22684	3946.04	0.53166	0.616966	0.664537	1.22684	3946.04	0.865968	0.958193	1.02585	1.22684	3946.04	1.16655	1.18924	1.21044	1.22684	3946.04	0.599996	0.671682	0.670833	1.22684	3946.04	0.521747	0.646324	0.695832	1.22684
3950.8	0.49059	0.685909	0.692658	1.22759	3950.8	0.855758	0.896472	1.04138	1.22759	3950.8	1.2085	1.22405	1.48154	1.22759	3950.8	1.20057	1.26021	1.25559	1.22759	3950.8	0.456515	0.624865	0.648982	1.22759	3950.8	0.532016	0.617356	0.664945	1.22759	3950.8	0.866504	0.958756	1.02625	1.22759	3950.8	1.16735	1.1901	1.21129	1.22759	3950.8	0.600393	0.6722	0.671293	1.22759	3950.8	0.52212	0.646763	0.696258	1.22759
3955.56	0.490994	0.686353	0.693063	1.22841	3955.56	0.856421	0.897048	1.04195	1.22841	3955.56	1.20916	1.22478	1.4824	1.22841	3955.56	1.20139	1.26106	1.25648	1.22841	3955.56	0.456851	0.625244	0.649361	1.22841	3955.56	0.532369	0.617753	0.66534	1.22841	3955.56	0.867017	0.959268	1.02666	1.22841	3955.56	1.16809	1.19094	1.21214	1.22841	3955.56	0.600781	0.672688	0.671743	1.22841	3955.56	0.522505	0.647203	0.696689	1.22841
3960.32	0.491414	0.686823	0.69349	1.2292	3960.32	0.857052	0.897644	1.04251	1.2292	3960.32	1.20984	1.22552	1.48324	1.2292	3960.32	1.20221	1.26194	1.25733	1.2292	3960.32	0.457105	0.625621	0.649738	1.2292	3960.32	0.532747	0.618151	0.665751	1.2292	3960.32	0.867539	0.959799	1.02707	1.2292	3960.32	1.1689	1.19173	1.21298	1.2292	3960.32	0.601196	0.673186	0.672198	1.2292	3960.32	0.522871	0.647636	0.697136	1.2292
3965.08	0.491844	0.687285	0.693896	1.23004	3965.08	0.85767	0.898224	1.0431	1.23004	3965.08	1.21045	1.22624	1.48406	1.23004	3965.08	1.20305	1.26284	1.2582	1.23004	3965.08	0.457395	0.626	0.650111	1.23004	3965.08	0.533122	0.618539	0.666162	1.23004	3965.08	0.868072	0.960307	1.02747	1.23004	3965.08	1.16971	1.19259	1.21381	1.23004	3965.08	0.601622	0.673661	0.672655	1.23004	3965.08	0.523257	0.648094	0.697583	1.23004
3969.84	0.492262	0.687772	0.69431	1.23082	3969.84	0.858311	0.898763	1.04367	1.23082	3969.84	1.21116	1.22703	1.4849	1.23082	3969.84	1.20387	1.26371	1.25905	1.23082	3969.84	0.457681	0.626359	0.650492	1.23082	3969.84	0.533493	0.618916	0.666576	1.23082	3969.84	0.868569	0.960839	1.02788	1.23082	3969.84	1.17051	1.19339	1.21464	1.23082	3969.84	0.602029	0.674185	0.673123	1.23082	3969.84	0.523634	0.648546	0.698037	1.23082
3974.6	0.492667	0.688255	0.694727	1.23158	3974.6	0.858961	0.899367	1.04425	1.23158	3974.6	1.21187	1.22779	1.48573	1.23158	3974.6	1.20467	1.26454	1.25992	1.23158	3974.6	0.458005	0.626727	0.650872	1.23158	3974.6	0.533888	0.619316	0.666979	1.23158	3974.6	0.869061	0.961408	1.02828	1.23158	3974.6	1.17127	1.19425	1.21545	1.23158	3974.6	0.60244	0.674696	0.673576	1.23158	3974.6	0.524012	0.649005	0.69849	1.23158
3979.36	0.493052	0.688701	0.695117	1.23235	3979.36	0.859559	0.899953	1.04484	1.23235	3979.36	1.21259	1.22857	1.48656	1.23235	3979.36	1.20544	1.26543	1.26078	1.23235	3979.36	0.45834	0.627075	0.651247	1.23235	3979.36	0.534266	0.619717	0.667385	1.23235	3979.36	0.869545	0.961964	1.02868	1.23235	3979.36	1.17202	1.19505	1.21628	1.23235	3979.36	0.60287	0.675177	0.674051	1.23235	3979.36	0.524359	0.649473	0.698947	1.23235
3984.12	0.493434	0.6892	0.695511	1.23312	3984.12	0.860178	0.900507	1.04541	1.23312	3984.12	1.21331	1.2293	1.4874	1.23312	3984.12	1.20619	1.26631	1.26165	1.23312	3984.12	0.458672	0.627473	0.651635	1.23312	3984.12	0.534652	0.620087	0.667791	1.23312	3984.12	0.870018	0.962472	1.02907	1.23312	3984.12	1.17282	1.19588	1.21712	1.23312	3984.12	0.603331	0.675675	0.674508	1.23312	3984.12	0.524713	0.649917	0.699389	1.23312
3988.88	0.49385	0.689688	0.695909	1.23383	3988.88	0.860771	0.901121	1.046	1.23383	3988.88	1.214	1.23007	1.48825	1.23383	3988.88	1.20696	1.26725	1.26252	1.23383	3988.88	0.458978	0.627874	0.652016	1.23383	3988.88	0.535037	0.620484	0.668193	1.23383	3988.88	0.87048	0.96301	1.02947	1.23383	3988.88	1.17356	1.19673	1.21793	1.23383	3988.88	0.603752	0.676186	0.674977	1.23383	3988.88	0.525071	0.650357	0.699835	1.23383
3993.64	0.494259	0.690161	0.696307	1.23457	3993.64	0.86135	0.901697	1.04658	1.23457	3993.64	1.21471	1.23081	1.4891	1.23457	3993.64	1.20775	1.26817	1.26339	1.23457	3993.64	0.459291	0.628256	0.652394	1.23457	3993.64	0.535373	0.620931	0.668589	1.23457	3993.64	0.870955	0.963499	1.02987	1.23457	3993.64	1.17435	1.19758	1.21878	1.23457	3993.64	0.604185	0.676685	0.675433	1.23457	3993.64	0.525447	0.650823	0.70029	1.23457
3998.4	0.494641	0.690692	0.696697	1.23533	3998.4	0.861937	0.902305	1.04713	1.23533	3998.4	1.21536	1.23155	1.48996	1.23533	3998.4	1.20852	1.26911	1.26425	1.23533	3998.4	0.459592	0.628649	0.652765	1.23533	3998.4	0.535761	0.621338	0.668992	1.23533	3998.4	0.871406	0.963968	1.03027	1.23533	3998.4	1.17521	1.19841	1.2196	1.23533	3998.4	0.604616	0.677206	0.67589	1.23533	3998.4	0.525827	0.651289	0.700739	1.23533
4003.16	0.495036	0.691238	0.697102	1.23609	4003.16	0.862588	0.902884	1.04771	1.23609	4003.16	1.21602	1.23227	1.49082	1.23609	4003.16	1.20926	1.27006	1.2651	1.23609	4003.16	0.459953	0.629037	0.65312	1.23609	4003.16	0.536148	0.621766	0.669373	1.23609	4003.16	0.871899	0.964456	1.03066	1.23609	4003.16	1.17607	1.19924	1.22043	1.23609	4003.16	0.605049	0.677719	0.676338	1.23609	4003.16	0.526232	0.651782	0.701189	1.23609
4007.92	0.495429	0.691738	0.697496	1.23687	4007.92	0.863199	0.903496	1.0483	1.23687	4007.92	1.21668	1.23298	1.49166	1.23687	4007.92	1.21008	1.27099	1.26598	1.23687	4007.92	0.460293	0.629387	0.65349	1.23687	4007.92	0.536523	0.622143	0.669752	1.23687	4007.92	0.872449	0.965002	1.03105	1.23687	4007.92	1.17689	1.20006	1.22127	1.23687	4007.92	0.605461	0.678233	0.676791	1.23687	4007.92	0.526642	0.652225	0.70164	1.23687
4012.68	0.495852	0.69223	0.697893	1.2376	4012.68	0.863841	0.904051	1.04889	1.2376	4012.68	1.21734	1.23379	1.49251	1.2376	4012.68	1.21087	1.2719	1.26684	1.2376	4012.68	0.460615	0.629766	0.653853	1.2376	4012.68	0.536901	0.622534	0.670135	1.2376	4012.68	0.872943	0.9655	1.03145	1.2376	4012.68	1.17776	1.20089	1.22209	1.2376	4012.68	0.605894	0.67876	0.677247	1.2376	4012.68	0.527039	0.652696	0.702078	1.2376
4017.44	0.496269	0.692704	0.698283	1.2384	4017.44	0.86445	0.90463	1.04947	1.2384	4017.44	1.218	1.23447	1.49336	1.2384	4017.44	1.21171	1.27284	1.26771	1.2384	4017.44	0.460984	0.630162	0.654229	1.2384	4017.44	0.537282	0.622934	0.670528	1.2384	4017.44	0.873457	0.966059	1.03184	1.2384	4017.44	1.1786	1.20172	1.22292	1.2384	4017.44	0.606342	0.679281	0.677704	1.2384	4017.44	0.52742	0.653139	0.702518	1.2384
4022.2	0.496663	0.69317	0.698678	1.2392	4022.2	0.865103	0.905176	1.05006	1.2392	4022.2	1.21866	1.23514	1.49418	1.2392	4022.2	1.21255	1.27377	1.26859	1.2392	4022.2	0.461342	0.630555	0.654595	1.2392	4022.2	0.537669	0.623331	0.670915	1.2392	4022.2	0.873958	0.966592	1.03222	1.2392	4022.2	1.17944	1.20253	1.22374	1.2392	4022.2	0.606756	0.679827	0.678161	1.2392	4022.2	0.527805	0.653573	0.702961	1.2392
4026.96	0.497084	0.69366	0.699064	1.24004	4026.96	0.865741	0.905723	1.05062	1.24004	4026.96	1.21933	1.23586	1.49501	1.24004	4026.96	1.21336	1.27468	1.26946	1.24004	4026.96	0.461673	0.630972	0.65496	1.24004	4026.96	0.538052	0.62368	0.671313	1.24004	4026.96	0.874487	0.967132	1.03259	1.24004	4026.96	1.18021	1.20333	1.22456	1.24004	4026.96	0.60715	0.680377	0.678605	1.24004	4026.96	0.528208	0.653994	0.703399	1.24004
4031.72	0.497511	0.694164	0.699447	1.24083	4031.72	0.866374	0.906322	1.0512	1.24083	4031.72	1.21997	1.23663	1.49586	1.24083	4031.72	1.21419	1.27558	1.2703	1.24083	4031.72	0.462027	0.631386	0.655334	1.24083	4031.72	0.538432	0.624089	0.67172	1.24083	4031.72	0.875005	0.96765	1.03297	1.24083	4031.72	1.181	1.20416	1.22541	1.24083	4031.72	0.607568	0.680923	0.679048	1.24083	4031.72	0.528613	0.654419	0.703838	1.24083
4036.48	0.497919	0.694673	0.699838	1.2416	4036.48	0.86702	0.906922	1.05178	1.2416	4036.48	1.22062	1.23736	1.4967	1.2416	4036.48	1.21498	1.27644	1.27115	1.2416	4036.48	0.462354	0.631772	0.655719	1.2416	4036.48	0.5388	0.624516	0.672121	1.2416	4036.48	0.875579	0.968179	1.03334	1.2416	4036.48	1.18177	1.20503	1.22625	1.2416	4036.48	0.608006	0.681446	0.679494	1.2416	4036.48	0.52902	0.65488	0.704271	1.2416
4041.24	0.498301	0.695193	0.700221	1.2424	4041.24	0.86763	0.907506	1.05235	1.2424	4041.24	1.22123	1.23815	1.49755	1.2424	4041.24	1.21577	1.27733	1.272	1.2424	4041.24	0.462677	0.632137	0.656105	1.2424	4041.24	0.539187	0.624958	0.672513	1.2424	4041.24	0.876121	0.968686	1.0337	1.2424	4041.24	1.18257	1.20591	1.22709	1.2424	4041.24	0.608405	0.681979	0.679933	1.2424	4041.24	0.529392	0.655319	0.704718	1.2424
4046	0.498688	0.695725	0.700607	1.24323	4046	0.868273	0.908062	1.05293	1.24323	4046	1.22189	1.23891	1.49842	1.24323	4046	1.21654	1.2782	1.27287	1.24323	4046	0.462992	0.632525	0.65648	1.24323	4046	0.539575	0.62538	0.672921	1.24323	4046	0.876657	0.969183	1.03406	1.24323	4046	1.18333	1.20675	1.22793	1.24323	4046	0.608836	0.682486	0.680369	1.24323	4046	0.529799	0.655776	0.705161	1.24323
4050.76	0.499113	0.69621	0.701006	1.24403	4050.76	0.868897	0.90865	1.05352	1.24403	4050.76	1.22261	1.23969	1.49927	1.24403	4050.76	1.21732	1.27906	1.27374	1.24403	4050.76	0.463351	0.632917	0.656859	1.24403	4050.76	0.539964	0.625816	0.673328	1.24403	4050.76	0.877168	0.969665	1.03443	1.24403	4050.76	1.18417	1.20759	1.22874	1.24403	4050.76	0.60926	0.682971	0.680811	1.24403	4050.76	0.530188	0.656193	0.705596	1.24403
4055.52	0.499536	0.696686	0.701402	1.24481	4055.52	0.86949	0.909252	1.0541	1.24481	4055.52	1.22326	1.24048	1.50012	1.24481	4055.52	1.21814	1.27993	1.27459	1.24481	4055.52	0.463696	0.633326	0.65723	1.24481	4055.52	0.54035	0.62628	0.673734	1.24481	4055.52	0.877685	0.970124	1.0348	1.24481	4055.52	1.18492	1.20844	1.22958	1.24481	4055.52	0.609709	0.683463	0.681255	1.24481	4055.52	0.530569	0.656639	0.706042	1.24481
4060.28	0.499939	0.69715	0.701802	1.24561	4060.28	0.870104	0.909811	1.05469	1.24561	4060.28	1.22394	1.24125	1.50097	1.24561	4060.28	1.21892	1.28083	1.27545	1.24561	4060.28	0.464055	0.633754	0.657603	1.24561	4060.28	0.540723	0.626725	0.674138	1.24561	4060.28	0.878175	0.970642	1.0352	1.24561	4060.28	1.18568	1.20923	1.23041	1.24561	4060.28	0.610173	0.683982	0.681701	1.24561	4060.28	0.530968	0.657065	0.70647	1.24561
4065.04	0.500351	0.697618	0.70219	1.24643	4065.04	0.8707	0.910367	1.0553	1.24643	4065.04	1.22462	1.24209	1.50182	1.24643	4065.04	1.21968	1.28171	1.27633	1.24643	4065.04	0.464418	0.634157	0.65799	1.24643	4065.04	0.541078	0.627169	0.674545	1.24643	4065.04	0.878675	0.971147	1.03557	1.24643	4065.04	1.18647	1.21006	1.23124	1.24643	4065.04	0.610619	0.684483	0.682141	1.24643	4065.04	0.531372	0.657486	0.706899	1.24643
4069.8	0.50075	0.698039	0.702585	1.24727	4069.8	0.871295	0.910903	1.0559	1.24727	4069.8	1.22527	1.24291	1.50267	1.24727	4069.8	1.22044	1.28257	1.2772	1.24727	4069.8	0.464777	0.634559	0.658372	1.24727	4069.8	0.541463	0.627561	0.674949	1.24727	4069.8	0.879167	0.971678	1.03595	1.24727	4069.8	1.1873	1.2109	1.23209	1.24727	4069.8	0.611019	0.685004	0.682572	1.24727	4069.8	0.531753	0.657869	0.707315	1.24727
4074.56	0.501166	0.698482	0.702978	1.24815	4074.56	0.8719	0.911467	1.05649	1.24815	4074.56	1.22591	1.24371	1.50353	1.24815	4074.56	1.22117	1.28343	1.27807	1.24815	4074.56	0.465154	0.634939	0.658751	1.24815	4074.56	0.541851	0.627976	0.675356	1.24815	4074.56	0.87963	0.97221	1.03634	1.24815	4074.56	1.18809	1.21169	1.23294	1.24815	4074.56	0.611424	0.685461	0.683014	1.24815	4074.56	0.532171	0.658318	0.707723	1.24815
4079.32	0.501588	0.698978	0.703378	1.24899	4079.32	0.872542	0.912026	1.05707	1.24899	4079.32	1.2266	1.24447	1.50438	1.24899	4079.32	1.22191	1.28427	1.27892	1.24899	4079.32	0.465493	0.635319	0.65914	1.24899	4079.32	0.542219	0.628383	0.675759	1.24899	4079.32	0.880156	0.972691	1.03672	1.24899	4079.32	1.18891	1.21249	1.23379	1.24899	4079.32	0.611847	0.685974	0.683456	1.24899	4079.32	0.532508	0.658777	0.708135	1.24899
4084.08	0.501995	0.699468	0.703756	1.24981	4084.08	0.873142	0.912592	1.05767	1.24981	4084.08	1.22729	1.24523	1.50524	1.24981	4084.08	1.22268	1.28513	1.27978	1.24981	4084.08	0.465815	0.635685	0.659532	1.24981	4084.08	0.542606	0.628764	0.676171	1.24981	4084.08	0.880624	0.973199	1.0371	1.24981	4084.08	1.18972	1.2133	1.23463	1.24981	4084.08	0.61226	0.686465	0.683891	1.24981	4084.08	0.532883	0.659227	0.708556	1.24981
4088.84	0.502427	0.699953	0.704141	1.25061	4088.84	0.873757	0.913163	1.05824	1.25061	4088.84	1.22805	1.24604	1.50608	1.25061	4088.84	1.22337	1.28598	1.28064	1.25061	4088.84	0.466126	0.636104	0.65993	1.25061	4088.84	0.542992	0.629219	0.676576	1.25061	4088.84	0.881127	0.973742	1.03746	1.25061	4088.84	1.1905	1.21406	1.23546	1.25061	4088.84	0.61266	0.686938	0.684325	1.25061	4088.84	0.533282	0.659711	0.708989	1.25061
4093.6	0.502837	0.700415	0.704523	1.25141	4093.6	0.87435	0.913753	1.05883	1.25141	4093.6	1.22876	1.24686	1.50693	1.25141	4093.6	1.22408	1.28683	1.28149	1.25141	4093.6	0.466429	0.636479	0.660323	1.25141	4093.6	0.543366	0.629652	0.676985	1.25141	4093.6	0.881649	0.974314	1.03782	1.25141	4093.6	1.19128	1.21487	1.2363	1.25141	4093.6	0.613048	0.687467	0.684778	1.25141	4093.6	0.533687	0.660158	0.70941	1.25141
4098.36	0.503252	0.700908	0.7049	1.2522	4098.36	0.874921	0.914336	1.05942	1.2522	4098.36	1.22944	1.24762	1.50778	1.2522	4098.36	1.22482	1.28768	1.28235	1.2522	4098.36	0.466775	0.6369	0.660713	1.2522	4098.36	0.543727	0.630083	0.677402	1.2522	4098.36	0.882193	0.974869	1.03819	1.2522	4098.36	1.19209	1.21561	1.23714	1.2522	4098.36	0.613467	0.687941	0.685233	1.2522	4098.36	0.534084	0.660607	0.709838	1.2522
4103.12	0.503662	0.701385	0.705274	1.25305	4103.12	0.875541	0.914926	1.06003	1.25305	4103.12	1.23018	1.24838	1.50863	1.25305	4103.12	1.22554	1.28857	1.28323	1.25305	4103.12	0.467115	0.637308	0.661102	1.25305	4103.12	0.544105	0.63054	0.677806	1.25305	4103.12	0.882753	0.97537	1.03855	1.25305	4103.12	1.19288	1.21639	1.23798	1.25305	4103.12	0.613916	0.688396	0.685675	1.25305	4103.12	0.534464	0.661037	0.710266	1.25305
4107.88	0.50408	0.701858	0.705624	1.25383	4107.88	0.876143	0.915523	1.06062	1.25383	4107.88	1.23084	1.24916	1.50948	1.25383	4107.88	1.22621	1.28945	1.2841	1.25383	4107.88	0.467453	0.637687	0.661501	1.25383	4107.88	0.544469	0.630984	0.678202	1.25383	4107.88	0.883293	0.975859	1.03892	1.25383	4107.88	1.1937	1.21714	1.23883	1.25383	4107.88	0.614331	0.688886	0.686111	1.25383	4107.88	0.534858	0.661477	0.710696	1.25383
4112.64	0.504458	0.702303	0.70599	1.25465	4112.64	0.876787	0.916078	1.06121	1.25465	4112.64	1.23153	1.24991	1.51032	1.25465	4112.64	1.22693	1.29034	1.28494	1.25465	4112.64	0.467809	0.638043	0.661896	1.25465	4112.64	0.544837	0.631408	0.678603	1.25465	4112.64	0.883785	0.976399	1.03929	1.25465	4112.64	1.1945	1.21792	1.23968	1.25465	4112.64	0.614779	0.689372	0.686562	1.25465	4112.64	0.535225	0.661967	0.711122	1.25465
4117.4	0.504855	0.702776	0.706359	1.25546	4117.4	0.87741	0.916703	1.0618	1.25546	4117.4	1.23222	1.25069	1.51116	1.25546	4117.4	1.22767	1.29119	1.28577	1.25546	4117.4	0.468136	0.638433	0.662293	1.25546	4117.4	0.545222	0.631832	0.679005	1.25546	4117.4	0.884288	0.976903	1.03967	1.25546	4117.4	1.19525	1.21862	1.24051	1.25546	4117.4	0.615224	0.689865	0.686992	1.25546	4117.4	0.535579	0.662469	0.711535	1.25546
4122.16	0.505241	0.703229	0.706748	1.2563	4122.16	0.878018	0.917243	1.06241	1.2563	4122.16	1.23297	1.25144	1.51201	1.2563	4122.16	1.22842	1.29207	1.28661	1.2563	4122.16	0.468458	0.638829	0.662685	1.2563	4122.16	0.545592	0.632274	0.67939	1.2563	4122.16	0.884814	0.977402	1.04002	1.2563	4122.16	1.19603	1.21935	1.24134	1.2563	4122.16	0.615665	0.690369	0.687428	1.2563	4122.16	0.535935	0.66297	0.71195	1.2563
4126.92	0.50559	0.703702	0.707126	1.25718	4126.92	0.878624	0.917797	1.06299	1.25718	4126.92	1.23371	1.25223	1.51285	1.25718	4126.92	1.22916	1.29294	1.28743	1.25718	4126.92	0.468808	0.639211	0.663074	1.25718	4126.92	0.545963	0.632733	0.679776	1.25718	4126.92	0.88532	0.977963	1.04039	1.25718	4126.92	1.1968	1.22006	1.24219	1.25718	4126.92	0.616121	0.690854	0.687871	1.25718	4126.92	0.53631	0.663455	0.712371	1.25718
4131.68	0.505982	0.704173	0.707504	1.25804	4131.68	0.879222	0.918346	1.06358	1.25804	4131.68	1.23446	1.25297	1.5137	1.25804	4131.68	1.22991	1.29379	1.28825	1.25804	4131.68	0.469155	0.639604	0.663483	1.25804	4131.68	0.546365	0.633216	0.680175	1.25804	4131.68	0.885825	0.97849	1.04075	1.25804	4131.68	1.19757	1.22084	1.24303	1.25804	4131.68	0.616533	0.691374	0.688309	1.25804	4131.68	0.5367	0.663935	0.712774	1.25804
4136.44	0.506378	0.704647	0.707881	1.25884	4136.44	0.879848	0.918889	1.06417	1.25884	4136.44	1.23523	1.25369	1.51453	1.25884	4136.44	1.23063	1.29464	1.28908	1.25884	4136.44	0.469501	0.639994	0.663876	1.25884	4136.44	0.546754	0.63365	0.680565	1.25884	4136.44	0.886327	0.97903	1.04113	1.25884	4136.44	1.19835	1.22158	1.24387	1.25884	4136.44	0.61696	0.691877	0.688734	1.25884	4136.44	0.537058	0.664397	0.713176	1.25884
4141.2	0.506772	0.705121	0.708244	1.25966	4141.2	0.88048	0.919499	1.06476	1.25966	4141.2	1.23602	1.25446	1.51536	1.25966	4141.2	1.23138	1.29552	1.2899	1.25966	4141.2	0.469823	0.640396	0.664279	1.25966	4141.2	0.54713	0.634079	0.680957	1.25966	4141.2	0.886823	0.979554	1.04148	1.25966	4141.2	1.19914	1.22234	1.24469	1.25966	4141.2	0.617383	0.692365	0.689161	1.25966	4141.2	0.537462	0.664846	0.713575	1.25966
4145.96	0.507136	0.705592	0.708614	1.26044	4145.96	0.881117	0.920107	1.06535	1.26044	4145.96	1.23679	1.25525	1.51619	1.26044	4145.96	1.23211	1.29633	1.29072	1.26044	4145.96	0.470157	0.640802	0.664674	1.26044	4145.96	0.547503	0.634521	0.681346	1.26044	4145.96	0.887304	0.980053	1.04183	1.26044	4145.96	1.19991	1.22311	1.24554	1.26044	4145.96	0.617821	0.692864	0.689583	1.26044	4145.96	0.537832	0.665271	0.713978	1.26044
4150.72	0.507533	0.706084	0.708981	1.26125	4150.72	0.881778	0.920727	1.06594	1.26125	4150.72	1.23753	1.25606	1.51699	1.26125	4150.72	1.23284	1.2972	1.29156	1.26125	4150.72	0.470479	0.641206	0.665072	1.26125	4150.72	0.547898	0.634936	0.681734	1.26125	4150.72	0.887845	0.980559	1.04219	1.26125	4150.72	1.2007	1.22386	1.24637	1.26125	4150.72	0.618242	0.693384	0.690003	1.26125	4150.72	0.538209	0.665729	0.714387	1.26125
4155.48	0.507933	0.706572	0.709342	1.26204	4155.48	0.882416	0.921267	1.06654	1.26204	4155.48	1.23824	1.25684	1.51779	1.26204	4155.48	1.23359	1.29805	1.29239	1.26204	4155.48	0.470802	0.641594	0.665465	1.26204	4155.48	0.548291	0.635341	0.682122	1.26204	4155.48	0.888351	0.981092	1.04254	1.26204	4155.48	1.20149	1.22461	1.2472	1.26204	4155.48	0.618662	0.693856	0.690422	1.26204	4155.48	0.538586	0.666171	0.714785	1.26204
4160.24	0.508349	0.70704	0.709712	1.26282	4160.24	0.883046	0.921843	1.06713	1.26282	4160.24	1.23899	1.25759	1.51861	1.26282	4160.24	1.23424	1.2989	1.29323	1.26282	4160.24	0.471145	0.642026	0.665863	1.26282	4160.24	0.548699	0.63577	0.68251	1.26282	4160.24	0.888882	0.981601	1.0429	1.26282	4160.24	1.20226	1.22542	1.24803	1.26282	4160.24	0.619057	0.694309	0.690836	1.26282	4160.24	0.538971	0.666615	0.715192	1.26282
4165	0.508733	0.707541	0.710078	1.26363	4165	0.883674	0.922457	1.06772	1.26363	4165	1.23973	1.25837	1.51942	1.26363	4165	1.23502	1.2997	1.29404	1.26363	4165	0.471498	0.642412	0.66626	1.26363	4165	0.5491	0.636175	0.682899	1.26363	4165	0.889428	0.982105	1.04325	1.26363	4165	1.20305	1.2262	1.24884	1.26363	4165	0.619476	0.694799	0.691251	1.26363	4165	0.539362	0.667059	0.715618	1.26363
4169.76	0.509112	0.708037	0.710445	1.2644	4169.76	0.884292	0.923074	1.06831	1.2644	4169.76	1.24045	1.25913	1.52022	1.2644	4169.76	1.23574	1.30054	1.29487	1.2644	4169.76	0.471825	0.642807	0.666644	1.2644	4169.76	0.549518	0.636589	0.683281	1.2644	4169.76	0.889948	0.982553	1.0436	1.2644	4169.76	1.2038	1.2269	1.24966	1.2644	4169.76	0.619902	0.695278	0.691656	1.2644	4169.76	0.539723	0.667498	0.716038	1.2644
4174.52	0.509498	0.708528	0.710813	1.26516	4174.52	0.884922	0.923662	1.06889	1.26516	4174.52	1.24117	1.25991	1.52104	1.26516	4174.52	1.2365	1.30136	1.29569	1.26516	4174.52	0.472137	0.643199	0.667032	1.26516	4174.52	0.549918	0.637027	0.683667	1.26516	4174.52	0.890424	0.983077	1.04395	1.26516	4174.52	1.20456	1.22768	1.25046	1.26516	4174.52	0.620286	0.695793	0.692063	1.26516	4174.52	0.540081	0.667959	0.716454	1.26516
4179.28	0.50989	0.70902	0.711194	1.26591	4179.28	0.885566	0.924249	1.0695	1.26591	4179.28	1.24186	1.26065	1.52184	1.26591	4179.28	1.23722	1.30218	1.29649	1.26591	4179.28	0.472452	0.643578	0.667427	1.26591	4179.28	0.550301	0.63744	0.684054	1.26591	4179.28	0.8909	0.983566	1.04431	1.26591	4179.28	1.20534	1.22846	1.25127	1.26591	4179.28	0.620672	0.696298	0.692471	1.26591	4179.28	0.540449	0.66842	0.716886	1.26591
4184.04	0.51028	0.709486	0.711567	1.26664	4184.04	0.886244	0.924834	1.07008	1.26664	4184.04	1.24254	1.26141	1.52264	1.26664	4184.04	1.23795	1.30303	1.29731	1.26664	4184.04	0.472758	0.643947	0.667834	1.26664	4184.04	0.550685	0.63784	0.684432	1.26664	4184.04	0.891398	0.984057	1.04465	1.26664	4184.04	1.2062	1.22926	1.25209	1.26664	4184.04	0.621083	0.696799	0.692874	1.26664	4184.04	0.540825	0.668841	0.717317	1.26664
4188.8	0.510653	0.709968	0.711955	1.26744	4188.8	0.886883	0.925441	1.07066	1.26744	4188.8	1.24322	1.26214	1.52343	1.26744	4188.8	1.23872	1.30389	1.29812	1.26744	4188.8	0.47307	0.64433	0.668223	1.26744	4188.8	0.551074	0.638274	0.684821	1.26744	4188.8	0.891867	0.984565	1.04499	1.26744	4188.8	1.20698	1.22998	1.25288	1.26744	4188.8	0.621499	0.697301	0.693291	1.26744	4188.8	0.541185	0.66928	0.717737	1.26744
4193.56	0.511053	0.710444	0.712327	1.26826	4193.56	0.887515	0.926031	1.07126	1.26826	4193.56	1.24385	1.26287	1.52424	1.26826	4193.56	1.2395	1.30471	1.29893	1.26826	4193.56	0.473378	0.644701	0.668614	1.26826	4193.56	0.551444	0.638696	0.685204	1.26826	4193.56	0.892312	0.985084	1.04532	1.26826	4193.56	1.20775	1.23076	1.25367	1.26826	4193.56	0.621908	0.697808	0.693709	1.26826	4193.56	0.541543	0.669702	0.718166	1.26826
4198.32	0.511445	0.710902	0.712696	1.26912	4198.32	0.888162	0.926598	1.07182	1.26912	4198.32	1.24449	1.26362	1.52504	1.26912	4198.32	1.24025	1.30551	1.29976	1.26912	4198.32	0.473705	0.645081	0.669015	1.26912	4198.32	0.551835	0.63911	0.685591	1.26912	4198.32	0.892809	0.985535	1.04566	1.26912	4198.32	1.20852	1.23152	1.25448	1.26912	4198.32	0.622318	0.698293	0.694119	1.26912	4198.32	0.541912	0.670138	0.718589	1.26912
4203.08	0.511845	0.711403	0.713061	1.26995	4203.08	0.888807	0.927139	1.07239	1.26995	4203.08	1.24514	1.26436	1.52583	1.26995	4203.08	1.24101	1.30636	1.30058	1.26995	4203.08	0.474043	0.645453	0.669403	1.26995	4203.08	0.552235	0.639516	0.685984	1.26995	4203.08	0.89325	0.985989	1.046	1.26995	4203.08	1.20934	1.23232	1.25527	1.26995	4203.08	0.62272	0.698785	0.694527	1.26995	4203.08	0.542279	0.67056	0.719015	1.26995
4207.84	0.512225	0.711872	0.713431	1.27086	4207.84	0.88944	0.927668	1.07297	1.27086	4207.84	1.24578	1.26509	1.52663	1.27086	4207.84	1.24178	1.30715	1.30138	1.27086	4207.84	0.474387	0.64584	0.669786	1.27086	4207.84	0.55263	0.63993	0.686369	1.27086	4207.84	0.893689	0.986478	1.04634	1.27086	4207.84	1.21012	1.23313	1.25608	1.27086	4207.84	0.623119	0.699273	0.694954	1.27086	4207.84	0.542664	0.670992	0.719429	1.27086
4212.6	0.512603	0.712344	0.713786	1.27169	4212.6	0.890078	0.928215	1.07356	1.27169	4212.6	1.24646	1.26588	1.52745	1.27169	4212.6	1.24254	1.30798	1.30222	1.27169	4212.6	0.474724	0.64623	0.670166	1.27169	4212.6	0.553012	0.640306	0.686758	1.27169	4212.6	0.894172	0.986997	1.04669	1.27169	4212.6	1.21092	1.23389	1.25689	1.27169	4212.6	0.623496	0.699785	0.695383	1.27169	4212.6	0.54301	0.671411	0.71986	1.27169
4217.36	0.512973	0.71281	0.71417	1.27249	4217.36	0.8907	0.928748	1.07413	1.27249	4217.36	1.2471	1.26662	1.52828	1.27249	4217.36	1.24333	1.30879	1.30305	1.27249	4217.36	0.475052	0.646637	0.67055	1.27249	4217.36	0.553413	0.640668	0.687152	1.27249	4217.36	0.89463	0.987465	1.04704	1.27249	4217.36	1.21173	1.23465	1.2577	1.27249	4217.36	0.62391	0.700334	0.695784	1.27249	4217.36	0.543357	0.671851	0.720272	1.27249
4222.12	0.51337	0.713308	0.714555	1.27333	4222.12	0.89132	0.929326	1.07468	1.27333	4222.12	1.24782	1.2674	1.52909	1.27333	4222.12	1.24415	1.30961	1.30389	1.27333	4222.12	0.475375	0.647017	0.670941	1.27333	4222.12	0.553822	0.641018	0.687534	1.27333	4222.12	0.895085	0.987992	1.04738	1.27333	4222.12	1.21253	1.23546	1.25849	1.27333	4222.12	0.624311	0.700855	0.696188	1.27333	4222.12	0.543744	0.672306	0.720687	1.27333
4226.88	0.513766	0.713751	0.714959	1.27415	4226.88	0.891953	0.929889	1.07524	1.27415	4226.88	1.2485	1.26814	1.5299	1.27415	4226.88	1.24496	1.31047	1.30473	1.27415	4226.88	0.475718	0.647389	0.671328	1.27415	4226.88	0.554215	0.64142	0.68792	1.27415	4226.88	0.895572	0.988511	1.04772	1.27415	4226.88	1.21329	1.23626	1.25932	1.27415	4226.88	0.624675	0.701344	0.696609	1.27415	4226.88	0.54413	0.67276	0.721115	1.27415
4231.64	0.514159	0.714252	0.71537	1.27495	4231.64	0.892583	0.930428	1.07581	1.27495	4231.64	1.24923	1.26886	1.5307	1.27495	4231.64	1.24574	1.31134	1.30557	1.27495	4231.64	0.47603	0.647804	0.671715	1.27495	4231.64	0.554559	0.6418	0.688298	1.27495	4231.64	0.896074	0.988975	1.04804	1.27495	4231.64	1.21402	1.23705	1.26014	1.27495	4231.64	0.625083	0.701847	0.697021	1.27495	4231.64	0.544481	0.673167	0.721535	1.27495
4236.4	0.514555	0.714709	0.715758	1.27576	4236.4	0.893194	0.931002	1.07638	1.27576	4236.4	1.24992	1.26959	1.5315	1.27576	4236.4	1.24648	1.31221	1.30643	1.27576	4236.4	0.47636	0.648221	0.672098	1.27576	4236.4	0.554962	0.642207	0.688673	1.27576	4236.4	0.896576	0.98949	1.0484	1.27576	4236.4	1.21474	1.23788	1.26095	1.27576	4236.4	0.625484	0.702348	0.697433	1.27576	4236.4	0.544819	0.673606	0.721956	1.27576
4241.16	0.514953	0.715164	0.716149	1.27657	4241.16	0.893775	0.931559	1.07696	1.27657	4241.16	1.25057	1.27031	1.53231	1.27657	4241.16	1.24722	1.31305	1.30727	1.27657	4241.16	0.476687	0.648632	0.672485	1.27657	4241.16	0.55534	0.642619	0.689063	1.27657	4241.16	0.897045	0.989984	1.04874	1.27657	4241.16	1.21545	1.23868	1.26177	1.27657	4241.16	0.625877	0.702853	0.697843	1.27657	4241.16	0.545199	0.674046	0.722372	1.27657
4245.92	0.515333	0.715649	0.716531	1.27744	4245.92	0.89432	0.932113	1.07753	1.27744	4245.92	1.25116	1.27104	1.53313	1.27744	4245.92	1.24797	1.31389	1.30813	1.27744	4245.92	0.477024	0.648993	0.672887	1.27744	4245.92	0.555753	0.643016	0.689449	1.27744	4245.92	0.897494	0.990538	1.04909	1.27744	4245.92	1.21618	1.23949	1.26259	1.27744	4245.92	0.626277	0.703347	0.698249	1.27744	4245.92	0.54558	0.674464	0.722777	1.27744
4250.68	0.515733	0.716113	0.716932	1.27832	4250.68	0.894896	0.932672	1.07812	1.27832	4250.68	1.25182	1.27174	1.53395	1.27832	4250.68	1.24877	1.31474	1.30899	1.27832	4250.68	0.477339	0.649363	0.673278	1.27832	4250.68	0.556161	0.643405	0.689843	1.27832	4250.68	0.897983	0.991069	1.04942	1.27832	4250.68	1.21691	1.24026	1.26342	1.27832	4250.68	0.626654	0.703848	0.698666	1.27832	4250.68	0.545942	0.674911	0.72319	1.27832
4255.44	0.516091	0.716572	0.717321	1.27918	4255.44	0.895518	0.93331	1.0787	1.27918	4255.44	1.25249	1.27247	1.53476	1.27918	4255.44	1.24956	1.31561	1.30985	1.27918	4255.44	0.477675	0.649726	0.673675	1.27918	4255.44	0.556558	0.643827	0.690219	1.27918	4255.44	0.898481	0.991593	1.04976	1.27918	4255.44	1.2176	1.2411	1.26421	1.27918	4255.44	0.627039	0.704345	0.699084	1.27918	4255.44	0.546301	0.675314	0.723603	1.27918
4260.2	0.516457	0.71704	0.717718	1.27999	4260.2	0.896108	0.933911	1.07928	1.27999	4260.2	1.25311	1.27323	1.53559	1.27999	4260.2	1.25033	1.31646	1.31068	1.27999	4260.2	0.477986	0.650123	0.674058	1.27999	4260.2	0.556932	0.644259	0.690599	1.27999	4260.2	0.89895	0.992115	1.05011	1.27999	4260.2	1.21834	1.24192	1.26502	1.27999	4260.2	0.62744	0.704845	0.69951	1.27999	4260.2	0.546649	0.675757	0.724014	1.27999
4264.96	0.516816	0.71752	0.71808	1.28081	4264.96	0.896701	0.934483	1.07986	1.28081	4264.96	1.25373	1.27398	1.53643	1.28081	4264.96	1.2511	1.31736	1.31152	1.28081	4264.96	0.478304	0.650485	0.674438	1.28081	4264.96	0.557303	0.644689	0.690984	1.28081	4264.96	0.899409	0.992676	1.05045	1.28081	4264.96	1.2191	1.24271	1.26581	1.28081	4264.96	0.62786	0.70533	0.699936	1.28081	4264.96	0.547028	0.6762	0.724407	1.28081
4269.72	0.517158	0.718009	0.718465	1.28162	4269.72	0.8973	0.935042	1.08043	1.28162	4269.72	1.25441	1.27469	1.53724	1.28162	4269.72	1.25189	1.31818	1.31237	1.28162	4269.72	0.478597	0.650876	0.67482	1.28162	4269.72	0.557691	0.645041	0.691367	1.28162	4269.72	0.899897	0.993199	1.0508	1.28162	4269.72	1.21984	1.24351	1.2666	1.28162	4269.72	0.62823	0.705805	0.700365	1.28162	4269.72	0.547406	0.676608	0.724818	1.28162
4274.48	0.517516	0.718506	0.718844	1.28239	4274.48	0.897896	0.935606	1.081	1.28239	4274.48	1.25503	1.27543	1.53808	1.28239	4274.48	1.25259	1.319	1.31321	1.28239	4274.48	0.478912	0.651318	0.675215	1.28239	4274.48	0.558022	0.645418	0.691737	1.28239	4274.48	0.90038	0.993742	1.05115	1.28239	4274.48	1.22058	1.24434	1.2674	1.28239	4274.48	0.628636	0.706298	0.700792	1.28239	4274.48	0.547766	0.67701	0.725223	1.28239
4279.24	0.517861	0.71899	0.719224	1.28319	4279.24	0.898501	0.936132	1.08156	1.28319	4279.24	1.25563	1.27612	1.5389	1.28319	4279.24	1.25333	1.31982	1.31405	1.28319	4279.24	0.479226	0.651728	0.675612	1.28319	4279.24	0.558398	0.645794	0.692104	1.28319	4279.24	0.900838	0.994254	1.05149	1.28319	4279.24	1.22139	1.24516	1.26821	1.28319	4279.24	0.629037	0.70679	0.701218	1.28319	4279.24	0.548127	0.677453	0.725621	1.28319
4284	0.518197	0.719474	0.71961	1.28398	4284	0.899111	0.936691	1.08212	1.28398	4284	1.25627	1.27682	1.5397	1.28398	4284	1.25414	1.32069	1.31493	1.28398	4284	0.479528	0.652135	0.675997	1.28398	4284	0.558752	0.646212	0.692495	1.28398	4284	0.901253	0.994795	1.05182	1.28398	4284	1.22216	1.246	1.26903	1.28398	4284	0.629444	0.707252	0.701648	1.28398	4284	0.54848	0.677848	0.726027	1.28398
4288.76	0.518574	0.719937	0.719996	1.28475	4288.76	0.899707	0.937241	1.08268	1.28475	4288.76	1.2569	1.27758	1.54051	1.28475	4288.76	1.25493	1.32148	1.31578	1.28475	4288.76	0.47984	0.652513	0.676376	1.28475	4288.76	0.559141	0.646606	0.69289	1.28475	4288.76	0.901749	0.995297	1.05214	1.28475	4288.76	1.22296	1.24686	1.26984	1.28475	4288.76	0.629855	0.707683	0.702068	1.28475	4288.76	0.548839	0.678277	0.726435	1.28475
4293.52	0.518912	0.720412	0.720371	1.28556	4293.52	0.900307	0.93779	1.08325	1.28556	4293.52	1.2575	1.27829	1.5413	1.28556	4293.52	1.25577	1.3223	1.31663	1.28556	4293.52	0.480133	0.652898	0.676746	1.28556	4293.52	0.559503	0.646992	0.693285	1.28556	4293.52	0.90223	0.995849	1.05247	1.28556	4293.52	1.22372	1.24767	1.27067	1.28556	4293.52	0.630257	0.708139	0.702498	1.28556	4293.52	0.549212	0.678714	0.726846	1.28556
4298.28	0.519253	0.720861	0.720763	1.28637	4298.28	0.900898	0.938329	1.08382	1.28637	4298.28	1.25811	1.27905	1.5421	1.28637	4298.28	1.25657	1.32312	1.31749	1.28637	4298.28	0.480459	0.653337	0.677123	1.28637	4298.28	0.559868	0.647404	0.693677	1.28637	4298.28	0.902734	0.996408	1.05279	1.28637	4298.28	1.22447	1.24845	1.27151	1.28637	4298.28	0.630688	0.708581	0.702927	1.28637	4298.28	0.549566	0.679125	0.72725	1.28637
4303.04	0.519567	0.721344	0.721153	1.28718	4303.04	0.901514	0.938862	1.08439	1.28718	4303.04	1.25873	1.27982	1.54289	1.28718	4303.04	1.25738	1.324	1.31835	1.28718	4303.04	0.480734	0.653779	0.677498	1.28718	4303.04	0.560229	0.647802	0.694045	1.28718	4303.04	0.903217	0.996993	1.05312	1.28718	4303.04	1.22529	1.24928	1.27234	1.28718	4303.04	0.631132	0.709043	0.703361	1.28718	4303.04	0.54992	0.679543	0.727669	1.28718
4307.8	0.519879	0.721849	0.721544	1.28801	4307.8	0.902089	0.939439	1.08497	1.28801	4307.8	1.25932	1.28049	1.54369	1.28801	4307.8	1.25813	1.32489	1.31922	1.28801	4307.8	0.481045	0.654227	0.677882	1.28801	4307.8	0.560578	0.648192	0.694432	1.28801	4307.8	0.9037	0.997564	1.05346	1.28801	4307.8	1.22604	1.25011	1.27318	1.28801	4307.8	0.63157	0.709523	0.703801	1.28801	4307.8	0.55025	0.679977	0.728085	1.28801
4312.56	0.520216	0.722339	0.721933	1.28885	4312.56	0.902712	0.939981	1.08556	1.28885	4312.56	1.25995	1.28122	1.54449	1.28885	4312.56	1.25886	1.32576	1.32009	1.28885	4312.56	0.481333	0.654642	0.678264	1.28885	4312.56	0.560941	0.648584	0.694822	1.28885	4312.56	0.904188	0.998157	1.05381	1.28885	4312.56	1.2268	1.25095	1.27402	1.28885	4312.56	0.631976	0.710011	0.704245	1.28885	4312.56	0.550583	0.680369	0.728509	1.28885
4317.32	0.520548	0.722819	0.722317	1.28964	4317.32	0.903338	0.940526	1.08613	1.28964	4317.32	1.26058	1.2819	1.54529	1.28964	4317.32	1.25963	1.3266	1.32096	1.28964	4317.32	0.481637	0.655046	0.678644	1.28964	4317.32	0.561285	0.648999	0.695206	1.28964	4317.32	0.904692	0.998712	1.05416	1.28964	4317.32	1.22753	1.25175	1.27487	1.28964	4317.32	0.632369	0.710505	0.704679	1.28964	4317.32	0.550958	0.680749	0.728925	1.28964
4322.08	0.520891	0.723288	0.722707	1.29044	4322.08	0.903933	0.941084	1.08668	1.29044	4322.08	1.26118	1.28257	1.54608	1.29044	4322.08	1.26037	1.32743	1.32182	1.29044	4322.08	0.481943	0.655437	0.679023	1.29044	4322.08	0.561645	0.649375	0.695587	1.29044	4322.08	0.905202	0.999253	1.0545	1.29044	4322.08	1.2283	1.25254	1.27569	1.29044	4322.08	0.632782	0.710995	0.705105	1.29044	4322.08	0.551296	0.681174	0.729348	1.29044
4326.84	0.52126	0.723793	0.723095	1.29127	4326.84	0.904578	0.941614	1.08725	1.29127	4326.84	1.26181	1.28326	1.54685	1.29127	4326.84	1.26115	1.32826	1.32268	1.29127	4326.84	0.482254	0.655829	0.679398	1.29127	4326.84	0.561975	0.649762	0.695981	1.29127	4326.84	0.90572	0.999823	1.05484	1.29127	4326.84	1.22909	1.25336	1.27652	1.29127	4326.84	0.633189	0.711446	0.705527	1.29127	4326.84	0.551644	0.681608	0.729775	1.29127
4331.6	0.521618	0.724262	0.72349	1.29205	4331.6	0.905181	0.942157	1.08782	1.29205	4331.6	1.26245	1.28395	1.54765	1.29205	4331.6	1.26194	1.3291	1.32353	1.29205	4331.6	0.482542	0.656211	0.679782	1.29205	4331.6	0.562324	0.6502	0.696382	1.29205	4331.6	0.906212	1.00034	1.05517	1.29205	4331.6	1.22984	1.2541	1.27735	1.29205	4331.6	0.633633	0.711904	0.705957	1.29205	4331.6	0.551997	0.68202	0.7302	1.29205
4336.36	0.521987	0.724751	0.723877	1.29281	4336.36	0.905809	0.942699	1.0884	1.29281	4336.36	1.26307	1.28466	1.54844	1.29281	4336.36	1.26266	1.32995	1.32438	1.29281	4336.36	0.482844	0.656594	0.680171	1.29281	4336.36	0.56269	0.650647	0.696775	1.29281	4336.36	0.90672	1.00085	1.05552	1.29281	4336.36	1.23061	1.25482	1.2782	1.29281	4336.36	0.634073	0.712397	0.706387	1.29281	4336.36	0.552341	0.682416	0.73062	1.29281
4341.12	0.522343	0.725218	0.724267	1.29356	4341.12	0.906376	0.943251	1.08895	1.29356	4341.12	1.26374	1.28542	1.54923	1.29356	4341.12	1.26347	1.33076	1.32524	1.29356	4341.12	0.483144	0.657001	0.680552	1.29356	4341.12	0.563074	0.651049	0.697189	1.29356	4341.12	0.907218	1.00133	1.05585	1.29356	4341.12	1.23138	1.25555	1.27904	1.29356	4341.12	0.634503	0.712875	0.7068	1.29356	4341.12	0.552702	0.682816	0.731045	1.29356
4345.88	0.522721	0.725696	0.724663	1.2943	4345.88	0.906944	0.94379	1.08951	1.2943	4345.88	1.2644	1.28612	1.55002	1.2943	4345.88	1.2642	1.33161	1.32609	1.2943	4345.88	0.483444	0.657376	0.68092	1.2943	4345.88	0.563406	0.651401	0.697597	1.2943	4345.88	0.907702	1.00184	1.05619	1.2943	4345.88	1.23214	1.25628	1.27989	1.2943	4345.88	0.634924	0.713339	0.707213	1.2943	4345.88	0.553084	0.683232	0.731469	1.2943
4350.64	0.523078	0.726158	0.725057	1.29508	4350.64	0.907539	0.944352	1.09006	1.29508	4350.64	1.26505	1.28679	1.55081	1.29508	4350.64	1.26493	1.33247	1.32692	1.29508	4350.64	0.483743	0.657798	0.681294	1.29508	4350.64	0.563757	0.651776	0.697988	1.29508	4350.64	0.908184	1.00233	1.05655	1.29508	4350.64	1.23289	1.25703	1.28073	1.29508	4350.64	0.635351	0.713782	0.707638	1.29508	4350.64	0.553455	0.683636	0.731895	1.29508
4355.4	0.523412	0.726614	0.725463	1.29581	4355.4	0.908123	0.944878	1.09062	1.29581	4355.4	1.2657	1.28752	1.5516	1.29581	4355.4	1.2657	1.33337	1.32776	1.29581	4355.4	0.48401	0.658195	0.681683	1.29581	4355.4	0.564106	0.652163	0.698388	1.29581	4355.4	0.908661	1.00282	1.05691	1.29581	4355.4	1.23361	1.25774	1.28156	1.29581	4355.4	0.63577	0.714275	0.708061	1.29581	4355.4	0.553829	0.684042	0.732315	1.29581
4360.16	0.523798	0.727102	0.72587	1.29655	4360.16	0.908724	0.945453	1.09117	1.29655	4360.16	1.26642	1.2882	1.5524	1.29655	4360.16	1.26643	1.33422	1.32862	1.29655	4360.16	0.484292	0.658603	0.682062	1.29655	4360.16	0.564469	0.652545	0.698782	1.29655	4360.16	0.909194	1.00336	1.05725	1.29655	4360.16	1.23433	1.25848	1.28239	1.29655	4360.16	0.636214	0.714733	0.708487	1.29655	4360.16	0.5542	0.684439	0.73274	1.29655
4364.92	0.524162	0.727592	0.726267	1.2973	4364.92	0.909329	0.945991	1.09173	1.2973	4364.92	1.26708	1.28886	1.55319	1.2973	4364.92	1.26719	1.33508	1.32949	1.2973	4364.92	0.484571	0.658962	0.682449	1.2973	4364.92	0.564836	0.652921	0.69919	1.2973	4364.92	0.909662	1.0039	1.0576	1.2973	4364.92	1.2351	1.2592	1.28321	1.2973	4364.92	0.636624	0.715185	0.708915	1.2973	4364.92	0.554568	0.684811	0.733158	1.2973
4369.68	0.524509	0.728041	0.726685	1.29805	4369.68	0.909907	0.946559	1.09227	1.29805	4369.68	1.26773	1.2895	1.554	1.29805	4369.68	1.26792	1.33596	1.33036	1.29805	4369.68	0.484855	0.659353	0.682826	1.29805	4369.68	0.565205	0.653293	0.699567	1.29805	4369.68	0.910154	1.00442	1.05796	1.29805	4369.68	1.23588	1.25993	1.28404	1.29805	4369.68	0.63706	0.71563	0.709345	1.29805	4369.68	0.554921	0.685141	0.73358	1.29805
4374.44	0.524844	0.728478	0.727084	1.29875	4374.44	0.910527	0.947072	1.09283	1.29875	4374.44	1.26838	1.29022	1.55478	1.29875	4374.44	1.26866	1.33686	1.33122	1.29875	4374.44	0.485152	0.659759	0.683194	1.29875	4374.44	0.565554	0.653662	0.699954	1.29875	4374.44	0.910651	1.00496	1.05829	1.29875	4374.44	1.23667	1.26067	1.28487	1.29875	4374.44	0.637506	0.716095	0.709756	1.29875	4374.44	0.555282	0.685513	0.734001	1.29875
4379.2	0.525211	0.72898	0.7275	1.29949	4379.2	0.911128	0.947636	1.09338	1.29949	4379.2	1.26906	1.29088	1.55558	1.29949	4379.2	1.2694	1.3377	1.33207	1.29949	4379.2	0.485439	0.660136	0.683579	1.29949	4379.2	0.565922	0.653994	0.700342	1.29949	4379.2	0.911166	1.00549	1.05866	1.29949	4379.2	1.23748	1.2614	1.2857	1.29949	4379.2	0.637966	0.716545	0.710194	1.29949	4379.2	0.55564	0.685925	0.73441	1.29949
4383.96	0.525556	0.729475	0.727908	1.30024	4383.96	0.911737	0.94819	1.09394	1.30024	4383.96	1.26973	1.29155	1.55636	1.30024	4383.96	1.27011	1.33852	1.33294	1.30024	4383.96	0.485735	0.66055	0.683957	1.30024	4383.96	0.566254	0.654374	0.700719	1.30024	4383.96	0.911626	1.00604	1.05902	1.30024	4383.96	1.23822	1.26213	1.28651	1.30024	4383.96	0.638398	0.716978	0.710622	1.30024	4383.96	0.556006	0.686333	0.734833	1.30024
4388.72	0.525901	0.729992	0.728315	1.301	4388.72	0.91232	0.948762	1.09447	1.301	4388.72	1.27036	1.29224	1.55714	1.301	4388.72	1.27082	1.33938	1.33379	1.301	4388.72	0.486022	0.660932	0.684331	1.301	4388.72	0.566624	0.654738	0.701108	1.301	4388.72	0.912136	1.00659	1.05937	1.301	4388.72	1.23897	1.26287	1.28733	1.301	4388.72	0.638846	0.717455	0.711049	1.301	4388.72	0.556371	0.686718	0.735252	1.301
4393.48	0.52626	0.730478	0.728733	1.3018	4393.48	0.912925	0.949288	1.09503	1.3018	4393.48	1.27097	1.29293	1.55794	1.3018	4393.48	1.27155	1.34023	1.33465	1.3018	4393.48	0.486325	0.661314	0.68471	1.3018	4393.48	0.56698	0.655132	0.701495	1.3018	4393.48	0.91259	1.0071	1.05972	1.3018	4393.48	1.23973	1.26355	1.28816	1.3018	4393.48	0.639297	0.717923	0.711476	1.3018	4393.48	0.556737	0.687117	0.735678	1.3018
4398.24	0.526656	0.730934	0.729147	1.30256	4398.24	0.913523	0.949886	1.09559	1.30256	4398.24	1.27161	1.29362	1.55871	1.30256	4398.24	1.27227	1.34111	1.33549	1.30256	4398.24	0.486591	0.661677	0.68507	1.30256	4398.24	0.567322	0.655478	0.701891	1.30256	4398.24	0.913108	1.00759	1.06007	1.30256	4398.24	1.24052	1.26423	1.289	1.30256	4398.24	0.639731	0.718379	0.711894	1.30256	4398.24	0.557095	0.687532	0.736094	1.30256
4403	0.527021	0.731434	0.729559	1.3033	4403	0.91413	0.950402	1.09615	1.3033	4403	1.27223	1.29426	1.55952	1.3033	4403	1.27297	1.34199	1.33634	1.3033	4403	0.48688	0.662066	0.685451	1.3033	4403	0.567669	0.655839	0.702273	1.3033	4403	0.913558	1.00811	1.06043	1.3033	4403	1.24132	1.26493	1.28982	1.3033	4403	0.640179	0.718855	0.712303	1.3033	4403	0.557453	0.687956	0.736505	1.3033
4407.76	0.527384	0.731879	0.729956	1.30408	4407.76	0.91477	0.950953	1.09671	1.30408	4407.76	1.2729	1.29497	1.56031	1.30408	4407.76	1.27372	1.34286	1.33719	1.30408	4407.76	0.487178	0.662451	0.685817	1.30408	4407.76	0.568044	0.656211	0.702669	1.30408	4407.76	0.914027	1.00861	1.06078	1.30408	4407.76	1.24215	1.2657	1.29066	1.30408	4407.76	0.640605	0.719348	0.7127	1.30408	4407.76	0.557837	0.688329	0.736934	1.30408
4412.52	0.527764	0.732398	0.730348	1.30484	4412.52	0.915318	0.951499	1.09728	1.30484	4412.52	1.27354	1.29572	1.56111	1.30484	4412.52	1.27444	1.34369	1.33804	1.30484	4412.52	0.487494	0.662865	0.686174	1.30484	4412.52	0.568387	0.65656	0.703066	1.30484	4412.52	0.914452	1.00913	1.06114	1.30484	4412.52	1.24293	1.26643	1.29149	1.30484	4412.52	0.641042	0.719796	0.713101	1.30484	4412.52	0.558202	0.688749	0.737357	1.30484
4417.28	0.528135	0.732873	0.730741	1.30566	4417.28	0.91588	0.952033	1.09782	1.30566	4417.28	1.27416	1.29646	1.56193	1.30566	4417.28	1.27521	1.34447	1.33888	1.30566	4417.28	0.487815	0.663266	0.68654	1.30566	4417.28	0.568742	0.656934	0.703443	1.30566	4417.28	0.914898	1.00968	1.06148	1.30566	4417.28	1.24371	1.26717	1.29231	1.30566	4417.28	0.641478	0.720239	0.713512	1.30566	4417.28	0.558582	0.689169	0.737783	1.30566
4422.04	0.528474	0.733364	0.731129	1.30647	4422.04	0.916446	0.952585	1.09835	1.30647	4422.04	1.27475	1.29713	1.56274	1.30647	4422.04	1.27604	1.34528	1.33973	1.30647	4422.04	0.488106	0.663696	0.686912	1.30647	4422.04	0.569098	0.657292	0.703819	1.30647	4422.04	0.91538	1.01023	1.06183	1.30647	4422.04	1.24445	1.26787	1.29315	1.30647	4422.04	0.641893	0.720742	0.713926	1.30647	4422.04	0.558956	0.689597	0.738201	1.30647
4426.8	0.528856	0.733827	0.731537	1.30732	4426.8	0.917026	0.953067	1.0989	1.30732	4426.8	1.27535	1.29785	1.56355	1.30732	4426.8	1.2768	1.3461	1.34059	1.30732	4426.8	0.488411	0.664121	0.687267	1.30732	4426.8	0.569489	0.657685	0.704198	1.30732	4426.8	0.915868	1.01077	1.06218	1.30732	4426.8	1.24523	1.26857	1.29398	1.30732	4426.8	0.642355	0.721183	0.714336	1.30732	4426.8	0.559308	0.690041	0.738622	1.30732
[truncated: 9,069 more rows]
[truncated: 30 more columns]

## Sheet: Ext.Dat.4B
0.1 kb/s_550 min_0.006 (Mb*min)^-1_x: time	0.1 kb/s_550 min_0.006 (Mb*min)^-1_y: LE+ B+ aB+	0.1 kb/s_550 min_0.006 (Mb*min)^-1_y: LE+ B+ aB-	0.1 kb/s_550 min_0.006 (Mb*min)^-1_y: LE+ B- aB-	0.1 kb/s_550 min_0.006 (Mb*min)^-1_y: LE- B- aB-	0.1 kb/s_550 min_0.06 (Mb*min)^-1_x: time	0.1 kb/s_550 min_0.06 (Mb*min)^-1_y: LE+ B+ aB+	0.1 kb/s_550 min_0.06 (Mb*min)^-1_y: LE+ B+ aB-	0.1 kb/s_550 min_0.06 (Mb*min)^-1_y: LE+ B- aB-	0.1 kb/s_550 min_0.06 (Mb*min)^-1_y: LE- B- aB-	0.1 kb/s_550 min_0.6 (Mb*min)^-1_x: time	0.1 kb/s_550 min_0.6 (Mb*min)^-1_y: LE+ B+ aB+	0.1 kb/s_550 min_0.6 (Mb*min)^-1_y: LE+ B+ aB-	0.1 kb/s_550 min_0.6 (Mb*min)^-1_y: LE+ B- aB-	0.1 kb/s_550 min_0.6 (Mb*min)^-1_y: LE- B- aB-	0.1 kb/s_550 min_6 (Mb*min)^-1_x: time	0.1 kb/s_550 min_6 (Mb*min)^-1_y: LE+ B+ aB+	0.1 kb/s_550 min_6 (Mb*min)^-1_y: LE+ B+ aB-	0.1 kb/s_550 min_6 (Mb*min)^-1_y: LE+ B- aB-	0.1 kb/s_550 min_6 (Mb*min)^-1_y: LE- B- aB-	0.1 kb/s_55 min_0.006 (Mb*min)^-1_x: time	0.1 kb/s_55 min_0.006 (Mb*min)^-1_y: LE+ B+ aB+	0.1 kb/s_55 min_0.006 (Mb*min)^-1_y: LE+ B+ aB-	0.1 kb/s_55 min_0.006 (Mb*min)^-1_y: LE+ B- aB-	0.1 kb/s_55 min_0.006 (Mb*min)^-1_y: LE- B- aB-	0.1 kb/s_55 min_0.06 (Mb*min)^-1_x: time	0.1 kb/s_55 min_0.06 (Mb*min)^-1_y: LE+ B+ aB+	0.1 kb/s_55 min_0.06 (Mb*min)^-1_y: LE+ B+ aB-	0.1 kb/s_55 min_0.06 (Mb*min)^-1_y: LE+ B- aB-	0.1 kb/s_55 min_0.06 (Mb*min)^-1_y: LE- B- aB-	0.1 kb/s_55 min_0.6 (Mb*min)^-1_x: time	0.1 kb/s_55 min_0.6 (Mb*min)^-1_y: LE+ B+ aB+	0.1 kb/s_55 min_0.6 (Mb*min)^-1_y: LE+ B+ aB-	0.1 kb/s_55 min_0.6 (Mb*min)^-1_y: LE+ B- aB-	0.1 kb/s_55 min_0.6 (Mb*min)^-1_y: LE- B- aB-	0.1 kb/s_55 min_6 (Mb*min)^-1_x: time	0.1 kb/s_55 min_6 (Mb*min)^-1_y: LE+ B+ aB+	0.1 kb/s_55 min_6 (Mb*min)^-1_y: LE+ B+ aB-	0.1 kb/s_55 min_6 (Mb*min)^-1_y: LE+ B- aB-	0.1 kb/s_55 min_6 (Mb*min)^-1_y: LE- B- aB-	0.1 kb/s_5.5 min_0.006 (Mb*min)^-1_x: time	0.1 kb/s_5.5 min_0.006 (Mb*min)^-1_y: LE+ B+ aB+	0.1 kb/s_5.5 min_0.006 (Mb*min)^-1_y: LE+ B+ aB-	0.1 kb/s_5.5 min_0.006 (Mb*min)^-1_y: LE+ B- aB-	0.1 kb/s_5.5 min_0.006 (Mb*min)^-1_y: LE- B- aB-	0.1 kb/s_5.5 min_0.06 (Mb*min)^-1_x: time	0.1 kb/s_5.5 min_0.06 (Mb*min)^-1_y: LE+ B+ aB+	0.1 kb/s_5.5 min_0.06 (Mb*min)^-1_y: LE+ B+ aB-	0.1 kb/s_5.5 min_0.06 (Mb*min)^-1_y: LE+ B- aB-	0.1 kb/s_5.5 min_0.06 (Mb*min)^-1_y: LE- B- aB-
[truncated: 9,999 more rows]
[truncated: 30 more columns]
