# Supplementary material for: Cohesin and CTCF control the dynamics of chromosome folding
Source: Nat Genet. 2022 Dec 5;54(12):1907–18. doi: 10.1038/s41588-022-01232-7 (PMC9729113; doi:10.1038/s41588-022-01232-7)
Supplement: Source Data Extended Data Fig. 5 — Statistical source data. [file 41588_2022_1232_MOESM18_ESM.xlsx]

## Sheet: Ext.Dat.5A
x1	y1	y2	y3	y4	y5	y6		x2	y7		Notes:
4.7619	0.00603643	0.00909513	0.0100482	0.0112411	0.0119329	0.0123423		8	0.00750171			x1: dt
9.52381	0.0067379	0.0118637	0.0135217	0.01573	0.0171848	0.0180632		48	0.13681			y1: 40 kb
14.2857	0.00712753	0.0136526	0.0158547	0.0189417	0.0211174	0.0225069		88	0.21767			y2: 96 kb
19.0476	0.00739858	0.0149768	0.017629	0.0215105	0.0243839	0.0262932		128	0.227181			y3: 152 kb
23.8095	0.00759832	0.0160122	0.0190406	0.0236302	0.0271984	0.0296643		168	0.232788			y4: 304 kb
28.5714	0.00776613	0.0168807	0.0202346	0.0254708	0.0296809	0.0327117		208	0.232796			y5: 544 kb
33.3333	0.0078963	0.0175845	0.0212387	0.0270742	0.0318792	0.0354635		248	0.246564			y6: 1 Mb
38.0952	0.0080075	0.0182076	0.0221106	0.0285042	0.0338832	0.0379935		288	0.262702
42.8571	0.00809577	0.0187464	0.0228982	0.0297776	0.0357302	0.0403168		328	0.283304			x2: Genomic distance
47.619	0.0081845	0.019235	0.0235967	0.0309506	0.0374506	0.0425086		368	0.300177			y7: scaling exponent
52.381	0.00825799	0.019695	0.0242485	0.0320231	0.039037	0.0445622		408	0.315467
57.1429	0.00833839	0.020112	0.0248652	0.0329773	0.040504	0.0464984		448	0.327856
61.9048	0.0083949	0.0204867	0.0254258	0.0338559	0.0418777	0.0483182		488	0.333091
66.6667	0.00845941	0.0208233	0.0259113	0.0346708	0.0431511	0.0500457		528	0.345888
71.4286	0.00851346	0.0211403	0.0263732	0.0354362	0.0443555	0.0517021		568	0.359327
76.1905	0.0085706	0.0214434	0.0267948	0.0361462	0.0454881	0.0532487		608	0.368908
80.9524	0.00861745	0.0217299	0.0271887	0.036807	0.0465566	0.054738		648	0.377212
85.7143	0.00866944	0.0219963	0.0275633	0.0374337	0.0475535	0.0561709		688	0.387936
90.4762	0.00871664	0.0222512	0.0279422	0.0380218	0.0485014	0.0575527		728	0.399352
95.2381	0.00876166	0.022498	0.0282909	0.0385753	0.0494227	0.0589321		768	0.410805
100	0.00880394	0.0227348	0.0286167	0.0390877	0.0502533	0.0602236		808	0.414648
104.762	0.0088478	0.0229709	0.0289197	0.0395735	0.0510775	0.0614845		848	0.421598
109.524	0.0088921	0.0232023	0.0292169	0.0400327	0.0518725	0.0626935		888	0.430632
114.286	0.00893593	0.0234257	0.0295048	0.0404754	0.0526093	0.0638292		928	0.436269
119.048	0.00897897	0.0236434	0.0297956	0.0408892	0.0533251	0.0649442		968	0.436659
123.81	0.00901607	0.0238596	0.0300819	0.0413115	0.054042	0.0660371		1008	0.449504
128.571	0.00905202	0.0240697	0.0303403	0.0416902	0.0547387	0.0671042		1048	0.456515
133.333	0.00909264	0.0242621	0.0305902	0.0420677	0.0553922	0.0681547		1088	0.457557
138.095	0.00912538	0.0244586	0.030824	0.0424133	0.0560167	0.0691313		1128	0.461277
142.857	0.0091649	0.0246603	0.0310524	0.0427536	0.0566317	0.0701139		1168	0.468454
147.619	0.0091993	0.0248558	0.0312735	0.0430906	0.0572242	0.0710569		1208	0.468624
152.381	0.009231	0.0250296	0.0315127	0.0434053	0.0578097	0.0720067		1248	0.472724
157.143	0.00926535	0.0252027	0.0317322	0.0437201	0.0583828	0.0729287		1288	0.475105
161.905	0.00929544	0.025388	0.0319702	0.0440281	0.0589332	0.0738172		1328	0.476716
166.667	0.00932434	0.0255672	0.0321969	0.0443323	0.0594635	0.0747163		1368	0.483338
171.429	0.00935427	0.0257479	0.0323939	0.0446396	0.0599726	0.0755667		1408	0.488963
176.19	0.00938626	0.025899	0.0325899	0.0449317	0.0604944	0.0764164		1448	0.494684
180.952	0.00941243	0.0260637	0.0327888	0.0452066	0.0609925	0.0772344		1488	0.495009
185.714	0.00943938	0.0262352	0.0329793	0.0454656	0.0614595	0.0780267		1528	0.497091
190.476	0.00947259	0.0263929	0.0331811	0.045738	0.0619182	0.0788196		1568	0.499696
195.238	0.00951086	0.0265593	0.0333776	0.0460124	0.0623691	0.0795891		1608	0.49973
200	0.00953734	0.0267258	0.0335582	0.0462468	0.0627962	0.0803545		1648	0.497854
204.762	0.00956257	0.0268862	0.0337249	0.0465017	0.0632211	0.0810724		1688	0.498636
209.524	0.0095951	0.0270458	0.0339043	0.0467309	0.0636237	0.0817959		1728	0.495059
214.286	0.00962258	0.0272011	0.0340923	0.0469502	0.064029	0.0825385		1768	0.49973
219.048	0.0096406	0.0273558	0.0342678	0.0471615	0.0644092	0.0832682		1808	0.503503
223.81	0.00967115	0.0275102	0.0344354	0.0473795	0.0647793	0.0839523		1848	0.502785
228.571	0.00969683	0.0276564	0.034604	0.0475898	0.0651367	0.0846197		1888	0.50281
233.333	0.00972394	0.0277954	0.034762	0.0477957	0.0654971	0.0852952		1928	0.505887
238.095	0.00975538	0.0279458	0.0349135	0.0479988	0.0658396	0.0859147		1968	0.511018
242.857	0.00977252	0.0280721	0.0350768	0.0481691	0.0661777	0.0865151		2008	0.510608
247.619	0.00980481	0.0282086	0.0352334	0.0483367	0.0665119	0.0870972		2048	0.51011
252.381	0.00982917	0.0283481	0.0353709	0.0485033	0.0668151	0.087669		2088	0.516642
257.143	0.00984774	0.0284711	0.0355058	0.0486748	0.0670989	0.0882031		2128	0.522444
261.905	0.00986392	0.0285971	0.035636	0.0488483	0.0673796	0.0887548		2168	0.522669
266.667	0.00988969	0.0287039	0.0357653	0.0490173	0.0676522	0.0893166		2208	0.52454
271.429	0.00991213	0.028828	0.0359247	0.0492105	0.0679319	0.0898787		2248	0.523323
276.19	0.00992758	0.0289523	0.0360772	0.0494069	0.0682256	0.0904334		2288	0.533186
280.952	0.00995679	0.0290727	0.0362299	0.049586	0.0685092	0.090993		2328	0.537223
285.714	0.00997399	0.0292064	0.0363752	0.049758	0.0687612	0.0915328		2368	0.536391
290.476	0.0100052	0.0293134	0.0365087	0.0499095	0.0690041	0.0920411		2408	0.536709
295.238	0.010028	0.0294304	0.0366464	0.0500603	0.0692599	0.0925327		2448	0.53437
300	0.0100504	0.0295503	0.0367747	0.0502379	0.0695367	0.0930412		2488	0.532809
304.762	0.0100687	0.0296795	0.0369044	0.0504194	0.0697843	0.0935264		2528	0.530712
309.524	0.0100892	0.0298126	0.0370523	0.050599	0.0700172	0.0939973		2568	0.536014
314.286	0.0101103	0.0299396	0.0371857	0.0507595	0.0702337	0.0944527		2608	0.542785
319.048	0.0101279	0.0300606	0.0373129	0.050899	0.0704382	0.0948901		2648	0.541872
323.81	0.0101476	0.0301966	0.0374539	0.0510342	0.0706398	0.0953306		2688	0.541045
328.571	0.0101672	0.0303172	0.0375817	0.0511752	0.0708245	0.0957395		2728	0.547433
333.333	0.0101888	0.0304246	0.0377033	0.0513025	0.0710062	0.0961393		2768	0.542642
338.095	0.0102055	0.0305507	0.0378485	0.0514591	0.071219	0.0965788		2808	0.541611
342.857	0.0102239	0.0306564	0.0379685	0.0515925	0.0713929	0.0969891		2848	0.549975
347.619	0.0102407	0.0307578	0.0380999	0.0517168	0.0715518	0.0973954		2888	0.548069
352.381	0.010264	0.0308749	0.0382442	0.0518441	0.0717267	0.0977918		2928	0.549769
357.143	0.0102746	0.0309982	0.0383829	0.0519591	0.0719171	0.0981924		2968	0.55659
361.905	0.0102923	0.0311105	0.038501	0.0520727	0.0721189	0.0986113		3008	0.554386
366.667	0.010311	0.0312292	0.0386495	0.0521911	0.0723178	0.0990411		3048	0.557482
371.429	0.0103321	0.031337	0.0387834	0.0523071	0.0725116	0.0994503		3088	0.555568
376.19	0.0103434	0.0314445	0.0389139	0.0524079	0.0727051	0.0998484		3128	0.564516
380.952	0.0103619	0.0315514	0.0390351	0.0525165	0.0729022	0.100257		3168	0.560919
385.714	0.0103719	0.0316361	0.0391493	0.0526257	0.0730885	0.100636		3208	0.554524
390.476	0.0103966	0.0317496	0.0392623	0.0527346	0.0732751	0.101018		3248	0.556012
395.238	0.0104189	0.0318636	0.0394024	0.0528638	0.0734643	0.101382		3288	0.546671
400	0.0104315	0.0319719	0.0395277	0.0530038	0.0736398	0.101741		3328	0.545871
404.762	0.0104414	0.0320668	0.0396311	0.0531225	0.0737968	0.102076		3368	0.551404
409.524	0.0104573	0.0321672	0.0397474	0.0532377	0.0739544	0.102404		3408	0.548569
414.286	0.0104707	0.0322681	0.0398639	0.0533329	0.0741125	0.102696		3448	0.542124
419.048	0.010488	0.0323744	0.0399867	0.0534431	0.0742995	0.103025		3488	0.548653
423.81	0.0105046	0.0324646	0.0400805	0.0535545	0.0744313	0.103332		3528	0.552337
428.571	0.0105203	0.0325486	0.0401776	0.0536591	0.0745911	0.103649		3568	0.556299
433.333	0.0105386	0.032636	0.0402812	0.0537535	0.0747499	0.103985		3608	0.560588
438.095	0.0105553	0.0327401	0.0403982	0.0538553	0.0749238	0.104319		3648	0.558844
442.857	0.0105705	0.0328363	0.0405098	0.0539588	0.0750791	0.104633		3688	0.560989
447.619	0.0105832	0.0329223	0.0406214	0.0540484	0.0752244	0.104925		3728	0.562766
452.381	0.0105965	0.0330212	0.0407159	0.054113	0.0753519	0.105218		3768	0.562807
457.143	0.0106138	0.0331176	0.0408261	0.0542215	0.0754907	0.105492		3808	0.562788
461.905	0.0106271	0.0332092	0.040939	0.0543073	0.0755994	0.105739		3848	0.562746
466.667	0.0106439	0.0333111	0.0410659	0.0543939	0.0757275	0.105991		3888	0.568606
471.429	0.0106566	0.0334055	0.0411878	0.0544851	0.0758687	0.106235		3928	0.564922
476.19	0.0106704	0.0334932	0.0412785	0.0545814	0.0760116	0.106499		3968	0.558597
480.952	0.0106819	0.0335829	0.0414001	0.0546677	0.0761537	0.106733		4008	0.561232
485.714	0.0106961	0.033673	0.0415025	0.05477	0.0763142	0.106961		4048	0.56631
490.476	0.0107102	0.0337484	0.0416063	0.0548629	0.0764618	0.107211		4088	0.570092
495.238	0.0107251	0.0338327	0.0417019	0.0549477	0.0766014	0.107472		4128	0.572868
500	0.0107415	0.0339094	0.0418048	0.0550269	0.076755	0.107717		4168	0.568637
504.762	0.0107506	0.0339819	0.0418888	0.0551096	0.0769021	0.10797		4208	0.567829
509.524	0.010766	0.034061	0.0419864	0.0551816	0.0770687	0.10821		4248	0.567018
514.286	0.0107734	0.0341303	0.0420816	0.0552686	0.0772249	0.10845		4288	0.568529
519.048	0.0107905	0.0342133	0.042183	0.0553596	0.0773702	0.108685		4328	0.570975
523.81	0.0108036	0.0342836	0.0422787	0.0554332	0.0775049	0.108877		4368	0.572111
528.571	0.0108136	0.0343581	0.0423682	0.0555147	0.0776459	0.109088		4408	0.575463
533.333	0.0108257	0.0344435	0.0424573	0.0555763	0.0777759	0.109308		4448	0.577139
538.095	0.0108335	0.0345074	0.0425281	0.0556233	0.0778988	0.109521		4488	0.566125
542.857	0.0108441	0.0345655	0.042597	0.0556797	0.0780107	0.109711		4528	0.565126
547.619	0.0108548	0.0346375	0.0426805	0.0557467	0.0781462	0.109906		4568	0.566443
552.381	0.0108673	0.0347253	0.042785	0.055836	0.0783054	0.110108		4608	0.559695
557.143	0.0108741	0.0348038	0.0428815	0.0559219	0.0784587	0.110317		4648	0.563822
561.905	0.0108868	0.0348795	0.0429759	0.0560003	0.0785738	0.110516		4688	0.569224
566.667	0.0108984	0.0349676	0.0430754	0.0560584	0.0786628	0.110711		4728	0.5679
571.429	0.010909	0.0350236	0.0431599	0.0561099	0.0787486	0.110892		4768	0.566956
576.19	0.0109201	0.0350978	0.0432447	0.0561668	0.0788374	0.111072		4808	0.573729
580.952	0.0109308	0.0351659	0.0433195	0.0562432	0.0789651	0.111286		4848	0.568386
585.714	0.0109338	0.0352299	0.0434042	0.0563101	0.0790751	0.111447		4888	0.559845
590.476	0.0109463	0.0353072	0.0434953	0.0564019	0.0791997	0.111614		4928	0.556234
595.238	0.0109504	0.03537	0.0435735	0.0564895	0.0793232	0.111809		4968	0.558324
600	0.0109586	0.0354316	0.0436555	0.0565973	0.0794491	0.112012		5008	0.556865
604.762	0.0109734	0.0355015	0.0437354	0.0567047	0.0795567	0.112191		5048	0.557257
609.524	0.0109789	0.0355684	0.0438156	0.0567871	0.0796371	0.112376		5088	0.569893
614.286	0.0109879	0.0356354	0.0438945	0.0568502	0.0797318	0.112602		5128	0.575389
619.048	0.0110017	0.0357064	0.0439764	0.0569295	0.0798212	0.112806		5168	0.576894
623.81	0.0110147	0.0357833	0.0440509	0.0569992	0.0798953	0.11301		5208	0.580866
628.571	0.0110241	0.0358593	0.0441379	0.0570573	0.079959	0.113194		5248	0.575086
633.333	0.0110327	0.0359412	0.0442256	0.0571346	0.0800382	0.113416		5288	0.576427
638.095	0.0110409	0.0360023	0.0443194	0.0572122	0.0801001	0.113608		5328	0.581929
642.857	0.0110516	0.0360523	0.0443963	0.0572767	0.0801816	0.113811		5368	0.575189
647.619	0.0110588	0.0361126	0.0444692	0.0573468	0.0802581	0.113994		5408	0.579992
652.381	0.011066	0.0361673	0.0445462	0.0574065	0.080322	0.114193		5448	0.594531
657.143	0.0110708	0.0362302	0.0446374	0.0574692	0.0804014	0.11441		5488	0.596653
661.905	0.0110831	0.0363017	0.044696	0.0575553	0.0804851	0.114623		5528	0.58812
666.667	0.0110929	0.0363835	0.0447872	0.0576335	0.0805783	0.114824		5568	0.592685
671.429	0.0110973	0.0364449	0.0448485	0.0576929	0.0806717	0.115042		5608	0.594134
676.19	0.0111085	0.0365173	0.0449324	0.0577573	0.0807392	0.115253		5648	0.593467
680.952	0.0111092	0.0365679	0.0450069	0.0578292	0.0808068	0.115456		5688	0.601272
685.714	0.0111204	0.0366387	0.0450911	0.0579175	0.0808591	0.115638		5728	0.613692
690.476	0.0111337	0.0366983	0.0451565	0.0579799	0.080923	0.115815		5768	0.622439
695.238	0.0111398	0.0367678	0.0452302	0.0580643	0.0809963	0.115999		5808	0.61809
700	0.0111459	0.0368232	0.0452975	0.0581159	0.0810737	0.116202		5848	0.612829
704.762	0.0111573	0.036901	0.0453976	0.058185	0.0811528	0.116378		5888	0.601519
709.524	0.0111636	0.0369614	0.0454731	0.0582588	0.0812546	0.116578		5928	0.611316
714.286	0.0111685	0.0370265	0.0455472	0.0583166	0.08133	0.116742		5968	0.619738
719.048	0.0111771	0.0370967	0.0456137	0.0583697	0.0813964	0.116933
723.81	0.0111929	0.0371613	0.0456914	0.0584215	0.0814834	0.117132
728.571	0.0112011	0.0372243	0.0457596	0.0584839	0.0815669	0.117312
733.333	0.0112055	0.0372959	0.0458276	0.0585396	0.0816372	0.117467
738.095	0.0112107	0.0373694	0.0458962	0.0585698	0.0816974	0.117633
742.857	0.0112225	0.0374338	0.0459718	0.0585866	0.0817796	0.117798
747.619	0.0112279	0.0374963	0.0460461	0.0586275	0.0818559	0.117961
752.381	0.0112362	0.0375445	0.0461078	0.0586678	0.081923	0.118129
757.143	0.0112431	0.0376112	0.0461838	0.0587176	0.0819923	0.118269
761.905	0.0112452	0.0376544	0.0462552	0.0587515	0.0820724	0.118441
766.667	0.0112476	0.0377015	0.0463046	0.0588076	0.0821399	0.11861
771.429	0.0112599	0.0377716	0.0463833	0.058874	0.0822035	0.118776
776.19	0.0112684	0.0378331	0.0464582	0.0589372	0.0822587	0.118931
780.952	0.0112731	0.0378965	0.046523	0.0589819	0.0823203	0.119093
785.714	0.0112846	0.0379494	0.0465759	0.0589998	0.0823649	0.119222
790.476	0.0112884	0.038001	0.046621	0.0590319	0.0824037	0.119359
795.238	0.0112963	0.0380661	0.0466891	0.0590771	0.0824301	0.119501
800	0.0113038	0.0381232	0.0467566	0.0591081	0.0824805	0.119602
804.762	0.0113107	0.0381831	0.0468149	0.0591542	0.0825419	0.119712
809.524	0.0113171	0.0382302	0.0468669	0.0592019	0.0825908	0.119831
814.286	0.0113231	0.0382745	0.0469241	0.0592484	0.0826392	0.119962
819.048	0.0113353	0.0383276	0.0470006	0.0592942	0.0826956	0.120101
823.81	0.0113365	0.0383679	0.0470514	0.0593371	0.0827381	0.120267
828.571	0.0113531	0.0384293	0.0471162	0.0593814	0.0827976	0.120442
833.333	0.0113547	0.0384786	0.0471782	0.0594466	0.0828794	0.12061
838.095	0.0113601	0.0385288	0.0472412	0.0595173	0.0829617	0.120757
842.857	0.0113743	0.0385764	0.047322	0.0595943	0.0830392	0.1209
847.619	0.0113744	0.0386342	0.0473857	0.0596783	0.0831349	0.12106
852.381	0.0113777	0.0386808	0.0474338	0.0597375	0.0831927	0.12119
857.143	0.0113883	0.0387327	0.0475081	0.059796	0.0832569	0.121291
861.905	0.0113886	0.038777	0.047569	0.0598533	0.0833252	0.121411
866.667	0.0113967	0.0388221	0.0476239	0.059918	0.0833798	0.121525
871.429	0.0114007	0.0388794	0.0476661	0.0599692	0.0834324	0.121624
876.19	0.0114086	0.0389324	0.0477341	0.0600372	0.0834802	0.121751
880.952	0.0114133	0.0389795	0.0478083	0.0600844	0.0835105	0.121873
885.714	0.0114171	0.0390121	0.0478702	0.0601351	0.0835673	0.121985
890.476	0.011428	0.0390512	0.0479294	0.0601746	0.0836208	0.12212
895.238	0.0114341	0.0391107	0.0479891	0.0602052	0.0836416	0.122248
900	0.0114422	0.0391676	0.0480436	0.0602483	0.083677	0.122363
904.762	0.0114507	0.0392148	0.0480955	0.060291	0.0837118	0.122473
909.524	0.0114555	0.0392797	0.0481616	0.0603222	0.0837515	0.122563
914.286	0.0114591	0.0393499	0.0482176	0.0603526	0.0837795	0.122661
919.048	0.0114684	0.0394092	0.0482644	0.0603679	0.0838091	0.122747
923.81	0.0114679	0.0394445	0.0483047	0.060379	0.0838623	0.12285
928.571	0.011468	0.0394902	0.0483585	0.0604215	0.0839289	0.122962
933.333	0.0114784	0.0395301	0.0484057	0.060438	0.0839663	0.123084
938.095	0.0114873	0.0395823	0.0484707	0.0604595	0.0840042	0.12318
942.857	0.0114892	0.0396328	0.0485167	0.0604973	0.0840216	0.123252
947.619	0.0114924	0.0396652	0.0485627	0.0605278	0.0840558	0.123332
952.381	0.0114957	0.0397139	0.0486016	0.0605666	0.0840801	0.123432
957.143	0.0115016	0.03976	0.04865	0.0606229	0.0841074	0.123534
961.905	0.0115095	0.0397987	0.0486996	0.0606469	0.0841496	0.123625
966.667	0.0115146	0.039845	0.0487474	0.0607018	0.0842011	0.123714
971.429	0.011516	0.0398862	0.0487739	0.0607253	0.0842295	0.12381
976.19	0.0115232	0.0399217	0.0488091	0.0607734	0.0842768	0.123915
980.952	0.0115277	0.0399602	0.0488521	0.0608241	0.0842912	0.12399
985.714	0.011537	0.039991	0.0489061	0.0608683	0.0843046	0.124073
990.476	0.0115409	0.0400276	0.0489609	0.0609	0.084341	0.124134
995.238	0.0115433	0.0400641	0.0490148	0.0609338	0.0843611	0.124181
1000	0.0115469	0.0401051	0.0490589	0.0609573	0.0843842	0.124234
1004.76	0.011548	0.0401272	0.0491125	0.0610012	0.0844222	0.124284
1009.52	0.0115576	0.0401659	0.0491639	0.0610304	0.0844423	0.12433
1014.29	0.0115623	0.0402073	0.0492197	0.0610753	0.0844739	0.124385
1019.05	0.0115585	0.0402469	0.0492685	0.0611202	0.0845067	0.124449
1023.81	0.011571	0.0402916	0.0492997	0.0611668	0.0845446	0.124513
1028.57	0.0115727	0.0403384	0.0493344	0.0612038	0.0845844	0.12461
1033.33	0.0115823	0.0403956	0.0493766	0.0612423	0.0846134	0.124681
1038.1	0.0115885	0.0404504	0.0494492	0.0612886	0.0846501	0.12476
1042.86	0.0115933	0.0404823	0.0495127	0.0613098	0.0846741	0.124823
1047.62	0.0115984	0.0405173	0.0495527	0.0613477	0.0847234	0.124879
1052.38	0.0116003	0.0405475	0.0495954	0.0613998	0.0847592	0.124962
1057.14	0.0115992	0.0405991	0.0496283	0.0614366	0.084803	0.125043
1061.9	0.0116065	0.0406396	0.0496739	0.0614951	0.0848475	0.125088
1066.67	0.0116096	0.0406832	0.0497187	0.061536	0.0848866	0.125135
1071.43	0.011614	0.0407181	0.0497567	0.0615778	0.0849191	0.12516
1076.19	0.0116156	0.0407562	0.0498029	0.0616351	0.0849558	0.125193
1080.95	0.0116219	0.0407935	0.0498428	0.0616743	0.0849982	0.125213
1085.71	0.0116251	0.0408095	0.0498792	0.0617393	0.0850549	0.125247
1090.48	0.0116309	0.0408495	0.0499168	0.061794	0.0851302	0.125275
1095.24	0.0116342	0.0408934	0.0499685	0.061847	0.0851816	0.125298
1100	0.0116347	0.0409312	0.0500273	0.0618907	0.0852165	0.125305
1104.76	0.0116337	0.0409577	0.0500763	0.0619218	0.0852389	0.125305
1109.52	0.0116365	0.0409758	0.050106	0.0619251	0.0852658	0.12532
1114.29	0.0116453	0.0410213	0.0501585	0.0619354	0.0852897	0.125314
1119.05	0.011648	0.0410596	0.0502011	0.0619428	0.0853322	0.125317
1123.81	0.0116506	0.041096	0.0502495	0.0619545	0.0853958	0.125324
1128.57	0.0116534	0.041134	0.0502925	0.0619702	0.0854331	0.125328
1133.33	0.0116569	0.0411767	0.0503402	0.0620035	0.0854738	0.125349
1138.1	0.0116587	0.0412238	0.0503932	0.0620295	0.0855345	0.125389
1142.86	0.0116637	0.0412674	0.0504355	0.0620587	0.0855469	0.125392
1147.62	0.0116634	0.0413005	0.0504837	0.0620905	0.085567	0.12543
1152.38	0.0116773	0.0413266	0.0505143	0.0621171	0.0856046	0.125444
1157.14	0.0116764	0.041337	0.0505378	0.062155	0.0856445	0.125458
1161.9	0.0116817	0.0413608	0.0505755	0.0621852	0.0856911	0.1255
1166.67	0.0116792	0.0413999	0.0506087	0.0621999	0.0857371	0.125527
1171.43	0.0116808	0.0414318	0.0506434	0.0622397	0.0857816	0.125575
1176.19	0.011681	0.0414444	0.0506729	0.0622764	0.0858137	0.125622
1180.95	0.0116856	0.0414718	0.0507224	0.0623174	0.0858752	0.125693
1185.71	0.0116834	0.0414963	0.0507607	0.0623383	0.0859016	0.125737
1190.48	0.0116937	0.0415381	0.0507832	0.0623677	0.0859443	0.125787
1195.24	0.0116997	0.0415791	0.0508223	0.0624082	0.0859942	0.125814
1200	0.0116992	0.0415984	0.0508561	0.062429	0.0860347	0.12586
1204.76	0.0117047	0.0416223	0.0508883	0.0624599	0.0860674	0.125884
1209.52	0.0117094	0.041637	0.0509121	0.0624705	0.0861106	0.125906
1214.29	0.0117059	0.0416725	0.0509553	0.0624836	0.0861514	0.125944
1219.05	0.01171	0.0416928	0.0509893	0.0625202	0.0861928	0.125979
1223.81	0.0117101	0.0417306	0.0510341	0.0625292	0.0862389	0.126028
1228.57	0.0117151	0.0417707	0.0510707	0.0625552	0.0862899	0.12607
1233.33	0.0117184	0.0417943	0.0510981	0.0625858	0.0863064	0.126095
1238.1	0.0117158	0.0418235	0.051136	0.0626149	0.0863337	0.126093
1242.86	0.0117205	0.0418546	0.0511686	0.0626533	0.0863891	0.126112
1247.62	0.0117196	0.0418859	0.0512097	0.0626697	0.0864177	0.126135
1252.38	0.0117257	0.0419039	0.0512405	0.062712	0.0864284	0.126137
1257.14	0.0117321	0.041928	0.0512769	0.0627451	0.0864726	0.126177
1261.9	0.0117334	0.0419521	0.0512988	0.0627764	0.0864931	0.126206
1266.67	0.0117355	0.0419846	0.0513118	0.0627873	0.086506	0.126244
1271.43	0.0117404	0.0420159	0.0513424	0.0628247	0.0865252	0.126294
1276.19	0.0117432	0.0420456	0.0513743	0.062868	0.0865427	0.126336
1280.95	0.0117514	0.0420803	0.0514066	0.0629047	0.0865605	0.126392
1285.71	0.011753	0.0421133	0.0514515	0.0629356	0.0865571	0.126447
1290.48	0.0117563	0.0421441	0.0514875	0.0629448	0.0865641	0.126479
1295.24	0.0117608	0.0421735	0.0515205	0.0629563	0.0865668	0.126506
1300	0.0117658	0.0422037	0.0515396	0.0629472	0.0865872	0.126547
1304.76	0.011773	0.0422338	0.0515575	0.0629431	0.0866044	0.126547
1309.52	0.0117684	0.042249	0.0515716	0.0629671	0.0866116	0.126542
1314.29	0.011774	0.042275	0.0515878	0.0629798	0.0866172	0.126547
1319.05	0.0117787	0.0423024	0.05162	0.0630054	0.0866349	0.126585
1323.81	0.0117758	0.0423262	0.0516325	0.0630309	0.0866492	0.126615
1328.57	0.0117705	0.0423444	0.0516434	0.0630643	0.0866473	0.126652
1333.33	0.0117816	0.042365	0.0516725	0.0630851	0.0866309	0.12663
1338.1	0.011775	0.0423842	0.051693	0.0630937	0.0866429	0.126653
1342.86	0.0117771	0.042414	0.0517269	0.0631095	0.0866532	0.126674
1347.62	0.0117798	0.0424451	0.0517591	0.0631194	0.0866594	0.126696
1352.38	0.0117898	0.0424647	0.0517868	0.0631142	0.0866744	0.126735
1357.14	0.0117945	0.0424797	0.0518234	0.063111	0.0867008	0.126794
1361.9	0.0117901	0.0425046	0.0518368	0.0630999	0.086721	0.126845
1366.67	0.0117999	0.0425393	0.051867	0.0630905	0.0867387	0.126899
1371.43	0.011807	0.0425622	0.0518923	0.063093	0.0867516	0.126958
1376.19	0.0118092	0.0425827	0.0519041	0.0630671	0.0867604	0.12701
1380.95	0.0118123	0.0425955	0.0519397	0.0630935	0.0868145	0.127064
1385.71	0.011811	0.0426109	0.0519694	0.0631192	0.0868874	0.127125
1390.48	0.0118188	0.042639	0.0519971	0.0631541	0.0869417	0.127173
1395.24	0.0118212	0.0426609	0.052032	0.0631637	0.0869909	0.127227
1400	0.0118233	0.042681	0.0520518	0.0631617	0.0870101	0.127257
1404.76	0.0118313	0.0427041	0.0520931	0.0631698	0.0870404	0.127284
1409.52	0.0118269	0.0427195	0.052126	0.0632009	0.0871053	0.127334
1414.29	0.0118307	0.0427326	0.0521576	0.0632284	0.0871651	0.127397
1419.05	0.0118302	0.0427558	0.0521614	0.0632384	0.0872347	0.127434
1423.81	0.011833	0.0427822	0.0521765	0.0632532	0.0872899	0.12745
1428.57	0.0118402	0.0428075	0.0521992	0.0632608	0.0873383	0.12746
1433.33	0.0118438	0.0428393	0.0522216	0.0632621	0.0874054	0.127479
1438.1	0.0118479	0.0428559	0.052236	0.0632656	0.0874343	0.127474
1442.86	0.0118418	0.04287	0.0522485	0.063274	0.0874683	0.12749
1447.62	0.0118485	0.042884	0.0522687	0.0632761	0.0875112	0.127523
1452.38	0.0118437	0.0428984	0.0522819	0.0632759	0.0875787	0.12757
1457.14	0.0118507	0.0429108	0.0522958	0.0632668	0.0876255	0.127612
1461.9	0.0118509	0.0429155	0.0523105	0.0632579	0.08768	0.127668
1466.67	0.0118486	0.0429465	0.052329	0.0632549	0.0877678	0.127755
1471.43	0.0118564	0.0429605	0.0523401	0.0632723	0.0878419	0.127815
1476.19	0.0118593	0.042985	0.052373	0.0632615	0.0879118	0.12787
1480.95	0.0118595	0.0430111	0.052394	0.0632438	0.0879976	0.127918
1485.71	0.0118583	0.0430114	0.0523968	0.0632346	0.0880627	0.127956
1490.48	0.0118585	0.04302	0.0524062	0.0632236	0.0881204	0.128002
1495.24	0.011859	0.0430193	0.0524191	0.0632289	0.0881468	0.128009
1500	0.0118613	0.0430319	0.0524415	0.0632495	0.0882099	0.128041
1504.76	0.0118598	0.0430658	0.052469	0.0632743	0.0882756	0.128096
1509.52	0.0118593	0.0430895	0.0525085	0.0633087	0.0883345	0.128147
1514.29	0.0118674	0.0431105	0.0525193	0.0633443	0.0883604	0.12819
1519.05	0.0118689	0.0431298	0.0525379	0.063354	0.0884063	0.128239
1523.81	0.0118704	0.0431511	0.052556	0.0633853	0.0884215	0.128288
1528.57	0.0118722	0.0431648	0.0525739	0.0634224	0.0884184	0.128313
1533.33	0.0118748	0.0431813	0.052587	0.0634527	0.0884476	0.128334
1538.1	0.0118775	0.0431993	0.0525995	0.0634896	0.0884821	0.128355
1542.86	0.0118804	0.0432311	0.0526181	0.0635157	0.0884986	0.128395
1547.62	0.0118812	0.0432567	0.0526327	0.0635345	0.0885368	0.128433
1552.38	0.0118886	0.0432716	0.052672	0.0635631	0.0885799	0.128463
1557.14	0.0118839	0.0432896	0.0526927	0.0635894	0.0885821	0.128476
1561.9	0.0118835	0.0433063	0.0527149	0.0636333	0.0886025	0.128505
1566.67	0.0118911	0.0433199	0.0527388	0.0636615	0.0885991	0.128531
1571.43	0.0118911	0.0433428	0.0527484	0.0636768	0.0886001	0.128566
1576.19	0.0118968	0.0433576	0.0527649	0.0636794	0.0885973	0.128569
1580.95	0.0118985	0.0433816	0.0527914	0.0637041	0.0886075	0.128577
1585.71	0.0119025	0.0433929	0.0528212	0.0637095	0.0886238	0.128599
1590.48	0.0119008	0.043404	0.0528348	0.0637124	0.0886368	0.128619
1595.24	0.0119053	0.0434223	0.0528679	0.0637438	0.0886686	0.128628
1600	0.0119063	0.043447	0.0528927	0.063757	0.0887037	0.128645
1604.76	0.0119036	0.0434614	0.0529059	0.0637784	0.088725	0.128681
1609.52	0.0119101	0.0434712	0.0529292	0.0637928	0.0887234	0.1287
1614.29	0.0119071	0.0434751	0.0529631	0.0637944	0.0887029	0.128732
1619.05	0.011916	0.0434997	0.0530001	0.0638061	0.0887033	0.12878
1623.81	0.0119118	0.0435035	0.0530192	0.0638187	0.0887089	0.12881
1628.57	0.0119156	0.0435123	0.0530366	0.0638094	0.0886937	0.128809
1633.33	0.0119198	0.0435283	0.0530489	0.063805	0.0886753	0.128795
1638.1	0.0119224	0.0435453	0.0530701	0.0638048	0.0886822	0.128798
1642.86	0.0119219	0.043563	0.0530939	0.0638182	0.0886785	0.128805
1647.62	0.0119184	0.0435811	0.0531036	0.0638468	0.088686	0.128817
1652.38	0.0119252	0.0435841	0.0531219	0.0638504	0.0886843	0.128814
1657.14	0.0119271	0.0435881	0.0531473	0.0638649	0.0886977	0.128829
1661.9	0.0119295	0.0436077	0.0531768	0.0638813	0.0886953	0.128846
1666.67	0.0119237	0.0436249	0.0532031	0.0638682	0.0886943	0.128879
1671.43	0.0119265	0.0436461	0.0532526	0.0638796	0.0886655	0.128886
1676.19	0.0119354	0.0436586	0.0532575	0.0638908	0.088648	0.128902
1680.95	0.0119382	0.0436791	0.0532659	0.0638785	0.0886216	0.128918
1685.71	0.0119415	0.0436964	0.0532865	0.0638574	0.0886166	0.128933
1690.48	0.011943	0.0437051	0.053289	0.06386	0.0886376	0.128932
1695.24	0.0119443	0.0437192	0.0532959	0.0638792	0.0886641	0.128944
1700	0.0119452	0.0437307	0.0533164	0.0638938	0.0886829	0.128967
1704.76	0.011946	0.0437514	0.0533291	0.0639126	0.0887158	0.12898
1709.52	0.0119545	0.0437698	0.0533538	0.0639011	0.0887326	0.129004
1714.29	0.0119501	0.0437911	0.0533708	0.0639223	0.0887527	0.12902
1719.05	0.0119485	0.0438034	0.0533889	0.0639296	0.088778	0.129026
1723.81	0.0119532	0.0438184	0.053419	0.0639755	0.0887977	0.129034
1728.57	0.0119528	0.0438256	0.053448	0.0639926	0.0888083	0.12903
1733.33	0.0119549	0.0438441	0.0534663	0.0639996	0.088817	0.129019
1738.1	0.0119555	0.0438477	0.0534881	0.0640282	0.0888278	0.128987
1742.86	0.0119513	0.043872	0.0535207	0.0640595	0.0888473	0.12901
1747.62	0.0119608	0.0438812	0.0535377	0.0640758	0.0888697	0.129005
1752.38	0.0119619	0.0439003	0.0535814	0.0640878	0.088888	0.128958
1757.14	0.0119565	0.0439116	0.053607	0.0640996	0.088906	0.128917
1761.9	0.0119619	0.0439276	0.0536273	0.064122	0.0889131	0.128879
1766.67	0.011962	0.0439306	0.0536378	0.0641183	0.0889163	0.128844
1771.43	0.0119675	0.0439617	0.0536686	0.0641273	0.0889205	0.128812
1776.19	0.0119669	0.0439795	0.0536915	0.0641377	0.0889546	0.12878
1780.95	0.0119722	0.0440062	0.0537094	0.0641556	0.0889605	0.128744
1785.71	0.0119665	0.0440236	0.0537307	0.0641705	0.0889773	0.128735
1790.48	0.0119695	0.0440416	0.0537431	0.0641703	0.0889797	0.128693
1795.24	0.0119704	0.0440653	0.0537578	0.0641554	0.0889606	0.128657
1800	0.0119768	0.0440837	0.0537696	0.0641677	0.0889559	0.12863
1804.76	0.0119803	0.0441074	0.0537978	0.064158	0.0889467	0.12859
1809.52	0.0119748	0.0441101	0.0538119	0.06416	0.0889241	0.128542
1814.29	0.0119764	0.0441333	0.0538352	0.0641827	0.0889004	0.128515
1819.05	0.01198	0.0441433	0.053866	0.0641974	0.0888805	0.128478
1823.81	0.0119786	0.0441528	0.0538913	0.0642004	0.0888645	0.128434
1828.57	0.0119865	0.0441814	0.0539124	0.064207	0.0888412	0.128414
1833.33	0.0119846	0.044203	0.0539274	0.0642135	0.0888178	0.128416
1838.1	0.0119844	0.0442124	0.0539324	0.0642225	0.0888232	0.128436
1842.86	0.0119898	0.0442465	0.053947	0.0642409	0.0888299	0.128462
1847.62	0.0119886	0.04427	0.0539467	0.0642576	0.0888231	0.128495
1852.38	0.0119922	0.0442942	0.0539819	0.0642746	0.0888437	0.128474
1857.14	0.0119923	0.0443051	0.0539802	0.0642715	0.0888736	0.128507
1861.9	0.0119952	0.0443191	0.0539884	0.0642821	0.0888978	0.128526
1866.67	0.0119927	0.0443249	0.0539846	0.0643119	0.0889109	0.128559
1871.43	0.0119879	0.0443289	0.0539834	0.064341	0.0889076	0.128575
1876.19	0.0119889	0.0443215	0.0539879	0.064362	0.0889067	0.128603
1880.95	0.0119958	0.044334	0.0540223	0.0644004	0.0889127	0.128631
1885.71	0.0119976	0.044359	0.0540464	0.0644008	0.0889108	0.128662
1890.48	0.011998	0.0443625	0.0540657	0.0644154	0.0889394	0.128699
1895.24	0.0120001	0.044372	0.0540948	0.0644523	0.0889853	0.128739
1900	0.0119988	0.0443884	0.0541295	0.0644806	0.0890134	0.128788
1904.76	0.0119994	0.0443924	0.0541495	0.0644997	0.089043	0.128846
1909.52	0.0119984	0.0444154	0.0541602	0.0645144	0.0890571	0.128867
1914.29	0.0119964	0.0444177	0.0541613	0.0645309	0.0890828	0.128903
1919.05	0.0120041	0.0444393	0.0541653	0.064545	0.089116	0.128943
1923.81	0.0119974	0.0444578	0.0541637	0.0645587	0.0891515	0.128984
1928.57	0.0119971	0.0444669	0.0541738	0.0645767	0.0891667	0.129041
1933.33	0.0120022	0.0444742	0.0541932	0.0645785	0.0891477	0.12905
1938.1	0.0120098	0.0444792	0.054193	0.0645835	0.0891352	0.129072
1942.86	0.0120134	0.0444801	0.0541964	0.0645715	0.0891233	0.129067
1947.62	0.0120009	0.0444803	0.0542087	0.0645773	0.0891252	0.129081
1952.38	0.0120049	0.0444947	0.0542338	0.0645722	0.0891131	0.129079
1957.14	0.0120067	0.0444984	0.054236	0.0645573	0.0890932	0.129088
1961.9	0.0120111	0.0445268	0.0542663	0.0645715	0.0890774	0.129085
1966.67	0.012015	0.0445553	0.0542822	0.0645681	0.0890808	0.129116
1971.43	0.0120137	0.0445626	0.0542992	0.0645928	0.0890849	0.12912
1976.19	0.0120202	0.0445754	0.0543043	0.0646039	0.0890703	0.129124
1980.95	0.0120196	0.0445849	0.0543295	0.0646101	0.0890702	0.129136
1985.71	0.0120167	0.0445893	0.0543409	0.0646236	0.0890566	0.129133
1990.48	0.0120154	0.0446025	0.0543526	0.0646419	0.0890462	0.129145
1995.24	0.0120075	0.0446198	0.0543697	0.0646533	0.0890502	0.129144
2000	0.0120083	0.0446303	0.0543885	0.0646693	0.0890525	0.129164
2004.76	0.0120118	0.0446466	0.0544033	0.0646699	0.0890407	0.129193
2009.52	0.0120145	0.0446749	0.054408	0.0646644	0.0890555	0.129228
2014.29	0.0120119	0.0446845	0.0544262	0.0646328	0.0890679	0.129277
2019.05	0.0120162	0.0447036	0.0544047	0.0646069	0.0890648	0.129318
2023.81	0.012009	0.0447074	0.0544098	0.0645938	0.0890753	0.129387
2028.57	0.012011	0.0447131	0.0544052	0.0645854	0.089094	0.129412
2033.33	0.0120182	0.0447327	0.0544216	0.0645881	0.0891146	0.129477
2038.1	0.0120189	0.0447453	0.0544333	0.0646027	0.089132	0.12956
2042.86	0.012022	0.0447589	0.0544397	0.0646006	0.0891438	0.129624
2047.62	0.0120174	0.044771	0.0544382	0.0645806	0.0891359	0.129668
2052.38	0.0120228	0.0447748	0.0544625	0.0645781	0.0891386	0.129712
2057.14	0.0120208	0.0447777	0.0544813	0.064563	0.0891223	0.129739
2061.9	0.0120187	0.0447915	0.0544853	0.0645725	0.0891267	0.129797
2066.67	0.0120235	0.0447956	0.0545011	0.0645675	0.0891313	0.129872
2071.43	0.0120154	0.0447924	0.0545064	0.06456	0.0891611	0.12995
2076.19	0.0120099	0.0448009	0.0545279	0.0645623	0.0891789	0.130018
2080.95	0.0120121	0.0448021	0.0545452	0.0645725	0.0891951	0.130098
2085.71	0.0120173	0.0448233	0.0545519	0.0645919	0.0892236	0.13018
2090.48	0.0120193	0.0448187	0.0545718	0.0646047	0.0892424	0.130257
2095.24	0.0120152	0.0448148	0.0545819	0.0645889	0.089254	0.130327
2100	0.0120232	0.044815	0.0545973	0.0645624	0.0892528	0.130385
2104.76	0.0120188	0.0448143	0.0546059	0.0645566	0.0892616	0.130448
2109.52	0.0120232	0.0448238	0.0546171	0.0645771	0.0892913	0.130523
2114.29	0.0120291	0.0448264	0.0546369	0.0645958	0.0893172	0.130589
2119.05	0.0120253	0.0448282	0.0546289	0.0646152	0.0893171	0.130644
2123.81	0.0120275	0.0448336	0.0546296	0.0646193	0.0892936	0.13067
2128.57	0.0120265	0.0448474	0.0546391	0.0646319	0.089289	0.130732
2133.33	0.012025	0.0448619	0.0546431	0.0646424	0.0892913	0.130778
2138.1	0.0120223	0.0448553	0.0546402	0.0646367	0.089298	0.130815
2142.86	0.0120253	0.0448622	0.0546479	0.0646382	0.0892972	0.130838
2147.62	0.012027	0.0448723	0.0546401	0.0646355	0.0893099	0.13089
2152.38	0.0120183	0.0448797	0.0546464	0.0646322	0.0892991	0.130955
2157.14	0.0120181	0.0448916	0.0546599	0.0646523	0.0892902	0.131015
2161.9	0.0120248	0.0448997	0.0546582	0.064669	0.0892963	0.131067
2166.67	0.0120266	0.0449143	0.0546687	0.0646999	0.0893033	0.131137
2171.43	0.0120241	0.0449238	0.0546739	0.0647022	0.0893063	0.131213
2176.19	0.012022	0.0449222	0.054688	0.0646916	0.0893312	0.131279
2180.95	0.0120196	0.0449261	0.0547029	0.0646941	0.0893301	0.131336
2185.71	0.0120213	0.0449382	0.0547299	0.0647005	0.0893316	0.1314
2190.48	0.012024	0.0449449	0.0547352	0.0647076	0.0893438	0.131439
2195.24	0.0120236	0.0449631	0.0547274	0.0647239	0.0893526	0.13146
2200	0.0120218	0.0449594	0.0547279	0.0647224	0.0893404	0.131481
2204.76	0.0120219	0.0449831	0.0547506	0.0647441	0.0893458	0.131503
2209.52	0.0120243	0.044988	0.0547613	0.0647418	0.0893309	0.131552
2214.29	0.0120162	0.0449953	0.0547532	0.0647365	0.0893217	0.131566
2219.05	0.0120174	0.0449852	0.0547545	0.0647423	0.089336	0.13159
2223.81	0.0120225	0.0449767	0.054755	0.0647506	0.0893284	0.131601
2228.57	0.0120171	0.0449657	0.0547536	0.0647631	0.0893076	0.131624
2233.33	0.0120142	0.0449541	0.0547537	0.0647842	0.089305	0.131634
2238.1	0.0120192	0.0449498	0.0547631	0.064783	0.0892839	0.131632
2242.86	0.012018	0.0449433	0.0547733	0.064789	0.0892583	0.131616
2247.62	0.0120155	0.0449443	0.0547816	0.0648046	0.0892362	0.131637
2252.38	0.0120136	0.0449442	0.0548019	0.0648412	0.0892375	0.13167
2257.14	0.0120219	0.044945	0.0548066	0.0648404	0.0892382	0.131681
2261.9	0.0120097	0.0449513	0.0548088	0.0648579	0.089288	0.131742
2266.67	0.0120131	0.0449701	0.0548215	0.0648707	0.0893384	0.13181
2271.43	0.0120094	0.0449885	0.0548331	0.0648825	0.0893916	0.131862
2276.19	0.0120148	0.0450014	0.0548425	0.0649055	0.0894123	0.13187
2280.95	0.0120094	0.0450043	0.0548443	0.0649413	0.0894376	0.131891
2285.71	0.0120045	0.0449878	0.0548506	0.0649603	0.0894611	0.131932
2290.48	0.0120076	0.0449873	0.0548618	0.064988	0.0894773	0.13195
2295.24	0.0120053	0.0449866	0.0548699	0.0650196	0.0895382	0.132
2300	0.0120113	0.0449904	0.0548686	0.0650225	0.0895602	0.132013
2304.76	0.0120089	0.0449818	0.0548771	0.0650352	0.089615	0.132058
2309.52	0.0120035	0.0449895	0.054897	0.0650422	0.089658	0.132068
2314.29	0.0120071	0.0449923	0.0548955	0.0650239	0.0896781	0.132084
2319.05	0.0120068	0.0449776	0.0548916	0.0650235	0.0897019	0.132124
2323.81	0.0120058	0.0449877	0.0548914	0.0650479	0.0897252	0.132149
2328.57	0.0120064	0.0449969	0.0548846	0.065073	0.0897503	0.132153
2333.33	0.0120107	0.0450021	0.0548804	0.0650813	0.0897915	0.132176
2338.1	0.0120071	0.0450076	0.0548789	0.0651137	0.0898429	0.132204
2342.86	0.0120126	0.0450097	0.0548867	0.0651326	0.0898977	0.132227
2347.62	0.0120115	0.0449906	0.05487	0.0651359	0.089924	0.132251
2352.38	0.0120083	0.045002	0.0548842	0.0651665	0.0899863	0.132292
2357.14	0.0120111	0.0450155	0.0548917	0.0651724	0.0900202	0.132336
2361.9	0.0120149	0.0450208	0.0549016	0.0651846	0.0900694	0.132404
2366.67	0.0120055	0.0450247	0.0549186	0.0651854	0.0901121	0.132454
2371.43	0.0120129	0.0450372	0.0549358	0.065194	0.0901311	0.132487
2376.19	0.0120105	0.045054	0.0549397	0.0651909	0.0901294	0.132496

## Sheet: Ext.Dat.5B
x1	y1	y2	y3	y4	y5	y6		x2	y7		Notes:
4.7619	0.00778904	0.0147289	0.0159586	0.0165548	0.0167802	0.0168826		8	-0.00458505			x1: dt
9.52381	0.0084834	0.0204578	0.0234105	0.0248592	0.0254445	0.0256272		48	0.00815041			y1: 40 kb
14.2857	0.0087133	0.0240958	0.029063	0.0315087	0.0322991	0.0327136		88	0.057078			y2: 96 kb
19.0476	0.00883747	0.0266008	0.0336209	0.0371819	0.0381831	0.0388418		128	0.153632			y3: 152 kb
23.8095	0.00892402	0.0284988	0.0375242	0.0422533	0.0434631	0.0443908		168	0.260947			y4: 304 kb
28.5714	0.00898857	0.0299323	0.0408886	0.0469134	0.0484192	0.0496646		208	0.34984			y5: 544 kb
33.3333	0.00903268	0.0310518	0.0437988	0.0511602	0.0530041	0.0545283		248	0.416661			y6: 1 Mb
38.0952	0.00907352	0.0320366	0.0462597	0.0551753	0.0572771	0.0590495		288	0.462984
42.8571	0.00907065	0.0327009	0.0483373	0.0588558	0.0613744	0.0631995		328	0.492			x2: Genomic distance
47.619	0.00909648	0.0332913	0.0502341	0.0624158	0.0652551	0.0672907		368	0.514191			y7: scaling exponent
52.381	0.00910587	0.0337053	0.0518295	0.0657404	0.0690736	0.0712427		408	0.524862
57.1429	0.00913299	0.0341326	0.053305	0.0688033	0.0726615	0.0749692		448	0.532724
61.9048	0.00912888	0.0344963	0.0546431	0.0716001	0.0760597	0.0785109		488	0.542247
66.6667	0.0091632	0.0347871	0.0557531	0.0742896	0.0793281	0.0820105		528	0.546736
71.4286	0.0091411	0.0349762	0.0567632	0.0768318	0.0824928	0.0852946		568	0.551598
76.1905	0.0091395	0.0352156	0.0578169	0.0794429	0.0856428	0.0886457		608	0.550725
80.9524	0.00918096	0.0354931	0.058756	0.0819562	0.0886378	0.0919786		648	0.553434
85.7143	0.00912019	0.0357011	0.0596315	0.0843054	0.0915293	0.09504		688	0.559637
90.4762	0.00914788	0.0358909	0.0606232	0.0866191	0.0944464	0.0980667		728	0.563845
95.2381	0.00912911	0.0360551	0.0614222	0.0888055	0.0972605	0.100992		768	0.564012
100	0.00914622	0.0360969	0.0620845	0.0909189	0.0999157	0.103735		808	0.564141
104.762	0.00916366	0.036171	0.0627405	0.0930167	0.102566	0.106415		848	0.565065
109.524	0.00915731	0.0363489	0.0634916	0.0950449	0.105236	0.109021		888	0.562803
114.286	0.00916421	0.0364688	0.0640429	0.0970252	0.107834	0.111688		928	0.563866
119.048	0.00917107	0.0365097	0.0645503	0.0987655	0.110456	0.114244		968	0.56605
123.81	0.00914375	0.0366037	0.0649518	0.100398	0.112943	0.11666		1008	0.567576
128.571	0.00913167	0.0366926	0.0653349	0.101826	0.115358	0.119055		1048	0.571489
133.333	0.00915131	0.0367625	0.0656463	0.103212	0.117738	0.121299		1088	0.57629
138.095	0.00914495	0.0367889	0.0659643	0.104644	0.120008	0.123614		1128	0.578187
142.857	0.00914374	0.0369149	0.0663374	0.105997	0.122205	0.125796		1168	0.57878
147.619	0.00916267	0.0369675	0.066668	0.10729	0.12433	0.127964		1208	0.577703
152.381	0.00913768	0.0370722	0.0670099	0.108665	0.12653	0.130147		1248	0.574323
157.143	0.00915544	0.0370941	0.0672642	0.109976	0.128715	0.132234		1288	0.574383
161.905	0.00914559	0.0371625	0.0674806	0.111218	0.130801	0.134291		1328	0.575884
166.667	0.00917214	0.0371663	0.0676696	0.11248	0.132791	0.136193		1368	0.577604
171.429	0.00916401	0.0371863	0.0678572	0.113821	0.134867	0.138301		1408	0.576874
176.19	0.00916347	0.0372083	0.0680367	0.114979	0.136808	0.140221		1448	0.575313
180.952	0.00913548	0.0371538	0.0681453	0.116168	0.138628	0.142099		1488	0.573164
185.714	0.00915363	0.0371911	0.0683535	0.11733	0.140346	0.143938		1528	0.573038
190.476	0.00917354	0.0372331	0.068484	0.118361	0.142086	0.145718		1568	0.571242
195.238	0.00917238	0.03725	0.0687069	0.119397	0.143809	0.147486		1608	0.569691
200	0.00915001	0.0372917	0.0689668	0.120427	0.145443	0.149208		1648	0.56645
204.762	0.00916041	0.037347	0.0691867	0.121435	0.147018	0.150899		1688	0.56879
209.524	0.00914429	0.0374279	0.0693768	0.122377	0.148567	0.15263		1728	0.573717
214.286	0.00916446	0.0374951	0.0695952	0.123375	0.150121	0.15432		1768	0.577575
219.048	0.00918598	0.0374951	0.0697316	0.124192	0.151525	0.155812		1808	0.577425
223.81	0.0091568	0.037447	0.0699212	0.125021	0.152972	0.15737		1848	0.576093
228.571	0.00916572	0.0374107	0.0699977	0.125806	0.154296	0.158876		1888	0.576521
233.333	0.00915916	0.0373899	0.0701186	0.126656	0.155726	0.160348		1928	0.580433
238.095	0.00916559	0.0374561	0.0702831	0.127578	0.157101	0.161893		1968	0.584936
242.857	0.009171	0.0375235	0.070332	0.128429	0.158433	0.163375		2008	0.582777
247.619	0.0091831	0.0376081	0.0704184	0.129305	0.159739	0.1649		2048	0.581248
252.381	0.00919059	0.0377235	0.0705769	0.130226	0.161021	0.1664		2088	0.582395
257.143	0.00921562	0.0378321	0.0706288	0.131085	0.162362	0.167923		2128	0.586466
261.905	0.00919666	0.0377744	0.0707058	0.131937	0.163775	0.169478		2168	0.589065
266.667	0.00919696	0.0377952	0.0707823	0.132689	0.165087	0.170948		2208	0.589195
271.429	0.00916409	0.0377187	0.0708286	0.133254	0.166383	0.172404		2248	0.587136
276.19	0.00918118	0.0378244	0.0709293	0.133804	0.167719	0.173868		2288	0.586005
280.952	0.00918447	0.0378261	0.0709526	0.134303	0.168964	0.175317		2328	0.585548
285.714	0.00920095	0.0378397	0.0708874	0.134659	0.170126	0.17647		2368	0.580743
290.476	0.00919599	0.0378302	0.0709519	0.135171	0.171254	0.177569		2408	0.579551
295.238	0.00918507	0.0378098	0.0710756	0.135736	0.17242	0.178818		2448	0.576486
300	0.0091736	0.0378007	0.0710804	0.1362	0.173695	0.180133		2488	0.573845
304.762	0.00918429	0.0377399	0.0711324	0.136575	0.174998	0.181353		2528	0.575095
309.524	0.00918715	0.037734	0.0711474	0.136881	0.176185	0.182518		2568	0.576973
314.286	0.00916242	0.0377568	0.0711866	0.137237	0.177452	0.183667		2608	0.576517
319.048	0.00916963	0.0377279	0.0712036	0.137621	0.178708	0.184906		2648	0.578274
323.81	0.00916958	0.0377472	0.0711827	0.13799	0.179834	0.186097		2688	0.58131
328.571	0.00917101	0.0377216	0.0710876	0.138389	0.180993	0.187385		2728	0.582184
333.333	0.00918262	0.037722	0.0710692	0.138833	0.18223	0.188712		2768	0.578077
338.095	0.00915683	0.0376884	0.0710605	0.139344	0.183365	0.189897		2808	0.574396
342.857	0.00913846	0.0375689	0.0710129	0.139687	0.184484	0.191072		2848	0.573762
347.619	0.00916001	0.0375704	0.0709992	0.140068	0.185627	0.192264		2888	0.573029
352.381	0.00917125	0.0375439	0.0710938	0.14046	0.186799	0.19358		2928	0.573222
357.143	0.0091714	0.0375581	0.0712164	0.140859	0.188013	0.194762		2968	0.575948
361.905	0.00915263	0.0376029	0.0711789	0.14118	0.189152	0.195876		3008	0.582664
366.667	0.00918123	0.0377228	0.0713083	0.141501	0.190247	0.19699		3048	0.586003
371.429	0.00917666	0.037794	0.0713	0.141813	0.191199	0.198071		3088	0.585052
376.19	0.0092088	0.0378076	0.0713582	0.142108	0.192173	0.199163		3128	0.580663
380.952	0.00919589	0.0378014	0.0713608	0.142486	0.193259	0.20034		3168	0.57268
385.714	0.00919899	0.0378886	0.0714292	0.142963	0.194326	0.201613		3208	0.566601
390.476	0.0092185	0.0379478	0.0715626	0.143472	0.195455	0.202892		3248	0.566931
395.238	0.00918963	0.0379178	0.0716121	0.143952	0.196522	0.204119		3288	0.566141
400	0.00917272	0.038005	0.0717039	0.14445	0.197505	0.205218		3328	0.570866
404.762	0.00919793	0.0379784	0.0717761	0.145026	0.19849	0.206461		3368	0.575364
409.524	0.00917657	0.0379737	0.0718881	0.145566	0.199386	0.207786		3408	0.58019
414.286	0.00918776	0.0379397	0.0719309	0.146066	0.200175	0.208858		3448	0.580178
419.048	0.00917635	0.0378135	0.0719615	0.146588	0.200988	0.209991		3488	0.58245
423.81	0.00917776	0.0377613	0.0720417	0.14713	0.201798	0.211023		3528	0.581614
428.571	0.00918334	0.0378053	0.0720938	0.14771	0.202724	0.212163		3568	0.581579
433.333	0.00917762	0.0377811	0.0721911	0.148172	0.203631	0.213189		3608	0.585305
438.095	0.00916288	0.0377313	0.0722599	0.148646	0.204529	0.214157		3648	0.58542
442.857	0.0091684	0.0377646	0.0723583	0.149021	0.205415	0.215053		3688	0.582276
447.619	0.00917161	0.0378134	0.0724637	0.14947	0.206406	0.216089		3728	0.58627
452.381	0.00916829	0.0378004	0.0725151	0.149812	0.207493	0.217091		3768	0.590207
457.143	0.00915408	0.0377584	0.0725793	0.150149	0.208508	0.218122		3808	0.590726
461.905	0.00918102	0.0378032	0.0727579	0.150459	0.209475	0.219246		3848	0.585792
466.667	0.00917269	0.037865	0.0729477	0.15087	0.210524	0.220583		3888	0.588465
471.429	0.0091675	0.0379595	0.0731283	0.151234	0.211467	0.221796		3928	0.593063
476.19	0.00915321	0.0379983	0.0732924	0.151559	0.21237	0.223019		3968	0.602754
480.952	0.00917324	0.0380758	0.0734958	0.152073	0.213391	0.224401		4008	0.606905
485.714	0.00918235	0.038161	0.0736025	0.15249	0.214258	0.225648		4048	0.602526
490.476	0.00918372	0.03824	0.0738082	0.153008	0.21516	0.226842		4088	0.596615
495.238	0.00918442	0.0383223	0.0738993	0.153319	0.215992	0.227916		4128	0.594494
500	0.00919105	0.0383935	0.0739775	0.153624	0.216846	0.229145		4168	0.592741
504.762	0.00918511	0.0383116	0.0739682	0.15385	0.217642	0.230177		4208	0.583768
509.524	0.00918133	0.0382683	0.0738601	0.154023	0.218391	0.231138		4248	0.574323
514.286	0.00919472	0.0382405	0.073787	0.154132	0.219117	0.232152		4288	0.569223
519.048	0.00917931	0.0382022	0.0737786	0.154369	0.219852	0.233187		4328	0.568161
523.81	0.00919116	0.0381082	0.0736513	0.154631	0.220481	0.234147		4368	0.568772
528.571	0.00917621	0.0380469	0.0735275	0.15484	0.221145	0.235204		4408	0.566027
533.333	0.00915344	0.0379891	0.0733813	0.155146	0.221885	0.236395		4448	0.567174
538.095	0.00915295	0.0380311	0.0733982	0.155441	0.222538	0.237546		4488	0.574891
542.857	0.00914531	0.0380083	0.0734062	0.155638	0.223118	0.23867		4528	0.583928
547.619	0.00918475	0.0379919	0.0733721	0.15598	0.223735	0.239777		4568	0.590345
552.381	0.00918212	0.0379592	0.0733609	0.15625	0.224238	0.240782		4608	0.591823
557.143	0.0091803	0.0379207	0.0732276	0.156432	0.224765	0.241717		4648	0.582658
561.905	0.00919315	0.0378475	0.0731147	0.156674	0.225247	0.242742		4688	0.577602
566.667	0.00917644	0.0378067	0.0730294	0.156931	0.225762	0.243761		4728	0.578401
571.429	0.00917577	0.0377745	0.0728893	0.157243	0.226063	0.244716		4768	0.575141
576.19	0.00917921	0.0376566	0.0727736	0.157551	0.226378	0.24573		4808	0.573012
580.952	0.00914095	0.0376681	0.0727722	0.157896	0.22678	0.246664		4848	0.572351
585.714	0.00914371	0.0376284	0.0727923	0.158179	0.227062	0.247509		4888	0.566213
590.476	0.00914485	0.0376989	0.0728221	0.158492	0.227437	0.248403		4928	0.565515
595.238	0.00918032	0.0377747	0.0728674	0.158763	0.227844	0.249227		4968	0.576433
600	0.00916986	0.0378039	0.0728636	0.158939	0.228255	0.250017		5008	0.577291
604.762	0.00917798	0.0378231	0.0728938	0.15904	0.228591	0.250892		5048	0.579819
609.524	0.00916059	0.0378079	0.0728744	0.159137	0.228948	0.251702		5088	0.579392
614.286	0.00916664	0.0377815	0.0727998	0.159219	0.229339	0.252573		5128	0.578666
619.048	0.00915776	0.0378398	0.0729416	0.159414	0.229883	0.253402		5168	0.575692
623.81	0.00915868	0.0378979	0.0730086	0.159607	0.230231	0.254222		5208	0.56797
628.571	0.00917216	0.0379953	0.0731555	0.159807	0.2307	0.255043		5248	0.558601
633.333	0.00916579	0.0380022	0.0731351	0.159878	0.231114	0.25583		5288	0.559535
638.095	0.00916652	0.0379294	0.0731501	0.159931	0.231651	0.256734		5328	0.558913
642.857	0.00915717	0.0378902	0.0732389	0.159981	0.232065	0.257598		5368	0.558036
647.619	0.00917331	0.037825	0.0733907	0.160238	0.232647	0.258657		5408	0.569437
652.381	0.00916503	0.0377781	0.0734839	0.160611	0.233213	0.259867		5448	0.565333
657.143	0.00915149	0.0377316	0.0735537	0.161035	0.233706	0.261082		5488	0.55985
661.905	0.00916181	0.0377455	0.0735724	0.161267	0.234218	0.262254		5528	0.556594
666.667	0.00919825	0.0377469	0.0735477	0.161335	0.234501	0.263285		5568	0.548519
671.429	0.00916595	0.037728	0.0736173	0.161372	0.234848	0.264476		5608	0.54075
676.19	0.00916677	0.0377806	0.0736555	0.161489	0.235188	0.265633		5648	0.549903
680.952	0.00916194	0.0378645	0.0737407	0.161619	0.235593	0.266633		5688	0.55739
685.714	0.00916341	0.0378876	0.0737809	0.1617	0.235881	0.26756		5728	0.576294
690.476	0.00919905	0.0379522	0.0738267	0.161755	0.236031	0.268424		5768	0.576497
695.238	0.00918952	0.0379637	0.0738469	0.161743	0.236343	0.269344		5808	0.584518
700	0.00917657	0.0379814	0.0738633	0.161645	0.236676	0.27034		5848	0.582568
704.762	0.0091712	0.0380632	0.0739997	0.161549	0.237038	0.271348		5888	0.575214
709.524	0.00917296	0.0381185	0.0740979	0.161357	0.237305	0.272431		5928	0.561765
714.286	0.0092108	0.0382785	0.0742589	0.161261	0.237726	0.273615		5968	0.55981
719.048	0.00918334	0.0382937	0.0742965	0.161146	0.238095	0.274612
723.81	0.00917897	0.0383028	0.0742945	0.160972	0.238455	0.275736
728.571	0.00915885	0.0382545	0.0742967	0.16079	0.238739	0.276839
733.333	0.00919158	0.0382662	0.0743219	0.160785	0.239155	0.277971
738.095	0.00920068	0.0382985	0.074368	0.160728	0.239651	0.27918
742.857	0.00918251	0.0382808	0.0743567	0.160771	0.2402	0.280355
747.619	0.00919302	0.0381939	0.0743719	0.160758	0.24076	0.281648
752.381	0.00918784	0.0380919	0.0743168	0.160736	0.241235	0.282787
757.143	0.00919485	0.0380928	0.0743502	0.160789	0.241729	0.283911
761.905	0.00917509	0.0380287	0.0743382	0.160847	0.242102	0.284861
766.667	0.00914984	0.0379668	0.0742572	0.160985	0.242462	0.285966
771.429	0.00917795	0.0379352	0.0742585	0.160987	0.242769	0.286982
776.19	0.00916154	0.0379819	0.074291	0.160984	0.243109	0.288053
780.952	0.00917142	0.0381342	0.0743299	0.161096	0.24349	0.289181
785.714	0.00918501	0.0382501	0.0743516	0.161205	0.243832	0.290154
790.476	0.00921015	0.0382386	0.0742458	0.161086	0.244138	0.291215
795.238	0.00917804	0.0381859	0.074188	0.161121	0.244464	0.292203
800	0.00918428	0.0381474	0.0740793	0.160976	0.24481	0.293153
804.762	0.00918796	0.0380919	0.0739897	0.161004	0.245182	0.294203
809.524	0.00915239	0.0380119	0.073929	0.161072	0.245533	0.295259
814.286	0.00917418	0.0380009	0.0738364	0.161262	0.245834	0.296349
819.048	0.00916105	0.0380601	0.0737921	0.161554	0.246142	0.297563
823.81	0.00916797	0.0381382	0.0738055	0.161854	0.24657	0.298712
828.571	0.00914915	0.038094	0.0738569	0.162089	0.247039	0.299867
833.333	0.00919312	0.0381526	0.0738806	0.162298	0.247541	0.300973
838.095	0.00918205	0.0382098	0.0739672	0.162635	0.248121	0.302121
842.857	0.00919807	0.0383506	0.0740431	0.162838	0.248507	0.303146
847.619	0.00922448	0.0384165	0.074111	0.163084	0.248774	0.304053
852.381	0.00918741	0.038442	0.0741511	0.16325	0.249152	0.30513
857.143	0.00919996	0.0384532	0.0741509	0.163408	0.249484	0.306204
861.905	0.00924485	0.0384036	0.074135	0.163491	0.249784	0.307175
866.667	0.00920421	0.0384369	0.0742048	0.163723	0.250208	0.308331
871.429	0.00921791	0.0384549	0.074328	0.163901	0.250723	0.309608
876.19	0.00919807	0.0385117	0.0744264	0.164126	0.251153	0.310827
880.952	0.00921064	0.0385707	0.0745211	0.164348	0.251714	0.311969
885.714	0.00920595	0.0385217	0.0745511	0.164522	0.252314	0.31317
890.476	0.00922865	0.0385203	0.0744921	0.164664	0.252892	0.314324
895.238	0.00921197	0.0385951	0.0746503	0.164913	0.253287	0.315458
900	0.00920929	0.0385743	0.0746816	0.165144	0.253771	0.31663
904.762	0.00920896	0.0385599	0.0746977	0.165407	0.254386	0.31792
909.524	0.00921263	0.038493	0.0747389	0.165721	0.25495	0.319137
914.286	0.0092094	0.0385486	0.0748229	0.166053	0.255475	0.320317
919.048	0.00918566	0.0385687	0.0748375	0.166278	0.25599	0.321466
923.81	0.00920169	0.0385963	0.074888	0.166533	0.256361	0.322641
928.571	0.00922852	0.0385759	0.0747962	0.166703	0.256701	0.323745
933.333	0.00919375	0.038464	0.0747143	0.166736	0.257054	0.324775
938.095	0.00918098	0.0385324	0.0746901	0.166831	0.257415	0.326047
942.857	0.00920372	0.0385057	0.0745867	0.166938	0.257846	0.327348
947.619	0.00921507	0.0385016	0.0744983	0.167051	0.258341	0.328768
952.381	0.00922637	0.0385056	0.0744462	0.167168	0.258782	0.330209
957.143	0.00922595	0.0384476	0.0742925	0.167344	0.259223	0.331705
961.905	0.00921858	0.038339	0.0741894	0.167708	0.259746	0.333148
966.667	0.00919522	0.0383344	0.0742383	0.168063	0.260294	0.334542
971.429	0.00921433	0.0382988	0.0741918	0.168473	0.260769	0.335877
976.19	0.00919442	0.0381412	0.0741361	0.168826	0.261173	0.33714
980.952	0.00918345	0.0382426	0.0741508	0.169169	0.261562	0.338301
985.714	0.00920399	0.0382066	0.074125	0.169348	0.261881	0.339386
990.476	0.00920807	0.0382766	0.0741473	0.169626	0.262249	0.340492
995.238	0.00920914	0.0382871	0.0741604	0.169902	0.262501	0.341614
1000	0.00919035	0.0382992	0.0740615	0.170102	0.262638	0.342598
1004.76	0.00920672	0.0383341	0.0739506	0.170373	0.262812	0.343721
1009.52	0.00918734	0.0382445	0.0737703	0.170489	0.262922	0.34472
1014.29	0.00919823	0.0382689	0.0737467	0.170687	0.263127	0.345794
1019.05	0.00921843	0.0382008	0.0735373	0.170777	0.263475	0.346894
1023.81	0.00920665	0.0381232	0.0734983	0.170965	0.26387	0.348097
1028.57	0.0091921	0.0380013	0.0735077	0.171272	0.264313	0.349171
1033.33	0.00918635	0.0379836	0.0735781	0.171419	0.264716	0.350248
1038.1	0.00915368	0.0379357	0.0736151	0.171658	0.265016	0.35132
1042.86	0.00916449	0.0380201	0.0737276	0.172001	0.265432	0.35232
1047.62	0.0091887	0.0380678	0.073852	0.172248	0.265723	0.353205
1052.38	0.00921342	0.0380708	0.073954	0.172442	0.265969	0.354127
1057.14	0.00921299	0.0381054	0.0740951	0.172681	0.266185	0.354957
1061.9	0.00920167	0.0382023	0.0742076	0.17288	0.266493	0.35588
1066.67	0.00918376	0.0381499	0.0741641	0.173071	0.266765	0.356892
1071.43	0.00920147	0.0380604	0.0741085	0.17323	0.266972	0.357726
1076.19	0.00918854	0.038092	0.074206	0.173387	0.267053	0.358497
1080.95	0.00919235	0.0381014	0.07434	0.173548	0.267198	0.359226
1085.71	0.00917199	0.0381875	0.0745167	0.173771	0.267362	0.359939
1090.48	0.00919427	0.0382015	0.0745837	0.173891	0.267511	0.36057
1095.24	0.00920652	0.0382142	0.0746113	0.174131	0.267604	0.361237
1100	0.00917841	0.0381061	0.0746016	0.174239	0.267527	0.361923
1104.76	0.00918647	0.0380685	0.0746014	0.174305	0.267482	0.362497
1109.52	0.00916316	0.0380977	0.0746289	0.174286	0.267374	0.363123
1114.29	0.00919085	0.038081	0.0746044	0.174287	0.267351	0.363785
1119.05	0.00918985	0.0381204	0.0745881	0.174237	0.26726	0.364429
1123.81	0.00916101	0.038159	0.0745454	0.174101	0.267298	0.365136
1128.57	0.00918891	0.0382597	0.0745677	0.173967	0.267294	0.365815
1133.33	0.00917884	0.0382301	0.074572	0.173749	0.267265	0.366443
1138.1	0.00918734	0.0382445	0.0745032	0.173546	0.267043	0.367133
1142.86	0.00917251	0.0382768	0.0744781	0.173381	0.266814	0.367776
1147.62	0.00918676	0.0383147	0.0744389	0.173046	0.266564	0.368419
1152.38	0.00920398	0.0382981	0.0744748	0.172675	0.26633	0.368948
1157.14	0.00918406	0.0383139	0.0744749	0.172337	0.265961	0.369315
1161.9	0.00919964	0.0383453	0.0746076	0.172072	0.265716	0.369756
1166.67	0.00919727	0.0383398	0.0746463	0.171762	0.265437	0.370157
1171.43	0.00915514	0.0383147	0.0746249	0.171592	0.265213	0.370742
1176.19	0.00918328	0.0383087	0.0745607	0.171465	0.265063	0.371361
1180.95	0.00917392	0.0382333	0.0744744	0.171277	0.264778	0.371829
1185.71	0.00919614	0.0383008	0.0744033	0.171155	0.264524	0.372503
1190.48	0.00919985	0.0383069	0.0743066	0.170992	0.264349	0.373199
1195.24	0.00919122	0.0382353	0.0742134	0.170882	0.264203	0.373852
1200	0.00919599	0.0382783	0.0741761	0.170734	0.264183	0.374732
1204.76	0.00919121	0.0382749	0.0740586	0.170625	0.264181	0.375573
1209.52	0.00920148	0.0382529	0.0740616	0.170513	0.264217	0.376448
1214.29	0.00919356	0.0381576	0.0739721	0.170277	0.264219	0.377318
1219.05	0.00917857	0.0380834	0.0738844	0.170114	0.264131	0.378046
1223.81	0.00917351	0.0380334	0.0737677	0.169938	0.264014	0.378885
1228.57	0.00917413	0.0380451	0.0737953	0.169878	0.263816	0.37967
1233.33	0.00917668	0.0380494	0.0737747	0.169768	0.263718	0.380479
1238.1	0.00918784	0.0381818	0.0738978	0.16973	0.263705	0.381369
1242.86	0.00918573	0.0381125	0.0739744	0.169608	0.263754	0.382307
1247.62	0.00917196	0.0381411	0.0741044	0.169461	0.263706	0.38324
1252.38	0.00919824	0.0381604	0.0741286	0.169382	0.263804	0.384208
1257.14	0.00919436	0.0381446	0.0742053	0.169346	0.263854	0.385191
1261.9	0.00919125	0.0382728	0.0743586	0.169275	0.263988	0.386295
1266.67	0.00919229	0.0382917	0.0743818	0.169238	0.264173	0.387352
1271.43	0.00918438	0.0383247	0.0744098	0.169284	0.26422	0.388373
1276.19	0.00916534	0.0383133	0.0744847	0.169241	0.264253	0.389409
1280.95	0.00918218	0.0383109	0.0745139	0.169258	0.264253	0.390406
1285.71	0.00919431	0.0383187	0.0746532	0.16938	0.264446	0.391622
1290.48	0.0091938	0.0383418	0.0747807	0.169506	0.264479	0.392717
1295.24	0.00922954	0.0384801	0.0748637	0.16968	0.264668	0.393961
1300	0.00921451	0.0384586	0.0749137	0.169799	0.26482	0.395201
1304.76	0.00918901	0.0383829	0.074857	0.169901	0.265114	0.396415
1309.52	0.00917931	0.0383405	0.0748178	0.170049	0.265354	0.397619
1314.29	0.00919783	0.0382568	0.0747477	0.17017	0.265617	0.398712
1319.05	0.00919191	0.0382803	0.0747377	0.170535	0.265969	0.399819
1323.81	0.00923268	0.0383606	0.0746915	0.170814	0.266325	0.400999
1328.57	0.00924426	0.0383955	0.0747279	0.17097	0.266656	0.402246
1333.33	0.00921779	0.0383543	0.0747215	0.171169	0.266881	0.403247
1338.1	0.00922473	0.0383471	0.0747709	0.171372	0.267012	0.404219
1342.86	0.00921435	0.038286	0.074874	0.171577	0.267153	0.405276
1347.62	0.009197	0.0382951	0.074859	0.171776	0.267335	0.406287
1352.38	0.00916338	0.0383154	0.07486	0.171921	0.267612	0.407387
1357.14	0.00917859	0.0383697	0.0749526	0.172148	0.267958	0.408536
1361.9	0.00918367	0.0384289	0.0750397	0.17245	0.268222	0.409663
1366.67	0.00922075	0.0385394	0.0751928	0.172767	0.268533	0.410775
1371.43	0.00923801	0.0386734	0.0753292	0.172884	0.268754	0.411823
1376.19	0.0092158	0.0386696	0.0753788	0.17302	0.26907	0.412798
1380.95	0.00919904	0.0386598	0.0753975	0.173149	0.269374	0.413684
1385.71	0.00918521	0.0386065	0.0754117	0.173414	0.269716	0.414583
1390.48	0.00918324	0.0384479	0.0752672	0.173487	0.269923	0.415358
1395.24	0.0091799	0.0384213	0.0752916	0.173576	0.270255	0.41635
1400	0.00920028	0.0383959	0.0752531	0.173534	0.270435	0.417238
1404.76	0.0092112	0.038508	0.0752537	0.173582	0.270722	0.418147
1409.52	0.00918016	0.0385176	0.0752822	0.173701	0.271049	0.419177
1414.29	0.00920058	0.0385332	0.0753196	0.173769	0.271309	0.420148
1419.05	0.00919861	0.038611	0.0754074	0.17367	0.271623	0.421124
1423.81	0.00920795	0.0386119	0.0755425	0.173641	0.271869	0.422249
1428.57	0.00921488	0.0386641	0.0756099	0.173523	0.272161	0.423199
1433.33	0.00922277	0.0387231	0.0757487	0.173497	0.27246	0.424337
1438.1	0.00921906	0.0388411	0.076049	0.173631	0.272629	0.425433
1442.86	0.00920546	0.0388429	0.0760621	0.173661	0.272939	0.426379
1447.62	0.00918239	0.0388369	0.0761459	0.173846	0.273205	0.427396
1452.38	0.00917714	0.0388439	0.0762537	0.174021	0.273529	0.428395
1457.14	0.00920703	0.0388882	0.0764754	0.17431	0.273911	0.429474
1461.9	0.00921759	0.0389544	0.0765998	0.174582	0.274218	0.430633
1466.67	0.00920766	0.0388662	0.0765695	0.17471	0.27446	0.431841
1471.43	0.00922613	0.0389602	0.076717	0.175047	0.274799	0.432877
1476.19	0.00922059	0.0390904	0.0769926	0.175253	0.275142	0.433746
1480.95	0.00921	0.0391101	0.0771082	0.175373	0.275554	0.434569
1485.71	0.00923362	0.0391933	0.0771455	0.175482	0.27606	0.4355
1490.48	0.00926847	0.0392727	0.0771457	0.175528	0.27663	0.43645
1495.24	0.00921011	0.0392553	0.0771831	0.175611	0.277201	0.437252
1500	0.00923078	0.0391566	0.077065	0.175677	0.277652	0.438057
1504.76	0.00925471	0.0392012	0.0769454	0.175782	0.278254	0.438918
1509.52	0.00923642	0.0391435	0.0767996	0.17591	0.278753	0.439833
1514.29	0.00922202	0.0390955	0.0766576	0.17598	0.279272	0.4407
1519.05	0.00923567	0.039091	0.0766706	0.176217	0.279758	0.441484
1523.81	0.00920561	0.0389962	0.0765293	0.176316	0.280289	0.442375
1528.57	0.00919362	0.0388179	0.0764327	0.176508	0.280783	0.443373
1533.33	0.00918447	0.038736	0.0763592	0.176519	0.281228	0.444281
1538.1	0.00919626	0.0386028	0.0762018	0.176504	0.281613	0.44542
1542.86	0.00918778	0.0385141	0.0760672	0.176347	0.281933	0.446273
1547.62	0.00920881	0.0385332	0.0760081	0.176342	0.282228	0.447226
1552.38	0.0092214	0.038627	0.0759466	0.176254	0.282549	0.448304
1557.14	0.00917694	0.0386021	0.0758188	0.176215	0.282739	0.449137
1561.9	0.00918274	0.0386012	0.075714	0.176087	0.283064	0.450089
1566.67	0.00915982	0.0385835	0.0756865	0.175906	0.283477	0.45109
1571.43	0.00917969	0.0385892	0.0756523	0.175757	0.284002	0.452235
1576.19	0.00916071	0.038593	0.0756531	0.175632	0.284393	0.453339
1580.95	0.00917429	0.0385813	0.0755133	0.175434	0.284704	0.45441
1585.71	0.00915776	0.038542	0.0753508	0.175301	0.285124	0.455562
1590.48	0.00919805	0.0384725	0.0752228	0.175154	0.28548	0.456692
1595.24	0.00916042	0.0384038	0.0751178	0.175037	0.285892	0.457948
1600	0.00918436	0.0383799	0.0749741	0.174868	0.286436	0.459242
1604.76	0.00920208	0.0382876	0.0748087	0.17471	0.286886	0.460543
1609.52	0.00916875	0.0382098	0.0746646	0.174557	0.287238	0.461717
1614.29	0.00917336	0.0381903	0.0746207	0.174533	0.287735	0.462855
1619.05	0.00919135	0.0381302	0.074511	0.174536	0.288254	0.463896
1623.81	0.00919937	0.0381631	0.0745155	0.174597	0.288846	0.464965
1628.57	0.00918231	0.0381639	0.0745212	0.174519	0.289513	0.466117
1633.33	0.00921867	0.038149	0.0746007	0.174488	0.290224	0.467364
1638.1	0.00920279	0.0383174	0.0746497	0.174418	0.290793	0.468477
1642.86	0.00922763	0.0384162	0.0747475	0.174397	0.291326	0.469566
1647.62	0.00919394	0.0383223	0.0747827	0.174314	0.29191	0.470533
1652.38	0.00918527	0.0383855	0.0748576	0.174234	0.292437	0.471573
1657.14	0.00917855	0.0382619	0.0748789	0.174102	0.292947	0.472569
1661.9	0.00918265	0.0382389	0.0749015	0.17391	0.293328	0.473608
1666.67	0.00917938	0.0382397	0.0750261	0.173834	0.293812	0.474521
1671.43	0.0091705	0.0382119	0.0751311	0.173792	0.294148	0.475487
1676.19	0.00920038	0.0383101	0.0751871	0.173915	0.29458	0.476529
1680.95	0.00918387	0.0383029	0.0751646	0.174059	0.295001	0.477621
1685.71	0.00918575	0.0383385	0.0751657	0.174211	0.295292	0.478696
1690.48	0.00916476	0.0383107	0.0751341	0.174371	0.295679	0.479686
1695.24	0.00920665	0.038351	0.075171	0.174616	0.296034	0.480845
1700	0.00920285	0.0384271	0.075205	0.174759	0.296448	0.48187
1704.76	0.00919334	0.0384271	0.0753231	0.174886	0.296875	0.482943
1709.52	0.00918237	0.0383533	0.0754163	0.174925	0.297193	0.483902
1714.29	0.00917633	0.0383243	0.0754566	0.17487	0.297564	0.484965
1719.05	0.00917368	0.0384365	0.0755731	0.174886	0.298046	0.486067
1723.81	0.00917251	0.0384481	0.0756539	0.174968	0.298728	0.487463
1728.57	0.00920338	0.0385632	0.0757389	0.175134	0.299265	0.488818
1733.33	0.00920491	0.0384578	0.0756987	0.175286	0.299779	0.490137
1738.1	0.00921733	0.0384501	0.0756087	0.175483	0.300364	0.491516
1742.86	0.00915996	0.0384398	0.0755683	0.17578	0.301099	0.492972
1747.62	0.00918335	0.0383998	0.0756441	0.176196	0.30208	0.494598
1752.38	0.00918387	0.0383166	0.0756038	0.176583	0.303044	0.496097
1757.14	0.00918072	0.0382639	0.075684	0.176997	0.3039	0.497614
1761.9	0.00920072	0.0382949	0.0756886	0.177494	0.304752	0.499058
1766.67	0.00920794	0.0382686	0.0757511	0.177877	0.305657	0.500357
1771.43	0.00921246	0.0382523	0.0759105	0.178167	0.306423	0.501509
1776.19	0.00918987	0.0382616	0.0759714	0.178434	0.30718	0.502638
1780.95	0.00917713	0.0382484	0.0760468	0.178726	0.307789	0.503871
1785.71	0.00918186	0.0383418	0.0762185	0.178922	0.308481	0.505071
1790.48	0.00918031	0.038397	0.0762897	0.179108	0.309231	0.506077
1795.24	0.0091619	0.0384432	0.0764308	0.179335	0.30994	0.507266
1800	0.00916445	0.0385139	0.0766043	0.179499	0.310543	0.508299
1804.76	0.00917341	0.0385318	0.0767069	0.179769	0.31102	0.509349
1809.52	0.0091691	0.0385516	0.0767176	0.179918	0.311612	0.51036
1814.29	0.00918448	0.038587	0.0765582	0.179985	0.312334	0.511425
1819.05	0.00917051	0.0385812	0.0764418	0.18016	0.312954	0.512391
1823.81	0.00918396	0.0385695	0.0762337	0.180417	0.313747	0.513516
1828.57	0.00918376	0.0384939	0.0760384	0.180609	0.314469	0.514588
1833.33	0.00917074	0.0384554	0.0759583	0.180812	0.315392	0.515746
1838.1	0.00920484	0.0384939	0.07596	0.181001	0.316382	0.516919
1842.86	0.00917611	0.0384459	0.075892	0.181374	0.317339	0.517901
1847.62	0.00918425	0.0384619	0.0759397	0.18155	0.318201	0.518981
1852.38	0.00920592	0.0386044	0.075954	0.181887	0.319053	0.520072
1857.14	0.00919602	0.0385946	0.0759301	0.182054	0.319996	0.521242
1861.9	0.00920225	0.0385941	0.0759966	0.182209	0.320869	0.522349
1866.67	0.00918633	0.0385014	0.0760041	0.182293	0.321611	0.523469
1871.43	0.00920549	0.0384289	0.0759759	0.182311	0.322198	0.524657
1876.19	0.00920927	0.0384318	0.0761036	0.182437	0.322777	0.525839
1880.95	0.0092042	0.0384295	0.0762377	0.182527	0.323416	0.527007
1885.71	0.00922291	0.0384429	0.0763193	0.182752	0.324176	0.52837
1890.48	0.00921719	0.0385546	0.0764758	0.182863	0.32508	0.52972
1895.24	0.00918225	0.0384818	0.0764902	0.18288	0.325688	0.530818
1900	0.00920411	0.038386	0.0764966	0.182922	0.32637	0.531953
1904.76	0.0092008	0.0383496	0.0764763	0.18306	0.32698	0.533074
1909.52	0.00915822	0.0382902	0.0764862	0.183001	0.327379	0.533979
1914.29	0.00915992	0.0383131	0.0765733	0.182998	0.327819	0.534843
1919.05	0.00916872	0.0383382	0.076612	0.18292	0.328313	0.535749
1923.81	0.00918372	0.0384257	0.0767021	0.182927	0.328983	0.536757
1928.57	0.00918822	0.0384357	0.0766583	0.182828	0.329404	0.5376
1933.33	0.0091999	0.0385548	0.0767711	0.182879	0.329908	0.538292
1938.1	0.00921849	0.0386778	0.0769209	0.182916	0.330423	0.53904
1942.86	0.0091947	0.0387212	0.0769512	0.18291	0.330956	0.540009
1947.62	0.00916444	0.038774	0.0770517	0.182727	0.33143	0.540832
1952.38	0.00918714	0.0388127	0.0770133	0.182553	0.33177	0.541565
1957.14	0.00914703	0.0388557	0.0770107	0.182363	0.332099	0.54224
1961.9	0.00922025	0.0388867	0.0770493	0.182449	0.332471	0.542948
1966.67	0.00921155	0.0389123	0.0770925	0.182453	0.332714	0.543515
1971.43	0.00921573	0.0389896	0.0771761	0.182613	0.332933	0.544016
1976.19	0.00918967	0.039029	0.0772217	0.182742	0.333229	0.544429
1980.95	0.00919283	0.0390285	0.0773458	0.182981	0.33349	0.544936
1985.71	0.00919147	0.0389733	0.0773156	0.183161	0.333852	0.545466
1990.48	0.00917707	0.0388672	0.0772078	0.183207	0.334172	0.546066
1995.24	0.0091956	0.0387854	0.0771469	0.18321	0.334543	0.54677
2000	0.00919246	0.0387043	0.0770883	0.183149	0.335035	0.547472
2004.76	0.00918311	0.0387986	0.0772749	0.183117	0.335511	0.548113
2009.52	0.00919966	0.0388296	0.077284	0.183032	0.336089	0.548761
2014.29	0.0092036	0.0389187	0.0773191	0.182951	0.336537	0.549493
2019.05	0.00922747	0.0387879	0.0772193	0.182912	0.337009	0.550042
2023.81	0.00918523	0.0387725	0.0771832	0.182824	0.337445	0.550632
2028.57	0.00918639	0.0389698	0.0773099	0.182854	0.337949	0.55122
2033.33	0.00919539	0.0390549	0.0772927	0.182809	0.338356	0.551848
2038.1	0.0092029	0.0391812	0.0771354	0.18253	0.338552	0.552567
2042.86	0.00921633	0.0391354	0.076903	0.182289	0.338626	0.55317
2047.62	0.00917436	0.0389908	0.0766882	0.182083	0.338825	0.553721
2052.38	0.0091859	0.0388295	0.0764179	0.181842	0.339058	0.554255
2057.14	0.00921056	0.0387997	0.0763211	0.181607	0.339216	0.554857
2061.9	0.00923028	0.0387833	0.0762978	0.181424	0.339574	0.555469
2066.67	0.00921075	0.038909	0.0763584	0.181253	0.339951	0.556173
2071.43	0.0091961	0.0389369	0.0763056	0.181056	0.34012	0.556851
2076.19	0.00923099	0.0389802	0.0762882	0.180826	0.340137	0.557362
2080.95	0.00919188	0.0388924	0.0761763	0.180559	0.340048	0.558057
2085.71	0.00921463	0.0389308	0.0760199	0.180413	0.340049	0.558798
2090.48	0.00925068	0.0389798	0.0759496	0.180153	0.340043	0.559441
2095.24	0.00920025	0.0389028	0.0758648	0.179821	0.340013	0.560252
2100	0.00920314	0.0388663	0.0758221	0.179441	0.339832	0.561043
2104.76	0.0091725	0.0387515	0.0757347	0.179109	0.339703	0.561841
2109.52	0.00917357	0.0386327	0.0755643	0.178707	0.339558	0.562511
2114.29	0.00919292	0.0385364	0.0754688	0.178352	0.339291	0.563148
2119.05	0.00917815	0.0383728	0.0752183	0.177977	0.339126	0.563871
2123.81	0.00920086	0.0383788	0.0751187	0.177653	0.339054	0.564405
2128.57	0.00917882	0.0383257	0.0749727	0.177418	0.339031	0.564964
2133.33	0.00919272	0.0382717	0.0747089	0.177249	0.338781	0.565517
2138.1	0.00918684	0.0381981	0.0745045	0.177107	0.338526	0.565934
2142.86	0.00918507	0.0381928	0.0742883	0.176979	0.338273	0.566206
2147.62	0.00920596	0.0382229	0.0742494	0.176876	0.338156	0.566752
2152.38	0.00920007	0.0382251	0.0741455	0.17688	0.338054	0.567314
2157.14	0.00920026	0.0383389	0.0741944	0.176843	0.337833	0.567868
2161.9	0.0092046	0.0382804	0.0741749	0.176644	0.337439	0.568346
2166.67	0.00922307	0.0382562	0.0741039	0.176335	0.337116	0.568745
2171.43	0.00918464	0.0382239	0.073989	0.17599	0.336909	0.569276
2176.19	0.00919027	0.0382763	0.0739296	0.175762	0.336823	0.569943
2180.95	0.0091836	0.0382111	0.0738737	0.175562	0.336713	0.570659
2185.71	0.00917521	0.0381425	0.0739309	0.175474	0.336671	0.571615
2190.48	0.00918162	0.0381663	0.0739688	0.175336	0.336486	0.572488
2195.24	0.00918434	0.0382202	0.0740977	0.175208	0.336288	0.573481
2200	0.00917737	0.0382557	0.0741756	0.17502	0.336195	0.574185
2204.76	0.00919844	0.0383098	0.0743244	0.174899	0.336096	0.574949
2209.52	0.00919294	0.0384158	0.0745827	0.174908	0.336036	0.575627
2214.29	0.00919169	0.0384527	0.0746419	0.175097	0.336058	0.576483
2219.05	0.0091867	0.0385279	0.0746207	0.175249	0.335981	0.577069
2223.81	0.00918209	0.0384518	0.074483	0.175301	0.335995	0.577708
2228.57	0.00919985	0.0383222	0.0743402	0.175274	0.335975	0.578306
2233.33	0.00920882	0.0383065	0.0742891	0.175289	0.336032	0.578965
2238.1	0.00918679	0.0382722	0.0742513	0.175424	0.335968	0.579677
2242.86	0.00921195	0.0382624	0.0741768	0.175458	0.335803	0.58025
2247.62	0.00916964	0.038224	0.0740436	0.175356	0.335704	0.580866
2252.38	0.00916674	0.0382818	0.0740203	0.175452	0.335794	0.581427
2257.14	0.00920058	0.0381937	0.0738935	0.175645	0.335973	0.582119
2261.9	0.00915577	0.0381662	0.0736957	0.175839	0.336208	0.5827
2266.67	0.00914004	0.0380534	0.0735779	0.175983	0.336277	0.583004
2271.43	0.00921277	0.0380528	0.0735474	0.176044	0.336557	0.583316
2276.19	0.00914913	0.0380418	0.0734906	0.175829	0.336795	0.583641
2280.95	0.00915348	0.0379259	0.07345	0.175658	0.336924	0.58404
2285.71	0.00916073	0.0377591	0.0733373	0.175576	0.337165	0.584389
2290.48	0.00918602	0.0376622	0.0731972	0.175654	0.337486	0.584834
2295.24	0.00917255	0.0376095	0.0731194	0.175774	0.337873	0.585484
2300	0.00917422	0.0375654	0.0730971	0.175732	0.338084	0.586112
2304.76	0.00913794	0.0375186	0.0728888	0.175944	0.338421	0.586971
2309.52	0.00918688	0.0376159	0.0729908	0.176195	0.338645	0.587801
2314.29	0.00917641	0.0376526	0.0731633	0.176373	0.338685	0.588573
2319.05	0.00917941	0.0376787	0.0733074	0.176629	0.338834	0.58935
2323.81	0.00918083	0.0377199	0.0732716	0.176644	0.338853	0.590051
2328.57	0.00922916	0.0378306	0.0732962	0.1768	0.338922	0.590855
2333.33	0.00920772	0.0377917	0.0732576	0.176765	0.338969	0.591433
2338.1	0.00917752	0.0377861	0.0734802	0.176873	0.339109	0.592196
2342.86	0.00917325	0.0378532	0.0735347	0.177071	0.339061	0.592621
2347.62	0.00916468	0.0379646	0.0737482	0.177184	0.33904	0.59305
2352.38	0.0091447	0.0379778	0.0738476	0.177097	0.338928	0.593415
2357.14	0.00919635	0.0379732	0.0739602	0.177065	0.338826	0.593944
2361.9	0.00917894	0.0380641	0.0739968	0.177154	0.338863	0.594406
2366.67	0.00920765	0.0382075	0.0742234	0.177441	0.339002	0.594976
2371.43	0.00920048	0.0381375	0.074142	0.177399	0.338832	0.595434
2376.19	0.00921269	0.0381082	0.0741348	0.17731	0.338899	0.595871

## Sheet: Ext.Dat.5D
Data is image and can be accessed by the link: https://doi.org/10.5281/zenodo.7120765
