# Supplementary material for: Cohesin and CTCF control the dynamics of chromosome folding
Source: Nat Genet. 2022 Dec 5;54(12):1907–18. doi: 10.1038/s41588-022-01232-7 (PMC9729113; doi:10.1038/s41588-022-01232-7)
Supplement: Source Data Extended Data Fig. 6 — Statistical source data. NOTE: Statistical source data for Extended Data Fig. 6b have been uploaded to Zenodo (10.5281/zenodo.7127868) due to their size. [file 41588_2022_1232_MOESM20_ESM.xlsx]

## Sheet: Ext.Dat.6A
Number of spots	Fraction of cells
2	0.0207156
1	0.979284

## Sheet: Ext.Dat.6B
Data are too big to be placed here, you can access it via this link: https://doi.org/10.5281/zenodo.7120765

## Sheet: Ext.Dat.6E
Radial distance distribution of the “Control TetO” cell line
distance between the two channels after chromatic aberration correction
0.102295
0.105047
0.188892
0.140695
0.0708109
0.149938
0.152624
0.161094
0.147319
0.155961
0.247918
0.0435122
0.143508
0.0937175
0.145965
0.115786
0.270127
0.0381668
0.0985164
0.0560208
0.138376
0.0327843
0.212189
0.159176
0.132712
0.300962
0.111716
0.0643816
0.121697
0.0649517
0.157635
0.101157
0.245388
0.249698
0.257679
0.0587875
0.231663
0.214122
0.0465119
0.163893
0.047415
0.0774124
0.111275
0.117699
0.185742
0.099254
0.118606
0.0479229
0.0424271
0.0493359
0.0150879
0.118772
0.210958
0.0739487
0.173088
0.205243
0.0978017
0.242448
0.0882793
0.143364
0.039881
0.177256
0.0878979
0.0670189
0.236244
0.0684265
0.0978968
0.134342
0.17125
0.132102
0.0338465
0.104029
0.0966623
0.0554219
0.276445
0.106141
0.176601
0.206154
0.109796
0.0982307
0.0822361
0.14506
0.113034
0.271246
0.0908344
0.0625278
0.231349
0.200451
0.169349
0.242456
0.222436
0.153857
0.0707683
0.0502258
0.100316
0.261031
0.234826
0.135816
0.0530273
0.241532
0.0411942
0.0489636
0.0621095
0.174842
0.103818
0.185109
0.198505
0.0840737
0.204487
0.0459636
0.264726
0.132752
0.203329
0.167569
0.0302072
0.0841569
0.24645
0.0441884
0.180803
0.100964
0.23185
0.075326
0.150602
0.115995
0.158235
0.0198052
0.193302
0.258553
0.185112
0.198527
0.141113
0.0642751
0.0884939
0.15394
0.0865147
0.159023
0.171642
0.0377515
0.142372
0.263833
0.24341
0.176259
0.156298
0.0876002
0.247405
0.0695896
0.0786226
0.239552
0.100479
0.104487
0.222382
0.0303673
0.170712
0.142097
0.116737
0.149393
0.162776
0.0716586
0.118822
0.083357
0.145799
0.233787
0.102578
0.0465295
0.223457
0.202282
0.106384
0.0724446
0.0279359
0.308481
0.152557
0.199184
0.259161
0.0806559
0.179676
0.0722024
0.121754
0.0872738
0.0911031
0.20041
0.0989785
0.0695691
0.247851
0.222841
0.0724625
0.193612
0.0465424
0.203807
0.157327
0.0467091
0.151112
0.203297
0.129709
0.0933876
0.251433
0.230938
0.0642236
0.0866207
0.0848621
0.141365
0.227514
0.281615
0.122706
0.204698
0.0601897
0.239937
0.0940156
0.135862
0.118721
0.150104
0.165798
0.148555
0.226552
0.0740911
0.0632444
0.195367
0.28072
0.141761
0.121301
0.0474035
0.0719864
0.200269
0.172115
0.117183
0.105101
0.102965
0.256615
0.28069
0.0491526
0.0864505
0.0730961
0.209778
0.0228618
0.19981
0.108685
0.171024
0.0995364
0.0819727
0.0817397
0.111213
0.115163
0.127471
0.0656229
0.0735953
0.139525
0.146648
0.14319
0.0521138
0.127597
0.110383
0.102104
0.157805
0.0474484
0.0559274
0.0933363
0.0895616
0.117177
0.144496
0.147035
0.0984835
0.108187
0.0172336
0.319143
0.118564
0.182915
0.158605
0.0509463
0.299783
0.174678
0.0561201
0.255457
0.0580165
0.0699547
0.0646174
0.0778169
0.108627
0.21704
0.0582605
0.222864
0.0961323
0.203656
0.121704
0.214926
0.148376
0.169285
0.0174946
0.129737
0.0706054
0.194612
0.14424
0.0461733
0.165545
0.0717996
0.0629448
0.05807
0.113002
0.0678728
0.250908
0.0373688
0.26945
0.0890761
0.0536547
0.0890041
0.214493
0.262882
0.153866
0.166802
0.0449832
0.0381659
0.27406
0.158546
0.211245
0.154034
0.184045
0.093542
0.252159
0.0591874
0.0285495
0.0799649
0.151328
0.0545144
0.147451
0.15934
0.260561
0.104935
0.234025
0.0620443
0.0949469
0.147447
0.184491
0.0922453
0.138514
0.185717
0.244266
0.125008
0.253929
0.1203
0.159097
0.0855653
0.186542
0.117214
0.135386
0.145245
0.072848
0.130971
0.0585954
0.0811274
0.176976
0.066217
0.149596
0.181972
0.180279
0.0611078
0.0327408
0.224969
0.258944
0.0154923
0.0620652
0.104327
0.236982
0.288961
0.0886127
0.0868223
0.245717
0.186955
0.166685
0.270029
0.118095
0.236156
0.155425
0.104041
0.0784457
0.119902
0.0870916
0.178858
0.109798
0.103051
0.120174
0.0753935
0.0683584
0.181327
0.248847
0.174863
0.100818
0.204875
0.233757
0.137866
0.059537
0.0397548
0.0341129
0.124396
0.138546
0.128437
0.267853
0.0738399
0.0636654
0.0498189
0.240793
0.281171
0.0732365
0.181056
0.202733
0.0788307
0.28925
0.0816528
0.125332
0.187955
0.0713832
0.0860891
0.0742774
0.282526
0.200756
0.0895632
0.0676595
0.0655015
0.121863
0.0551487
0.0456285
0.0758402
0.157639
0.182282
0.255762
0.0852483
0.0562876
0.0577383
0.0916928
0.063192
0.216928
0.0970149
0.0530123
0.107555
0.229686
0.0732781
0.263867
0.126959
0.182431
0.169266
0.163861
0.0552778
0.135845
0.0703176
0.274297
0.134719
0.0823346
0.257021
0.121175
0.0632494
0.0758434
0.0373173
0.264111
0.263099
0.209222
0.244768
0.194971
0.238054
0.14534
0.0995801
0.184603
0.135581
0.266519
0.137309
0.0713004
0.102972
0.168656
0.0117189
0.0197585
0.0542559
0.0953989
0.196932
0.0997177
0.112069
0.152762
0.147087
0.0938702
0.0543715
0.221386
0.179323
0.120696
0.097323
0.290584
0.0671121
0.0945677
0.120912
0.178471
0.276006
0.221559
0.0988337
0.229548
0.179675
0.0995334
0.170842
0.197079
0.0743042
0.271988
0.0375165
0.0839256
0.0602559
0.0950353
0.155601
0.240682
0.0427698
0.21866
0.28541
0.0750873
0.331809
0.0622371
0.176347
0.142692
0.0593652
0.0966335
0.0789073
0.23655
0.0333477
0.156898
0.0748032
0.0555824
0.157115
0.231363
0.217543
0.270624
0.0957773
0.0884648
0.290531
0.128158
0.120407
0.0916771
0.0711258
0.0806948
0.13064
0.184423
0.116081
0.237588
0.0860263
0.186859
0.164186
0.178245
0.268529
0.261735
0.257604
0.105714
0.0407365
0.0878685
0.201141
0.301427
0.181857
0.244189
0.0975423
0.112777
0.0655601
0.226958
0.16755
0.142345
0.184202
0.105728
0.141186
0.128236
0.184177
0.175686
0.0841377
0.249166
0.0928308
0.261567
0.193563
0.139333
0.0314985
0.0725815
0.292038
0.0999582
0.112984
0.109307
0.238935
0.134361
0.0569796
0.0660778
0.242794
0.164657
0.110315
0.151342
0.194244
0.0804783
0.235547
0.115207
0.270025
0.265837
0.0872524
0.142112
0.146231
0.0463278
0.0726287
0.095719
0.150883
0.0280505
0.237977
0.176532
0.029808
0.209109
0.0644677
0.257511
0.189683
0.233115
0.254554
0.117207
0.121057
0.108698
0.0936775
0.034337
0.0674218
0.0976754
0.04144
0.0789276
0.109099
0.172724
0.0912455
0.0538356
0.0765698
0.0427439
0.130111
0.102853
0.119803
0.0816973
0.201237
0.13748
0.0542611
0.0770242
0.0884739
0.0398053
0.219701
0.198193
0.163776
0.0955337
0.0645001
0.0657713
0.0926492
0.225663
0.11597
0.221891
0.172825
0.0750973
0.0365256
0.0518543
0.185424
0.278272
0.161866
0.131218
0.227612
0.0741011
0.115305
0.222799
0.24723
0.229881
0.265803
0.235395
0.102328
0.27676
0.118025
0.250934
0.0239196
0.192093
0.06755
0.278223
0.232353
0.192492
0.201017
0.0395653
0.0998889
0.169564
0.0830648
0.185177
0.112861
0.0834483
0.335871
0.2111
0.17713
0.0583055
0.282929
0.0556156
0.0353498
0.0413244
0.11384
0.10967
0.122503
0.0579091
0.234549
0.196887
0.128832
0.261041
0.210621
0.213307
0.0445544
0.116591
0.279327
0.0912034
0.159044
0.185053
0.153847
0.216091
0.111769
0.108396
0.0367143
0.240765
0.11827
0.247622
0.254949
0.225286
0.269609
0.2847
0.116837
0.0668775
0.102658
0.180668
0.270285
0.153374
0.0257168
0.126853
0.193748
0.0641521
0.0576607
0.168629
0.238003
0.0145279
0.238537
0.154425
0.0624087
0.0822234
0.0690645
0.238729
0.051439
0.162281
0.110778
0.158586
0.0679509
0.180283
0.157554
0.154563
0.0790961
0.201823
0.0636449
0.120769
0.214128
0.229222
0.099148
0.152739
0.173287
0.122176
0.069492
0.11302
0.193659
0.215643
0.15739
0.0405044
0.0411223
0.0594108
0.194705
0.173782
0.172732
0.074165
0.0736032
0.174035
0.103939
0.254173
0.166405
0.0925644
0.196759
0.166731
0.103908
0.264606
0.16758
0.0793645
0.0552884
0.0979371
0.276308
0.271305
0.207235
0.103866
0.0802383
0.136743
0.0788054
0.223234
0.205555
0.155909
0.0924076
0.105546
0.171741
0.184372
0.0540935
0.131677
0.120449
0.1585
0.0576411
0.215742
0.0336908
0.216977
0.172735
0.0868595
0.284388
0.0563921
0.267992
0.0723189
0.183019
0.150165
0.143652
0.134431
0.111149
0.120702
0.0805758
0.130117
0.0836784
0.22989
0.174306
0.226103
0.137728
0.279396
0.0988176
0.235336
0.235799
0.191945
0.232153
0.265943
0.230109
0.172161
0.208316
0.16104
0.173436
0.110425
0.114332
0.274001
0.198971
0.126772
0.0264685
0.241987
0.0525819
0.0596016
0.128151
0.132043
0.0526317
0.178463
0.272498
0.0806257
0.218874
0.0702388
0.147123
0.163719
0.0867082
0.248308
0.19845
0.144819
0.113308
0.196778
0.15855
0.223004
0.214892
0.273789
0.0825445
0.0726511
0.038161
0.109853
0.118802
0.198026
0.288086
0.0800519
0.136047
0.198941
0.18144
0.0874062
0.202615
0.107921
0.0521627
0.201411
0.229982
0.124432
0.237215
0.274238
0.048822
0.0147532
0.150755
0.0922109
0.217073
0.0580651
0.148071
0.13626
0.100285
0.0722021
0.12997
0.127162
0.124648
0.0727996
0.059294
0.0665039
0.0402035
0.154043
0.206284
0.130317
0.10367
0.128857
0.116581
0.258891
0.0544361
0.100334
0.0708351
0.225223
0.326917
0.132584
0.207818
0.196785
0.0454764
0.0416797
0.224621
0.0868215
0.113967
0.107495
0.0536804
0.0680881
0.264565
0.0731701
0.0790761
0.0853541
0.0729467
0.0413733
0.0544355
0.132819
0.0757582
0.0315951
0.0952831
0.0685533
0.277784
0.10268
0.0543114
0.0730643
0.194584
0.0441675
0.213975
0.0795886
0.261361
0.0795296
0.234364
0.0580696
0.0701767
0.189062
0.0961751
0.251992
0.21841
0.18478
0.201513
0.113404
0.114324
0.115278
0.0866795
0.0782139
0.275227
0.138914
0.0597602
0.0467236
0.182198
0.0862161
0.0858129
0.263752
0.131921
0.181839
0.126484
0.133919
0.172778
0.255308
0.156186
0.0931944
0.154029
0.194399
0.164501
0.231216
0.10643
0.10873
0.0915225
0.116545
0.209491
0.133288
0.0815894
0.0860388
0.148091
0.216957
0.102295
0.105047
0.188892
0.140695
0.0708109
0.149938
0.152624
0.161094
0.147319
0.155961
0.247918
0.0435122
0.143508
0.0937175
0.145965
0.115786
0.270127
0.0381668
0.0985164
0.0560208
0.138376
0.0327843
0.212189
0.159176
0.132712
0.300962
0.111716
0.0643816
0.121697
0.0649517
0.157635
0.101157
0.245388
0.249698
0.257679
0.0587875
0.231663
0.214122
0.0465119
0.163893
0.047415
0.0774124
0.111275
0.117699
0.185742
0.099254
0.118606
0.0479229
0.0424271
0.0493359
0.0150879
0.118772
0.210958
0.0739487
0.173088
0.205243
0.0978017
0.242448
0.0882793
0.143364
0.039881
0.177256
0.0878979
0.0670189
0.236244
0.0684265
0.0978968
0.134342
0.17125
0.132102
0.0338465
0.104029
0.0966623
0.0554219
0.276445
0.106141
0.176601
0.206154
0.109796
0.0982307
0.0822361
0.14506
0.113034
0.271246
0.0908344
0.0625278
0.231349
0.200451
0.169349
0.242456
0.222436
0.153857
0.0707683
0.0502258
0.100316
0.261031
0.234826
0.135816
0.0530273
0.241532
0.0411942
0.0489636
0.0621095
0.174842
0.103818
0.185109
0.198505
0.0840737
0.204487
0.0459636
0.264726
0.132752
0.203329
0.167569
0.0302072
0.0841569
0.24645
0.0441884
0.180803
0.100964
0.23185
0.075326
0.150602
0.115995
0.158235
0.0198052
0.193302
0.258553
0.185112
0.198527
0.141113
0.0642751
0.0884939
0.15394
0.0865147
0.159023
0.171642
0.0377515
0.142372
0.263833
0.24341
0.176259
0.156298
0.0876002
0.247405
0.0695896
0.0786226
0.239552
0.100479
0.104487
0.222382
0.0303673
0.170712
0.142097
0.116737
0.149393
0.162776
0.0716586
0.118822
0.083357
0.145799
0.233787
0.102578
0.0465295
0.223457
0.202282
0.106384
0.0724446
0.0279359
0.308481
0.152557
0.199184
0.259161
0.0806559
0.179676
0.0722024
0.121754
0.0872738
0.0911031
0.20041
0.0989785
0.0695691
0.247851
0.222841
0.0724625
0.193612
0.0465424
0.203807
0.157327
0.0467091
0.151112
0.203297
0.129709
0.0933876
0.251433
0.230938
0.0642236
0.0866207
0.0848621
0.141365
0.227514
0.281615
0.122706
0.204698
0.0601897
0.239937
0.0940156
0.135862
0.118721
0.150104
0.165798
0.148555
0.226552
0.0740911
0.0632444
0.195367
0.28072
0.141761
0.121301
0.0474035
0.0719864
0.200269
0.172115
0.117183
0.105101
0.102965
0.256615
0.28069
0.0491526
0.0864505
0.0730961
0.209778
0.0228618
0.19981
0.108685
0.171024
0.0995364
0.0819727
0.0817397
0.111213
0.115163
0.127471
0.0656229
0.0735953
0.139525
0.146648
0.14319
0.0521138
0.127597
0.110383
0.102104
0.157805
0.0474484
0.0559274
0.0933363
0.0895616
0.117177
0.144496
0.147035
0.0984835
0.108187
0.0172336
0.319143
0.118564
0.182915
0.158605
0.0509463
0.299783
0.174678
0.0561201
0.255457
0.0580165
0.0699547
0.0646174
0.0778169
0.108627
0.21704
0.0582605
0.222864
0.0961323
0.203656
0.121704
0.214926
0.148376
0.169285
0.0174946
0.129737
0.0706054
0.194612
0.14424
0.0461733
0.165545
0.0717996
0.0629448
0.05807
0.113002
0.0678728
0.250908
0.0373688
0.26945
0.0890761
0.0536547
0.0890041
0.214493
0.262882
0.153866
0.166802
0.0449832
0.0381659
0.27406
0.158546
0.211245
0.154034
0.184045
0.093542
0.252159
0.0591874
0.0285495
0.0799649
0.151328
0.0545144
0.147451
0.15934
0.260561
0.104935
0.234025
0.0620443
0.0949469
0.147447
0.184491
0.0922453
0.138514
0.185717
0.244266
0.125008
0.253929
0.1203
0.159097
0.0855653
0.186542
0.117214
0.135386
0.145245
0.072848
0.130971
0.0585954
0.0811274
0.176976
0.066217
0.149596
0.181972
0.180279
0.0611078
0.0327408
0.224969
0.258944
0.0154923
0.0620652
0.104327
0.236982
0.288961
0.0886127
0.0868223
0.245717
0.186955
0.166685
0.270029
0.118095
0.236156
0.155425
0.104041
0.0784457
0.119902
0.0870916
0.178858
0.109798
0.103051
0.120174
0.0753935
0.0683584
0.181327
0.248847
0.174863
0.100818
0.204875
0.233757
0.137866
0.059537
0.0397548
0.0341129
0.124396
0.138546
0.128437
0.267853
0.0738399
0.0636654
0.0498189
0.240793
0.281171
0.0732365
0.181056
0.202733
0.0788307
0.28925
0.0816528
0.125332
0.187955
0.0713832
0.0860891
0.0742774
0.282526
0.200756
0.0895632
0.0676595
0.0655015
0.121863
0.0551487
0.0456285
0.0758402
0.157639
0.182282
0.255762
0.0852483
0.0562876
0.0577383
0.0916928
0.063192
0.216928
0.0970149
0.0530123
0.107555
0.229686
0.0732781
0.263867
0.126959
0.182431
0.169266
0.163861
0.0552778
0.135845
0.0703176
0.274297
0.134719
0.0823346
0.257021
0.121175
0.0632494
0.0758434
0.0373173
0.264111
0.263099
0.209222
0.244768
0.194971
0.238054
0.14534
0.0995801
0.184603
0.135581
0.266519
0.137309
0.0713004
0.102972
0.168656
0.0117189
0.0197585
0.0542559
0.0953989
0.196932
0.0997177
0.112069
0.152762
0.147087
0.0938702
0.0543715
0.221386
0.179323
0.120696
0.097323
0.290584
0.0671121
0.0945677
0.120912
0.178471
0.276006
0.221559
0.0988337
0.229548
0.179675
0.0995334
0.170842
0.197079
0.0743042
0.271988
0.0375165
0.0839256
0.0602559
0.0950353
0.155601
0.240682
0.0427698
0.21866
0.28541
0.0750873
0.331809
0.0622371
0.176347
0.142692
0.0593652
0.0966335
0.0789073
0.23655
0.0333477
0.156898
0.0748032
0.0555824
0.157115
0.231363
0.217543
0.270624
0.0957773
0.0884648
0.290531
0.128158
0.120407
0.0916771
0.0711258
0.0806948
0.13064
0.184423
0.116081
0.237588
0.0860263
0.186859
0.164186
0.178245
0.268529
0.261735
0.257604
0.105714
0.0407365
0.0878685
0.201141
0.301427
0.181857
0.244189
0.0975423
0.112777
0.0655601
0.226958
0.16755
0.142345
0.184202
0.105728
0.141186
0.128236
0.184177
0.175686
0.0841377
0.249166
0.0928308
0.261567
0.193563
0.139333
0.0314985
0.0725815
0.292038
0.0999582
0.112984
0.109307
0.238935
0.134361
0.0569796
0.0660778
0.242794
0.164657
0.110315
0.151342
0.194244
0.0804783
0.235547
0.115207
0.270025
0.265837
0.0872524
0.142112
0.146231
0.0463278
0.0726287
0.095719
0.150883
0.0280505
0.237977
0.176532
0.029808
0.209109
0.0644677
0.257511
0.189683
0.233115
0.254554
0.117207
0.121057
0.108698
0.0936775
0.034337
0.0674218
0.0976754
0.04144
0.0789276
0.109099
0.172724
0.0912455
0.0538356
0.0765698
0.0427439
0.130111
0.102853
0.119803
0.0816973
0.201237
0.13748
0.0542611
0.0770242
0.0884739
0.0398053
0.219701
0.198193
0.163776
0.0955337
0.0645001
0.0657713
0.0926492
0.225663
0.11597
0.221891
0.172825
0.0750973
0.0365256
0.0518543
0.185424
0.278272
0.161866
0.131218
0.227612
0.0741011
0.115305
0.222799
0.24723
0.229881
0.265803
0.235395
0.102328
0.27676
0.118025
0.250934
0.0239196
0.192093
0.06755
0.278223
0.232353
0.192492
0.201017
0.0395653
0.0998889
0.169564
0.0830648
0.185177
0.112861
0.0834483
0.335871
0.2111
0.17713
0.0583055
0.282929
0.0556156
0.0353498
0.0413244
0.11384
0.10967
0.122503
0.0579091
0.234549
0.196887
0.128832
0.261041
0.210621
0.213307
0.0445544
0.116591
0.279327
0.0912034
0.159044
0.185053
0.153847
0.216091
0.111769
0.108396
0.0367143
0.240765
0.11827
0.247622
0.254949
0.225286
0.269609
0.2847
0.116837
0.0668775
0.102658
0.180668
0.270285
0.153374
0.0257168
0.126853
0.193748
0.0641521
0.0576607
0.168629
0.238003
0.0145279
0.238537
0.154425
0.0624087
0.0822234
0.0690645
0.238729
0.051439
0.162281
0.110778
0.158586
0.0679509
0.180283
0.157554
0.154563
0.0790961
0.201823
0.0636449
0.120769
0.214128
0.229222
0.099148
0.152739
0.173287
0.122176
0.069492
0.11302
0.193659
0.215643
0.15739
0.0405044
0.0411223
0.0594108
0.194705
0.173782
0.172732
0.074165
0.0736032
0.174035
0.103939
0.254173
0.166405
0.0925644
0.196759
0.166731
0.103908
0.264606
0.16758
0.0793645
0.0552884
0.0979371
0.276308
0.271305
0.207235
0.103866
0.0802383
0.136743
0.0788054
0.223234
0.205555
0.155909
0.0924076
0.105546
0.171741
0.184372
0.0540935
0.131677
0.120449
0.1585
0.0576411
0.215742
0.0336908
0.216977
0.172735
0.0868595
0.284388
0.0563921
0.267992
0.0723189
0.183019
0.150165
0.143652
0.134431
0.111149
0.120702
0.0805758
0.130117
0.0836784
0.22989
0.174306
0.226103
0.137728
0.279396
0.0988176
0.235336
0.235799
0.191945
0.232153
0.265943
0.230109
0.172161
0.208316
0.16104
0.173436
0.110425
0.114332
0.274001
0.198971
0.126772
0.0264685
0.241987
0.0525819
0.0596016
0.128151
0.132043
0.0526317
0.178463
0.272498
0.0806257
0.218874
0.0702388
0.147123
0.163719
0.0867082
0.248308
0.19845
0.144819
0.113308
0.196778
0.15855
0.223004
0.214892
0.273789
0.0825445
0.0726511
0.038161
0.109853
0.118802
0.198026
0.288086
0.0800519
0.136047
0.198941
0.18144
0.0874062
0.202615
0.107921
0.0521627
0.201411
0.229982
0.124432
0.237215
0.274238
0.048822
0.0147532
0.150755
0.0922109
0.217073
0.0580651
0.148071
0.13626
0.100285
0.0722021
0.12997
0.127162
0.124648
0.0727996
0.059294
0.0665039
0.0402035
0.154043
0.206284
0.130317
0.10367
0.128857
0.116581
0.258891
0.0544361
0.100334
0.0708351
0.225223
0.326917
0.132584
0.207818
0.196785
0.0454764
0.0416797
0.224621
0.0868215
0.113967
0.107495
0.0536804
0.0680881
0.264565
0.0731701
0.0790761
0.0853541
0.0729467
0.0413733
0.0544355
0.132819
0.0757582
0.0315951
0.0952831
0.0685533
0.277784
0.10268
0.0543114
0.0730643
0.194584
0.0441675
0.213975
0.0795886
0.261361
0.0795296
0.234364
0.0580696
0.0701767
0.189062
0.0961751
0.251992
0.21841
0.18478
0.201513
0.113404
0.114324
0.115278
0.0866795
0.0782139
0.275227
0.138914
0.0597602
0.0467236
0.182198
0.0862161
0.0858129
0.263752
0.131921
0.181839
0.126484
0.133919
0.172778
0.255308
0.156186
0.0931944
0.154029
0.194399
0.164501
0.231216
0.10643
0.10873
0.0915225
0.116545
0.209491
0.133288
0.0815894
0.0860388
0.148091
0.216957
0.102295
0.105047
0.188892
0.140695
0.0708109
0.149938
0.152624
0.161094
0.147319
0.155961
0.247918
0.0435122
0.143508
0.0937175
0.145965
0.115786
0.270127
0.0381668
0.0985164
0.0560208
0.138376
0.0327843
0.212189
0.159176
0.132712
0.300962
0.111716
0.0643816
0.121697
0.0649517
0.157635
0.101157
0.245388
0.249698
0.257679
0.0587875
0.231663
0.214122
0.0465119
0.163893
0.047415
0.0774124
[truncated: 21,153 more rows]
