# Supplementary material for: Cohesin and CTCF control the dynamics of chromosome folding
Source: Nat Genet. 2022 Dec 5;54(12):1907–18. doi: 10.1038/s41588-022-01232-7 (PMC9729113; doi:10.1038/s41588-022-01232-7)
Supplement: Source Data Extended Data Fig. 7 — Statistical source data. [file 41588_2022_1232_MOESM21_ESM.xlsx]

## Sheet: Ext.Dat.7A
x1	y1	yerr1		x2	y2	yerr2		x3	y3	y4		Notes:
30	0.0203084	0.00212423		10	0.0294669	0.00119933		4.7619	0.00633277	0.0078149			x1: dt
60	0.0236539	0.00248392		20	0.0459644	0.00126513		9.52381	0.00849788	0.0114223			y1: Random TetO + RAD21 >1MB cis, trans
90	0.0256783	0.00286201		30	0.0582732	0.00135814		14.2857	0.00994021	0.0142228			yerr1: std
120	0.0287328	0.00285349		40	0.0681448	0.00146567		19.0476	0.0110315	0.0165891
150	0.0302235	0.00331749		50	0.0759831	0.00158725		23.8095	0.0119148	0.0186848			x2: dt
180	0.0320008	0.00242017		60	0.0844868	0.00175664		28.5714	0.0126385	0.0205634			y2: LacO-TetO - RAD21 150kb cis
210	0.0315842	0.00233765		70	0.0913877	0.00194269		33.3333	0.0132466	0.0222542			yerr2: std
240	0.0333513	0.00231789		80	0.097045	0.00214916		38.0952	0.0137879	0.0237883
270	0.0338768	0.0023819		90	0.103128	0.00236086		42.8571	0.0142879	0.025238			x3: dt
300	0.0350759	0.00244775		100	0.108143	0.00257986		47.619	0.0147255	0.0266021			y3: sim. 152 kb
330	0.0358769	0.00302083		110	0.113876	0.00281686		52.381	0.0151187	0.0278978			y4: sim. 1 Mb
360	0.0370586	0.00362741		120	0.118462	0.00309945		57.1429	0.0154809	0.0291287
390	0.0369782	0.00291656		130	0.123435	0.00333856		61.9048	0.0158004	0.0303189
420	0.0375614	0.00254799		140	0.130241	0.00360877		66.6667	0.0160748	0.0314611
450	0.0375951	0.00262181		150	0.133433	0.00388919		71.4286	0.0163456	0.0325992
480	0.0384975	0.00312031		160	0.137997	0.00420315		76.1905	0.0166174	0.0336426
510	0.038644	0.00292711		170	0.143535	0.00453595		80.9524	0.0168561	0.0346386
540	0.0382509	0.00251418		180	0.146203	0.00483387		85.7143	0.0170567	0.0355689
570	0.039869	0.00307305		190	0.150176	0.00515813		90.4762	0.0172341	0.0364481
600	0.0400034	0.00316936		200	0.155032	0.00547465		95.2381	0.0174224	0.0373088
630	0.0404161	0.00286432		210	0.156865	0.00587721		100	0.0176469	0.0381567
660	0.0408002	0.00301125		220	0.163251	0.00614146		104.762	0.0178242	0.0390042
690	0.0416643	0.00292398		230	0.167463	0.00658077		109.524	0.018006	0.0397962
720	0.0428132	0.00313699		240	0.171654	0.00700652		114.286	0.0181957	0.0405916
750	0.0420359	0.00323923		250	0.176069	0.0073974		119.048	0.0183737	0.041318
780	0.0429406	0.00338685		260	0.178458	0.00785639		123.81	0.0185573	0.0420149
810	0.0430687	0.00329079		270	0.178698	0.00844664		128.571	0.018703	0.0426872
840	0.0422843	0.00315622		280	0.182053	0.00899532		133.333	0.0188744	0.0433894
870	0.0437163	0.0037765		290	0.186158	0.00949076		138.095	0.0190291	0.044057
900	0.0437931	0.00318212		300	0.188654	0.0100571		142.857	0.0191522	0.0447089
930	0.0448235	0.00347176		310	0.190176	0.010682		147.619	0.0192883	0.0453333
960	0.0444549	0.00336712		320	0.189851	0.0113337		152.381	0.0194143	0.045962
990	0.0455254	0.00337123		330	0.192324	0.0120501		157.143	0.0195686	0.0465605
1020	0.0471525	0.0037671		340	0.195452	0.0128987		161.905	0.0197332	0.0471355
1050	0.0462564	0.00345606		350	0.19907	0.0140968		166.667	0.019886	0.0476522
1080	0.0465569	0.00362577		360	0.195004	0.0149657		171.429	0.0200394	0.0481847
1110	0.046445	0.00333642		370	0.199687	0.0157782		176.19	0.0201474	0.0486965
1140	0.0454108	0.00368957		380	0.202671	0.0164207		180.952	0.0202328	0.0491788
1170	0.0480459	0.00392558		390	0.209338	0.0173806		185.714	0.020347	0.0496989
1200	0.0475839	0.00365251		400	0.213121	0.0182629		190.476	0.0204615	0.0501954
1230	0.0486854	0.00371367		410	0.212529	0.0188293		195.238	0.0205854	0.0506024
1260	0.0488617	0.00372409		420	0.221111	0.0194335		200	0.0206617	0.0510665
1290	0.0476604	0.00387067		430	0.219142	0.0202518		204.762	0.0207592	0.0514574
1320	0.0480291	0.0039391		440	0.221069	0.0214814		209.524	0.0208181	0.0518749
1350	0.0483038	0.00362671		450	0.22103	0.0227344		214.286	0.0208733	0.0522714
1380	0.0474122	0.00370513		460	0.228032	0.0244382		219.048	0.0209347	0.0526847
1410	0.0481286	0.00374715		470	0.23351	0.0252361		223.81	0.0210148	0.0531547
1440	0.0484485	0.00426518		480	0.244978	0.0253443		228.571	0.0211493	0.0535764
1470	0.047926	0.0039902		490	0.242132	0.027601		233.333	0.0212275	0.0540232
1500	0.0478684	0.00414807						238.095	0.0213235	0.0543859
1530	0.0493507	0.00431203						242.857	0.0214328	0.0547289
1560	0.0480005	0.0040056						247.619	0.0215431	0.0550394
1590	0.0483258	0.00420627						252.381	0.0215921	0.0553264
1620	0.0474349	0.00414347						257.143	0.0216656	0.0555747
1650	0.0473657	0.00413979						261.905	0.0217267	0.0558741
1680	0.0497399	0.00398408						266.667	0.0217641	0.0561868
1710	0.0506685	0.0044355						271.429	0.021867	0.0565445
1740	0.0501584	0.00415067						276.19	0.0219807	0.0569129
1770	0.0494684	0.00431692						280.952	0.0220673	0.0572539
1800	0.0495157	0.00449244						285.714	0.022168	0.0576074
1830	0.0502061	0.00459202						290.476	0.0222406	0.057931
1860	0.0503392	0.00462729						295.238	0.0223287	0.0582536
1890	0.0487089	0.00467794						300	0.0224152	0.0585559
1920	0.0494827	0.00476804						304.762	0.0224784	0.0588752
1950	0.0506143	0.00516487						309.524	0.0225504	0.059161
1980	0.0504957	0.00503578						314.286	0.0226234	0.0594323
								319.048	0.0226959	0.0597092
								323.81	0.0227778	0.0599475
								328.571	0.0228691	0.0601608
								333.333	0.0229493	0.0603602
								338.095	0.0230297	0.0605987
								342.857	0.0230973	0.0608014
								347.619	0.0231815	0.0610274
								352.381	0.0232597	0.06128
								357.143	0.0233628	0.0615321
								361.905	0.0234425	0.0618233
								366.667	0.0235539	0.0621611
								371.429	0.0236231	0.062443
								376.19	0.0237058	0.0627345
								380.952	0.0237585	0.0629972
								385.714	0.0238396	0.0632128
								390.476	0.0238858	0.0634474
								395.238	0.0239553	0.0636812
								400	0.0240191	0.0639408
								404.762	0.0241175	0.0641254
								409.524	0.0241861	0.0643221
								414.286	0.024263	0.0644958
								419.048	0.0243304	0.0646937
								423.81	0.0243583	0.0648208
								428.571	0.0244336	0.0650138
								433.333	0.024532	0.065202
								438.095	0.024622	0.0654182
								442.857	0.0247092	0.0656706
								447.619	0.0248029	0.0658671
								452.381	0.0248994	0.0660653
								457.143	0.0249921	0.0662148
								461.905	0.0251033	0.0663385
								466.667	0.0252018	0.0664543
								471.429	0.0252924	0.0665565
								476.19	0.0253488	0.0667498
								480.952	0.0254156	0.066891
								485.714	0.0254875	0.0670254
								490.476	0.0255639	0.0671326
								495.238	0.0256807	0.0672864
								500	0.0257662	0.0674911
								504.762	0.0258553	0.067732
								509.524	0.0259188	0.06793
								514.286	0.0259676	0.0681827
								519.048	0.0260304	0.0683873
								523.81	0.0260782	0.0685774
								528.571	0.0261237	0.0687971
								533.333	0.0261717	0.0690126
								538.095	0.0262478	0.0692435
								542.857	0.0263145	0.0694668
								547.619	0.0263899	0.0697175
								552.381	0.0264234	0.0698838
								557.143	0.0264904	0.0701242
								561.905	0.0265357	0.0703504
								566.667	0.0265905	0.070579
								571.429	0.0266607	0.070787
								576.19	0.0266869	0.0710175
								580.952	0.0267359	0.0712851
								585.714	0.0268216	0.0715663
								590.476	0.0268822	0.071828
								595.238	0.0269489	0.0720613
								600	0.0270239	0.0722905
								604.762	0.0270834	0.0724999
								609.524	0.027123	0.072716
								614.286	0.0271682	0.0729355
								619.048	0.0272326	0.0731281
								623.81	0.0272395	0.0732941
								628.571	0.0272826	0.0734494
								633.333	0.0273037	0.0736375
								638.095	0.0273566	0.0738226
								642.857	0.0274345	0.0740389
								647.619	0.0274394	0.0742152
								652.381	0.0274931	0.074422
								657.143	0.0275632	0.0746466
								661.905	0.0276007	0.0748812
								666.667	0.0276394	0.0751346
								671.429	0.0276668	0.0754016
								676.19	0.0277084	0.0756041
								680.952	0.0277378	0.0757557
								685.714	0.0278134	0.0759283
								690.476	0.0278723	0.0760939
								695.238	0.0279288	0.076273
								700	0.0279929	0.0764706
								704.762	0.0279889	0.0766601
								709.524	0.0280234	0.0768178
								714.286	0.028084	0.0769378
								719.048	0.0281434	0.0770857
								723.81	0.0282214	0.077259
								728.571	0.0282598	0.0774282
								733.333	0.0283032	0.0775491
								738.095	0.0283088	0.0776417
								742.857	0.0283472	0.07774
								747.619	0.0283847	0.0778554
								752.381	0.028421	0.0779325
								757.143	0.0284642	0.0779627
								761.905	0.0284964	0.0780242
								766.667	0.0285461	0.0781678
								771.429	0.0286161	0.0782797
								776.19	0.0286432	0.0783533
								780.952	0.028675	0.0785012
								785.714	0.0287006	0.0785935
								790.476	0.0287125	0.0787124
								795.238	0.0287203	0.0788021
								800	0.0287481	0.0788979
								804.762	0.0287546	0.0789958
								809.524	0.0287621	0.0791713
								814.286	0.0287776	0.0793198
								819.048	0.028806	0.0795038
								823.81	0.0288552	0.079693
								828.571	0.0289112	0.0798701
								833.333	0.0289505	0.0799913
								838.095	0.0289972	0.0800823
								842.857	0.0290538	0.0801626
								847.619	0.0290754	0.0802978
								852.381	0.0290913	0.0804359
								857.143	0.0291319	0.0805292
								861.905	0.0291452	0.0806108
								866.667	0.0291481	0.0806349
								871.429	0.029146	0.0806657
								876.19	0.0291887	0.0806787
								880.952	0.0292028	0.0806606
								885.714	0.0292267	0.0806562
								890.476	0.0292494	0.0807118
								895.238	0.0292823	0.0808023
								900	0.0293309	0.0809153
								904.762	0.0293429	0.0810188
								909.524	0.0294037	0.0811141
								914.286	0.0294265	0.0811499
								919.048	0.0294873	0.0812144
								923.81	0.0295392	0.0812767
								928.571	0.0295684	0.0814008
								933.333	0.0295982	0.0814567
								938.095	0.0296742	0.0815349
								942.857	0.0296909	0.0815721
								947.619	0.0297342	0.0815831
								952.381	0.0297665	0.081638
								957.143	0.0297592	0.0816595
								961.905	0.0297459	0.0816611
								966.667	0.0297592	0.0816604
								971.429	0.0297819	0.081659
								976.19	0.0298097	0.0816624
								980.952	0.0298469	0.0817232
								985.714	0.0298976	0.0818184
								990.476	0.0299315	0.0818692
								995.238	0.0299801	0.0819736
								1000	0.0300387	0.0821285
								1004.76	0.0300849	0.0822644
								1009.52	0.030154	0.0824128
								1014.29	0.0302279	0.0826215
								1019.05	0.0303012	0.0828019
								1023.81	0.0303327	0.0829468
								1028.57	0.0303689	0.0831183
								1033.33	0.0304103	0.0832648
								1038.1	0.0304648	0.0833115
								1042.86	0.0305073	0.0833945
								1047.62	0.0304894	0.083439
								1052.38	0.0304991	0.0835202
								1057.14	0.0305126	0.0835574
								1061.9	0.0305505	0.0835989
								1066.67	0.0305639	0.0836995
								1071.43	0.030612	0.0837125
								1076.19	0.0306421	0.0836798
								1080.95	0.0306669	0.0836905
								1085.71	0.0306993	0.08372
								1090.48	0.0307303	0.0836806
								1095.24	0.0307745	0.0836715
								1100	0.0308326	0.0836347
								1104.76	0.0308287	0.0836338
								1109.52	0.03086	0.083618
								1114.29	0.0309067	0.083589
								1119.05	0.0309378	0.0835865
								1123.81	0.0310134	0.083575
								1128.57	0.0310627	0.0835812
								1133.33	0.0311567	0.0835755
								1138.1	0.0311697	0.0835681
								1142.86	0.0311921	0.0835154
								1147.62	0.0312393	0.0835255
								1152.38	0.0312695	0.0835257
								1157.14	0.0313262	0.0835237
								1161.9	0.0313842	0.0835438
								1166.67	0.0314381	0.0835282
								1171.43	0.031436	0.0835538
								1176.19	0.0314684	0.0835642
								1180.95	0.0315105	0.0836044
								1185.71	0.0315121	0.083651
								1190.48	0.0315046	0.0835946
								1195.24	0.0315276	0.0835665
								1200	0.0315209	0.0835742
								1204.76	0.0315219	0.083597
								1209.52	0.0315413	0.0835574
								1214.29	0.0315571	0.0835565
								1219.05	0.0315709	0.0835037
								1223.81	0.0315829	0.0834737
								1228.57	0.0315816	0.0834281
								1233.33	0.0315951	0.0833991
								1238.1	0.0316472	0.0833896
								1242.86	0.0316316	0.0833325
								1247.62	0.0316564	0.0832972
								1252.38	0.0316392	0.0831799
								1257.14	0.0316685	0.0831187
								1261.9	0.031672	0.0830798
								1266.67	0.0316448	0.0830596
								1271.43	0.0316485	0.083109
								1276.19	0.031675	0.0830951
								1280.95	0.0317025	0.0830607
								1285.71	0.03171	0.0830475
								1290.48	0.0317584	0.0830837
								1295.24	0.0317974	0.08309
								1300	0.0317842	0.0831003
								1304.76	0.0317914	0.083143
								1309.52	0.0317642	0.0830818
								1314.29	0.0317623	0.083135
								1319.05	0.0317906	0.0832517
								1323.81	0.0318275	0.0833695
								1328.57	0.0318272	0.0835078
								1333.33	0.0318425	0.0835846
								1338.1	0.0318881	0.0836712
								1342.86	0.0319025	0.0837217
								1347.62	0.0319188	0.0837829
								1352.38	0.0319167	0.0837999
								1357.14	0.0319372	0.08383
								1361.9	0.0319579	0.0838829
								1366.67	0.0320252	0.0839307
								1371.43	0.0320483	0.0839512
								1376.19	0.032066	0.0839838
								1380.95	0.0320787	0.0839672
								1385.71	0.0321062	0.0839862
								1390.48	0.0321242	0.0839977
								1395.24	0.0321512	0.0839923
								1400	0.0321653	0.0839523
								1404.76	0.0322176	0.0839414
								1409.52	0.0322166	0.0838927
								1414.29	0.0322237	0.0838841
								1419.05	0.0322528	0.0839115
								1423.81	0.0323013	0.0839006
								1428.57	0.0323323	0.0839237
								1433.33	0.032386	0.0839872
								1438.1	0.0324553	0.0840442
								1442.86	0.0324908	0.0841141
								1447.62	0.0325238	0.0842087
								1452.38	0.0325395	0.084333
								1457.14	0.0325723	0.0844693
								1461.9	0.0325923	0.0846131
								1466.67	0.0326348	0.0847913
								1471.43	0.0326633	0.0848562
								1476.19	0.0327001	0.0849643
								1480.95	0.0326955	0.0850182
								1485.71	0.032674	0.0850982
								1490.48	0.0326477	0.0851873
								1495.24	0.0326749	0.0852667
								1500	0.0326574	0.0853321
								1504.76	0.0326861	0.0854234
								1509.52	0.0326751	0.0855054
								1514.29	0.0326679	0.0855542
								1519.05	0.0326942	0.0856454
								1523.81	0.0326451	0.0856759
								1528.57	0.0326711	0.0857049
								1533.33	0.0326845	0.0856856
								1538.1	0.0326371	0.0856887
								1542.86	0.0326419	0.0856715
								1547.62	0.0326327	0.0857236
								1552.38	0.0326733	0.0857346
								1557.14	0.0326825	0.0857307
								1561.9	0.0327296	0.0856978
								1566.67	0.0327793	0.0856514
								1571.43	0.0327909	0.0856072
								1576.19	0.0327798	0.0855787
								1580.95	0.0327855	0.0855605
								1585.71	0.0328251	0.0856105
								1590.48	0.0328304	0.0856167
								1595.24	0.0328536	0.0855793
								1600	0.032849	0.0856233
								1604.76	0.0328385	0.0855922
								1609.52	0.0328413	0.0855826
								1614.29	0.0328313	0.0855893
								1619.05	0.03285	0.0855844
								1623.81	0.0328233	0.0855906
								1628.57	0.0328071	0.0855921
								1633.33	0.0327992	0.0855917
								1638.1	0.032815	0.0856426
								1642.86	0.0328062	0.0855949
								1647.62	0.0328344	0.0855903
								1652.38	0.0328165	0.0855211
								1657.14	0.0328158	0.085564
								1661.9	0.0328629	0.0855853
								1666.67	0.0328874	0.0855989
								1671.43	0.0329364	0.0856126
								1676.19	0.0329649	0.0856377
								1680.95	0.0329615	0.0856217
								1685.71	0.033001	0.0856515
								1690.48	0.0330146	0.085661
								1695.24	0.0330457	0.0856567
								1700	0.0330688	0.0857172
								1704.76	0.0330894	0.0857001
								1709.52	0.0330743	0.0856369
								1714.29	0.0331077	0.0855373
								1719.05	0.0331568	0.0855538
								1723.81	0.0332047	0.0855198
								1728.57	0.0332353	0.0854895
								1733.33	0.0332719	0.0855574
								1738.1	0.0332757	0.0855619
								1742.86	0.0332883	0.0855462
								1747.62	0.0333107	0.0855088
								1752.38	0.0333419	0.0854829
								1757.14	0.0333441	0.0854891
								1761.9	0.0333308	0.0855077
								1766.67	0.0333663	0.0854977
								1771.43	0.0333672	0.0854483
								1776.19	0.0333635	0.0853847
								1780.95	0.0333543	0.0853667
								1785.71	0.0333804	0.0853462
								1790.48	0.0333785	0.0852531
								1795.24	0.0334072	0.0851431
								1800	0.0334619	0.0850363
								1804.76	0.0335079	0.0849548
								1809.52	0.0335407	0.0848899
								1814.29	0.0335935	0.0847776
								1819.05	0.0336465	0.084754
								1823.81	0.0336605	0.0846748
								1828.57	0.0336519	0.0846158
								1833.33	0.0336657	0.0846232
								1838.1	0.0336764	0.0846323
								1842.86	0.0336856	0.084617
								1847.62	0.0336733	0.0846183
								1852.38	0.0336573	0.0845527
								1857.14	0.0336401	0.084527
								1861.9	0.0336605	0.0844902
								1866.67	0.0336499	0.0844817
								1871.43	0.0336749	0.0844757
								1876.19	0.0336929	0.0844269
								1880.95	0.033739	0.0844416
								1885.71	0.0338134	0.0845257
								1890.48	0.0338268	0.0845576
								1895.24	0.0338279	0.0846207
								1900	0.0338518	0.0846346
								1904.76	0.0338892	0.0846053
								1909.52	0.0339147	0.0844678
								1914.29	0.0339243	0.0843316
								1919.05	0.0339152	0.0841793
								1923.81	0.0338812	0.0840263
								1928.57	0.0339028	0.0839104
								1933.33	0.0339164	0.0838296
								1938.1	0.0339249	0.0837966
								1942.86	0.0339087	0.083631
								1947.62	0.0339132	0.0836208
								1952.38	0.0339441	0.0835606
								1957.14	0.0339489	0.0834705
								1961.9	0.0339828	0.0833931
								1966.67	0.0339989	0.0833075
								1971.43	0.0340372	0.083273
								1976.19	0.0340136	0.08325
								1980.95	0.0340231	0.0832039
								1985.71	0.0340764	0.0831036
								1990.48	0.034128	0.0830271
								1995.24	0.0341947	0.0830327
								2000	0.0342603	0.0830242
								2004.76	0.0343043	0.0829652
								2009.52	0.0343371	0.0828638
								2014.29	0.0343802	0.0827771
								2019.05	0.0343904	0.0826925
								2023.81	0.0343796	0.0826536
								2028.57	0.0343945	0.08258
								2033.33	0.0344344	0.0825759
								2038.1	0.0344413	0.082499
								2042.86	0.0344728	0.0824683
								2047.62	0.034498	0.0824448
								2052.38	0.0345088	0.0824543
								2057.14	0.0344932	0.0824219
								2061.9	0.034518	0.0823907
								2066.67	0.0345766	0.0823438
								2071.43	0.0346013	0.0823371
								2076.19	0.0346075	0.0823162
								2080.95	0.0345947	0.0823649
								2085.71	0.0346222	0.0823869
								2090.48	0.0346316	0.0823663
								2095.24	0.0346286	0.0824314
								2100	0.034616	0.0825673
								2104.76	0.0346078	0.0827271
								2109.52	0.034624	0.0828243
								2114.29	0.0345745	0.0828808
								2119.05	0.0345122	0.0828747
								2123.81	0.0344773	0.0829332
								2128.57	0.0345249	0.0830807
								2133.33	0.034504	0.0831393
								2138.1	0.034471	0.0831429
								2142.86	0.0344696	0.0830693
								2147.62	0.0344957	0.0829692
								2152.38	0.0344925	0.082858
								2157.14	0.0344942	0.0827984
								2161.9	0.0344587	0.0828014
								2166.67	0.0345122	0.0827668
								2171.43	0.0345552	0.0828111
								2176.19	0.0345728	0.0828636
								2180.95	0.0346289	0.0828948
								2185.71	0.0346731	0.082829
								2190.48	0.034651	0.0828254
								2195.24	0.0346315	0.0827488
								2200	0.0345701	0.0826108
								2204.76	0.0346185	0.0824743
								2209.52	0.0346316	0.0824063
								2214.29	0.0346682	0.0823439
								2219.05	0.0347087	0.0822952
								2223.81	0.0347105	0.0822246
								2228.57	0.0347392	0.0821191
								2233.33	0.0347532	0.0820598
								2238.1	0.034777	0.0820084
								2242.86	0.0347718	0.0819848
								2247.62	0.0347435	0.081948
								2252.38	0.0346967	0.0818545
								2257.14	0.0346524	0.0817384
								2261.9	0.0346756	0.0816922
								2266.67	0.034692	0.0816546
								2271.43	0.0347301	0.0816191
								2276.19	0.0347082	0.081498
								2280.95	0.0346983	0.0813857
								2285.71	0.0346102	0.0812506
								2290.48	0.0345613	0.0812061
								2295.24	0.0346016	0.081202
								2300	0.0346138	0.081157
								2304.76	0.0346069	0.0811833
								2309.52	0.0346604	0.0810818
								2314.29	0.0346898	0.0810949
								2319.05	0.0347121	0.0810815
								2323.81	0.0347812	0.0810711
								2328.57	0.0347917	0.0810356
								2333.33	0.0348068	0.0809958
								2338.1	0.0348083	0.0808921
								2342.86	0.0348299	0.0808075
								2347.62	0.0348662	0.0807459
								2352.38	0.0348939	0.0806678
								2357.14	0.0349443	0.0806005
								2361.9	0.0349981	0.0805345
								2366.67	0.0350058	0.0805753
								2371.43	0.0350143	0.0805039
								2376.19	0.0349891	0.0803986
								2380.95	0.0349829	0.0803168
								2385.71	0.0349379	0.0802103
								2390.48	0.0349406	0.0800975
								2395.24	0.0349081	0.0799956
								2400	0.0349263	0.0798957
								2404.76	0.034951	0.0797937
								2409.52	0.0349587	0.0796777
								2414.29	0.0349454	0.0794885
								2419.05	0.0349244	0.0793145
								2423.81	0.0349479	0.0791811
								2428.57	0.034941	0.0790981
								2433.33	0.0349402	0.0791084
								2438.1	0.0349698	0.0790947
								2442.86	0.0349456	0.0790997
								2447.62	0.034938	0.0790562
								2452.38	0.0349632	0.0790008
								2457.14	0.034937	0.0789114
								2461.9	0.0349026	0.0788547
								2466.67	0.0349087	0.0788184
								2471.43	0.0349104	0.0789036
								2476.19	0.03492	0.0789902
								2480.95	0.0349085	0.0790315
								2485.71	0.034904	0.0790799
								2490.48	0.0348657	0.0792417
								2495.24	0.0348736	0.0794258
								2500	0.0348689	0.0795643
								2504.76	0.0348666	0.0797008
								2509.52	0.0348666	0.07983
								2514.29	0.0348951	0.0799796
								2519.05	0.034871	0.080124
								2523.81	0.0348652	0.0802494
								2528.57	0.0348569	0.0803978
								2533.33	0.0348046	0.0805165
								2538.1	0.0348042	0.0806253
								2542.86	0.0347993	0.0806643
								2547.62	0.0348119	0.0807218
								2552.38	0.0347968	0.0807192
								2557.14	0.0347532	0.0806787
								2561.9	0.0347474	0.0807268
								2566.67	0.0346785	0.0807192
								2571.43	0.03468	0.0806404
								2576.19	0.0346919	0.0806217
								2580.95	0.0347348	0.0806493
								2585.71	0.0347217	0.0806979
								2590.48	0.0347082	0.0807165
								2595.24	0.0347166	0.0807627
								2600	0.0347209	0.0807207
								2604.76	0.0347387	0.0807542
								2609.52	0.0347177	0.0807185
								2614.29	0.0347578	0.0806981
								2619.05	0.0347705	0.0806541
								2623.81	0.0347649	0.0806211
								2628.57	0.0347891	0.0806509
								2633.33	0.0348089	0.080664
								2638.1	0.0348379	0.0807307
								2642.86	0.0348786	0.0807497
								2647.62	0.034938	0.0806698
								2652.38	0.0349963	0.0806855
								2657.14	0.0350449	0.080743
								2661.9	0.0350995	0.0807327
								2666.67	0.0351734	0.0808056
								2671.43	0.0352085	0.0808888
								2676.19	0.0352259	0.0807988
								2680.95	0.0352336	0.0807461
								2685.71	0.035269	0.0807835
								2690.48	0.0353101	0.0807994
								2695.24	0.0352876	0.0807536
								2700	0.0353128	0.080673
								2704.76	0.0353609	0.080597
								2709.52	0.0353867	0.0805386
								2714.29	0.0353718	0.0804579
								2719.05	0.0353423	0.0803716
								2723.81	0.0353384	0.0803781
								2728.57	0.0353276	0.0803069
								2733.33	0.035306	0.0802225
								2738.1	0.0352596	0.080169
								2742.86	0.0352911	0.0800971
								2747.62	0.0352976	0.0800515
								2752.38	0.0353179	0.0801006
								2757.14	0.0353429	0.0801378
								2761.9	0.0353338	0.0801598
								2766.67	0.0353498	0.0802262
								2771.43	0.035388	0.080347
								2776.19	0.0354347	0.0804788
								2780.95	0.0354859	0.0805519
								2785.71	0.0354978	0.0805417
								2790.48	0.0355603	0.0805584
								2795.24	0.0355959	0.0805241
								2800	0.0356802	0.0805268
								2804.76	0.035738	0.0805031
								2809.52	0.035814	0.0804656
								2814.29	0.0358382	0.0804198
								2819.05	0.0359193	0.080359
								2823.81	0.035931	0.0802714
								2828.57	0.0359504	0.0802151
								2833.33	0.0359783	0.0800892
								2838.1	0.0359963	0.0800247
								2842.86	0.0360196	0.0800105
								2847.62	0.0361196	0.0801199
								2852.38	0.0361535	0.0802757
								2857.14	0.0361766	0.0803819
								2861.9	0.0361847	0.0804325
								2866.67	0.0362049	0.0804801
								2871.43	0.0361735	0.0804962
								2876.19	0.0361543	0.0806147
								2880.95	0.036182	0.0806947
								2885.71	0.0361501	0.0807043
								2890.48	0.0360605	0.0806707
								2895.24	0.0360604	0.0806574
								2900	0.0360888	0.0806414
								2904.76	0.0360869	0.080746
								2909.52	0.0360812	0.0806882
								2914.29	0.0360959	0.0806854
								2919.05	0.0361271	0.0806461
								2923.81	0.0361494	0.0806888
								2928.57	0.0361414	0.0807441
								2933.33	0.0361676	0.0807868
								2938.1	0.0361927	0.0807984
								2942.86	0.0361799	0.0808433
								2947.62	0.0361862	0.0808467
								2952.38	0.0361662	0.080881
								2957.14	0.0362075	0.0809393
								2961.9	0.036251	0.0809885
								2966.67	0.0362977	0.0810382
								2971.43	0.0363082	0.0811208
								2976.19	0.0362593	0.0811051
								2980.95	0.0362403	0.0811577
								2985.71	0.0362684	0.0811747
								2990.48	0.0362896	0.0811523
								2995.24	0.036293	0.081138
								3000	0.0363247	0.0811997
								3004.76	0.0362828	0.0811824
								3009.52	0.036284	0.0811278
								3014.29	0.0362538	0.0810375
								3019.05	0.036306	0.0810596
								3023.81	0.0363057	0.0810294
								3028.57	0.0362655	0.0810125
								3033.33	0.0362888	0.0810193
								3038.1	0.0363199	0.0809622
								3042.86	0.0362778	0.0810235
								3047.62	0.0362128	0.0810152
								3052.38	0.0362259	0.0809723
								3057.14	0.0362744	0.0809761
								3061.9	0.0363105	0.0809547
								3066.67	0.0363764	0.0809904
								3071.43	0.0364337	0.0810077
								3076.19	0.0364001	0.0809423
								3080.95	0.0363474	0.0808793
								3085.71	0.036342	0.0807557
								3090.48	0.0363916	0.0806886
								3095.24	0.0363799	0.0805916
								3100	0.0363735	0.0804983
								3104.76	0.0363905	0.0804206
								3109.52	0.0363494	0.0803563
								3114.29	0.0363537	0.0803993
								3119.05	0.0363519	0.0804021
								3123.81	0.0363619	0.0803565
								3128.57	0.0363796	0.0803608
								3133.33	0.0364114	0.0802004
								3138.1	0.0364449	0.0801191
								3142.86	0.0365208	0.0800788
								3147.62	0.0365714	0.0801129
								3152.38	0.0366394	0.0802093
								3157.14	0.0366299	0.0802402
								3161.9	0.0366859	0.080301
								3166.67	0.0366528	0.0804307
								3171.43	0.036603	0.0804476
								3176.19	0.0366019	0.0804183
								3180.95	0.0365807	0.0803652
								3185.71	0.0365939	0.0802232
								3190.48	0.0365696	0.0801029
								3195.24	0.0365483	0.0799773
								3200	0.0365303	0.0798528
								3204.76	0.0365165	0.0797429
								3209.52	0.0365425	0.0796312
								3214.29	0.0366065	0.0795086
								3219.05	0.0366277	0.0794368
								3223.81	0.0365924	0.0795269
								3228.57	0.0365623	0.0795578
								3233.33	0.0365788	0.0796011
								3238.1	0.0365423	0.0796667
								3242.86	0.0366017	0.079718
								3247.62	0.03663	0.0797569
								3252.38	0.0366572	0.0796556
								3257.14	0.0366503	0.0795086
								3261.9	0.0367178	0.0793467
								3266.67	0.0367107	0.0792911
								3271.43	0.0367168	0.0792369
								3276.19	0.0366916	0.0792203
								3280.95	0.0366959	0.0792633
								3285.71	0.0366375	0.0792507
								3290.48	0.0366932	0.0793242
								3295.24	0.0367442	0.0793511
								3300	0.0368058	0.0793834
								3304.76	0.0368538	0.0794416
								3309.52	0.0368434	0.0793493
								3314.29	0.0368521	0.0793088
								3319.05	0.0368737	0.0793184
								3323.81	0.0369057	0.0792378
								3328.57	0.036939	0.0792234
								3333.33	0.0370004	0.0792967
								3338.1	0.0370039	0.0794283
								3342.86	0.0370084	0.0794915
								3347.62	0.0370811	0.0795906
								3352.38	0.0371479	0.0795781
								3357.14	0.0371914	0.0795357
								3361.9	0.0372138	0.0794274
								3366.67	0.0372492	0.0793292
								3371.43	0.0373244	0.0792819
								3376.19	0.037307	0.0791894
								3380.95	0.037313	0.0790805
								3385.71	0.0373512	0.0789892
								3390.48	0.0373251	0.0790094
								3395.24	0.0372895	0.079006
								3400	0.0372854	0.0788966
								3404.76	0.0372081	0.0788055
								3409.52	0.0371494	0.0786891
								3414.29	0.0371068	0.0786079
								3419.05	0.037088	0.0784385
								3423.81	0.0370569	0.0782338
								3428.57	0.037089	0.0781903
								3433.33	0.03702	0.0781321
								3438.1	0.0370087	0.0782518
								3442.86	0.0370389	0.0783509
								3447.62	0.0370166	0.0783305
								3452.38	0.0369842	0.0783443
								3457.14	0.0369051	0.0783536
								3461.9	0.036897	0.0784074
								3466.67	0.0369616	0.0784272
								3471.43	0.0369719	0.0784322
								3476.19	0.0369939	0.0785109
								3480.95	0.0370216	0.0785822
								3485.71	0.0369909	0.078619
								3490.48	0.0369765	0.0786647
								3495.24	0.0369763	0.0787769
								3500	0.0369321	0.0789497
								3504.76	0.036964	0.0790752
								3509.52	0.036987	0.0791931
								3514.29	0.0369416	0.0793008
								3519.05	0.0369625	0.0792769
								3523.81	0.0369738	0.0793129
								3528.57	0.0369908	0.0792899
								3533.33	0.0370006	0.0791627
								3538.1	0.036983	0.0790855
								3542.86	0.0370272	0.0789426
								3547.62	0.0370073	0.0788261
								3552.38	0.036953	0.0788042
								3557.14	0.0369131	0.0787609
								3561.9	0.0368663	0.0787424
								3566.67	0.0368395	0.0786358
								3571.43	0.0368528	0.0785629
								3576.19	0.0368868	0.0784892
								3580.95	0.0369329	0.078427
								3585.71	0.0369344	0.0782093
								3590.48	0.0369051	0.0780848
								3595.24	0.0369473	0.0779136
								3600	0.037003	0.0778218
								3604.76	0.037032	0.0778622
								3609.52	0.0371203	0.0779379
								3614.29	0.0371754	0.0779141
								3619.05	0.0372076	0.0779285
								3623.81	0.037342	0.0779199
								3628.57	0.037373	0.0778376
								3633.33	0.0374266	0.0777979
								3638.1	0.037431	0.0778077
								3642.86	0.0374479	0.0776764
								3647.62	0.037542	0.0776871
								3652.38	0.0375865	0.0776498
								3657.14	0.0375716	0.0776952
								3661.9	0.0375659	0.0776925
								3666.67	0.0376261	0.0777463
								3671.43	0.0377137	0.0778658
								3676.19	0.0377281	0.0780857
								3680.95	0.0376714	0.0781464
								3685.71	0.0376431	0.0781798
								3690.48	0.0376248	0.0781558
								3695.24	0.0376515	0.078155
								3700	0.0376376	0.0781455
								3704.76	0.0376045	0.0782014
								3709.52	0.03762	0.0782473
								3714.29	0.037654	0.078267
								3719.05	0.0377653	0.0782028
								3723.81	0.0378801	0.0781953
								3728.57	0.0378992	0.0783629
								3733.33	0.037928	0.0785047
								3738.1	0.0379793	0.0786764
								3742.86	0.0379842	0.078868
								3747.62	0.0379951	0.079124
								3752.38	0.0380452	0.0793013
								3757.14	0.0380226	0.0794387
								3761.9	0.0380377	0.0795388
								3766.67	0.0380621	0.079657
								3771.43	0.0379843	0.0797492
								3776.19	0.0380269	0.0797361
								3780.95	0.0380776	0.079718
								3785.71	0.0380833	0.0797353
								3790.48	0.0381417	0.0797291
								3795.24	0.0382062	0.0796796
								3800	0.0381854	0.0795529
								3804.76	0.0381518	0.0795154
								3809.52	0.0380847	0.0792752
								3814.29	0.0380334	0.0791619
								3819.05	0.0379631	0.0790186
								3823.81	0.0379526	0.0788808
								3828.57	0.0378893	0.0788976
								3833.33	0.0379262	0.0788581
								3838.1	0.0379952	0.07885
								3842.86	0.0379659	0.0788797
								3847.62	0.0379711	0.0788541
								3852.38	0.037937	0.0787596
								3857.14	0.0379289	0.0785816
								3861.9	0.0379004	0.0783943
								3866.67	0.037903	0.0782482
								3871.43	0.0379728	0.0782322
								3876.19	0.0380767	0.078056
								3880.95	0.0380958	0.0777934
								3885.71	0.0381007	0.0776656
								3890.48	0.0381477	0.0774141
								3895.24	0.0382144	0.0771855
								3900	0.0381944	0.0770457
								3904.76	0.0382406	0.0769728
								3909.52	0.0383324	0.0769048
								3914.29	0.0384849	0.0770271
								3919.05	0.0385631	0.077161
								3923.81	0.0386061	0.0772311
								3928.57	0.0386225	0.0773089
								3933.33	0.0386831	0.0773062
								3938.1	0.0387378	0.0773548
								3942.86	0.0387393	0.0774093
								3947.62	0.0387637	0.077533
								3952.38	0.0387917	0.0775438
								3957.14	0.0387501	0.0775996
								3961.9	0.0387564	0.0776629
								3966.67	0.0387253	0.0777495
								3971.43	0.0387272	0.0777844
								3976.19	0.0386239	0.077845
								3980.95	0.0386062	0.0779659
								3985.71	0.0385376	0.0781677
								3990.48	0.0385591	0.0783149
								3995.24	0.0385244	0.0783389
								4000	0.0385726	0.0782704
								4004.76	0.0385907	0.0782718
								4009.52	0.038587	0.0782192
								4014.29	0.0387079	0.0782337
								4019.05	0.0387864	0.078096
								4023.81	0.0388208	0.0778895
								4028.57	0.0389015	0.0776121
								4033.33	0.038899	0.0774899
								4038.1	0.0388558	0.0772456
								4042.86	0.0389416	0.0769753
								4047.62	0.0390004	0.0767679
								4052.38	0.0390384	0.0765911
								4057.14	0.0390492	0.0765033
								4061.9	0.0391055	0.0765177
								4066.67	0.0390746	0.0764356
								4071.43	0.0391522	0.0763364
								4076.19	0.0391606	0.0761325
								4080.95	0.0392159	0.0760391
								4085.71	0.039207	0.0758619
								4090.48	0.0393035	0.0755564
								4095.24	0.0393215	0.0753206
								4100	0.0393695	0.0751294
								4104.76	0.0394307	0.0750005
								4109.52	0.0394025	0.074751
								4114.29	0.0393577	0.0743994
								4119.05	0.0392924	0.0740855
								4123.81	0.0392249	0.0738038
								4128.57	0.0392282	0.0736369
								4133.33	0.0392563	0.0735475
								4138.1	0.0392998	0.0735257
								4142.86	0.0393086	0.0735084
								4147.62	0.0393109	0.0734901
								4152.38	0.0393415	0.073452
								4157.14	0.0394984	0.0732058
								4161.9	0.0395952	0.0731282
								4166.67	0.0396457	0.0728326
								4171.43	0.0397697	0.0725675
								4176.19	0.0398755	0.0723891
								4180.95	0.0399621	0.0720968
								4185.71	0.039957	0.0719195
								4190.48	0.0400731	0.0716747
								4195.24	0.0401451	0.0713547
								4200	0.0401931	0.0710536
								4204.76	0.0401929	0.0706431
								4209.52	0.040217	0.0704821
								4214.29	0.0401992	0.0704277
								4219.05	0.0401804	0.0704434
								4223.81	0.040215	0.0705232
								4228.57	0.0402692	0.0705107
								4233.33	0.0402266	0.0704716
								4238.1	0.0401231	0.0705037
								4242.86	0.0401335	0.0703585
								4247.62	0.0401247	0.0701557
								4252.38	0.0400591	0.0699893
								4257.14	0.0400993	0.0699124
								4261.9	0.0402146	0.0699563
								4266.67	0.040197	0.069863
								4271.43	0.0402104	0.0698336
								4276.19	0.0403325	0.0696057
								4280.95	0.0403965	0.0694872
								4285.71	0.0404275	0.0694053
								4290.48	0.0404931	0.069345
								4295.24	0.0404273	0.0693708
								4300	0.0403893	0.0693818
								4304.76	0.0404431	0.0694377
								4309.52	0.0404256	0.0694581
								4314.29	0.0404852	0.0694281
								4319.05	0.0405176	0.0694968
								4323.81	0.0404445	0.0697203
								4328.57	0.0403331	0.0698357
								4333.33	0.0402553	0.0698515
								4338.1	0.0401514	0.0697265
								4342.86	0.0399771	0.0697421
								4347.62	0.0399784	0.0698476
								4352.38	0.0400314	0.0699729
								4357.14	0.0400651	0.0699277
								4361.9	0.0400188	0.0699157
								4366.67	0.0399604	0.0698204
								4371.43	0.039896	0.0698094
								4376.19	0.0399704	0.0697151
								4380.95	0.0400768	0.0696095
								4385.71	0.0401467	0.0695275
								4390.48	0.0402889	0.0694129
								4395.24	0.0403305	0.0693354
								4400	0.0402162	0.0694174
								4404.76	0.0401639	0.0696246
								4409.52	0.040174	0.0698707
								4414.29	0.0403145	0.0702627
								4419.05	0.0403845	0.0705867
								4423.81	0.0404145	0.0709476
								4428.57	0.040336	0.0711518
								4433.33	0.0401307	0.0712522
								4438.1	0.0400637	0.0711322
								4442.86	0.0399842	0.0712029
								4447.62	0.0400462	0.0714969
								4452.38	0.0400751	0.071733
								4457.14	0.0401615	0.0720178
								4461.9	0.0402149	0.0724371
								4466.67	0.040344	0.0726262
								4471.43	0.0404603	0.072824
								4476.19	0.0404627	0.0730734
								4480.95	0.0406454	0.0735165
								4485.71	0.0407162	0.0739278
								4490.48	0.0406761	0.0746541
								4495.24	0.0408888	0.0751611
								4500	0.0411115	0.0754108
								4504.76	0.0412953	0.0756481
								4509.52	0.0413053	0.0758882
								4514.29	0.0412484	0.0757038
								4519.05	0.0413118	0.0756057
								4523.81	0.041315	0.0756979
								4528.57	0.0412544	0.0757295
								4533.33	0.0411739	0.0756628
								4538.1	0.0410788	0.0753874
								4542.86	0.041197	0.0755192
								4547.62	0.0410398	0.0752023
								4552.38	0.0408886	0.0748134
								4557.14	0.0408642	0.0744396
								4561.9	0.0407303	0.0740828
								4566.67	0.0407794	0.0737494
								4571.43	0.0406273	0.0737167
								4576.19	0.0404932	0.0735889
								4580.95	0.0405374	0.0737594
								4585.71	0.0404375	0.0739635
								4590.48	0.0404951	0.0738381
								4595.24	0.0404192	0.0740676
								4600	0.0403469	0.0744923
								4604.76	0.0401889	0.0751306
								4609.52	0.0399449	0.0759669
								4614.29	0.039668	0.077029
								4619.05	0.039375	0.0779537
								4623.81	0.0390795	0.0789759
								4628.57	0.0391462	0.0800366
								4633.33	0.0388686	0.0806044
								4638.1	0.0386494	0.0807706
								4642.86	0.0381594	0.0808596
								4647.62	0.0378933	0.0813204
								4652.38	0.0375924	0.0814617
								4657.14	0.0373107	0.0823435
								4661.9	0.0374728	0.083342
								4666.67	0.0373841	0.0846904
								4671.43	0.0372461	0.0858136
								4676.19	0.0368333	0.086495
								4680.95	0.036527	0.0864526
								4685.71	0.0362278	0.0854155
								4690.48	0.0363955	0.0839658
								4695.24	0.0364249	0.0825414
								4700	0.036082	0.0801694
								4704.76	0.0362545	0.0782895
								4709.52	0.0362412	0.0779316
								4714.29	0.036261	0.0774779
								4719.05	0.0364735	0.0763763
								4723.81	0.0370334	0.0754827
								4728.57	0.0376143	0.0741217
								4733.33	0.037481	0.0740632
								4738.1	0.0371567	0.0732763
								4742.86	0.037139	0.0725504
								4747.62	0.0362303	0.0710623
								4752.38	0.036193	0.0692233
								4757.14	0.0385168	0.0658893

## Sheet: Ext.Dat.7B
x1	y1	yerr1		x2	y2	yerr2		x3	y3			Notes:
30	0.033189	0.00224571		10	0.0422996	0.00151246		4.7619	0.0101593				x1: dt
60	0.0389261	0.00276863		20	0.0635162	0.00162517		9.52381	0.0149031				y1: Random TetO - RAD21 >1MB cis, trans
90	0.041806	0.00246138		30	0.0788937	0.00175088		14.2857	0.0185015				yerr1: std
120	0.0440768	0.00381029		40	0.0910577	0.0019002		19.0476	0.0214031
150	0.0476812	0.00507883		50	0.100276	0.00204152		23.8095	0.0238879				x2: dt
180	0.0484404	0.00386941		60	0.109164	0.00233412		28.5714	0.0260297				y2: LacO-TetO - RAD21 150kb cis
210	0.0511384	0.00334883		70	0.116929	0.00264218		33.3333	0.0278823				yerr2: std
240	0.0531405	0.00313469		80	0.125222	0.00294973		38.0952	0.0294489
270	0.0542569	0.00436409		90	0.13139	0.00332502		42.8571	0.0307715				x3: dt
300	0.0538138	0.00424481		100	0.138143	0.00370574		47.619	0.031979				y3: sim. 152 kb
330	0.0568681	0.00319911		110	0.145129	0.00409104		52.381	0.0329947
360	0.0575407	0.00388371		120	0.148011	0.00456591		57.1429	0.033934
390	0.0578403	0.00430905		130	0.154902	0.00498434		61.9048	0.0347858
420	0.0586368	0.0048583		140	0.158845	0.00544626		66.6667	0.0354924
450	0.0590684	0.00430145		150	0.163892	0.00595212		71.4286	0.0361355
480	0.0601995	0.00605334		160	0.164683	0.00655764		76.1905	0.0368063
510	0.0605892	0.00530707		170	0.170282	0.00721979		80.9524	0.0374041
540	0.0621459	0.00623476		180	0.174118	0.00776621		85.7143	0.0379614
570	0.0631604	0.00493306		190	0.174086	0.00836944		90.4762	0.0385928
600	0.0628995	0.00568569		200	0.178492	0.00908081		95.2381	0.0391014
630	0.0633812	0.00741517		210	0.181454	0.0100754		100	0.039523
660	0.063344	0.00567478		220	0.185395	0.0108873		104.762	0.0399406
690	0.0646086	0.00674479		230	0.189947	0.0115985		109.524	0.0404187
720	0.0663726	0.00695175		240	0.193322	0.0125423		114.286	0.0407697
750	0.0654473	0.00640417		250	0.193766	0.0135323		119.048	0.0410927
780	0.0652657	0.00529775		260	0.196503	0.0147195		123.81	0.0413484
810	0.066864	0.0034795		270	0.197946	0.0160715		128.571	0.0415922
840	0.0665677	0.00438959		280	0.202601	0.0162781		133.333	0.0417905
870	0.0684256	0.00568461		290	0.198747	0.0174356		138.095	0.0419929
900	0.0665513	0.00511647		300	0.195865	0.0189251		142.857	0.0422304
930	0.065871	0.00392784		310	0.20103	0.020592		147.619	0.0424409
960	0.0668285	0.00473572		320	0.208427	0.0211771		152.381	0.0426585
990	0.0652511	0.00490732		330	0.213817	0.0233326		157.143	0.0428204
1020	0.0685569	0.00542065		340	0.22963	0.0240679		161.905	0.0429582
1050	0.0694682	0.00664333		350	0.230937	0.0258707		166.667	0.0430785
1080	0.0681137	0.00656999		360	0.235675	0.0267719		171.429	0.0431979
1110	0.0668697	0.00670687		370	0.235232	0.0301198		176.19	0.0433122
1140	0.0680208	0.00520704		380	0.254091	0.0317377		180.952	0.0433813
1170	0.0678105	0.0042449		390	0.251369	0.034826		185.714	0.0435139
1200	0.0691267	0.00466408		400	0.240451	0.0372612		190.476	0.0435969
1230	0.0694223	0.00506314		410	0.222304	0.0406661		195.238	0.0437388
1260	0.0702663	0.00520884		420	0.23326	0.0431886		200	0.0439043
1290	0.0681281	0.00395166		430	0.247951	0.0427872		204.762	0.0440443
1320	0.0695775	0.00416721		440	0.235879	0.0429451		209.524	0.0441653
1350	0.0719023	0.0041001		450	0.217342	0.045523		214.286	0.0443043
1380	0.0706122	0.0041205		460	0.214781	0.0476827		219.048	0.0443911
1410	0.0690328	0.00409427		470	0.203504	0.0470692		223.81	0.0445119
1440	0.0675169	0.00411758		480	0.187144	0.0521302		228.571	0.0445605
1470	0.06888	0.00421438		490	0.185182	0.0564546		233.333	0.0446375
1500	0.0702178	0.00414626						238.095	0.0447422
1530	0.071114	0.00412215						242.857	0.0447734
1560	0.0695863	0.00396906						247.619	0.0448284
1590	0.0703185	0.00420222						252.381	0.0449293
1620	0.0705417	0.004274						257.143	0.0449623
1650	0.0713476	0.00408661						261.905	0.0450113
1680	0.0711052	0.00413108						266.667	0.04506
1710	0.0701191	0.00419052						271.429	0.0450895
1740	0.0706781	0.00473009						276.19	0.0451536
1770	0.0718823	0.00465111						280.952	0.0451684
1800	0.0711308	0.00477596						285.714	0.0451269
1830	0.0711222	0.00495941						290.476	0.045168
1860	0.0723857	0.00495571						295.238	0.0452467
1890	0.0720569	0.00500974						300	0.0452498
1920	0.0728142	0.00522339						304.762	0.0452829
1950	0.0745645	0.00547983						309.524	0.0452924
1980	0.0756275	0.00554571						314.286	0.0453174
								319.048	0.0453282
								323.81	0.0453149
								328.571	0.0452544
								333.333	0.0452427
								338.095	0.0452371
								342.857	0.0452068
								347.619	0.0451981
								352.381	0.0452583
								357.143	0.0453364
								361.905	0.0453125
								366.667	0.0453949
								371.429	0.0453896
								376.19	0.0454266
								380.952	0.0454283
								385.714	0.0454719
								390.476	0.0455568
								395.238	0.0455883
								400	0.0456467
								404.762	0.0456927
								409.524	0.045764
								414.286	0.0457912
								419.048	0.0458107
								423.81	0.0458617
								428.571	0.045895
								433.333	0.0459569
								438.095	0.0460007
								442.857	0.0460633
								447.619	0.0461304
								452.381	0.0461631
								457.143	0.046204
								461.905	0.0463177
								466.667	0.0464386
								471.429	0.0465535
								476.19	0.046658
								480.952	0.0467874
								485.714	0.0468554
								490.476	0.0469863
								495.238	0.0470443
								500	0.0470941
								504.762	0.0470882
								509.524	0.0470194
								514.286	0.0469728
								519.048	0.0469675
								523.81	0.0468865
								528.571	0.0468076
								533.333	0.0467146
								538.095	0.0467253
								542.857	0.0467304
								547.619	0.0467087
								552.381	0.0467016
								557.143	0.0466167
								561.905	0.0465449
								566.667	0.0464905
								571.429	0.0464013
								576.19	0.0463277
								580.952	0.0463268
								585.714	0.0463396
								590.476	0.0463586
								595.238	0.0463874
								600	0.046385
								604.762	0.0464042
								609.524	0.0463919
								614.286	0.0463444
								619.048	0.0464346
								623.81	0.0464773
								628.571	0.0465708
								633.333	0.0465578
								638.095	0.0465674
								642.857	0.0466239
								647.619	0.0467205
								652.381	0.0467799
								657.143	0.0468243
								661.905	0.0468362
								666.667	0.0468205
								671.429	0.0468648
								676.19	0.0468891
								680.952	0.0469434
								685.714	0.0469689
								690.476	0.0469981
								695.238	0.0470109
								700	0.0470214
								704.762	0.0471082
								709.524	0.0471708
								714.286	0.0472732
								719.048	0.0472972
								723.81	0.0472959
								728.571	0.0472973
								733.333	0.0473134
								738.095	0.0473427
								742.857	0.0473355
								747.619	0.0473452
								752.381	0.0473101
								757.143	0.0473313
								761.905	0.0473237
								766.667	0.0472722
								771.429	0.047273
								776.19	0.0472937
								780.952	0.0473184
								785.714	0.0473323
								790.476	0.0472649
								795.238	0.0472281
								800	0.0471589
								804.762	0.0471018
								809.524	0.0470632
								814.286	0.0470043
								819.048	0.046976
								823.81	0.0469846
								828.571	0.0470173
								833.333	0.0470324
								838.095	0.0470875
								842.857	0.0471358
								847.619	0.0471791
								852.381	0.0472046
								857.143	0.0472045
								861.905	0.0471944
								866.667	0.0472388
								871.429	0.0473172
								876.19	0.0473799
								880.952	0.0474402
								885.714	0.0474593
								890.476	0.0474217
								895.238	0.0475224
								900	0.0475423
								904.762	0.0475526
								909.524	0.0475788
								914.286	0.0476323
								919.048	0.0476415
								923.81	0.0476738
								928.571	0.0476153
								933.333	0.0475631
								938.095	0.0475477
								942.857	0.0474819
								947.619	0.0474256
								952.381	0.0473925
								957.143	0.0472946
								961.905	0.047229
								966.667	0.0472601
								971.429	0.0472305
								976.19	0.0471951
								980.952	0.0472044
								985.714	0.047188
								990.476	0.0472022
								995.238	0.0472105
								1000	0.0471475
								1004.76	0.0470769
								1009.52	0.0469622
								1014.29	0.0469472
								1019.05	0.0468139
								1023.81	0.046789
								1028.57	0.046795
								1033.33	0.0468398
								1038.1	0.0468634
								1042.86	0.046935
								1047.62	0.0470142
								1052.38	0.0470791
								1057.14	0.047169
								1061.9	0.0472406
								1066.67	0.0472129
								1071.43	0.0471775
								1076.19	0.0472396
								1080.95	0.0473249
								1085.71	0.0474373
								1090.48	0.04748
								1095.24	0.0474976
								1100	0.0474914
								1104.76	0.0474913
								1109.52	0.0475088
								1114.29	0.0474932
								1119.05	0.0474828
								1123.81	0.0474556
								1128.57	0.0474698
								1133.33	0.0474726
								1138.1	0.0474287
								1142.86	0.0474128
								1147.62	0.0473878
								1152.38	0.0474107
								1157.14	0.0474107
								1161.9	0.0474952
								1166.67	0.0475198
								1171.43	0.0475062
								1176.19	0.0474654
								1180.95	0.0474104
								1185.71	0.0473652
								1190.48	0.0473036
								1195.24	0.0472443
								1200	0.0472205
								1204.76	0.0471457
								1209.52	0.0471477
								1214.29	0.0470907
								1219.05	0.0470348
								1223.81	0.0469605
								1228.57	0.0469781
								1233.33	0.046965
								1238.1	0.0470434
								1242.86	0.0470921
								1247.62	0.0471749
								1252.38	0.0471903
								1257.14	0.0472391
								1261.9	0.0473367
								1266.67	0.0473515
								1271.43	0.0473693
								1276.19	0.047417
								1280.95	0.0474356
								1285.71	0.0475243
								1290.48	0.0476054
								1295.24	0.0476583
								1300	0.0476901
								1304.76	0.047654
								1309.52	0.047629
								1314.29	0.0475844
								1319.05	0.0475781
								1323.81	0.0475486
								1328.57	0.0475718
								1333.33	0.0475677
								1338.1	0.0475992
								1342.86	0.0476648
								1347.62	0.0476552
								1352.38	0.0476559
								1357.14	0.0477149
								1361.9	0.0477703
								1366.67	0.0478677
								1371.43	0.0479546
								1376.19	0.0479862
								1380.95	0.0479981
								1385.71	0.0480071
								1390.48	0.0479151
								1395.24	0.0479307
								1400	0.0479061
								1404.76	0.0479065
								1409.52	0.0479247
								1414.29	0.0479485
								1419.05	0.0480044
								1423.81	0.0480904
								1428.57	0.0481333
								1433.33	0.0482217
								1438.1	0.0484128
								1442.86	0.0484212
								1447.62	0.0484745
								1452.38	0.0485431
								1457.14	0.0486843
								1461.9	0.0487635
								1466.67	0.0487442
								1471.43	0.048838
								1476.19	0.0490135
								1480.95	0.0490871
								1485.71	0.0491108
								1490.48	0.0491109
								1495.24	0.0491348
								1500	0.0490596
								1504.76	0.0489835
								1509.52	0.0488907
								1514.29	0.0488002
								1519.05	0.0488085
								1523.81	0.0487186
								1528.57	0.0486571
								1533.33	0.0486103
								1538.1	0.0485101
								1542.86	0.0484244
								1547.62	0.0483868
								1552.38	0.0483476
								1557.14	0.0482662
								1561.9	0.0481996
								1566.67	0.048182
								1571.43	0.0481603
								1576.19	0.0481608
								1580.95	0.0480718
								1585.71	0.0479683
								1590.48	0.0478869
								1595.24	0.04782
								1600	0.0477285
								1604.76	0.0476232
								1609.52	0.0475315
								1614.29	0.0475036
								1619.05	0.0474337
								1623.81	0.0474366
								1628.57	0.0474402
								1633.33	0.0474908
								1638.1	0.047522
								1642.86	0.0475843
								1647.62	0.0476067
								1652.38	0.0476544
								1657.14	0.0476679
								1661.9	0.0476823
								1666.67	0.0477616
								1671.43	0.0478285
								1676.19	0.0478641
								1680.95	0.0478498
								1685.71	0.0478505
								1690.48	0.0478304
								1695.24	0.0478538
								1700	0.0478755
								1704.76	0.0479507
								1709.52	0.0480101
								1714.29	0.0480357
								1719.05	0.0481099
								1723.81	0.0481613
								1728.57	0.0482154
								1733.33	0.0481898
								1738.1	0.0481325
								1742.86	0.0481068
								1747.62	0.048155
								1752.38	0.0481294
								1757.14	0.0481805
								1761.9	0.0481834
								1766.67	0.0482232
								1771.43	0.0483246
								1776.19	0.0483634
								1780.95	0.0484114
								1785.71	0.0485207
								1790.48	0.048566
								1795.24	0.0486559
								1800	0.0487663
								1804.76	0.0488317
								1809.52	0.0488384
								1814.29	0.048737
								1819.05	0.0486628
								1823.81	0.0485304
								1828.57	0.0484061
								1833.33	0.0483551
								1838.1	0.0483561
								1842.86	0.0483129
								1847.62	0.0483432
								1852.38	0.0483523
								1857.14	0.0483371
								1861.9	0.0483794
								1866.67	0.0483842
								1871.43	0.0483663
								1876.19	0.0484476
								1880.95	0.048533
								1885.71	0.0485849
								1890.48	0.0486845
								1895.24	0.0486937
								1900	0.0486978
								1904.76	0.0486848
								1909.52	0.0486911
								1914.29	0.0487466
								1919.05	0.0487712
								1923.81	0.0488286
								1928.57	0.0488007
								1933.33	0.0488725
								1938.1	0.0489679
								1942.86	0.0489871
								1947.62	0.0490511
								1952.38	0.0490267
								1957.14	0.049025
								1961.9	0.0490496
								1966.67	0.0490771
								1971.43	0.0491303
								1976.19	0.0491594
								1980.95	0.0492384
								1985.71	0.0492191
								1990.48	0.0491505
								1995.24	0.0491117
								2000	0.0490744
								2004.76	0.0491932
								2009.52	0.049199
								2014.29	0.0492214
								2019.05	0.0491578
								2023.81	0.0491349
								2028.57	0.0492155
								2033.33	0.0492046
								2038.1	0.0491044
								2042.86	0.0489564
								2047.62	0.0488197
								2052.38	0.0486477
								2057.14	0.0485861
								2061.9	0.0485712
								2066.67	0.0486098
								2071.43	0.0485762
								2076.19	0.0485651
								2080.95	0.0484939
								2085.71	0.0483943
								2090.48	0.0483495
								2095.24	0.0482956
								2100	0.0482683
								2104.76	0.0482127
								2109.52	0.0481043
								2114.29	0.0480434
								2119.05	0.047884
								2123.81	0.0478206
								2128.57	0.0477277
								2133.33	0.0475597
								2138.1	0.0474296
								2142.86	0.0472919
								2147.62	0.0472672
								2152.38	0.0472011
								2157.14	0.0472322
								2161.9	0.0472198
								2166.67	0.0471746
								2171.43	0.0471014
								2176.19	0.0470636
								2180.95	0.047028
								2185.71	0.0470644
								2190.48	0.0470886
								2195.24	0.0471706
								2200	0.0472202
								2204.76	0.0473149
								2209.52	0.0474794
								2214.29	0.0475171
								2219.05	0.0475036
								2223.81	0.0474159
								2228.57	0.047325
								2233.33	0.0472924
								2238.1	0.0472684
								2242.86	0.0472209
								2247.62	0.0471362
								2252.38	0.0471213
								2257.14	0.0470406
								2261.9	0.0469147
								2266.67	0.0468397
								2271.43	0.0468203
								2276.19	0.0467841
								2280.95	0.0467583
								2285.71	0.0466865
								2290.48	0.0465974
								2295.24	0.0465478
								2300	0.0465336
								2304.76	0.046401
								2309.52	0.046466
								2314.29	0.0465758
								2319.05	0.0466675
								2323.81	0.0466447
								2328.57	0.0466604
								2333.33	0.0466358
								2338.1	0.0467775
								2342.86	0.0468122
								2347.62	0.0469481
								2352.38	0.0470114
								2357.14	0.0470831
								2361.9	0.0471064
								2366.67	0.0472506
								2371.43	0.0471988
								2376.19	0.0471943
								2380.95	0.0472288
								2385.71	0.0472629
								2390.48	0.0472135
								2395.24	0.04712
								2400	0.0470524
								2404.76	0.0468989
								2409.52	0.046831
								2414.29	0.0467623
								2419.05	0.046766
								2423.81	0.046796
								2428.57	0.0467759
								2433.33	0.0468294
								2438.1	0.0469424
								2442.86	0.0470954
								2447.62	0.0472318
								2452.38	0.0472422
								2457.14	0.0471647
								2461.9	0.0470567
								2466.67	0.0470932
								2471.43	0.0470597
								2476.19	0.0470618
								2480.95	0.0470826
								2485.71	0.0471589
								2490.48	0.0472247
								2495.24	0.0474052
								2500	0.0475017
								2504.76	0.0475681
								2509.52	0.0475791
								2514.29	0.0475431
								2519.05	0.04756
								2523.81	0.0476374
								2528.57	0.0476944
								2533.33	0.0477795
								2538.1	0.0478569
								2542.86	0.0479792
								2547.62	0.0480844
								2552.38	0.0481192
								2557.14	0.0481912
								2561.9	0.0482516
								2566.67	0.0482745
								2571.43	0.0483133
								2576.19	0.0482952
								2580.95	0.0483505
								2585.71	0.0483184
								2590.48	0.0482698
								2595.24	0.0482431
								2600	0.0481826
								2604.76	0.0481076
								2609.52	0.0480692
								2614.29	0.0481144
								2619.05	0.0480793
								2623.81	0.0481152
								2628.57	0.0481979
								2633.33	0.0482029
								2638.1	0.0482456
								2642.86	0.0483199
								2647.62	0.0483274
								2652.38	0.0483371
								2657.14	0.0483556
								2661.9	0.0483665
								2666.67	0.0483946
								2671.43	0.0484416
								2676.19	0.048498
								2680.95	0.0486196
								2685.71	0.048586
								2690.48	0.048631
								2695.24	0.0486318
								2700	0.0486448
								2704.76	0.0486854
								2709.52	0.0487474
								2714.29	0.0487478
								2719.05	0.048705
								2723.81	0.0487035
								2728.57	0.0485161
								2733.33	0.0482692
								2738.1	0.0481511
								2742.86	0.0479584
								2747.62	0.0477897
								2752.38	0.0475989
								2757.14	0.0474656
								2761.9	0.0473887
								2766.67	0.0473986
								2771.43	0.0474911
								2776.19	0.0475555
								2780.95	0.0476066
								2785.71	0.0476298
								2790.48	0.0476166
								2795.24	0.0475854
								2800	0.0476463
								2804.76	0.0476977
								2809.52	0.0477431
								2814.29	0.0478494
								2819.05	0.0478782
								2823.81	0.0479044
								2828.57	0.0478459
								2833.33	0.047876
								2838.1	0.047857
								2842.86	0.0479414
								2847.62	0.0480311
								2852.38	0.0479599
								2857.14	0.0478577
								2861.9	0.0477634
								2866.67	0.0476591
								2871.43	0.0475878
								2876.19	0.0473955
								2880.95	0.0472482
								2885.71	0.0471635
								2890.48	0.0472279
								2895.24	0.0472765
								2900	0.047486
								2904.76	0.0476747
								2909.52	0.0478935
								2914.29	0.0480683
								2919.05	0.0481703
								2923.81	0.0482211
								2928.57	0.0481702
								2933.33	0.0482318
								2938.1	0.0483677
								2942.86	0.0484434
								2947.62	0.0484033
								2952.38	0.0483914
								2957.14	0.0483719
								2961.9	0.0484704
								2966.67	0.0484741
								2971.43	0.0484605
								2976.19	0.0485032
								2980.95	0.0485464
								2985.71	0.0485144
								2990.48	0.0485827
								2995.24	0.0485974
								3000	0.0485891
								3004.76	0.0485507
								3009.52	0.0484973
								3014.29	0.0484758
								3019.05	0.0484608
								3023.81	0.0484228
								3028.57	0.0484222
								3033.33	0.0483849
								3038.1	0.0483636
								3042.86	0.0483598
								3047.62	0.0483779
								3052.38	0.0483158
								3057.14	0.0482435
								3061.9	0.0481927
								3066.67	0.0481665
								3071.43	0.0480617
								3076.19	0.0479035
								3080.95	0.0477098
								3085.71	0.0476035
								3090.48	0.0474645
								3095.24	0.0472779
								3100	0.0471434
								3104.76	0.0469976
								3109.52	0.0470343
								3114.29	0.0470369
								3119.05	0.0470741
								3123.81	0.0471726
								3128.57	0.0470681
								3133.33	0.0469676
								3138.1	0.0468821
								3142.86	0.0468673
								3147.62	0.0468193
								3152.38	0.0468341
								3157.14	0.0470045
								3161.9	0.0471739
								3166.67	0.0473158
								3171.43	0.0473913
								3176.19	0.0474263
								3180.95	0.0474306
								3185.71	0.0473626
								3190.48	0.047293
								3195.24	0.0472012
								3200	0.0470862
								3204.76	0.0470178
								3209.52	0.0469726
								3214.29	0.0469559
								3219.05	0.0470625
								3223.81	0.0469697
								3228.57	0.0470561
								3233.33	0.0471025
								3238.1	0.047168
								3242.86	0.0471885
								3247.62	0.0471744
								3252.38	0.0472354
								3257.14	0.0473802
								3261.9	0.0475109
								3266.67	0.0475698
								3271.43	0.0475808
								3276.19	0.0477524
								3280.95	0.047799
								3285.71	0.0478166
								3290.48	0.0478722
								3295.24	0.0478023
								3300	0.0478009
								3304.76	0.0478944
								3309.52	0.0480759
								3314.29	0.0481309
								3319.05	0.0484211
								3323.81	0.0484468
								3328.57	0.0484763
								3333.33	0.0483436
								3338.1	0.0482092
								3342.86	0.0482103
								3347.62	0.0481719
								3352.38	0.0481623
								3357.14	0.0480532
								3361.9	0.0480096
								3366.67	0.0478737
								3371.43	0.0477547
								3376.19	0.0476652
								3380.95	0.0476365
								3385.71	0.047723
								3390.48	0.0478825
								3395.24	0.0479685
								3400	0.0480606
								3404.76	0.0481188
								3409.52	0.0481857
								3414.29	0.048199
								3419.05	0.0483035
								3423.81	0.0485395
								3428.57	0.0487471
								3433.33	0.0488432
								3438.1	0.0490364
								3442.86	0.0490779
								3447.62	0.0491823
								3452.38	0.0492705
								3457.14	0.0493984
								3461.9	0.0493829
								3466.67	0.0494078
								3471.43	0.0493061
								3476.19	0.049392
								3480.95	0.0495246
								3485.71	0.0496328
								3490.48	0.0495945
								3495.24	0.0496348
								3500	0.0496087
								3504.76	0.0496348
								3509.52	0.0496144
								3514.29	0.0496669
								3519.05	0.0497507
								3523.81	0.0496464
								3528.57	0.0496619
								3533.33	0.0495394
								3538.1	0.0494124
								3542.86	0.0492805
								3547.62	0.0492264
								3552.38	0.0492164
								3557.14	0.0491452
								3561.9	0.0489811
								3566.67	0.0488762
								3571.43	0.0489528
								3576.19	0.0490707
								3580.95	0.0491417
								3585.71	0.0492127
								3590.48	0.0492317
								3595.24	0.0492339
								3600	0.0493453
								3604.76	0.0493041
								3609.52	0.0493539
								3614.29	0.0493529
								3619.05	0.0491643
								3623.81	0.0490172
								3628.57	0.0488569
								3633.33	0.0487989
								3638.1	0.0488227
								3642.86	0.0488904
								3647.62	0.0487752
								3652.38	0.0487529
								3657.14	0.0486623
								3661.9	0.0486382
								3666.67	0.0485606
								3671.43	0.0485644
								3676.19	0.0485451
								3680.95	0.048486
								3685.71	0.0483601
								3690.48	0.0482943
								3695.24	0.0480394
								3700	0.0480372
								3704.76	0.0479558
								3709.52	0.0478508
								3714.29	0.0478553
								3719.05	0.047693
								3723.81	0.0476713
								3728.57	0.0476762
								3733.33	0.047575
								3738.1	0.047434
								3742.86	0.0473724
								3747.62	0.0473544
								3752.38	0.0473036
								3757.14	0.0473238
								3761.9	0.0473875
								3766.67	0.0473633
								3771.43	0.0473992
								3776.19	0.0473197
								3780.95	0.0474334
								3785.71	0.0476328
								3790.48	0.047661
								3795.24	0.0476791
								3800	0.0476778
								3804.76	0.0477258
								3809.52	0.047684
								3814.29	0.0475436
								3819.05	0.0472969
								3823.81	0.047077
								3828.57	0.0469535
								3833.33	0.0468769
								3838.1	0.0468849
								3842.86	0.046979
								3847.62	0.0468653
								3852.38	0.0469896
								3857.14	0.0471767
								3861.9	0.0473171
								3866.67	0.0473178
								3871.43	0.0473204
								3876.19	0.0473492
								3880.95	0.047443
								3885.71	0.0475232
								3890.48	0.0476068
								3895.24	0.0476693
								3900	0.047712
								3904.76	0.0477421
								3909.52	0.047727
								3914.29	0.0477341
								3919.05	0.0477151
								3923.81	0.0475994
								3928.57	0.0474692
								3933.33	0.0473875
								3938.1	0.047307
								3942.86	0.0473015
								3947.62	0.047352
								3952.38	0.0473846
								3957.14	0.0472508
								3961.9	0.0473222
								3966.67	0.0473178
								3971.43	0.0473968
								3976.19	0.0475016
								3980.95	0.0475587
								3985.71	0.0475205
								3990.48	0.0475587
								3995.24	0.0476892
								4000	0.0475752
								4004.76	0.0474467
								4009.52	0.047355
								4014.29	0.0473606
								4019.05	0.0473379
								4023.81	0.0473447
								4028.57	0.0474004
								4033.33	0.0473732
								4038.1	0.0473036
								4042.86	0.0471351
								4047.62	0.0470115
								4052.38	0.0467996
								4057.14	0.046844
								4061.9	0.046979
								4066.67	0.04713
								4071.43	0.0472438
								4076.19	0.0472603
								4080.95	0.0471536
								4085.71	0.0471599
								4090.48	0.0471861
								4095.24	0.0469946
								4100	0.0470136
								4104.76	0.046926
								4109.52	0.0468978
								4114.29	0.0469665
								4119.05	0.0468968
								4123.81	0.0468568
								4128.57	0.0467755
								4133.33	0.0466
								4138.1	0.0463896
								4142.86	0.046329
								4147.62	0.0462359
								4152.38	0.0462118
								4157.14	0.0462891
								4161.9	0.0462298
								4166.67	0.0462798
								4171.43	0.046076
								4176.19	0.0460623
								4180.95	0.0460207
								4185.71	0.0461687
								4190.48	0.0463934
								4195.24	0.0465979
								4200	0.0467927
								4204.76	0.0470351
								4209.52	0.0470317
								4214.29	0.0470768
								4219.05	0.0470853
								4223.81	0.0470778
								4228.57	0.0470242
								4233.33	0.0469237
								4238.1	0.0467499
								4242.86	0.0467559
								4247.62	0.0466283
								4252.38	0.0465032
								4257.14	0.0462755
								4261.9	0.0461345
								4266.67	0.046033
								4271.43	0.0459613
								4276.19	0.045895
								4280.95	0.0458726
								4285.71	0.0460489
								4290.48	0.0460858
								4295.24	0.046008
								4300	0.0458821
								4304.76	0.0454476
								4309.52	0.0452303
								4314.29	0.0451662
								4319.05	0.044999
								4323.81	0.044553
								4328.57	0.0445994
								4333.33	0.0447051
								4338.1	0.0447222
								4342.86	0.0448054
								4347.62	0.0450218
								4352.38	0.0450349
								4357.14	0.0451516
								4361.9	0.0451728
								4366.67	0.0453418
								4371.43	0.0456594
								4376.19	0.0458082
								4380.95	0.0459984
								4385.71	0.0461155
								4390.48	0.0463334
								4395.24	0.046465
								4400	0.0467135
								4404.76	0.0469435
								4409.52	0.0469985
								4414.29	0.0470954
								4419.05	0.0472585
								4423.81	0.047492
								4428.57	0.0478578
								4433.33	0.0480872
								4438.1	0.0483062
								4442.86	0.0486933
								4447.62	0.049002
								4452.38	0.0496812
								4457.14	0.0504598
								4461.9	0.0509523
								4466.67	0.0511706
								4471.43	0.0515241
								4476.19	0.0519304
								4480.95	0.0521873
								4485.71	0.0522792
								4490.48	0.0521157
								4495.24	0.0518757
								4500	0.0515684
								4504.76	0.0514215
								4509.52	0.0515337
								4514.29	0.051879
								4519.05	0.0520811
								4523.81	0.0520033
								4528.57	0.0519901
								4533.33	0.0518583
								4538.1	0.0520278
								4542.86	0.0518866
								4547.62	0.051776
								4552.38	0.0517697
								4557.14	0.0517295
								4561.9	0.0519995
								4566.67	0.052178
								4571.43	0.0524099
								4576.19	0.052948
								4580.95	0.0534225
								4585.71	0.0539798
								4590.48	0.0544499
								4595.24	0.0545208
								4600	0.0541775
								4604.76	0.0538191
								4609.52	0.0537595
								4614.29	0.05352
								4619.05	0.0533188
								4623.81	0.0528743
								4628.57	0.0527199
								4633.33	0.0527355
								4638.1	0.0526562
								4642.86	0.0521976
								4647.62	0.0521716
								4652.38	0.0520342
								4657.14	0.0520911
								4661.9	0.0523935
								4666.67	0.0526882
								4671.43	0.0527781
								4676.19	0.0521191
								4680.95	0.0519785
								4685.71	0.0521514
								4690.48	0.0524397
								4695.24	0.0523313
								4700	0.0512765
								4704.76	0.0499895
								4709.52	0.0488366
								4714.29	0.0477046
								4719.05	0.0474166
								4723.81	0.0461335
								4728.57	0.0462352
								4733.33	0.0470791
								4738.1	0.0477957
								4742.86	0.0453143
								4747.62	0.0447903
								4752.38	0.0454891
								4757.14	0.0458341

## Sheet: Ext.Dat.7C
Time	Time averaged MSD	condition
30	0.0409742	'+CTCF-RAD21'
60	0.0349521	'+CTCF-RAD21'
90	0.041552	'+CTCF-RAD21'
120	0.0285352	'+CTCF-RAD21'
150	0.0141303	'+CTCF-RAD21'
180	0.0450598	'+CTCF-RAD21'
210	0.0571561	'+CTCF-RAD21'
240	0.0174521	'+CTCF-RAD21'
270	0.0174	'+CTCF-RAD21'
300	0.0724102	'+CTCF-RAD21'
330	0.031948	'+CTCF-RAD21'
360	0.0190457	'+CTCF-RAD21'
390	0.0501511	'+CTCF-RAD21'
420	0.0697468	'+CTCF-RAD21'
450	0.0642569	'+CTCF-RAD21'
480	0.0437713	'+CTCF-RAD21'
510	0.0831395	'+CTCF-RAD21'
540	0.108583	'+CTCF-RAD21'
570	0.0799329	'+CTCF-RAD21'
600	0.0335395	'+CTCF-RAD21'
630	0.0670267	'+CTCF-RAD21'
660	0.0756803	'+CTCF-RAD21'
690	0.0703387	'+CTCF-RAD21'
720	0.0247807	'+CTCF-RAD21'
750	0.0260625	'+CTCF-RAD21'
840	0.0272763	'+CTCF-RAD21'
30	0.0320786	'+CTCF-RAD21'
60	0.0319362	'+CTCF-RAD21'
90	0.0355489	'+CTCF-RAD21'
120	0.0346987	'+CTCF-RAD21'
150	0.0296922	'+CTCF-RAD21'
180	0.0265462	'+CTCF-RAD21'
210	0.0329258	'+CTCF-RAD21'
240	0.0343493	'+CTCF-RAD21'
270	0.0384057	'+CTCF-RAD21'
300	0.0461505	'+CTCF-RAD21'
330	0.0508531	'+CTCF-RAD21'
360	0.0491893	'+CTCF-RAD21'
390	0.0400608	'+CTCF-RAD21'
420	0.0439415	'+CTCF-RAD21'
450	0.0450353	'+CTCF-RAD21'
480	0.0420664	'+CTCF-RAD21'
510	0.0502076	'+CTCF-RAD21'
540	0.0347014	'+CTCF-RAD21'
570	0.0366686	'+CTCF-RAD21'
600	0.0389808	'+CTCF-RAD21'
630	0.0484914	'+CTCF-RAD21'
660	0.0495104	'+CTCF-RAD21'
690	0.0436086	'+CTCF-RAD21'
720	0.0505253	'+CTCF-RAD21'
750	0.0511732	'+CTCF-RAD21'
780	0.0444505	'+CTCF-RAD21'
810	0.0510623	'+CTCF-RAD21'
840	0.0496302	'+CTCF-RAD21'
870	0.0421347	'+CTCF-RAD21'
900	0.0529772	'+CTCF-RAD21'
930	0.0419432	'+CTCF-RAD21'
960	0.0398468	'+CTCF-RAD21'
990	0.0316122	'+CTCF-RAD21'
1020	0.0396675	'+CTCF-RAD21'
1050	0.0374074	'+CTCF-RAD21'
1080	0.0431468	'+CTCF-RAD21'
1110	0.0458069	'+CTCF-RAD21'
1140	0.0438613	'+CTCF-RAD21'
1170	0.0472429	'+CTCF-RAD21'
1200	0.0427383	'+CTCF-RAD21'
1230	0.045537	'+CTCF-RAD21'
1260	0.0377234	'+CTCF-RAD21'
1290	0.0459594	'+CTCF-RAD21'
1320	0.0497415	'+CTCF-RAD21'
1350	0.0403416	'+CTCF-RAD21'
1380	0.0443061	'+CTCF-RAD21'
1410	0.0419794	'+CTCF-RAD21'
1440	0.0396343	'+CTCF-RAD21'
1470	0.0418586	'+CTCF-RAD21'
1500	0.0491272	'+CTCF-RAD21'
1530	0.0381714	'+CTCF-RAD21'
1560	0.0473374	'+CTCF-RAD21'
1590	0.0425617	'+CTCF-RAD21'
1620	0.0494042	'+CTCF-RAD21'
1650	0.0470014	'+CTCF-RAD21'
1680	0.052784	'+CTCF-RAD21'
1710	0.0572484	'+CTCF-RAD21'
1740	0.0414732	'+CTCF-RAD21'
1770	0.0441901	'+CTCF-RAD21'
1800	0.0458329	'+CTCF-RAD21'
1830	0.0514109	'+CTCF-RAD21'
1860	0.0521045	'+CTCF-RAD21'
1890	0.0587113	'+CTCF-RAD21'
1920	0.0449271	'+CTCF-RAD21'
1950	0.0415047	'+CTCF-RAD21'
1980	0.0421416	'+CTCF-RAD21'
30	0.0124095	'+CTCF-RAD21'
60	0.0193528	'+CTCF-RAD21'
90	0.0170762	'+CTCF-RAD21'
120	0.0131747	'+CTCF-RAD21'
150	0.0193249	'+CTCF-RAD21'
180	0.0327546	'+CTCF-RAD21'
210	0.0323539	'+CTCF-RAD21'
240	0.0277373	'+CTCF-RAD21'
270	0.037174	'+CTCF-RAD21'
300	0.0369613	'+CTCF-RAD21'
330	0.0463247	'+CTCF-RAD21'
360	0.0401365	'+CTCF-RAD21'
390	0.0384999	'+CTCF-RAD21'
420	0.0417382	'+CTCF-RAD21'
450	0.0454898	'+CTCF-RAD21'
480	0.0419767	'+CTCF-RAD21'
510	0.0319813	'+CTCF-RAD21'
540	0.0315894	'+CTCF-RAD21'
570	0.0375317	'+CTCF-RAD21'
600	0.0229585	'+CTCF-RAD21'
630	0.0272707	'+CTCF-RAD21'
660	0.0199367	'+CTCF-RAD21'
690	0.0315624	'+CTCF-RAD21'
720	0.0392716	'+CTCF-RAD21'
750	0.0329995	'+CTCF-RAD21'
780	0.0282126	'+CTCF-RAD21'
810	0.0396409	'+CTCF-RAD21'
840	0.0509632	'+CTCF-RAD21'
870	0.0401569	'+CTCF-RAD21'
900	0.0298526	'+CTCF-RAD21'
930	0.0317863	'+CTCF-RAD21'
960	0.0511883	'+CTCF-RAD21'
990	0.0712869	'+CTCF-RAD21'
1020	0.0470684	'+CTCF-RAD21'
1050	0.0392554	'+CTCF-RAD21'
1080	0.0429304	'+CTCF-RAD21'
1110	0.0635475	'+CTCF-RAD21'
1140	0.0686225	'+CTCF-RAD21'
1170	0.0558175	'+CTCF-RAD21'
1200	0.0541589	'+CTCF-RAD21'
1230	0.0554576	'+CTCF-RAD21'
1260	0.0414705	'+CTCF-RAD21'
1290	0.0372998	'+CTCF-RAD21'
1320	0.0478819	'+CTCF-RAD21'
1350	0.052355	'+CTCF-RAD21'
1380	0.0566086	'+CTCF-RAD21'
30	0.038391	'+CTCF-RAD21'
60	0.0323076	'+CTCF-RAD21'
90	0.0300286	'+CTCF-RAD21'
120	0.0577266	'+CTCF-RAD21'
150	0.0451397	'+CTCF-RAD21'
180	0.097573	'+CTCF-RAD21'
210	0.0715511	'+CTCF-RAD21'
240	0.0434789	'+CTCF-RAD21'
270	0.135006	'+CTCF-RAD21'
300	0.105788	'+CTCF-RAD21'
330	0.0929636	'+CTCF-RAD21'
360	0.0523356	'+CTCF-RAD21'
390	0.0917415	'+CTCF-RAD21'
420	0.0878318	'+CTCF-RAD21'
450	0.0763222	'+CTCF-RAD21'
480	0.0402808	'+CTCF-RAD21'
510	0.0401026	'+CTCF-RAD21'
540	0.0368561	'+CTCF-RAD21'
570	0.0266212	'+CTCF-RAD21'
600	0.0224608	'+CTCF-RAD21'
630	0.0281282	'+CTCF-RAD21'
660	0.0253889	'+CTCF-RAD21'
690	0.0336081	'+CTCF-RAD21'
720	0.0339262	'+CTCF-RAD21'
750	0.0313708	'+CTCF-RAD21'
780	0.0809962	'+CTCF-RAD21'
810	0.0764583	'+CTCF-RAD21'
840	0.086254	'+CTCF-RAD21'
870	0.0911101	'+CTCF-RAD21'
900	0.0782261	'+CTCF-RAD21'
930	0.0768167	'+CTCF-RAD21'
960	0.080059	'+CTCF-RAD21'
990	0.0929529	'+CTCF-RAD21'
1020	0.110991	'+CTCF-RAD21'
1050	0.115266	'+CTCF-RAD21'
1080	0.122503	'+CTCF-RAD21'
1110	0.125626	'+CTCF-RAD21'
1140	0.119566	'+CTCF-RAD21'
1170	0.0869348	'+CTCF-RAD21'
1200	0.085867	'+CTCF-RAD21'
1230	0.0546427	'+CTCF-RAD21'
1260	0.0284452	'+CTCF-RAD21'
1290	0.0355291	'+CTCF-RAD21'
1320	0.127882	'+CTCF-RAD21'
1350	0.0167597	'+CTCF-RAD21'
1380	0.0521006	'+CTCF-RAD21'
1410	0.0606452	'+CTCF-RAD21'
1440	0.0329582	'+CTCF-RAD21'
30	0.106379	'+CTCF-RAD21'
60	0.114701	'+CTCF-RAD21'
90	0.0789792	'+CTCF-RAD21'
120	0.0972823	'+CTCF-RAD21'
150	0.0466824	'+CTCF-RAD21'
180	0.158265	'+CTCF-RAD21'
210	0.193549	'+CTCF-RAD21'
240	0.234636	'+CTCF-RAD21'
270	0.224689	'+CTCF-RAD21'
300	0.202433	'+CTCF-RAD21'
330	0.205282	'+CTCF-RAD21'
360	0.202523	'+CTCF-RAD21'
390	0.221013	'+CTCF-RAD21'
420	0.188692	'+CTCF-RAD21'
450	0.155146	'+CTCF-RAD21'
480	0.169596	'+CTCF-RAD21'
510	0.220943	'+CTCF-RAD21'
540	0.187369	'+CTCF-RAD21'
570	0.352892	'+CTCF-RAD21'
600	0.275459	'+CTCF-RAD21'
630	0.173782	'+CTCF-RAD21'
660	0.368785	'+CTCF-RAD21'
690	0.171448	'+CTCF-RAD21'
30	0.0368873	'+CTCF-RAD21'
60	0.0401642	'+CTCF-RAD21'
90	0.0392699	'+CTCF-RAD21'
120	0.0420617	'+CTCF-RAD21'
150	0.0472236	'+CTCF-RAD21'
180	0.0536538	'+CTCF-RAD21'
210	0.0496321	'+CTCF-RAD21'
240	0.0514654	'+CTCF-RAD21'
270	0.0580681	'+CTCF-RAD21'
300	0.0578937	'+CTCF-RAD21'
330	0.0660228	'+CTCF-RAD21'
360	0.0567554	'+CTCF-RAD21'
390	0.0633763	'+CTCF-RAD21'
420	0.0736005	'+CTCF-RAD21'
450	0.0655058	'+CTCF-RAD21'
480	0.0899178	'+CTCF-RAD21'
510	0.0941402	'+CTCF-RAD21'
540	0.112366	'+CTCF-RAD21'
570	0.0911397	'+CTCF-RAD21'
600	0.0707572	'+CTCF-RAD21'
630	0.0747402	'+CTCF-RAD21'
660	0.08033	'+CTCF-RAD21'
690	0.0786453	'+CTCF-RAD21'
720	0.0847106	'+CTCF-RAD21'
750	0.114035	'+CTCF-RAD21'
780	0.0892305	'+CTCF-RAD21'
810	0.0984609	'+CTCF-RAD21'
840	0.107197	'+CTCF-RAD21'
870	0.0999317	'+CTCF-RAD21'
900	0.117277	'+CTCF-RAD21'
930	0.109895	'+CTCF-RAD21'
960	0.103786	'+CTCF-RAD21'
990	0.0978023	'+CTCF-RAD21'
1020	0.0939292	'+CTCF-RAD21'
1050	0.100038	'+CTCF-RAD21'
1080	0.10268	'+CTCF-RAD21'
1110	0.108811	'+CTCF-RAD21'
1140	0.124805	'+CTCF-RAD21'
1170	0.116694	'+CTCF-RAD21'
1200	0.125271	'+CTCF-RAD21'
1230	0.121787	'+CTCF-RAD21'
1260	0.122527	'+CTCF-RAD21'
1290	0.126671	'+CTCF-RAD21'
1320	0.137143	'+CTCF-RAD21'
1350	0.147739	'+CTCF-RAD21'
1380	0.139252	'+CTCF-RAD21'
1410	0.115517	'+CTCF-RAD21'
1440	0.125023	'+CTCF-RAD21'
1470	0.151517	'+CTCF-RAD21'
1500	0.157959	'+CTCF-RAD21'
1530	0.181032	'+CTCF-RAD21'
1560	0.17409	'+CTCF-RAD21'
1590	0.171185	'+CTCF-RAD21'
1620	0.128362	'+CTCF-RAD21'
1650	0.158865	'+CTCF-RAD21'
1680	0.133654	'+CTCF-RAD21'
1710	0.117577	'+CTCF-RAD21'
1740	0.146932	'+CTCF-RAD21'
1770	0.146407	'+CTCF-RAD21'
1800	0.123709	'+CTCF-RAD21'
1830	0.123224	'+CTCF-RAD21'
1860	0.13155	'+CTCF-RAD21'
1890	0.111184	'+CTCF-RAD21'
1920	0.111733	'+CTCF-RAD21'
1950	0.0780548	'+CTCF-RAD21'
1980	0.0910398	'+CTCF-RAD21'
30	0.0303156	'+CTCF+RAD21'
60	0.0316135	'+CTCF+RAD21'
90	0.0325546	'+CTCF+RAD21'
120	0.0443152	'+CTCF+RAD21'
150	0.0438398	'+CTCF+RAD21'
180	0.0538905	'+CTCF+RAD21'
210	0.0453342	'+CTCF+RAD21'
240	0.0486853	'+CTCF+RAD21'
270	0.0543356	'+CTCF+RAD21'
300	0.0415965	'+CTCF+RAD21'
330	0.0542567	'+CTCF+RAD21'
360	0.0572392	'+CTCF+RAD21'
390	0.0354965	'+CTCF+RAD21'
420	0.0266938	'+CTCF+RAD21'
450	0.02081	'+CTCF+RAD21'
480	0.0133742	'+CTCF+RAD21'
510	0.0357862	'+CTCF+RAD21'
540	0.033079	'+CTCF+RAD21'
570	0.0330354	'+CTCF+RAD21'
600	0.0401278	'+CTCF+RAD21'
630	0.0302826	'+CTCF+RAD21'
660	0.0231189	'+CTCF+RAD21'
690	0.0458404	'+CTCF+RAD21'
720	0.048215	'+CTCF+RAD21'
30	0.0283413	'+CTCF+RAD21'
60	0.0246635	'+CTCF+RAD21'
90	0.0360926	'+CTCF+RAD21'
120	0.0279608	'+CTCF+RAD21'
150	0.0246146	'+CTCF+RAD21'
180	0.0241318	'+CTCF+RAD21'
210	0.0308173	'+CTCF+RAD21'
240	0.0376039	'+CTCF+RAD21'
270	0.0387463	'+CTCF+RAD21'
300	0.0374795	'+CTCF+RAD21'
330	0.0385465	'+CTCF+RAD21'
360	0.0279255	'+CTCF+RAD21'
390	0.0188336	'+CTCF+RAD21'
420	0.0284903	'+CTCF+RAD21'
450	0.0215751	'+CTCF+RAD21'
480	0.0178714	'+CTCF+RAD21'
510	0.0186753	'+CTCF+RAD21'
540	0.0132045	'+CTCF+RAD21'
570	0.0214466	'+CTCF+RAD21'
600	0.0212658	'+CTCF+RAD21'
630	0.0354734	'+CTCF+RAD21'
660	0.0363849	'+CTCF+RAD21'
690	0.0348408	'+CTCF+RAD21'
720	0.0272769	'+CTCF+RAD21'
750	0.0249714	'+CTCF+RAD21'
780	0.0308715	'+CTCF+RAD21'
810	0.036795	'+CTCF+RAD21'
840	0.0324171	'+CTCF+RAD21'
870	0.0267219	'+CTCF+RAD21'
900	0.0238358	'+CTCF+RAD21'
930	0.0252372	'+CTCF+RAD21'
960	0.0195102	'+CTCF+RAD21'
990	0.0158686	'+CTCF+RAD21'
1020	0.0217932	'+CTCF+RAD21'
1050	0.0236714	'+CTCF+RAD21'
1080	0.0158776	'+CTCF+RAD21'
1110	0.0209163	'+CTCF+RAD21'
1140	0.0112117	'+CTCF+RAD21'
1170	0.0178269	'+CTCF+RAD21'
1200	0.0127436	'+CTCF+RAD21'
1230	0.0218497	'+CTCF+RAD21'
1260	0.0105066	'+CTCF+RAD21'
1290	0.0093641	'+CTCF+RAD21'
1320	0.0228635	'+CTCF+RAD21'
30	0.0146862	'+CTCF+RAD21'
60	0.0157576	'+CTCF+RAD21'
90	0.0167727	'+CTCF+RAD21'
120	0.0167462	'+CTCF+RAD21'
150	0.0151344	'+CTCF+RAD21'
180	0.016999	'+CTCF+RAD21'
210	0.017109	'+CTCF+RAD21'
240	0.0183236	'+CTCF+RAD21'
270	0.0165012	'+CTCF+RAD21'
300	0.0173216	'+CTCF+RAD21'
330	0.0160815	'+CTCF+RAD21'
360	0.0186107	'+CTCF+RAD21'
390	0.0161698	'+CTCF+RAD21'
420	0.014043	'+CTCF+RAD21'
450	0.0140007	'+CTCF+RAD21'
480	0.0153233	'+CTCF+RAD21'
510	0.0158884	'+CTCF+RAD21'
540	0.0153078	'+CTCF+RAD21'
570	0.0157489	'+CTCF+RAD21'
600	0.0176014	'+CTCF+RAD21'
630	0.0180255	'+CTCF+RAD21'
660	0.016129	'+CTCF+RAD21'
690	0.016344	'+CTCF+RAD21'
720	0.0132053	'+CTCF+RAD21'
750	0.0161805	'+CTCF+RAD21'
780	0.0186487	'+CTCF+RAD21'
810	0.0166351	'+CTCF+RAD21'
840	0.0157793	'+CTCF+RAD21'
870	0.0146559	'+CTCF+RAD21'
900	0.0167601	'+CTCF+RAD21'
930	0.0178979	'+CTCF+RAD21'
960	0.0180765	'+CTCF+RAD21'
990	0.0183677	'+CTCF+RAD21'
1020	0.0162578	'+CTCF+RAD21'
1050	0.016366	'+CTCF+RAD21'
1080	0.0183394	'+CTCF+RAD21'
1110	0.0164926	'+CTCF+RAD21'
1140	0.0164518	'+CTCF+RAD21'
1170	0.0160275	'+CTCF+RAD21'
1200	0.0185037	'+CTCF+RAD21'
1230	0.0181567	'+CTCF+RAD21'
1260	0.0166359	'+CTCF+RAD21'
1290	0.01723	'+CTCF+RAD21'
1320	0.0175272	'+CTCF+RAD21'
1350	0.0177766	'+CTCF+RAD21'
1380	0.0178149	'+CTCF+RAD21'
1410	0.0179575	'+CTCF+RAD21'
1440	0.018366	'+CTCF+RAD21'
1470	0.0192474	'+CTCF+RAD21'
1500	0.0204806	'+CTCF+RAD21'
1530	0.0198098	'+CTCF+RAD21'
1560	0.0185345	'+CTCF+RAD21'
1590	0.0177363	'+CTCF+RAD21'
1620	0.0196596	'+CTCF+RAD21'
1650	0.0193519	'+CTCF+RAD21'
1680	0.0192726	'+CTCF+RAD21'
1710	0.0169437	'+CTCF+RAD21'
1740	0.0179435	'+CTCF+RAD21'
1770	0.0181817	'+CTCF+RAD21'
1800	0.0190738	'+CTCF+RAD21'
1830	0.0184214	'+CTCF+RAD21'
1860	0.0191066	'+CTCF+RAD21'
1890	0.02072	'+CTCF+RAD21'
1920	0.0197403	'+CTCF+RAD21'
1950	0.0190407	'+CTCF+RAD21'
1980	0.0178847	'+CTCF+RAD21'
30	0.014388	'+CTCF+RAD21'
60	0.0127683	'+CTCF+RAD21'
90	0.0125358	'+CTCF+RAD21'
120	0.0133209	'+CTCF+RAD21'
150	0.0128063	'+CTCF+RAD21'
180	0.0158137	'+CTCF+RAD21'
210	0.0176069	'+CTCF+RAD21'
240	0.0136759	'+CTCF+RAD21'
270	0.0129197	'+CTCF+RAD21'
300	0.0188049	'+CTCF+RAD21'
330	0.0171708	'+CTCF+RAD21'
360	0.0168252	'+CTCF+RAD21'
390	0.0173206	'+CTCF+RAD21'
420	0.014047	'+CTCF+RAD21'
450	0.0152178	'+CTCF+RAD21'
480	0.016312	'+CTCF+RAD21'
510	0.0149659	'+CTCF+RAD21'
540	0.015459	'+CTCF+RAD21'
570	0.0153876	'+CTCF+RAD21'
600	0.0158622	'+CTCF+RAD21'
630	0.016082	'+CTCF+RAD21'
660	0.0169096	'+CTCF+RAD21'
690	0.0155866	'+CTCF+RAD21'
720	0.0190858	'+CTCF+RAD21'
750	0.0166933	'+CTCF+RAD21'
780	0.0162415	'+CTCF+RAD21'
810	0.0185646	'+CTCF+RAD21'
840	0.0177332	'+CTCF+RAD21'
870	0.0172815	'+CTCF+RAD21'
900	0.0154073	'+CTCF+RAD21'
930	0.0153746	'+CTCF+RAD21'
960	0.0161796	'+CTCF+RAD21'
990	0.0129274	'+CTCF+RAD21'
1020	0.0153384	'+CTCF+RAD21'
1050	0.0163086	'+CTCF+RAD21'
1080	0.0170932	'+CTCF+RAD21'
1110	0.0138953	'+CTCF+RAD21'
1140	0.0156552	'+CTCF+RAD21'
1170	0.0149427	'+CTCF+RAD21'
1200	0.0170289	'+CTCF+RAD21'
1230	0.0178319	'+CTCF+RAD21'
1260	0.0154825	'+CTCF+RAD21'
1290	0.0186176	'+CTCF+RAD21'
1320	0.015434	'+CTCF+RAD21'
1350	0.0175881	'+CTCF+RAD21'
1380	0.0173473	'+CTCF+RAD21'
1410	0.0156912	'+CTCF+RAD21'
1440	0.0158456	'+CTCF+RAD21'
1470	0.0156498	'+CTCF+RAD21'
1500	0.0148525	'+CTCF+RAD21'
1530	0.0152057	'+CTCF+RAD21'
1560	0.0166004	'+CTCF+RAD21'
1590	0.0147641	'+CTCF+RAD21'
1620	0.0180615	'+CTCF+RAD21'
1650	0.0163575	'+CTCF+RAD21'
1680	0.0172207	'+CTCF+RAD21'
1710	0.0188745	'+CTCF+RAD21'
1740	0.0161399	'+CTCF+RAD21'
1770	0.0188749	'+CTCF+RAD21'
1800	0.0189643	'+CTCF+RAD21'
1830	0.0185186	'+CTCF+RAD21'
1860	0.0189025	'+CTCF+RAD21'
1890	0.0196868	'+CTCF+RAD21'
1920	0.0197478	'+CTCF+RAD21'
1950	0.0190285	'+CTCF+RAD21'
1980	0.019212	'+CTCF+RAD21'
30	0.0204486	'+CTCF+RAD21'
60	0.0152046	'+CTCF+RAD21'
90	0.0201647	'+CTCF+RAD21'
120	0.0230288	'+CTCF+RAD21'
150	0.0258692	'+CTCF+RAD21'
180	0.0224888	'+CTCF+RAD21'
210	0.0163839	'+CTCF+RAD21'
240	0.0272006	'+CTCF+RAD21'
270	0.02255	'+CTCF+RAD21'
300	0.0142046	'+CTCF+RAD21'
330	0.0176138	'+CTCF+RAD21'
360	0.00952544	'+CTCF+RAD21'
390	0.00752381	'+CTCF+RAD21'
420	0.0201087	'+CTCF+RAD21'
450	0.016829	'+CTCF+RAD21'
480	0.0210584	'+CTCF+RAD21'
510	0.0279764	'+CTCF+RAD21'
540	0.0169453	'+CTCF+RAD21'
570	0.0173619	'+CTCF+RAD21'
600	0.0189637	'+CTCF+RAD21'
630	0.0186241	'+CTCF+RAD21'
660	0.0158298	'+CTCF+RAD21'
690	0.0159365	'+CTCF+RAD21'
720	0.0155204	'+CTCF+RAD21'
750	0.0135544	'+CTCF+RAD21'
780	0.010288	'+CTCF+RAD21'
810	0.00938697	'+CTCF+RAD21'
840	0.0132953	'+CTCF+RAD21'
870	0.00977877	'+CTCF+RAD21'
900	0.00645952	'+CTCF+RAD21'
930	0.0240219	'+CTCF+RAD21'
960	0.0219281	'+CTCF+RAD21'
990	0.017651	'+CTCF+RAD21'
1020	0.039031	'+CTCF+RAD21'
1050	0.0253367	'+CTCF+RAD21'
1080	0.00983976	'+CTCF+RAD21'
30	0.0116239	'+CTCF+RAD21'
60	0.0102153	'+CTCF+RAD21'
90	0.0106236	'+CTCF+RAD21'
120	0.0105543	'+CTCF+RAD21'
150	0.0110952	'+CTCF+RAD21'
180	0.0105375	'+CTCF+RAD21'
210	0.0115161	'+CTCF+RAD21'
240	0.0105258	'+CTCF+RAD21'
270	0.0113676	'+CTCF+RAD21'
300	0.0109148	'+CTCF+RAD21'
330	0.0120597	'+CTCF+RAD21'
360	0.0118842	'+CTCF+RAD21'
390	0.0106054	'+CTCF+RAD21'
420	0.0112301	'+CTCF+RAD21'
450	0.0109492	'+CTCF+RAD21'
480	0.0118739	'+CTCF+RAD21'
510	0.0102849	'+CTCF+RAD21'
540	0.0118493	'+CTCF+RAD21'
570	0.0116388	'+CTCF+RAD21'
600	0.0127275	'+CTCF+RAD21'
630	0.0113624	'+CTCF+RAD21'
660	0.0125121	'+CTCF+RAD21'
690	0.0104744	'+CTCF+RAD21'
720	0.0127711	'+CTCF+RAD21'
750	0.0116942	'+CTCF+RAD21'
780	0.0116871	'+CTCF+RAD21'
810	0.0117968	'+CTCF+RAD21'
840	0.0123516	'+CTCF+RAD21'
870	0.0111384	'+CTCF+RAD21'
900	0.0117503	'+CTCF+RAD21'
930	0.0112207	'+CTCF+RAD21'
960	0.0111637	'+CTCF+RAD21'
990	0.0116993	'+CTCF+RAD21'
1020	0.011263	'+CTCF+RAD21'
1050	0.0106959	'+CTCF+RAD21'
1080	0.0114848	'+CTCF+RAD21'
1110	0.0115141	'+CTCF+RAD21'
1140	0.0107517	'+CTCF+RAD21'
1170	0.0120128	'+CTCF+RAD21'
1200	0.0107126	'+CTCF+RAD21'
1230	0.0124791	'+CTCF+RAD21'
1260	0.0116495	'+CTCF+RAD21'
1290	0.0107058	'+CTCF+RAD21'
1320	0.0111369	'+CTCF+RAD21'
1350	0.0125272	'+CTCF+RAD21'
1380	0.012023	'+CTCF+RAD21'
1410	0.0119124	'+CTCF+RAD21'
1440	0.0117067	'+CTCF+RAD21'
1470	0.0116141	'+CTCF+RAD21'
1500	0.0125289	'+CTCF+RAD21'
1530	0.0113932	'+CTCF+RAD21'
1560	0.0112562	'+CTCF+RAD21'
1590	0.0113418	'+CTCF+RAD21'
1620	0.0122654	'+CTCF+RAD21'
1650	0.0121319	'+CTCF+RAD21'
1680	0.0130416	'+CTCF+RAD21'
1710	0.0113811	'+CTCF+RAD21'
1740	0.0117629	'+CTCF+RAD21'
1770	0.0113636	'+CTCF+RAD21'
1800	0.0128219	'+CTCF+RAD21'
1830	0.0115924	'+CTCF+RAD21'
1860	0.0131143	'+CTCF+RAD21'
1890	0.0110168	'+CTCF+RAD21'
1920	0.0131136	'+CTCF+RAD21'
1950	0.0118271	'+CTCF+RAD21'
1980	0.0107882	'+CTCF+RAD21'
30	0.0289267	'+CTCF+RAD21'
60	0.0428241	'+CTCF+RAD21'
90	0.0358171	'+CTCF+RAD21'
120	0.0385531	'+CTCF+RAD21'
150	0.0492472	'+CTCF+RAD21'
180	0.0396628	'+CTCF+RAD21'
210	0.0329486	'+CTCF+RAD21'
240	0.0392531	'+CTCF+RAD21'
270	0.0449976	'+CTCF+RAD21'
300	0.0311924	'+CTCF+RAD21'
330	0.0382567	'+CTCF+RAD21'
360	0.029959	'+CTCF+RAD21'
390	0.0439572	'+CTCF+RAD21'
420	0.0438643	'+CTCF+RAD21'
450	0.0453048	'+CTCF+RAD21'
480	0.0515243	'+CTCF+RAD21'
510	0.04476	'+CTCF+RAD21'
540	0.0452977	'+CTCF+RAD21'
570	0.0550496	'+CTCF+RAD21'
600	0.0635073	'+CTCF+RAD21'
630	0.0739383	'+CTCF+RAD21'
660	0.0611946	'+CTCF+RAD21'
690	0.070715	'+CTCF+RAD21'
720	0.0608359	'+CTCF+RAD21'
750	0.0141746	'+CTCF+RAD21'
780	0.0725341	'+CTCF+RAD21'
810	0.0927321	'+CTCF+RAD21'
840	0.0116773	'+CTCF+RAD21'
870	0.0188731	'+CTCF+RAD21'
900	0.0964353	'+CTCF+RAD21'
930	0.106071	'+CTCF+RAD21'
30	0.0224926	'+CTCF+RAD21'
60	0.0391721	'+CTCF+RAD21'
90	0.0363638	'+CTCF+RAD21'
120	0.036872	'+CTCF+RAD21'
150	0.0451689	'+CTCF+RAD21'
180	0.0440696	'+CTCF+RAD21'
210	0.0427605	'+CTCF+RAD21'
240	0.0447958	'+CTCF+RAD21'
270	0.034255	'+CTCF+RAD21'
300	0.0338417	'+CTCF+RAD21'
330	0.0474131	'+CTCF+RAD21'
360	0.0449531	'+CTCF+RAD21'
390	0.0571161	'+CTCF+RAD21'
420	0.0512042	'+CTCF+RAD21'
450	0.0361992	'+CTCF+RAD21'
480	0.0340071	'+CTCF+RAD21'
510	0.0335073	'+CTCF+RAD21'
540	0.0311804	'+CTCF+RAD21'
570	0.0303543	'+CTCF+RAD21'
600	0.033972	'+CTCF+RAD21'
630	0.0306715	'+CTCF+RAD21'
660	0.0277845	'+CTCF+RAD21'
690	0.0299059	'+CTCF+RAD21'
720	0.0352582	'+CTCF+RAD21'
750	0.0300303	'+CTCF+RAD21'
780	0.0305549	'+CTCF+RAD21'
810	0.029865	'+CTCF+RAD21'
840	0.0366253	'+CTCF+RAD21'
870	0.0407969	'+CTCF+RAD21'
900	0.0374341	'+CTCF+RAD21'
930	0.0323321	'+CTCF+RAD21'
960	0.032659	'+CTCF+RAD21'
990	0.0338299	'+CTCF+RAD21'
1020	0.0387805	'+CTCF+RAD21'
1050	0.0456891	'+CTCF+RAD21'
1080	0.0454112	'+CTCF+RAD21'
1110	0.039264	'+CTCF+RAD21'
1140	0.0441445	'+CTCF+RAD21'
1170	0.0346499	'+CTCF+RAD21'
1200	0.0363613	'+CTCF+RAD21'
1230	0.0369507	'+CTCF+RAD21'
1260	0.0394752	'+CTCF+RAD21'
1290	0.0375749	'+CTCF+RAD21'
1320	0.0344217	'+CTCF+RAD21'
1350	0.0311655	'+CTCF+RAD21'
1380	0.0421456	'+CTCF+RAD21'
1410	0.0363618	'+CTCF+RAD21'
1440	0.0248998	'+CTCF+RAD21'
1470	0.0220074	'+CTCF+RAD21'
1500	0.0240893	'+CTCF+RAD21'
1530	0.0244493	'+CTCF+RAD21'
1560	0.0337685	'+CTCF+RAD21'
1590	0.0405028	'+CTCF+RAD21'
1620	0.0391239	'+CTCF+RAD21'
1650	0.035823	'+CTCF+RAD21'
1680	0.0294528	'+CTCF+RAD21'
1710	0.0393398	'+CTCF+RAD21'
1740	0.051013	'+CTCF+RAD21'
1770	0.0537546	'+CTCF+RAD21'
1800	0.0568621	'+CTCF+RAD21'
1830	0.0643103	'+CTCF+RAD21'
1860	0.0548759	'+CTCF+RAD21'
1890	0.0566817	'+CTCF+RAD21'
1920	0.0626851	'+CTCF+RAD21'
1950	0.054801	'+CTCF+RAD21'
1980	0.0329463	'+CTCF+RAD21'
30	0.029799	'-CTCF-RAD21'
60	0.040314	'-CTCF-RAD21'
90	0.0348264	'-CTCF-RAD21'
120	0.034058	'-CTCF-RAD21'
150	0.0330227	'-CTCF-RAD21'
180	0.0415554	'-CTCF-RAD21'
210	0.0436213	'-CTCF-RAD21'
240	0.0508891	'-CTCF-RAD21'
270	0.0350443	'-CTCF-RAD21'
300	0.0208409	'-CTCF-RAD21'
330	0.0299417	'-CTCF-RAD21'
360	0.0248497	'-CTCF-RAD21'
390	0.0490296	'-CTCF-RAD21'
420	0.0495269	'-CTCF-RAD21'
450	0.0433656	'-CTCF-RAD21'
480	0.0502353	'-CTCF-RAD21'
510	0.052317	'-CTCF-RAD21'
540	0.0406563	'-CTCF-RAD21'
570	0.0353146	'-CTCF-RAD21'
600	0.0494195	'-CTCF-RAD21'
630	0.0735687	'-CTCF-RAD21'
660	0.0698477	'-CTCF-RAD21'
690	0.0753031	'-CTCF-RAD21'
720	0.0782215	'-CTCF-RAD21'
750	0.0619071	'-CTCF-RAD21'
780	0.0820733	'-CTCF-RAD21'
810	0.0789454	'-CTCF-RAD21'
840	0.094791	'-CTCF-RAD21'
870	0.0878844	'-CTCF-RAD21'
900	0.104098	'-CTCF-RAD21'
930	0.0930344	'-CTCF-RAD21'
960	0.0978639	'-CTCF-RAD21'
990	0.0962808	'-CTCF-RAD21'
1020	0.0912138	'-CTCF-RAD21'
1050	0.0783211	'-CTCF-RAD21'
1080	0.0973481	'-CTCF-RAD21'
1110	0.101676	'-CTCF-RAD21'
1140	0.0906868	'-CTCF-RAD21'
1170	0.0894768	'-CTCF-RAD21'
1200	0.100641	'-CTCF-RAD21'
1230	0.0848717	'-CTCF-RAD21'
1260	0.101264	'-CTCF-RAD21'
1290	0.103297	'-CTCF-RAD21'
1320	0.0979103	'-CTCF-RAD21'
1350	0.10001	'-CTCF-RAD21'
1380	0.0825542	'-CTCF-RAD21'
1410	0.0862289	'-CTCF-RAD21'
1440	0.0821088	'-CTCF-RAD21'
1470	0.0924611	'-CTCF-RAD21'
1500	0.0795286	'-CTCF-RAD21'
1530	0.0723704	'-CTCF-RAD21'
1560	0.0758065	'-CTCF-RAD21'
1590	0.0588966	'-CTCF-RAD21'
1620	0.0535028	'-CTCF-RAD21'
1650	0.0745129	'-CTCF-RAD21'
1680	0.0316146	'-CTCF-RAD21'
1710	0.0356957	'-CTCF-RAD21'
1740	0.024901	'-CTCF-RAD21'
1770	0.0426171	'-CTCF-RAD21'
30	0.0305639	'-CTCF-RAD21'
60	0.0307549	'-CTCF-RAD21'
90	0.035606	'-CTCF-RAD21'
120	0.0320681	'-CTCF-RAD21'
150	0.0385655	'-CTCF-RAD21'
180	0.0375809	'-CTCF-RAD21'
210	0.0390285	'-CTCF-RAD21'
240	0.03367	'-CTCF-RAD21'
270	0.0401435	'-CTCF-RAD21'
300	0.0279427	'-CTCF-RAD21'
330	0.0513529	'-CTCF-RAD21'
360	0.0582235	'-CTCF-RAD21'
390	0.0512782	'-CTCF-RAD21'
420	0.0515626	'-CTCF-RAD21'
450	0.0494341	'-CTCF-RAD21'
480	0.0504121	'-CTCF-RAD21'
510	0.0468715	'-CTCF-RAD21'
540	0.038677	'-CTCF-RAD21'
570	0.0420647	'-CTCF-RAD21'
600	0.0460267	'-CTCF-RAD21'
630	0.0467761	'-CTCF-RAD21'
660	0.0522995	'-CTCF-RAD21'
690	0.0417179	'-CTCF-RAD21'
720	0.0439329	'-CTCF-RAD21'
750	0.0339833	'-CTCF-RAD21'
780	0.0286809	'-CTCF-RAD21'
810	0.0483865	'-CTCF-RAD21'
840	0.0552413	'-CTCF-RAD21'
870	0.0402666	'-CTCF-RAD21'
900	0.0528617	'-CTCF-RAD21'
930	0.0512781	'-CTCF-RAD21'
960	0.0549082	'-CTCF-RAD21'
990	0.0527629	'-CTCF-RAD21'
1020	0.0336741	'-CTCF-RAD21'
1050	0.0235746	'-CTCF-RAD21'
1080	0.0250218	'-CTCF-RAD21'
1110	0.0441485	'-CTCF-RAD21'
1140	0.0430218	'-CTCF-RAD21'
1170	0.0376564	'-CTCF-RAD21'
1200	0.0316158	'-CTCF-RAD21'
1230	0.027498	'-CTCF-RAD21'
1260	0.0483905	'-CTCF-RAD21'
1290	0.0412126	'-CTCF-RAD21'
1320	0.0423849	'-CTCF-RAD21'
1350	0.0558451	'-CTCF-RAD21'
1380	0.0454048	'-CTCF-RAD21'
1410	0.0239021	'-CTCF-RAD21'
1440	0.0402451	'-CTCF-RAD21'
1470	0.0484192	'-CTCF-RAD21'
1500	0.0416035	'-CTCF-RAD21'
1530	0.0392354	'-CTCF-RAD21'
1560	0.0458417	'-CTCF-RAD21'
1590	0.0493862	'-CTCF-RAD21'
1620	0.030779	'-CTCF-RAD21'
1650	0.0403315	'-CTCF-RAD21'
1680	0.0419272	'-CTCF-RAD21'
1710	0.0524772	'-CTCF-RAD21'
1740	0.0544257	'-CTCF-RAD21'
1770	0.0438951	'-CTCF-RAD21'
1800	0.0306593	'-CTCF-RAD21'
1830	0.026395	'-CTCF-RAD21'
1860	0.0410371	'-CTCF-RAD21'
1890	0.0407116	'-CTCF-RAD21'
1920	0.0400976	'-CTCF-RAD21'
1950	0.0445582	'-CTCF-RAD21'
1980	0.0589779	'-CTCF-RAD21'
30	0.0442487	'-CTCF-RAD21'
60	0.0648311	'-CTCF-RAD21'
90	0.035706	'-CTCF-RAD21'
120	0.0295759	'-CTCF-RAD21'
150	0.0803635	'-CTCF-RAD21'
180	0.025788	'-CTCF-RAD21'
210	0.0858014	'-CTCF-RAD21'
240	0.0984484	'-CTCF-RAD21'
390	0.0753012	'-CTCF-RAD21'
420	0.0269812	'-CTCF-RAD21'
450	0.0785332	'-CTCF-RAD21'
480	0.054034	'-CTCF-RAD21'
510	0.0736366	'-CTCF-RAD21'
540	0.0651753	'-CTCF-RAD21'
570	0.0592347	'-CTCF-RAD21'
600	0.044326	'-CTCF-RAD21'
630	0.0623736	'-CTCF-RAD21'
660	0.0734154	'-CTCF-RAD21'
690	0.0601482	'-CTCF-RAD21'
720	0.0455608	'-CTCF-RAD21'
750	0.069819	'-CTCF-RAD21'
780	0.165823	'-CTCF-RAD21'
810	0.175405	'-CTCF-RAD21'
840	0.0653793	'-CTCF-RAD21'
900	0.11475	'-CTCF-RAD21'
930	0.0493205	'-CTCF-RAD21'
1020	0.048815	'-CTCF-RAD21'
1050	0.06681	'-CTCF-RAD21'
1080	0.0639161	'-CTCF-RAD21'
1110	0.0354918	'-CTCF-RAD21'
1140	0.093649	'-CTCF-RAD21'
1170	0.0983242	'-CTCF-RAD21'
1200	0.102289	'-CTCF-RAD21'
1230	0.0579776	'-CTCF-RAD21'
1260	0.0535597	'-CTCF-RAD21'
1290	0.0787544	'-CTCF-RAD21'
1320	0.0728755	'-CTCF-RAD21'
1350	0.0555837	'-CTCF-RAD21'
30	0.0476338	'-CTCF-RAD21'
60	0.0528234	'-CTCF-RAD21'
90	0.0551877	'-CTCF-RAD21'
120	0.0662381	'-CTCF-RAD21'
150	0.0627349	'-CTCF-RAD21'
180	0.0726021	'-CTCF-RAD21'
210	0.0631102	'-CTCF-RAD21'
240	0.0694972	'-CTCF-RAD21'
270	0.0693974	'-CTCF-RAD21'
300	0.080165	'-CTCF-RAD21'
330	0.0893741	'-CTCF-RAD21'
360	0.0850996	'-CTCF-RAD21'
390	0.0938079	'-CTCF-RAD21'
420	0.074531	'-CTCF-RAD21'
450	0.0839402	'-CTCF-RAD21'
480	0.0839147	'-CTCF-RAD21'
510	0.0894366	'-CTCF-RAD21'
540	0.100259	'-CTCF-RAD21'
570	0.0955704	'-CTCF-RAD21'
600	0.0965116	'-CTCF-RAD21'
630	0.0824861	'-CTCF-RAD21'
660	0.0862607	'-CTCF-RAD21'
690	0.0955254	'-CTCF-RAD21'
720	0.109038	'-CTCF-RAD21'
750	0.111097	'-CTCF-RAD21'
780	0.108254	'-CTCF-RAD21'
810	0.112163	'-CTCF-RAD21'
840	0.126741	'-CTCF-RAD21'
870	0.118621	'-CTCF-RAD21'
900	0.1264	'-CTCF-RAD21'
930	0.118474	'-CTCF-RAD21'
960	0.122914	'-CTCF-RAD21'
990	0.119513	'-CTCF-RAD21'
1020	0.119559	'-CTCF-RAD21'
1050	0.125697	'-CTCF-RAD21'
1080	0.114266	'-CTCF-RAD21'
1110	0.128579	'-CTCF-RAD21'
1140	0.124579	'-CTCF-RAD21'
1170	0.123145	'-CTCF-RAD21'
1200	0.121424	'-CTCF-RAD21'
1230	0.0987137	'-CTCF-RAD21'
1260	0.117267	'-CTCF-RAD21'
1290	0.103614	'-CTCF-RAD21'
1320	0.11458	'-CTCF-RAD21'
1350	0.117361	'-CTCF-RAD21'
1380	0.116129	'-CTCF-RAD21'
1410	0.109714	'-CTCF-RAD21'
1440	0.097228	'-CTCF-RAD21'
1470	0.104771	'-CTCF-RAD21'
1500	0.127552	'-CTCF-RAD21'
1530	0.135304	'-CTCF-RAD21'
1560	0.159633	'-CTCF-RAD21'
1590	0.16218	'-CTCF-RAD21'
1620	0.14088	'-CTCF-RAD21'
1650	0.11744	'-CTCF-RAD21'
1680	0.118616	'-CTCF-RAD21'
1710	0.13038	'-CTCF-RAD21'
1740	0.159069	'-CTCF-RAD21'
1770	0.168065	'-CTCF-RAD21'
1800	0.171114	'-CTCF-RAD21'
1830	0.167567	'-CTCF-RAD21'
1860	0.146975	'-CTCF-RAD21'
1890	0.132205	'-CTCF-RAD21'
1920	0.150943	'-CTCF-RAD21'
1950	0.163481	'-CTCF-RAD21'
1980	0.176427	'-CTCF-RAD21'
30	0.0233771	'-CTCF-RAD21'
60	0.0281679	'-CTCF-RAD21'
90	0.0308268	'-CTCF-RAD21'
120	0.0359208	'-CTCF-RAD21'
150	0.0387288	'-CTCF-RAD21'
180	0.0432093	'-CTCF-RAD21'
210	0.0454937	'-CTCF-RAD21'
240	0.0480845	'-CTCF-RAD21'
270	0.0625653	'-CTCF-RAD21'
300	0.062682	'-CTCF-RAD21'
330	0.0624888	'-CTCF-RAD21'
360	0.0600838	'-CTCF-RAD21'
390	0.0612372	'-CTCF-RAD21'
420	0.056141	'-CTCF-RAD21'
450	0.0616785	'-CTCF-RAD21'
480	0.0620936	'-CTCF-RAD21'
510	0.0649108	'-CTCF-RAD21'
540	0.0590775	'-CTCF-RAD21'
570	0.0602533	'-CTCF-RAD21'
600	0.0623073	'-CTCF-RAD21'
630	0.0603083	'-CTCF-RAD21'
660	0.0640902	'-CTCF-RAD21'
690	0.0629901	'-CTCF-RAD21'
720	0.064909	'-CTCF-RAD21'
750	0.0657374	'-CTCF-RAD21'
780	0.0600773	'-CTCF-RAD21'
810	0.0645537	'-CTCF-RAD21'
840	0.0619905	'-CTCF-RAD21'
870	0.0616599	'-CTCF-RAD21'
900	0.0665059	'-CTCF-RAD21'
930	0.0667708	'-CTCF-RAD21'
960	0.0615035	'-CTCF-RAD21'
990	0.0671574	'-CTCF-RAD21'
1020	0.0646839	'-CTCF-RAD21'
1050	0.0608021	'-CTCF-RAD21'
1080	0.0621382	'-CTCF-RAD21'
1110	0.064687	'-CTCF-RAD21'
1140	0.0615844	'-CTCF-RAD21'
1170	0.0611626	'-CTCF-RAD21'
1200	0.0634945	'-CTCF-RAD21'
1230	0.0665306	'-CTCF-RAD21'
1260	0.0686781	'-CTCF-RAD21'
1290	0.0681078	'-CTCF-RAD21'
1320	0.073052	'-CTCF-RAD21'
1350	0.0759874	'-CTCF-RAD21'
1380	0.0788376	'-CTCF-RAD21'
1410	0.0819995	'-CTCF-RAD21'
1440	0.0865364	'-CTCF-RAD21'
1470	0.0870651	'-CTCF-RAD21'
1500	0.0946291	'-CTCF-RAD21'
1530	0.0954874	'-CTCF-RAD21'
1560	0.0963907	'-CTCF-RAD21'
1590	0.086103	'-CTCF-RAD21'
1620	0.0905564	'-CTCF-RAD21'
1650	0.0922619	'-CTCF-RAD21'
1680	0.0928822	'-CTCF-RAD21'
1710	0.0931183	'-CTCF-RAD21'
1740	0.0856963	'-CTCF-RAD21'
1770	0.0887436	'-CTCF-RAD21'
1800	0.083534	'-CTCF-RAD21'
1830	0.0868941	'-CTCF-RAD21'
1860	0.0905879	'-CTCF-RAD21'
1890	0.0912849	'-CTCF-RAD21'
1920	0.0954669	'-CTCF-RAD21'
1950	0.0979849	'-CTCF-RAD21'
1980	0.11326	'-CTCF-RAD21'
30	0.0279936	'-CTCF-RAD21'
60	0.0320398	'-CTCF-RAD21'
90	0.0326351	'-CTCF-RAD21'
120	0.042005	'-CTCF-RAD21'
150	0.0492548	'-CTCF-RAD21'
180	0.0393968	'-CTCF-RAD21'
210	0.0457663	'-CTCF-RAD21'
240	0.0488834	'-CTCF-RAD21'
270	0.0487893	'-CTCF-RAD21'
300	0.0597249	'-CTCF-RAD21'
330	0.0582062	'-CTCF-RAD21'
360	0.0523436	'-CTCF-RAD21'
390	0.0626998	'-CTCF-RAD21'
420	0.0587884	'-CTCF-RAD21'
450	0.076715	'-CTCF-RAD21'
480	0.0792228	'-CTCF-RAD21'
510	0.0935577	'-CTCF-RAD21'
540	0.0848469	'-CTCF-RAD21'
570	0.0803533	'-CTCF-RAD21'
600	0.078194	'-CTCF-RAD21'
630	0.051588	'-CTCF-RAD21'
660	0.0524895	'-CTCF-RAD21'
690	0.05258	'-CTCF-RAD21'
720	0.0541512	'-CTCF-RAD21'
750	0.053675	'-CTCF-RAD21'
780	0.0643479	'-CTCF-RAD21'
810	0.0494154	'-CTCF-RAD21'
840	0.0455477	'-CTCF-RAD21'
870	0.0640584	'-CTCF-RAD21'
900	0.0467092	'-CTCF-RAD21'
930	0.0569916	'-CTCF-RAD21'
960	0.0687519	'-CTCF-RAD21'
990	0.0553526	'-CTCF-RAD21'
1020	0.043727	'-CTCF-RAD21'
1050	0.041702	'-CTCF-RAD21'
1080	0.0407218	'-CTCF-RAD21'
1110	0.0374341	'-CTCF-RAD21'
1140	0.0458528	'-CTCF-RAD21'
1170	0.0579947	'-CTCF-RAD21'
1200	0.0535717	'-CTCF-RAD21'
1230	0.0518518	'-CTCF-RAD21'
1260	0.0546426	'-CTCF-RAD21'
1290	0.0466196	'-CTCF-RAD21'
1320	0.0550888	'-CTCF-RAD21'
1350	0.0586638	'-CTCF-RAD21'
1380	0.0707476	'-CTCF-RAD21'
1410	0.0561612	'-CTCF-RAD21'
1440	0.0459686	'-CTCF-RAD21'
1470	0.0302697	'-CTCF-RAD21'
1500	0.0747278	'-CTCF-RAD21'
1530	0.0606526	'-CTCF-RAD21'
1560	0.0767663	'-CTCF-RAD21'
1590	0.0746978	'-CTCF-RAD21'
1620	0.0680053	'-CTCF-RAD21'
1650	0.0501175	'-CTCF-RAD21'
1680	0.0563949	'-CTCF-RAD21'
1710	0.0606525	'-CTCF-RAD21'
1740	0.0516611	'-CTCF-RAD21'
1770	0.0571043	'-CTCF-RAD21'
1800	0.0479456	'-CTCF-RAD21'
1830	0.0361013	'-CTCF-RAD21'
1860	0.048718	'-CTCF-RAD21'
1890	0.0541775	'-CTCF-RAD21'
1920	0.0611565	'-CTCF-RAD21'
1950	0.0604947	'-CTCF-RAD21'
1980	0.0727993	'-CTCF-RAD21'
30	0.0324668	'-CTCF-RAD21'
60	0.0361127	'-CTCF-RAD21'
90	0.0513618	'-CTCF-RAD21'
120	0.0491674	'-CTCF-RAD21'
150	0.0493728	'-CTCF-RAD21'
180	0.0302857	'-CTCF-RAD21'
210	0.0438693	'-CTCF-RAD21'
240	0.0558256	'-CTCF-RAD21'
270	0.0521267	'-CTCF-RAD21'
300	0.0592503	'-CTCF-RAD21'
330	0.0381934	'-CTCF-RAD21'
360	0.0495237	'-CTCF-RAD21'
390	0.0254906	'-CTCF-RAD21'
420	0.0403383	'-CTCF-RAD21'
450	0.0399987	'-CTCF-RAD21'
480	0.0621681	'-CTCF-RAD21'
510	0.0577055	'-CTCF-RAD21'
540	0.019243	'-CTCF-RAD21'
570	0.0215915	'-CTCF-RAD21'
600	0.0220036	'-CTCF-RAD21'
630	0.0617276	'-CTCF-RAD21'
660	0.0520073	'-CTCF-RAD21'
690	0.0705905	'-CTCF-RAD21'
720	0.0669305	'-CTCF-RAD21'
750	0.0361649	'-CTCF-RAD21'
780	0.058556	'-CTCF-RAD21'
810	0.0677661	'-CTCF-RAD21'
840	0.100634	'-CTCF-RAD21'
870	0.0974857	'-CTCF-RAD21'
900	0.0892608	'-CTCF-RAD21'
930	0.0547421	'-CTCF-RAD21'
960	0.0511745	'-CTCF-RAD21'
990	0.0743711	'-CTCF-RAD21'
1020	0.0946368	'-CTCF-RAD21'
1050	0.0886514	'-CTCF-RAD21'
1080	0.0932429	'-CTCF-RAD21'
1110	0.108621	'-CTCF-RAD21'
1140	0.0831136	'-CTCF-RAD21'
1170	0.0616827	'-CTCF-RAD21'
1200	0.0520075	'-CTCF-RAD21'
1230	0.0766525	'-CTCF-RAD21'
1260	0.12122	'-CTCF-RAD21'
1290	0.100137	'-CTCF-RAD21'
1320	0.0275791	'-CTCF-RAD21'
1350	0.0500883	'-CTCF-RAD21'
1380	0.0773832	'-CTCF-RAD21'
1410	0.0895393	'-CTCF-RAD21'
1440	0.065401	'-CTCF-RAD21'
1470	0.0464592	'-CTCF-RAD21'
1500	0.0716237	'-CTCF-RAD21'
1530	0.0866899	'-CTCF-RAD21'
1560	0.0183921	'-CTCF-RAD21'
1590	0.0877878	'-CTCF-RAD21'
1620	0.0925908	'-CTCF-RAD21'
1650	0.104106	'-CTCF-RAD21'
1680	0.0760374	'-CTCF-RAD21'
1710	0.0583268	'-CTCF-RAD21'
1740	0.0237439	'-CTCF-RAD21'
1770	0.039135	'-CTCF-RAD21'
1800	0.070789	'-CTCF-RAD21'
1830	0.0495568	'-CTCF-RAD21'
1860	0.0431311	'-CTCF-RAD21'
1890	0.0198585	'-CTCF-RAD21'
1920	0.0635831	'-CTCF-RAD21'
1950	0.0419191	'-CTCF-RAD21'
30	0.0430617	'-CTCF-RAD21'
60	0.050681	'-CTCF-RAD21'
90	0.0465714	'-CTCF-RAD21'
120	0.0547541	'-CTCF-RAD21'
150	0.0559052	'-CTCF-RAD21'
180	0.0561767	'-CTCF-RAD21'
210	0.0430989	'-CTCF-RAD21'
240	0.0502668	'-CTCF-RAD21'
270	0.0460942	'-CTCF-RAD21'
300	0.0669367	'-CTCF-RAD21'
330	0.0468019	'-CTCF-RAD21'
360	0.0529463	'-CTCF-RAD21'
390	0.068477	'-CTCF-RAD21'
420	0.0630509	'-CTCF-RAD21'
450	0.0417695	'-CTCF-RAD21'
480	0.0386709	'-CTCF-RAD21'
510	0.050122	'-CTCF-RAD21'
540	0.055017	'-CTCF-RAD21'
570	0.0919117	'-CTCF-RAD21'
600	0.115597	'-CTCF-RAD21'
630	0.0561202	'-CTCF-RAD21'
660	0.0562545	'-CTCF-RAD21'
690	0.0285419	'-CTCF-RAD21'
720	0.0601627	'-CTCF-RAD21'
750	0.10359	'-CTCF-RAD21'
780	0.101027	'-CTCF-RAD21'
30	0.0179639	'-CTCF-RAD21'
60	0.0182543	'-CTCF-RAD21'
90	0.0237464	'-CTCF-RAD21'
120	0.0240684	'-CTCF-RAD21'
150	0.0254784	'-CTCF-RAD21'
180	0.0277283	'-CTCF-RAD21'
210	0.0310638	'-CTCF-RAD21'
240	0.0362058	'-CTCF-RAD21'
270	0.0383384	'-CTCF-RAD21'
300	0.038975	'-CTCF-RAD21'
330	0.0377654	'-CTCF-RAD21'
360	0.0418793	'-CTCF-RAD21'
390	0.0442408	'-CTCF-RAD21'
420	0.0470805	'-CTCF-RAD21'
450	0.0450486	'-CTCF-RAD21'
480	0.0470066	'-CTCF-RAD21'
510	0.0467531	'-CTCF-RAD21'
540	0.0500575	'-CTCF-RAD21'
570	0.0561471	'-CTCF-RAD21'
600	0.0558119	'-CTCF-RAD21'
630	0.0560782	'-CTCF-RAD21'
660	0.0592695	'-CTCF-RAD21'
690	0.060374	'-CTCF-RAD21'
720	0.063846	'-CTCF-RAD21'
750	0.0642297	'-CTCF-RAD21'
780	0.0709972	'-CTCF-RAD21'
810	0.0771282	'-CTCF-RAD21'
840	0.07594	'-CTCF-RAD21'
870	0.075241	'-CTCF-RAD21'
900	0.0764728	'-CTCF-RAD21'
930	0.0759801	'-CTCF-RAD21'
960	0.0812958	'-CTCF-RAD21'
990	0.0880895	'-CTCF-RAD21'
1020	0.089699	'-CTCF-RAD21'
1050	0.0898234	'-CTCF-RAD21'
1080	0.0844446	'-CTCF-RAD21'
1110	0.0904407	'-CTCF-RAD21'
1140	0.0920547	'-CTCF-RAD21'
1170	0.0997052	'-CTCF-RAD21'
1200	0.109096	'-CTCF-RAD21'
1230	0.109198	'-CTCF-RAD21'
1260	0.106567	'-CTCF-RAD21'
1290	0.10151	'-CTCF-RAD21'
1320	0.110937	'-CTCF-RAD21'
1350	0.11299	'-CTCF-RAD21'
1380	0.116661	'-CTCF-RAD21'
1410	0.109138	'-CTCF-RAD21'
1440	0.119119	'-CTCF-RAD21'
1470	0.117569	'-CTCF-RAD21'
1500	0.122255	'-CTCF-RAD21'
1530	0.132772	'-CTCF-RAD21'
1560	0.129413	'-CTCF-RAD21'
1590	0.133675	'-CTCF-RAD21'
1620	0.130785	'-CTCF-RAD21'
1650	0.136687	'-CTCF-RAD21'
1680	0.143084	'-CTCF-RAD21'
1710	0.145819	'-CTCF-RAD21'
1740	0.146721	'-CTCF-RAD21'
1770	0.149911	'-CTCF-RAD21'
1800	0.148314	'-CTCF-RAD21'
1830	0.140528	'-CTCF-RAD21'
1860	0.1486	'-CTCF-RAD21'
1890	0.15658	'-CTCF-RAD21'
1920	0.159193	'-CTCF-RAD21'
1950	0.162692	'-CTCF-RAD21'
1980	0.158566	'-CTCF-RAD21'
30	0.0110345	'-CTCF-RAD21'
60	0.00948122	'-CTCF-RAD21'
90	0.0181408	'-CTCF-RAD21'
120	0.0162106	'-CTCF-RAD21'
150	0.0181171	'-CTCF-RAD21'
180	0.0182992	'-CTCF-RAD21'
210	0.0167355	'-CTCF-RAD21'
240	0.0162605	'-CTCF-RAD21'
270	0.0229186	'-CTCF-RAD21'
300	0.0272938	'-CTCF-RAD21'
30	0.0339575	'-CTCF-RAD21'
60	0.0351094	'-CTCF-RAD21'
90	0.0395306	'-CTCF-RAD21'
120	0.0364187	'-CTCF-RAD21'
150	0.0417029	'-CTCF-RAD21'
180	0.0457423	'-CTCF-RAD21'
210	0.0449412	'-CTCF-RAD21'
240	0.0472597	'-CTCF-RAD21'
270	0.0467236	'-CTCF-RAD21'
300	0.0437561	'-CTCF-RAD21'
330	0.0483479	'-CTCF-RAD21'
360	0.0498952	'-CTCF-RAD21'
390	0.0511243	'-CTCF-RAD21'
420	0.0522546	'-CTCF-RAD21'
450	0.0522949	'-CTCF-RAD21'
480	0.0555249	'-CTCF-RAD21'
510	0.0515142	'-CTCF-RAD21'
540	0.0498047	'-CTCF-RAD21'
570	0.0534748	'-CTCF-RAD21'
600	0.0546675	'-CTCF-RAD21'
630	0.0573534	'-CTCF-RAD21'
660	0.0494593	'-CTCF-RAD21'
690	0.0487744	'-CTCF-RAD21'
720	0.0458162	'-CTCF-RAD21'
750	0.0483297	'-CTCF-RAD21'
780	0.048345	'-CTCF-RAD21'
810	0.0446211	'-CTCF-RAD21'
840	0.0508174	'-CTCF-RAD21'
870	0.0488979	'-CTCF-RAD21'
900	0.0500383	'-CTCF-RAD21'
930	0.0518619	'-CTCF-RAD21'
960	0.0513597	'-CTCF-RAD21'
990	0.0510816	'-CTCF-RAD21'
1020	0.0505537	'-CTCF-RAD21'
1050	0.0467447	'-CTCF-RAD21'
1080	0.0545316	'-CTCF-RAD21'
1110	0.0480584	'-CTCF-RAD21'
1140	0.0502724	'-CTCF-RAD21'
1170	0.0530811	'-CTCF-RAD21'
1200	0.0554765	'-CTCF-RAD21'
1230	0.0548686	'-CTCF-RAD21'
1260	0.0528157	'-CTCF-RAD21'
1290	0.0582407	'-CTCF-RAD21'
1320	0.0580759	'-CTCF-RAD21'
1350	0.0591829	'-CTCF-RAD21'
1380	0.0544406	'-CTCF-RAD21'
1410	0.0576382	'-CTCF-RAD21'
1440	0.0544202	'-CTCF-RAD21'
1470	0.0529563	'-CTCF-RAD21'
1500	0.0503043	'-CTCF-RAD21'
1530	0.0461555	'-CTCF-RAD21'
1560	0.0430263	'-CTCF-RAD21'
1590	0.0471961	'-CTCF-RAD21'
1620	0.0479724	'-CTCF-RAD21'
1650	0.0465787	'-CTCF-RAD21'
1680	0.0426495	'-CTCF-RAD21'
1710	0.0417628	'-CTCF-RAD21'
1740	0.0413881	'-CTCF-RAD21'
1770	0.0407812	'-CTCF-RAD21'
1800	0.0399168	'-CTCF-RAD21'
1830	0.0438498	'-CTCF-RAD21'
1860	0.0405864	'-CTCF-RAD21'
1890	0.0444189	'-CTCF-RAD21'
1920	0.0468399	'-CTCF-RAD21'
1950	0.0509195	'-CTCF-RAD21'
1980	0.0548283	'-CTCF-RAD21'
30	0.0643583	'+CTCF+RAD21'
60	0.105495	'+CTCF+RAD21'
90	0.128706	'+CTCF+RAD21'
120	0.168566	'+CTCF+RAD21'
150	0.175647	'+CTCF+RAD21'
180	0.0260894	'+CTCF+RAD21'
210	0.0244732	'+CTCF+RAD21'
240	0.0252275	'+CTCF+RAD21'
270	0.148547	'+CTCF+RAD21'
300	0.123123	'+CTCF+RAD21'
330	0.0735225	'+CTCF+RAD21'
360	0.0110895	'+CTCF+RAD21'
390	0.0189763	'+CTCF+RAD21'
420	0.123922	'+CTCF+RAD21'
450	0.146711	'+CTCF+RAD21'
480	0.138992	'+CTCF+RAD21'
510	0.0211339	'+CTCF+RAD21'
540	0.218095	'+CTCF+RAD21'
570	0.0198714	'+CTCF+RAD21'
600	0.200051	'+CTCF+RAD21'
630	0.162989	'+CTCF+RAD21'
660	0.181393	'+CTCF+RAD21'
690	0.160758	'+CTCF+RAD21'
720	0.00975148	'+CTCF+RAD21'
750	0.179344	'+CTCF+RAD21'
780	0.179516	'+CTCF+RAD21'
810	0.191215	'+CTCF+RAD21'
840	0.269666	'+CTCF+RAD21'
870	0.0251523	'+CTCF+RAD21'
900	0.00601148	'+CTCF+RAD21'
930	0.0128257	'+CTCF+RAD21'
960	0.019212	'+CTCF+RAD21'
990	0.215706	'+CTCF+RAD21'
1020	0.303163	'+CTCF+RAD21'
1050	0.235019	'+CTCF+RAD21'
1080	0.018573	'+CTCF+RAD21'
1110	0.25572	'+CTCF+RAD21'
1140	0.650449	'+CTCF+RAD21'
1170	0.399079	'+CTCF+RAD21'
30	0.0377883	'+CTCF+RAD21'
60	0.0287482	'+CTCF+RAD21'
90	0.036958	'+CTCF+RAD21'
120	0.0316501	'+CTCF+RAD21'
150	0.0458559	'+CTCF+RAD21'
180	0.0206625	'+CTCF+RAD21'
210	0.0304596	'+CTCF+RAD21'
240	0.0408686	'+CTCF+RAD21'
270	0.0426455	'+CTCF+RAD21'
300	0.0612134	'+CTCF+RAD21'
330	0.0243617	'+CTCF+RAD21'
360	0.0827396	'+CTCF+RAD21'
390	0.0786356	'+CTCF+RAD21'
420	0.0463096	'+CTCF+RAD21'
450	0.0490713	'+CTCF+RAD21'
480	0.152327	'+CTCF+RAD21'
570	0.0326773	'+CTCF+RAD21'
600	0.0423899	'+CTCF+RAD21'
630	0.0284659	'+CTCF+RAD21'
660	0.146905	'+CTCF+RAD21'
690	0.120859	'+CTCF+RAD21'
720	0.0529899	'+CTCF+RAD21'
750	0.0364951	'+CTCF+RAD21'
780	0.0529512	'+CTCF+RAD21'
810	0.132162	'+CTCF+RAD21'
840	0.0926262	'+CTCF+RAD21'
870	0.0793039	'+CTCF+RAD21'
900	0.0654311	'+CTCF+RAD21'
930	0.082312	'+CTCF+RAD21'
960	0.0719899	'+CTCF+RAD21'
990	0.0652059	'+CTCF+RAD21'
1020	0.0675647	'+CTCF+RAD21'
1050	0.0513802	'+CTCF+RAD21'
1080	0.0498428	'+CTCF+RAD21'
30	0.0338528	'+CTCF+RAD21'
60	0.0329315	'+CTCF+RAD21'
90	0.0333492	'+CTCF+RAD21'
120	0.0309708	'+CTCF+RAD21'
150	0.0104094	'+CTCF+RAD21'
180	0.0321394	'+CTCF+RAD21'
210	0.0340073	'+CTCF+RAD21'
240	0.0304725	'+CTCF+RAD21'
270	0.0262432	'+CTCF+RAD21'
300	0.0129364	'+CTCF+RAD21'
330	0.027278	'+CTCF+RAD21'
360	0.0289775	'+CTCF+RAD21'
390	0.0160079	'+CTCF+RAD21'
420	0.0178734	'+CTCF+RAD21'
450	0.0379741	'+CTCF+RAD21'
480	0.042252	'+CTCF+RAD21'
510	0.024348	'+CTCF+RAD21'
540	0.0397555	'+CTCF+RAD21'
570	0.0158868	'+CTCF+RAD21'
600	0.0435354	'+CTCF+RAD21'
630	0.0269708	'+CTCF+RAD21'
660	0.0380012	'+CTCF+RAD21'
690	0.0352886	'+CTCF+RAD21'
720	0.00322139	'+CTCF+RAD21'
750	0.0334233	'+CTCF+RAD21'
30	0.0244737	'+CTCF+RAD21'
60	0.024425	'+CTCF+RAD21'
90	0.0216156	'+CTCF+RAD21'
120	0.0203709	'+CTCF+RAD21'
150	0.0242975	'+CTCF+RAD21'
180	0.0243767	'+CTCF+RAD21'
210	0.01812	'+CTCF+RAD21'
240	0.0201376	'+CTCF+RAD21'
270	0.0195799	'+CTCF+RAD21'
300	0.0283964	'+CTCF+RAD21'
330	0.0311052	'+CTCF+RAD21'
360	0.023138	'+CTCF+RAD21'
390	0.0218305	'+CTCF+RAD21'
420	0.0200873	'+CTCF+RAD21'
450	0.0204022	'+CTCF+RAD21'
480	0.0207884	'+CTCF+RAD21'
510	0.0231303	'+CTCF+RAD21'
540	0.0245946	'+CTCF+RAD21'
570	0.0233952	'+CTCF+RAD21'
600	0.0165425	'+CTCF+RAD21'
630	0.0194597	'+CTCF+RAD21'
660	0.0189685	'+CTCF+RAD21'
690	0.0219775	'+CTCF+RAD21'
720	0.0222195	'+CTCF+RAD21'
750	0.0190676	'+CTCF+RAD21'
780	0.0181141	'+CTCF+RAD21'
810	0.021231	'+CTCF+RAD21'
840	0.0202685	'+CTCF+RAD21'
870	0.0183325	'+CTCF+RAD21'
900	0.0152942	'+CTCF+RAD21'
930	0.0224423	'+CTCF+RAD21'
960	0.0211212	'+CTCF+RAD21'
990	0.0209452	'+CTCF+RAD21'
1020	0.016503	'+CTCF+RAD21'
1050	0.0201	'+CTCF+RAD21'
1080	0.0180862	'+CTCF+RAD21'
1110	0.0196547	'+CTCF+RAD21'
1140	0.0230469	'+CTCF+RAD21'
1170	0.0252136	'+CTCF+RAD21'
1200	0.0235912	'+CTCF+RAD21'
1230	0.0257122	'+CTCF+RAD21'
1260	0.0230535	'+CTCF+RAD21'
1290	0.0229264	'+CTCF+RAD21'
1320	0.0204632	'+CTCF+RAD21'
1350	0.0213555	'+CTCF+RAD21'
1380	0.0229561	'+CTCF+RAD21'
1410	0.0227052	'+CTCF+RAD21'
1440	0.0220384	'+CTCF+RAD21'
1470	0.018625	'+CTCF+RAD21'
1500	0.0200672	'+CTCF+RAD21'
1530	0.0303161	'+CTCF+RAD21'
1560	0.0318715	'+CTCF+RAD21'
1590	0.0265821	'+CTCF+RAD21'
1620	0.0234544	'+CTCF+RAD21'
1650	0.0240028	'+CTCF+RAD21'
1680	0.0343608	'+CTCF+RAD21'
1710	0.0256125	'+CTCF+RAD21'
1740	0.018579	'+CTCF+RAD21'
1770	0.0186059	'+CTCF+RAD21'
1800	0.0377409	'+CTCF+RAD21'
1830	0.0287427	'+CTCF+RAD21'
1860	0.0326082	'+CTCF+RAD21'
1890	0.0254325	'+CTCF+RAD21'
1920	0.0262248	'+CTCF+RAD21'
1950	0.0254321	'+CTCF+RAD21'
1980	0.0238919	'+CTCF+RAD21'
30	0.0172634	'+CTCF+RAD21'
60	0.0189407	'+CTCF+RAD21'
90	0.0165165	'+CTCF+RAD21'
120	0.0190168	'+CTCF+RAD21'
150	0.0253224	'+CTCF+RAD21'
180	0.0241741	'+CTCF+RAD21'
210	0.021445	'+CTCF+RAD21'
240	0.0230695	'+CTCF+RAD21'
270	0.0215613	'+CTCF+RAD21'
300	0.0223647	'+CTCF+RAD21'
330	0.0175987	'+CTCF+RAD21'
360	0.016385	'+CTCF+RAD21'
390	0.0165007	'+CTCF+RAD21'
420	0.0185082	'+CTCF+RAD21'
450	0.0142084	'+CTCF+RAD21'
480	0.0169039	'+CTCF+RAD21'
510	0.02091	'+CTCF+RAD21'
540	0.027658	'+CTCF+RAD21'
570	0.0187964	'+CTCF+RAD21'
600	0.020525	'+CTCF+RAD21'
630	0.026045	'+CTCF+RAD21'
660	0.0189435	'+CTCF+RAD21'
690	0.0181849	'+CTCF+RAD21'
720	0.0145154	'+CTCF+RAD21'
750	0.0177405	'+CTCF+RAD21'
780	0.0106342	'+CTCF+RAD21'
810	0.01616	'+CTCF+RAD21'
840	0.0135004	'+CTCF+RAD21'
870	0.0191214	'+CTCF+RAD21'
900	0.0183234	'+CTCF+RAD21'
930	0.0214917	'+CTCF+RAD21'
960	0.0225951	'+CTCF+RAD21'
990	0.0238395	'+CTCF+RAD21'
1020	0.0215491	'+CTCF+RAD21'
1050	0.0170171	'+CTCF+RAD21'
1080	0.0186731	'+CTCF+RAD21'
1110	0.0124747	'+CTCF+RAD21'
1140	0.015682	'+CTCF+RAD21'
1170	0.011058	'+CTCF+RAD21'
1200	0.01368	'+CTCF+RAD21'
1230	0.0129748	'+CTCF+RAD21'
1260	0.0090023	'+CTCF+RAD21'
1290	0.0115952	'+CTCF+RAD21'
1320	0.0200803	'+CTCF+RAD21'
1350	0.020421	'+CTCF+RAD21'
1380	0.0204465	'+CTCF+RAD21'
1410	0.0213476	'+CTCF+RAD21'
1440	0.0148531	'+CTCF+RAD21'
1470	0.0246165	'+CTCF+RAD21'
1500	0.0143144	'+CTCF+RAD21'
1530	0.0102583	'+CTCF+RAD21'
1560	0.0126242	'+CTCF+RAD21'
1590	0.0175353	'+CTCF+RAD21'
1620	0.00319919	'+CTCF+RAD21'
1650	0.0111973	'+CTCF+RAD21'
1680	0.00722438	'+CTCF+RAD21'
1710	0.00614842	'+CTCF+RAD21'
1740	0.00794401	'+CTCF+RAD21'
30	0.011366	'+CTCF+RAD21'
60	0.00955996	'+CTCF+RAD21'
90	0.00462274	'+CTCF+RAD21'
120	0.0169424	'+CTCF+RAD21'
150	0.0162501	'+CTCF+RAD21'
180	0.0129361	'+CTCF+RAD21'
210	0.0171931	'+CTCF+RAD21'
240	0.0104328	'+CTCF+RAD21'
270	0.0133173	'+CTCF+RAD21'
300	0.0160634	'+CTCF+RAD21'
330	0.00464767	'+CTCF+RAD21'
360	0.00515261	'+CTCF+RAD21'
390	0.0161978	'+CTCF+RAD21'
420	0.00766338	'+CTCF+RAD21'
450	0.0115961	'+CTCF+RAD21'
480	0.0105047	'+CTCF+RAD21'
510	0.0123912	'+CTCF+RAD21'
540	0.0139662	'+CTCF+RAD21'
570	0.0177467	'+CTCF+RAD21'
600	0.0182175	'+CTCF+RAD21'
630	0.0245185	'+CTCF+RAD21'
30	0.0130436	'+CTCF+RAD21'
60	0.0158251	'+CTCF+RAD21'
90	0.0136739	'+CTCF+RAD21'
120	0.0155244	'+CTCF+RAD21'
150	0.0150139	'+CTCF+RAD21'
180	0.015257	'+CTCF+RAD21'
210	0.0177138	'+CTCF+RAD21'
240	0.0180722	'+CTCF+RAD21'
270	0.0171983	'+CTCF+RAD21'
300	0.0154393	'+CTCF+RAD21'
330	0.0131647	'+CTCF+RAD21'
360	0.0177376	'+CTCF+RAD21'
390	0.0192577	'+CTCF+RAD21'
420	0.0179656	'+CTCF+RAD21'
450	0.020951	'+CTCF+RAD21'
480	0.0193758	'+CTCF+RAD21'
510	0.0172398	'+CTCF+RAD21'
540	0.0197532	'+CTCF+RAD21'
570	0.0158786	'+CTCF+RAD21'
600	0.015253	'+CTCF+RAD21'
630	0.0180831	'+CTCF+RAD21'
660	0.0223942	'+CTCF+RAD21'
690	0.0232415	'+CTCF+RAD21'
720	0.0232836	'+CTCF+RAD21'
750	0.0176176	'+CTCF+RAD21'
780	0.0173656	'+CTCF+RAD21'
810	0.0177591	'+CTCF+RAD21'
840	0.0186997	'+CTCF+RAD21'
870	0.0244564	'+CTCF+RAD21'
900	0.0206801	'+CTCF+RAD21'
930	0.0204015	'+CTCF+RAD21'
960	0.0211309	'+CTCF+RAD21'
990	0.0189036	'+CTCF+RAD21'
1020	0.0194034	'+CTCF+RAD21'
1050	0.0217289	'+CTCF+RAD21'
1080	0.0183438	'+CTCF+RAD21'
1110	0.0172918	'+CTCF+RAD21'
1140	0.0172942	'+CTCF+RAD21'
1170	0.0253375	'+CTCF+RAD21'
1200	0.0219948	'+CTCF+RAD21'
1230	0.0243235	'+CTCF+RAD21'
1260	0.0237163	'+CTCF+RAD21'
1290	0.0177888	'+CTCF+RAD21'
1320	0.0170771	'+CTCF+RAD21'
1350	0.0194007	'+CTCF+RAD21'
1380	0.0199479	'+CTCF+RAD21'
1410	0.0210358	'+CTCF+RAD21'
1440	0.017779	'+CTCF+RAD21'
1470	0.0181289	'+CTCF+RAD21'
1500	0.0165312	'+CTCF+RAD21'
1530	0.0167844	'+CTCF+RAD21'
1560	0.0194203	'+CTCF+RAD21'
1590	0.0177917	'+CTCF+RAD21'
1620	0.0147669	'+CTCF+RAD21'
1650	0.0162982	'+CTCF+RAD21'
1680	0.0148453	'+CTCF+RAD21'
1710	0.0173368	'+CTCF+RAD21'
1740	0.0171586	'+CTCF+RAD21'
1770	0.019811	'+CTCF+RAD21'
1800	0.0162708	'+CTCF+RAD21'
1830	0.0204256	'+CTCF+RAD21'
1860	0.017783	'+CTCF+RAD21'
1890	0.0154143	'+CTCF+RAD21'
1920	0.0162692	'+CTCF+RAD21'
1950	0.0149251	'+CTCF+RAD21'
1980	0.0180572	'+CTCF+RAD21'
30	0.0183509	'+CTCF+RAD21'
60	0.0196387	'+CTCF+RAD21'
90	0.0228924	'+CTCF+RAD21'
120	0.0237983	'+CTCF+RAD21'
150	0.0239951	'+CTCF+RAD21'
180	0.0229392	'+CTCF+RAD21'
210	0.0250907	'+CTCF+RAD21'
240	0.0258927	'+CTCF+RAD21'
270	0.0209328	'+CTCF+RAD21'
300	0.0217154	'+CTCF+RAD21'
330	0.0222411	'+CTCF+RAD21'
360	0.0250233	'+CTCF+RAD21'
390	0.0238163	'+CTCF+RAD21'
420	0.0278975	'+CTCF+RAD21'
450	0.0246505	'+CTCF+RAD21'
480	0.026672	'+CTCF+RAD21'
510	0.0233534	'+CTCF+RAD21'
540	0.0283284	'+CTCF+RAD21'
570	0.0271526	'+CTCF+RAD21'
600	0.02722	'+CTCF+RAD21'
630	0.0286917	'+CTCF+RAD21'
660	0.0290759	'+CTCF+RAD21'
690	0.0234364	'+CTCF+RAD21'
720	0.0255906	'+CTCF+RAD21'
750	0.0248894	'+CTCF+RAD21'
780	0.0204283	'+CTCF+RAD21'
810	0.0230834	'+CTCF+RAD21'
840	0.0214366	'+CTCF+RAD21'
870	0.0196263	'+CTCF+RAD21'
900	0.0236497	'+CTCF+RAD21'
930	0.020435	'+CTCF+RAD21'
960	0.0196307	'+CTCF+RAD21'
990	0.0220847	'+CTCF+RAD21'
1020	0.0179564	'+CTCF+RAD21'
1050	0.0192839	'+CTCF+RAD21'
1080	0.0205627	'+CTCF+RAD21'
1110	0.025107	'+CTCF+RAD21'
1140	0.0252505	'+CTCF+RAD21'
1170	0.0206289	'+CTCF+RAD21'
1200	0.0216641	'+CTCF+RAD21'
1230	0.0202099	'+CTCF+RAD21'
1260	0.0232896	'+CTCF+RAD21'
1290	0.0219057	'+CTCF+RAD21'
1320	0.0184564	'+CTCF+RAD21'
1350	0.0228233	'+CTCF+RAD21'
1380	0.021783	'+CTCF+RAD21'
1410	0.0225967	'+CTCF+RAD21'
1440	0.0214166	'+CTCF+RAD21'
1470	0.0211101	'+CTCF+RAD21'
1500	0.0236927	'+CTCF+RAD21'
1530	0.0224447	'+CTCF+RAD21'
1560	0.0212158	'+CTCF+RAD21'
1590	0.0282505	'+CTCF+RAD21'
1620	0.0243445	'+CTCF+RAD21'
1650	0.0245	'+CTCF+RAD21'
1680	0.0259542	'+CTCF+RAD21'
1710	0.0235614	'+CTCF+RAD21'
1740	0.0243689	'+CTCF+RAD21'
1770	0.0230454	'+CTCF+RAD21'
1800	0.0237631	'+CTCF+RAD21'
1830	0.017932	'+CTCF+RAD21'
1860	0.0249728	'+CTCF+RAD21'
1890	0.0297768	'+CTCF+RAD21'
1920	0.0274026	'+CTCF+RAD21'
1950	0.0271547	'+CTCF+RAD21'
1980	0.0265538	'+CTCF+RAD21'
30	0.0226725	'+CTCF+RAD21'
60	0.0195761	'+CTCF+RAD21'
90	0.0257084	'+CTCF+RAD21'
120	0.0231898	'+CTCF+RAD21'
150	0.0241601	'+CTCF+RAD21'
180	0.0231877	'+CTCF+RAD21'
210	0.0222438	'+CTCF+RAD21'
240	0.0244545	'+CTCF+RAD21'
270	0.0258839	'+CTCF+RAD21'
300	0.0261615	'+CTCF+RAD21'
330	0.0260224	'+CTCF+RAD21'
360	0.0284922	'+CTCF+RAD21'
390	0.0284198	'+CTCF+RAD21'
420	0.0306937	'+CTCF+RAD21'
450	0.0273359	'+CTCF+RAD21'
480	0.0273979	'+CTCF+RAD21'
510	0.0273272	'+CTCF+RAD21'
540	0.0247023	'+CTCF+RAD21'
570	0.0291314	'+CTCF+RAD21'
600	0.0305083	'+CTCF+RAD21'
630	0.0324001	'+CTCF+RAD21'
660	0.0304275	'+CTCF+RAD21'
690	0.0279606	'+CTCF+RAD21'
720	0.0295878	'+CTCF+RAD21'
750	0.02669	'+CTCF+RAD21'
780	0.0310245	'+CTCF+RAD21'
810	0.0282895	'+CTCF+RAD21'
840	0.0304938	'+CTCF+RAD21'
870	0.0271392	'+CTCF+RAD21'
900	0.0281139	'+CTCF+RAD21'
930	0.023699	'+CTCF+RAD21'
960	0.0285481	'+CTCF+RAD21'
990	0.0266872	'+CTCF+RAD21'
1020	0.0266175	'+CTCF+RAD21'
1050	0.0285364	'+CTCF+RAD21'
1080	0.0250452	'+CTCF+RAD21'
1110	0.0268184	'+CTCF+RAD21'
1140	0.0270931	'+CTCF+RAD21'
1170	0.0283513	'+CTCF+RAD21'
1200	0.0287787	'+CTCF+RAD21'
1230	0.0289168	'+CTCF+RAD21'
1260	0.0263796	'+CTCF+RAD21'
1290	0.0279201	'+CTCF+RAD21'
1320	0.0278679	'+CTCF+RAD21'
1350	0.0253518	'+CTCF+RAD21'
1380	0.029966	'+CTCF+RAD21'
1410	0.0253638	'+CTCF+RAD21'
1440	0.0291234	'+CTCF+RAD21'
1470	0.0274073	'+CTCF+RAD21'
1500	0.0310042	'+CTCF+RAD21'
1530	0.0272895	'+CTCF+RAD21'
1560	0.029599	'+CTCF+RAD21'
1590	0.0312427	'+CTCF+RAD21'
1620	0.0292062	'+CTCF+RAD21'
1650	0.0300121	'+CTCF+RAD21'
1680	0.0289203	'+CTCF+RAD21'
1710	0.0309838	'+CTCF+RAD21'
1740	0.0310021	'+CTCF+RAD21'
1770	0.032273	'+CTCF+RAD21'
1800	0.0292211	'+CTCF+RAD21'
1830	0.0312807	'+CTCF+RAD21'
1860	0.0327488	'+CTCF+RAD21'
1890	0.0304594	'+CTCF+RAD21'
1920	0.0320089	'+CTCF+RAD21'
1950	0.030727	'+CTCF+RAD21'
1980	0.0311923	'+CTCF+RAD21'
30	0.0155947	'+CTCF+RAD21'
60	0.0146568	'+CTCF+RAD21'
90	0.0194676	'+CTCF+RAD21'
120	0.0161962	'+CTCF+RAD21'
150	0.0201343	'+CTCF+RAD21'
180	0.0193871	'+CTCF+RAD21'
210	0.0182866	'+CTCF+RAD21'
240	0.0191098	'+CTCF+RAD21'
270	0.0192561	'+CTCF+RAD21'
300	0.0169709	'+CTCF+RAD21'
330	0.0190489	'+CTCF+RAD21'
360	0.0181552	'+CTCF+RAD21'
390	0.0195547	'+CTCF+RAD21'
420	0.0149267	'+CTCF+RAD21'
450	0.0172498	'+CTCF+RAD21'
480	0.0148927	'+CTCF+RAD21'
510	0.0130317	'+CTCF+RAD21'
540	0.0179465	'+CTCF+RAD21'
570	0.0167773	'+CTCF+RAD21'
600	0.0165693	'+CTCF+RAD21'
630	0.0131174	'+CTCF+RAD21'
660	0.0195476	'+CTCF+RAD21'
690	0.0191574	'+CTCF+RAD21'
720	0.0201781	'+CTCF+RAD21'
750	0.0221445	'+CTCF+RAD21'
780	0.0221941	'+CTCF+RAD21'
810	0.0202545	'+CTCF+RAD21'
840	0.0198537	'+CTCF+RAD21'
870	0.0223973	'+CTCF+RAD21'
900	0.0246188	'+CTCF+RAD21'
930	0.0223093	'+CTCF+RAD21'
960	0.0222084	'+CTCF+RAD21'
990	0.0241671	'+CTCF+RAD21'
1020	0.0234533	'+CTCF+RAD21'
1050	0.0217448	'+CTCF+RAD21'
1080	0.0231917	'+CTCF+RAD21'
1110	0.0234748	'+CTCF+RAD21'
1140	0.022525	'+CTCF+RAD21'
1170	0.0234514	'+CTCF+RAD21'
1200	0.0224643	'+CTCF+RAD21'
1230	0.0207326	'+CTCF+RAD21'
1260	0.0232208	'+CTCF+RAD21'
1290	0.0261469	'+CTCF+RAD21'
1320	0.0237116	'+CTCF+RAD21'
1350	0.0230881	'+CTCF+RAD21'
1380	0.0231242	'+CTCF+RAD21'
1410	0.0231678	'+CTCF+RAD21'
1440	0.0227523	'+CTCF+RAD21'
1470	0.0249126	'+CTCF+RAD21'
1500	0.0245509	'+CTCF+RAD21'
1530	0.0264292	'+CTCF+RAD21'
1560	0.0232686	'+CTCF+RAD21'
1590	0.0246341	'+CTCF+RAD21'
1620	0.0238429	'+CTCF+RAD21'
1650	0.0234527	'+CTCF+RAD21'
1680	0.0259722	'+CTCF+RAD21'
1710	0.0252353	'+CTCF+RAD21'
1740	0.0250315	'+CTCF+RAD21'
1770	0.0180173	'+CTCF+RAD21'
1800	0.0267057	'+CTCF+RAD21'
1830	0.0203708	'+CTCF+RAD21'
1860	0.0174817	'+CTCF+RAD21'
1890	0.0208147	'+CTCF+RAD21'
1920	0.0198334	'+CTCF+RAD21'
1950	0.0237699	'+CTCF+RAD21'
1980	0.0234563	'+CTCF+RAD21'
30	0.0759967	'+CTCF+RAD21'
60	0.125128	'+CTCF+RAD21'
90	0.102369	'+CTCF+RAD21'
120	0.0803428	'+CTCF+RAD21'
150	0.0559145	'+CTCF+RAD21'
180	0.113402	'+CTCF+RAD21'
210	0.0694982	'+CTCF+RAD21'
240	0.0961579	'+CTCF+RAD21'
270	0.172657	'+CTCF+RAD21'
300	0.246728	'+CTCF+RAD21'
330	0.239961	'+CTCF+RAD21'
360	0.110395	'+CTCF+RAD21'
390	0.13593	'+CTCF+RAD21'
420	0.17186	'+CTCF+RAD21'
450	0.127357	'+CTCF+RAD21'
480	0.111962	'+CTCF+RAD21'
510	0.132762	'+CTCF+RAD21'
540	0.122233	'+CTCF+RAD21'
570	0.0644835	'+CTCF+RAD21'
600	0.0730443	'+CTCF+RAD21'
630	0.0811654	'+CTCF+RAD21'
660	0.103779	'+CTCF+RAD21'
30	0.0143998	'+CTCF+RAD21'
60	0.0154095	'+CTCF+RAD21'
90	0.019305	'+CTCF+RAD21'
120	0.0167079	'+CTCF+RAD21'
150	0.0185001	'+CTCF+RAD21'
180	0.0169773	'+CTCF+RAD21'
210	0.0167918	'+CTCF+RAD21'
240	0.0175524	'+CTCF+RAD21'
270	0.0192547	'+CTCF+RAD21'
300	0.0184398	'+CTCF+RAD21'
330	0.0148418	'+CTCF+RAD21'
360	0.0134599	'+CTCF+RAD21'
390	0.0143952	'+CTCF+RAD21'
420	0.0134121	'+CTCF+RAD21'
450	0.0146658	'+CTCF+RAD21'
480	0.0136969	'+CTCF+RAD21'
510	0.0148415	'+CTCF+RAD21'
540	0.0136585	'+CTCF+RAD21'
570	0.0146422	'+CTCF+RAD21'
600	0.0149485	'+CTCF+RAD21'
630	0.0152535	'+CTCF+RAD21'
660	0.0147495	'+CTCF+RAD21'
690	0.0139687	'+CTCF+RAD21'
720	0.0150295	'+CTCF+RAD21'
750	0.0159521	'+CTCF+RAD21'
780	0.0154779	'+CTCF+RAD21'
810	0.0163354	'+CTCF+RAD21'
840	0.0153949	'+CTCF+RAD21'
870	0.0153358	'+CTCF+RAD21'
900	0.0145339	'+CTCF+RAD21'
930	0.0165642	'+CTCF+RAD21'
960	0.0169422	'+CTCF+RAD21'
990	0.0179476	'+CTCF+RAD21'
1020	0.0180775	'+CTCF+RAD21'
1050	0.0173438	'+CTCF+RAD21'
1080	0.0167951	'+CTCF+RAD21'
1110	0.0175123	'+CTCF+RAD21'
1140	0.0170153	'+CTCF+RAD21'
1170	0.0171062	'+CTCF+RAD21'
1200	0.0179822	'+CTCF+RAD21'
1230	0.017572	'+CTCF+RAD21'
1260	0.0163102	'+CTCF+RAD21'
1290	0.0129828	'+CTCF+RAD21'
1320	0.0162477	'+CTCF+RAD21'
1350	0.0163667	'+CTCF+RAD21'
1380	0.0135568	'+CTCF+RAD21'
1410	0.0173069	'+CTCF+RAD21'
1440	0.0177723	'+CTCF+RAD21'
1470	0.0160716	'+CTCF+RAD21'
1500	0.0154744	'+CTCF+RAD21'
1530	0.0170411	'+CTCF+RAD21'
1560	0.0162415	'+CTCF+RAD21'
1590	0.0175685	'+CTCF+RAD21'
1620	0.016717	'+CTCF+RAD21'
1650	0.0171545	'+CTCF+RAD21'
1680	0.0157932	'+CTCF+RAD21'
1710	0.0163116	'+CTCF+RAD21'
1740	0.0136638	'+CTCF+RAD21'
1770	0.016015	'+CTCF+RAD21'
1800	0.0161097	'+CTCF+RAD21'
1830	0.0158788	'+CTCF+RAD21'
1860	0.0154928	'+CTCF+RAD21'
1890	0.0156103	'+CTCF+RAD21'
1920	0.0144988	'+CTCF+RAD21'
1950	0.0141389	'+CTCF+RAD21'
1980	0.0162032	'+CTCF+RAD21'
30	0.026592	'+CTCF+RAD21'
60	0.028221	'+CTCF+RAD21'
90	0.0305492	'+CTCF+RAD21'
120	0.0281184	'+CTCF+RAD21'
150	0.0280766	'+CTCF+RAD21'
180	0.0323057	'+CTCF+RAD21'
210	0.0293119	'+CTCF+RAD21'
240	0.029672	'+CTCF+RAD21'
270	0.0298852	'+CTCF+RAD21'
300	0.026418	'+CTCF+RAD21'
330	0.0283572	'+CTCF+RAD21'
360	0.0295074	'+CTCF+RAD21'
390	0.0304504	'+CTCF+RAD21'
420	0.0294401	'+CTCF+RAD21'
450	0.0275103	'+CTCF+RAD21'
480	0.0321919	'+CTCF+RAD21'
510	0.0290679	'+CTCF+RAD21'
540	0.0332524	'+CTCF+RAD21'
570	0.0330409	'+CTCF+RAD21'
600	0.0338321	'+CTCF+RAD21'
630	0.0304731	'+CTCF+RAD21'
660	0.0261933	'+CTCF+RAD21'
690	0.0286956	'+CTCF+RAD21'
720	0.0300221	'+CTCF+RAD21'
750	0.0259632	'+CTCF+RAD21'
780	0.0315787	'+CTCF+RAD21'
810	0.0308344	'+CTCF+RAD21'
840	0.0306323	'+CTCF+RAD21'
870	0.0273846	'+CTCF+RAD21'
900	0.0285358	'+CTCF+RAD21'
930	0.0272423	'+CTCF+RAD21'
960	0.0309639	'+CTCF+RAD21'
990	0.0261	'+CTCF+RAD21'
1020	0.0293201	'+CTCF+RAD21'
1050	0.0269769	'+CTCF+RAD21'
1080	0.0225956	'+CTCF+RAD21'
1110	0.0291256	'+CTCF+RAD21'
1140	0.0278653	'+CTCF+RAD21'
1170	0.0311244	'+CTCF+RAD21'
1200	0.0283027	'+CTCF+RAD21'
1230	0.0326152	'+CTCF+RAD21'
1260	0.0334273	'+CTCF+RAD21'
1290	0.0301425	'+CTCF+RAD21'
1320	0.0282365	'+CTCF+RAD21'
1350	0.0278382	'+CTCF+RAD21'
1380	0.0307325	'+CTCF+RAD21'
1410	0.0300665	'+CTCF+RAD21'
1440	0.0306719	'+CTCF+RAD21'
1470	0.0304144	'+CTCF+RAD21'
1500	0.0251298	'+CTCF+RAD21'
1530	0.0265683	'+CTCF+RAD21'
1560	0.0283314	'+CTCF+RAD21'
1590	0.0297411	'+CTCF+RAD21'
1620	0.0289188	'+CTCF+RAD21'
1650	0.0273029	'+CTCF+RAD21'
1680	0.0295612	'+CTCF+RAD21'
1710	0.0310625	'+CTCF+RAD21'
1740	0.0301751	'+CTCF+RAD21'
1770	0.0297147	'+CTCF+RAD21'
1800	0.0316743	'+CTCF+RAD21'
1830	0.0251321	'+CTCF+RAD21'
1860	0.0326418	'+CTCF+RAD21'
1890	0.0298208	'+CTCF+RAD21'
1920	0.0261658	'+CTCF+RAD21'
1950	0.0247111	'+CTCF+RAD21'
1980	0.0276308	'+CTCF+RAD21'
30	0.0162849	'+CTCF+RAD21'
60	0.0163165	'+CTCF+RAD21'
90	0.0156017	'+CTCF+RAD21'
120	0.0183328	'+CTCF+RAD21'
150	0.0174636	'+CTCF+RAD21'
180	0.0169177	'+CTCF+RAD21'
210	0.0157231	'+CTCF+RAD21'
240	0.01707	'+CTCF+RAD21'
270	0.0162178	'+CTCF+RAD21'
300	0.0171437	'+CTCF+RAD21'
330	0.0188289	'+CTCF+RAD21'
360	0.0183116	'+CTCF+RAD21'
390	0.0174193	'+CTCF+RAD21'
420	0.0195842	'+CTCF+RAD21'
450	0.0183764	'+CTCF+RAD21'
480	0.0197093	'+CTCF+RAD21'
510	0.0188507	'+CTCF+RAD21'
540	0.0179965	'+CTCF+RAD21'
570	0.0188394	'+CTCF+RAD21'
600	0.0197598	'+CTCF+RAD21'
630	0.0200559	'+CTCF+RAD21'
660	0.0212147	'+CTCF+RAD21'
690	0.0219214	'+CTCF+RAD21'
720	0.0182887	'+CTCF+RAD21'
750	0.0212135	'+CTCF+RAD21'
780	0.0200701	'+CTCF+RAD21'
810	0.018694	'+CTCF+RAD21'
840	0.020565	'+CTCF+RAD21'
870	0.0210175	'+CTCF+RAD21'
900	0.0208503	'+CTCF+RAD21'
930	0.0221964	'+CTCF+RAD21'
960	0.0217934	'+CTCF+RAD21'
990	0.0181223	'+CTCF+RAD21'
1020	0.0190807	'+CTCF+RAD21'
1050	0.0199056	'+CTCF+RAD21'
1080	0.0214657	'+CTCF+RAD21'
1110	0.0203506	'+CTCF+RAD21'
1140	0.0250037	'+CTCF+RAD21'
1170	0.0218852	'+CTCF+RAD21'
1200	0.0208061	'+CTCF+RAD21'
1230	0.0213524	'+CTCF+RAD21'
1260	0.022565	'+CTCF+RAD21'
1290	0.0203221	'+CTCF+RAD21'
1320	0.0217451	'+CTCF+RAD21'
1350	0.0218665	'+CTCF+RAD21'
1380	0.0224676	'+CTCF+RAD21'
1410	0.0227835	'+CTCF+RAD21'
1440	0.0177436	'+CTCF+RAD21'
1470	0.0229377	'+CTCF+RAD21'
1500	0.0216719	'+CTCF+RAD21'
1530	0.0189216	'+CTCF+RAD21'
1560	0.0200389	'+CTCF+RAD21'
1590	0.0228537	'+CTCF+RAD21'
1620	0.0228442	'+CTCF+RAD21'
1650	0.0235431	'+CTCF+RAD21'
1680	0.0232442	'+CTCF+RAD21'
1710	0.0243402	'+CTCF+RAD21'
1740	0.0233442	'+CTCF+RAD21'
1770	0.0239699	'+CTCF+RAD21'
1800	0.0241396	'+CTCF+RAD21'
1830	0.0233167	'+CTCF+RAD21'
1860	0.0267295	'+CTCF+RAD21'
1890	0.0242965	'+CTCF+RAD21'
1920	0.0240862	'+CTCF+RAD21'
1950	0.0255852	'+CTCF+RAD21'
1980	0.0241745	'+CTCF+RAD21'
30	0.019225	'+CTCF+RAD21'
60	0.0233395	'+CTCF+RAD21'
90	0.0242636	'+CTCF+RAD21'
120	0.0198852	'+CTCF+RAD21'
[truncated: 72,063 more rows]
