# Supplementary material for: Cohesin and CTCF control the dynamics of chromosome folding
Source: Nat Genet. 2022 Dec 5;54(12):1907–18. doi: 10.1038/s41588-022-01232-7 (PMC9729113; doi:10.1038/s41588-022-01232-7)
Supplement: Source Data Extended Data Fig. 8 — Statistical source data. [file 41588_2022_1232_MOESM22_ESM.xlsx]

## Sheet: Ext.Dat.8A
distance	condition
0.415976	'distal +CTCF+RAD21'
0.325877	'distal +CTCF+RAD21'
0.325877	'distal +CTCF+RAD21'
0.270903	'distal +CTCF+RAD21'
0.352474	'distal +CTCF+RAD21'
0.345703	'distal +CTCF+RAD21'
0.126616	'distal +CTCF+RAD21'
0.126616	'distal +CTCF+RAD21'
0.188637	'distal +CTCF+RAD21'
0.262982	'distal +CTCF+RAD21'
0.487168	'distal +CTCF+RAD21'
0.372384	'distal +CTCF+RAD21'
0.474153	'distal +CTCF+RAD21'
0.253849	'distal +CTCF+RAD21'
0.319853	'distal +CTCF+RAD21'
0.402459	'distal +CTCF+RAD21'
0.212885	'distal +CTCF+RAD21'
0.195476	'distal +CTCF+RAD21'
0.247398	'distal +CTCF+RAD21'
0.247398	'distal +CTCF+RAD21'
0.149349	'distal +CTCF+RAD21'
0.487171	'distal +CTCF+RAD21'
0.259401	'distal +CTCF+RAD21'
0.439546	'distal +CTCF+RAD21'
0.155005	'distal +CTCF+RAD21'
0.294928	'distal +CTCF+RAD21'
0.39025	'distal +CTCF+RAD21'
0.400251	'distal +CTCF+RAD21'
0.199974	'distal +CTCF+RAD21'
0.199974	'distal +CTCF+RAD21'
0.199974	'distal +CTCF+RAD21'
0.199974	'distal +CTCF+RAD21'
0.187976	'distal +CTCF+RAD21'
0.248487	'distal +CTCF+RAD21'
0.461227	'distal +CTCF+RAD21'
0.25918	'distal +CTCF+RAD21'
0.275133	'distal +CTCF+RAD21'
0.205969	'distal +CTCF+RAD21'
0.345706	'distal +CTCF+RAD21'
0.196816	'distal +CTCF+RAD21'
0.139491	'distal +CTCF+RAD21'
0.279284	'distal +CTCF+RAD21'
0.163741	'distal +CTCF+RAD21'
0.278203	'distal +CTCF+RAD21'
0.258867	'distal +CTCF+RAD21'
0.417165	'distal +CTCF+RAD21'
0.251109	'distal +CTCF+RAD21'
0.203661	'distal +CTCF+RAD21'
0.29334	'distal +CTCF+RAD21'
0.628169	'distal +CTCF+RAD21'
0.315216	'distal +CTCF+RAD21'
0.356448	'distal +CTCF+RAD21'
0.373675	'distal +CTCF+RAD21'
0.373675	'distal +CTCF+RAD21'
0.246055	'distal +CTCF+RAD21'
0.258412	'distal +CTCF+RAD21'
0.269219	'distal +CTCF+RAD21'
0.284845	'distal +CTCF+RAD21'
0.379471	'distal +CTCF+RAD21'
0.270419	'distal +CTCF+RAD21'
0.118149	'distal +CTCF+RAD21'
0.198201	'distal +CTCF+RAD21'
0.261744	'distal +CTCF+RAD21'
0.300489	'distal +CTCF+RAD21'
0.126975	'distal +CTCF+RAD21'
0.175289	'distal +CTCF+RAD21'
0.287591	'distal +CTCF+RAD21'
0.152364	'distal +CTCF+RAD21'
0.122822	'distal +CTCF+RAD21'
0.221511	'distal +CTCF+RAD21'
0.299457	'distal +CTCF+RAD21'
0.299457	'distal +CTCF+RAD21'
0.213584	'distal +CTCF+RAD21'
0.156831	'distal +CTCF+RAD21'
0.398566	'distal +CTCF+RAD21'
0.124849	'distal +CTCF+RAD21'
0.388822	'distal +CTCF+RAD21'
0.227422	'distal +CTCF+RAD21'
0.227422	'distal +CTCF+RAD21'
0.227422	'distal +CTCF+RAD21'
0.405674	'distal +CTCF+RAD21'
0.217529	'distal +CTCF+RAD21'
0.258418	'distal +CTCF+RAD21'
0.283067	'distal +CTCF+RAD21'
0.290968	'distal +CTCF+RAD21'
0.17846	'distal +CTCF+RAD21'
0.264802	'distal +CTCF+RAD21'
0.248167	'distal +CTCF+RAD21'
0.288075	'distal +CTCF+RAD21'
0.340261	'distal +CTCF+RAD21'
0.194869	'distal +CTCF+RAD21'
0.525901	'distal +CTCF+RAD21'
0.525901	'distal +CTCF+RAD21'
0.193919	'distal +CTCF+RAD21'
0.193919	'distal +CTCF+RAD21'
0.193919	'distal +CTCF+RAD21'
0.341844	'distal +CTCF+RAD21'
0.341844	'distal +CTCF+RAD21'
0.223799	'distal +CTCF+RAD21'
0.394929	'distal +CTCF+RAD21'
0.378023	'distal +CTCF+RAD21'
0.378023	'distal +CTCF+RAD21'
0.1571	'distal +CTCF+RAD21'
0.214664	'distal +CTCF+RAD21'
0.118947	'distal +CTCF+RAD21'
0.215559	'distal +CTCF+RAD21'
0.202736	'distal +CTCF+RAD21'
0.390111	'distal +CTCF+RAD21'
0.239708	'distal +CTCF+RAD21'
0.358634	'distal +CTCF+RAD21'
0.3028	'distal +CTCF+RAD21'
0.345107	'distal +CTCF+RAD21'
0.287979	'distal +CTCF+RAD21'
0.329586	'distal +CTCF+RAD21'
0.208315	'distal +CTCF+RAD21'
0.223844	'distal +CTCF+RAD21'
0.155475	'distal +CTCF+RAD21'
0.325703	'distal +CTCF+RAD21'
0.201978	'distal +CTCF+RAD21'
0.238741	'distal +CTCF+RAD21'
0.195342	'distal +CTCF+RAD21'
0.242691	'distal +CTCF+RAD21'
0.2734	'distal +CTCF+RAD21'
0.288609	'distal +CTCF+RAD21'
0.20308	'distal +CTCF+RAD21'
0.179351	'distal +CTCF+RAD21'
0.242088	'distal +CTCF+RAD21'
0.332856	'distal +CTCF+RAD21'
0.414453	'distal +CTCF+RAD21'
0.208844	'distal +CTCF+RAD21'
0.254663	'distal +CTCF+RAD21'
0.412215	'distal +CTCF+RAD21'
0.223123	'distal +CTCF+RAD21'
0.472027	'distal +CTCF+RAD21'
0.100753	'distal +CTCF+RAD21'
0.183186	'distal +CTCF+RAD21'
0.183186	'distal +CTCF+RAD21'
0.590491	'distal +CTCF+RAD21'
0.337735	'distal +CTCF+RAD21'
0.306163	'distal +CTCF+RAD21'
0.306163	'distal +CTCF+RAD21'
0.400289	'distal +CTCF+RAD21'
0.400289	'distal +CTCF+RAD21'
0.400289	'distal +CTCF+RAD21'
0.400289	'distal +CTCF+RAD21'
0.400289	'distal +CTCF+RAD21'
0.304822	'distal +CTCF+RAD21'
0.304822	'distal +CTCF+RAD21'
0.43101	'distal +CTCF+RAD21'
0.104737	'distal +CTCF+RAD21'
0.417281	'distal +CTCF+RAD21'
0.235982	'distal +CTCF+RAD21'
0.404049	'distal +CTCF+RAD21'
0.266105	'distal +CTCF+RAD21'
0.157376	'distal +CTCF+RAD21'
0.292337	'distal +CTCF+RAD21'
0.218833	'distal +CTCF+RAD21'
0.227923	'distal +CTCF+RAD21'
0.220672	'distal +CTCF+RAD21'
0.273028	'distal +CTCF+RAD21'
0.300997	'distal +CTCF+RAD21'
0.190517	'distal +CTCF+RAD21'
0.203978	'distal +CTCF+RAD21'
0.30136	'distal +CTCF+RAD21'
0.60269	'distal +CTCF+RAD21'
0.0356274	'distal +CTCF+RAD21'
0.345963	'distal +CTCF+RAD21'
0.272195	'distal +CTCF+RAD21'
0.272195	'distal +CTCF+RAD21'
0.226393	'distal +CTCF+RAD21'
0.286372	'distal +CTCF+RAD21'
0.0744716	'distal +CTCF+RAD21'
0.312993	'distal +CTCF+RAD21'
0.312993	'distal +CTCF+RAD21'
0.312993	'distal +CTCF+RAD21'
0.225393	'distal +CTCF+RAD21'
0.193712	'distal +CTCF+RAD21'
0.231595	'distal +CTCF+RAD21'
0.296062	'distal +CTCF+RAD21'
0.21865	'distal +CTCF+RAD21'
0.160614	'distal +CTCF+RAD21'
0.136395	'distal +CTCF+RAD21'
0.223542	'distal +CTCF+RAD21'
0.223542	'distal +CTCF+RAD21'
0.200075	'distal +CTCF+RAD21'
0.410361	'distal +CTCF+RAD21'
0.410361	'distal +CTCF+RAD21'
0.410361	'distal +CTCF+RAD21'
0.410361	'distal +CTCF+RAD21'
0.288102	'distal +CTCF+RAD21'
0.335998	'distal +CTCF+RAD21'
0.31657	'distal +CTCF+RAD21'
0.31657	'distal +CTCF+RAD21'
0.246588	'distal +CTCF+RAD21'
0.207014	'distal +CTCF+RAD21'
0.219188	'distal +CTCF+RAD21'
0.361988	'distal +CTCF+RAD21'
0.0831378	'distal +CTCF+RAD21'
0.53718	'distal +CTCF+RAD21'
0.262827	'distal +CTCF+RAD21'
0.262827	'distal +CTCF+RAD21'
0.266861	'distal +CTCF+RAD21'
0.432815	'distal +CTCF+RAD21'
0.378579	'distal +CTCF+RAD21'
0.368345	'distal +CTCF+RAD21'
0.138915	'distal +CTCF+RAD21'
0.138915	'distal +CTCF+RAD21'
0.245708	'distal +CTCF+RAD21'
0.378567	'distal +CTCF+RAD21'
0.109717	'distal +CTCF+RAD21'
0.115884	'distal +CTCF+RAD21'
0.265651	'distal +CTCF+RAD21'
0.114517	'distal +CTCF+RAD21'
0.637061	'distal +CTCF+RAD21'
0.360006	'distal +CTCF+RAD21'
0.360006	'distal +CTCF+RAD21'
0.417696	'distal +CTCF+RAD21'
0.261997	'distal +CTCF+RAD21'
0.296104	'distal +CTCF+RAD21'
0.323292	'distal +CTCF+RAD21'
0.265677	'distal +CTCF+RAD21'
0.300962	'distal +CTCF+RAD21'
0.369924	'distal +CTCF+RAD21'
0.206632	'distal +CTCF+RAD21'
0.0892232	'distal +CTCF+RAD21'
0.0892232	'distal +CTCF+RAD21'
0.218798	'distal +CTCF+RAD21'
0.347765	'distal +CTCF+RAD21'
0.0963785	'distal +CTCF+RAD21'
0.348724	'distal +CTCF+RAD21'
0.365559	'distal +CTCF+RAD21'
0.223139	'distal +CTCF+RAD21'
0.258867	'distal +CTCF+RAD21'
0.302854	'distal +CTCF+RAD21'
0.322554	'distal +CTCF+RAD21'
0.262659	'distal +CTCF+RAD21'
0.150765	'distal +CTCF+RAD21'
0.26645	'distal +CTCF+RAD21'
0.160377	'distal +CTCF+RAD21'
0.281983	'distal +CTCF+RAD21'
0.173613	'distal +CTCF+RAD21'
0.188208	'distal +CTCF+RAD21'
0.188208	'distal +CTCF+RAD21'
0.456005	'distal +CTCF+RAD21'
0.291261	'distal +CTCF+RAD21'
0.291261	'distal +CTCF+RAD21'
0.20454	'distal +CTCF+RAD21'
0.160447	'distal +CTCF+RAD21'
0.456007	'distal +CTCF+RAD21'
0.414472	'distal +CTCF+RAD21'
0.397082	'distal +CTCF+RAD21'
0.288864	'distal +CTCF+RAD21'
0.512936	'distal +CTCF+RAD21'
0.304279	'distal +CTCF+RAD21'
0.257822	'distal +CTCF+RAD21'
0.358347	'distal +CTCF+RAD21'
0.358347	'distal +CTCF+RAD21'
0.204463	'distal +CTCF+RAD21'
0.255533	'distal +CTCF+RAD21'
0.255533	'distal +CTCF+RAD21'
0.27179	'distal +CTCF+RAD21'
0.27179	'distal +CTCF+RAD21'
0.348912	'distal +CTCF+RAD21'
0.15403	'distal +CTCF+RAD21'
0.313244	'distal +CTCF+RAD21'
0.549412	'distal +CTCF+RAD21'
0.0578129	'distal +CTCF+RAD21'
0.138066	'distal +CTCF+RAD21'
0.307186	'distal +CTCF+RAD21'
0.126362	'distal +CTCF+RAD21'
0.411705	'distal +CTCF+RAD21'
0.213844	'distal +CTCF+RAD21'
0.313623	'distal +CTCF+RAD21'
0.0378248	'distal +CTCF+RAD21'
0.191432	'distal +CTCF+RAD21'
0.146596	'distal +CTCF+RAD21'
0.217001	'distal +CTCF+RAD21'
0.320888	'distal +CTCF+RAD21'
0.156838	'distal +CTCF+RAD21'
0.202202	'distal +CTCF+RAD21'
0.151932	'distal +CTCF+RAD21'
0.266441	'distal +CTCF+RAD21'
0.326447	'distal +CTCF+RAD21'
0.338277	'distal +CTCF+RAD21'
0.238944	'distal +CTCF+RAD21'
0.217521	'distal +CTCF+RAD21'
0.217521	'distal +CTCF+RAD21'
0.30661	'distal +CTCF+RAD21'
0.476341	'distal +CTCF+RAD21'
0.216421	'distal +CTCF+RAD21'
0.153661	'distal +CTCF+RAD21'
0.152064	'distal +CTCF+RAD21'
0.304786	'distal +CTCF+RAD21'
0.225062	'distal +CTCF+RAD21'
0.154842	'distal +CTCF+RAD21'
0.154853	'distal +CTCF+RAD21'
0.267424	'distal +CTCF+RAD21'
0.290025	'distal +CTCF+RAD21'
0.229963	'distal +CTCF+RAD21'
0.186039	'distal +CTCF+RAD21'
0.186039	'distal +CTCF+RAD21'
0.897824	'distal +CTCF+RAD21'
0.897824	'distal +CTCF+RAD21'
0.507956	'distal +CTCF+RAD21'
0.507956	'distal +CTCF+RAD21'
0.369099	'distal +CTCF+RAD21'
0.183088	'distal +CTCF+RAD21'
0.290309	'distal +CTCF+RAD21'
1.11967	'distal +CTCF+RAD21'
1.05367	'distal +CTCF+RAD21'
1.05367	'distal +CTCF+RAD21'
1.05367	'distal +CTCF+RAD21'
0.223018	'distal +CTCF+RAD21'
0.102844	'distal +CTCF+RAD21'
0.399254	'distal +CTCF+RAD21'
0.367458	'distal +CTCF+RAD21'
0.28664	'distal +CTCF+RAD21'
0.267104	'distal +CTCF+RAD21'
0.186238	'distal +CTCF+RAD21'
0.186238	'distal +CTCF+RAD21'
0.121466	'distal +CTCF+RAD21'
0.227632	'distal +CTCF+RAD21'
0.227632	'distal +CTCF+RAD21'
0.226148	'distal +CTCF+RAD21'
0.292685	'distal +CTCF+RAD21'
0.274143	'distal +CTCF+RAD21'
0.240067	'distal +CTCF+RAD21'
0.21361	'distal +CTCF+RAD21'
0.361117	'distal +CTCF+RAD21'
0.307141	'distal +CTCF+RAD21'
0.309012	'distal +CTCF+RAD21'
0.333237	'distal +CTCF+RAD21'
0.286357	'distal +CTCF+RAD21'
0.253745	'distal +CTCF+RAD21'
0.187303	'distal +CTCF+RAD21'
0.27231	'distal +CTCF+RAD21'
0.262223	'distal +CTCF+RAD21'
0.292431	'distal +CTCF+RAD21'
0.260405	'distal +CTCF+RAD21'
0.23189	'distal +CTCF+RAD21'
0.307898	'distal +CTCF+RAD21'
0.180423	'distal +CTCF+RAD21'
0.172856	'distal +CTCF+RAD21'
0.220626	'distal +CTCF+RAD21'
0.237327	'distal +CTCF+RAD21'
0.339512	'distal +CTCF+RAD21'
0.286726	'distal +CTCF+RAD21'
0.0758252	'distal +CTCF+RAD21'
0.238676	'distal +CTCF+RAD21'
0.238676	'distal +CTCF+RAD21'
0.461944	'distal +CTCF+RAD21'
0.211126	'distal +CTCF+RAD21'
0.211342	'distal +CTCF+RAD21'
0.382984	'distal +CTCF+RAD21'
0.355081	'distal +CTCF+RAD21'
0.282012	'distal +CTCF+RAD21'
0.216203	'distal +CTCF+RAD21'
0.383536	'distal +CTCF+RAD21'
0.236819	'distal +CTCF+RAD21'
0.236819	'distal +CTCF+RAD21'
0.29782	'distal +CTCF+RAD21'
0.145072	'distal +CTCF+RAD21'
0.356926	'distal +CTCF+RAD21'
0.320182	'distal +CTCF+RAD21'
0.199223	'distal +CTCF+RAD21'
0.313574	'distal +CTCF+RAD21'
0.479889	'distal +CTCF+RAD21'
0.262431	'distal +CTCF+RAD21'
0.349231	'distal +CTCF+RAD21'
0.378509	'distal +CTCF+RAD21'
0.387173	'distal +CTCF+RAD21'
0.203446	'distal +CTCF+RAD21'
0.456629	'distal +CTCF+RAD21'
0.346976	'distal +CTCF+RAD21'
0.250442	'distal +CTCF+RAD21'
0.23844	'distal +CTCF+RAD21'
0.522929	'distal +CTCF+RAD21'
0.180949	'distal +CTCF+RAD21'
0.354861	'distal +CTCF+RAD21'
0.378303	'distal +CTCF+RAD21'
0.500062	'distal +CTCF+RAD21'
0.500062	'distal +CTCF+RAD21'
0.500062	'distal +CTCF+RAD21'
0.500062	'distal +CTCF+RAD21'
0.296036	'distal +CTCF+RAD21'
0.36126	'distal +CTCF+RAD21'
0.237389	'distal +CTCF+RAD21'
0.185872	'distal +CTCF+RAD21'
0.235985	'distal +CTCF+RAD21'
0.17248	'distal +CTCF+RAD21'
0.211777	'distal +CTCF+RAD21'
0.374621	'distal +CTCF+RAD21'
0.215662	'distal +CTCF+RAD21'
0.259334	'distal +CTCF+RAD21'
0.282267	'distal +CTCF+RAD21'
0.282267	'distal +CTCF+RAD21'
0.189974	'distal +CTCF+RAD21'
0.408958	'distal +CTCF+RAD21'
0.363442	'distal +CTCF+RAD21'
0.0342781	'distal +CTCF+RAD21'
0.307991	'distal +CTCF+RAD21'
0.289361	'distal +CTCF+RAD21'
0.289361	'distal +CTCF+RAD21'
0.289361	'distal +CTCF+RAD21'
0.289361	'distal +CTCF+RAD21'
0.238932	'distal +CTCF+RAD21'
0.331536	'distal +CTCF+RAD21'
0.45434	'distal +CTCF+RAD21'
0.45434	'distal +CTCF+RAD21'
0.45434	'distal +CTCF+RAD21'
0.0884223	'distal +CTCF+RAD21'
0.278342	'distal +CTCF+RAD21'
0.169035	'distal +CTCF+RAD21'
0.169035	'distal +CTCF+RAD21'
0.230669	'distal +CTCF+RAD21'
0.316407	'distal +CTCF+RAD21'
0.264542	'distal +CTCF+RAD21'
0.264542	'distal +CTCF+RAD21'
0.264542	'distal +CTCF+RAD21'
0.302428	'distal +CTCF+RAD21'
0.499221	'distal +CTCF+RAD21'
0.302932	'distal +CTCF+RAD21'
0.168265	'distal +CTCF+RAD21'
0.286786	'distal +CTCF+RAD21'
0.25816	'distal +CTCF+RAD21'
0.224826	'distal +CTCF+RAD21'
0.103916	'distal +CTCF+RAD21'
0.22851	'distal +CTCF+RAD21'
0.376362	'distal +CTCF+RAD21'
0.376362	'distal +CTCF+RAD21'
0.285664	'distal +CTCF+RAD21'
0.581243	'distal +CTCF+RAD21'
0.0781521	'distal +CTCF+RAD21'
0.0314157	'distal +CTCF+RAD21'
0.0931777	'distal +CTCF+RAD21'
0.329574	'distal +CTCF+RAD21'
0.329574	'distal +CTCF+RAD21'
0.298178	'distal +CTCF+RAD21'
0.204582	'distal +CTCF+RAD21'
0.182927	'distal +CTCF+RAD21'
0.286773	'distal +CTCF+RAD21'
0.286773	'distal +CTCF+RAD21'
0.330725	'distal +CTCF+RAD21'
0.537605	'distal +CTCF+RAD21'
0.194069	'distal +CTCF+RAD21'
0.23177	'distal +CTCF+RAD21'
0.101726	'distal +CTCF+RAD21'
0.376701	'distal +CTCF+RAD21'
0.394744	'distal +CTCF+RAD21'
0.257912	'distal +CTCF+RAD21'
0.257912	'distal +CTCF+RAD21'
0.38887	'distal +CTCF+RAD21'
0.300703	'distal +CTCF+RAD21'
0.366322	'distal +CTCF+RAD21'
0.323235	'distal +CTCF+RAD21'
0.257689	'distal +CTCF+RAD21'
0.300385	'distal +CTCF+RAD21'
0.227311	'distal +CTCF+RAD21'
0.227311	'distal +CTCF+RAD21'
0.383507	'distal +CTCF+RAD21'
0.383507	'distal +CTCF+RAD21'
0.383507	'distal +CTCF+RAD21'
1.04769	'distal +CTCF+RAD21'
0.162752	'distal +CTCF+RAD21'
0.321479	'distal +CTCF+RAD21'
0.256646	'distal +CTCF+RAD21'
0.256646	'distal +CTCF+RAD21'
0.123133	'distal +CTCF+RAD21'
0.365278	'distal +CTCF+RAD21'
0.611011	'distal +CTCF+RAD21'
0.338352	'distal +CTCF+RAD21'
0.309122	'distal +CTCF+RAD21'
0.257687	'distal +CTCF+RAD21'
0.314941	'distal +CTCF+RAD21'
0.139394	'distal +CTCF+RAD21'
0.315983	'distal +CTCF+RAD21'
0.46545	'distal +CTCF+RAD21'
0.204727	'distal +CTCF+RAD21'
0.204727	'distal +CTCF+RAD21'
0.413201	'distal +CTCF+RAD21'
0.23636	'distal +CTCF+RAD21'
0.279683	'distal +CTCF+RAD21'
0.274949	'distal +CTCF+RAD21'
0.315927	'distal +CTCF+RAD21'
0.445979	'distal +CTCF+RAD21'
0.0654715	'distal +CTCF+RAD21'
0.297407	'distal +CTCF+RAD21'
0.257769	'distal +CTCF+RAD21'
0.372555	'distal +CTCF+RAD21'
0.158307	'distal +CTCF+RAD21'
0.124304	'distal +CTCF+RAD21'
0.123236	'distal +CTCF+RAD21'
0.315984	'distal +CTCF+RAD21'
0.231936	'distal +CTCF+RAD21'
0.371604	'distal +CTCF+RAD21'
0.214899	'distal +CTCF+RAD21'
0.223902	'distal +CTCF+RAD21'
0.171768	'distal +CTCF+RAD21'
0.124799	'distal +CTCF+RAD21'
0.326481	'distal +CTCF+RAD21'
0.139722	'distal +CTCF+RAD21'
0.420166	'distal +CTCF+RAD21'
0.351513	'distal +CTCF+RAD21'
0.386477	'distal +CTCF+RAD21'
0.414674	'distal +CTCF+RAD21'
0.342033	'distal +CTCF+RAD21'
0.378445	'distal +CTCF+RAD21'
0.361016	'distal +CTCF+RAD21'
0.175643	'distal +CTCF+RAD21'
0.150314	'distal +CTCF+RAD21'
0.310356	'distal +CTCF+RAD21'
0.217349	'distal +CTCF+RAD21'
0.295704	'distal +CTCF+RAD21'
0.306073	'distal +CTCF+RAD21'
0.330461	'distal +CTCF+RAD21'
0.229863	'distal +CTCF+RAD21'
0.275987	'distal +CTCF+RAD21'
0.226316	'distal +CTCF+RAD21'
0.226316	'distal +CTCF+RAD21'
0.146427	'distal +CTCF+RAD21'
0.227989	'distal +CTCF+RAD21'
0.227989	'distal +CTCF+RAD21'
0.191329	'distal +CTCF+RAD21'
0.363677	'distal +CTCF+RAD21'
0.135298	'distal +CTCF+RAD21'
0.135298	'distal +CTCF+RAD21'
0.332767	'distal +CTCF+RAD21'
0.306648	'distal +CTCF+RAD21'
0.306648	'distal +CTCF+RAD21'
0.358648	'distal +CTCF+RAD21'
0.358648	'distal +CTCF+RAD21'
0.479215	'distal +CTCF+RAD21'
0.256109	'distal +CTCF+RAD21'
0.279611	'distal +CTCF+RAD21'
0.35434	'distal +CTCF+RAD21'
0.239873	'distal +CTCF+RAD21'
0.254289	'distal +CTCF+RAD21'
0.319702	'distal +CTCF+RAD21'
0.462774	'distal +CTCF+RAD21'
0.281715	'distal +CTCF+RAD21'
0.264615	'distal +CTCF+RAD21'
0.362755	'distal +CTCF+RAD21'
0.226623	'distal +CTCF+RAD21'
0.25497	'distal +CTCF+RAD21'
0.379936	'distal +CTCF+RAD21'
0.32633	'distal +CTCF+RAD21'
0.221094	'distal +CTCF+RAD21'
0.105299	'distal +CTCF+RAD21'
0.24796	'distal +CTCF+RAD21'
0.226669	'distal +CTCF+RAD21'
0.226669	'distal +CTCF+RAD21'
0.305301	'distal +CTCF+RAD21'
0.282149	'distal +CTCF+RAD21'
0.248956	'distal +CTCF+RAD21'
0.243609	'distal +CTCF+RAD21'
0.243609	'distal +CTCF+RAD21'
0.169852	'distal +CTCF+RAD21'
0.295362	'distal +CTCF+RAD21'
0.182504	'distal +CTCF+RAD21'
0.238822	'distal +CTCF+RAD21'
0.271025	'distal +CTCF+RAD21'
0.198668	'distal +CTCF+RAD21'
0.341092	'distal +CTCF+RAD21'
0.165834	'distal +CTCF+RAD21'
0.365919	'distal +CTCF+RAD21'
0.259463	'distal +CTCF+RAD21'
0.496734	'distal +CTCF+RAD21'
0.256794	'distal +CTCF+RAD21'
0.23148	'distal +CTCF+RAD21'
0.409803	'distal +CTCF+RAD21'
0.521936	'distal +CTCF+RAD21'
0.164137	'distal +CTCF+RAD21'
0.1823	'distal +CTCF+RAD21'
0.302285	'distal +CTCF+RAD21'
0.230049	'distal +CTCF+RAD21'
0.20331	'distal +CTCF+RAD21'
0.25168	'distal +CTCF+RAD21'
0.219404	'distal +CTCF+RAD21'
0.295316	'distal +CTCF+RAD21'
0.295316	'distal +CTCF+RAD21'
0.388039	'distal +CTCF+RAD21'
0.367694	'distal +CTCF+RAD21'
0.25807	'distal +CTCF+RAD21'
0.25807	'distal +CTCF+RAD21'
0.276484	'distal +CTCF+RAD21'
0.210524	'distal +CTCF+RAD21'
0.239351	'distal +CTCF+RAD21'
0.372299	'distal +CTCF+RAD21'
0.372299	'distal +CTCF+RAD21'
0.293726	'distal +CTCF+RAD21'
0.264579	'distal +CTCF+RAD21'
0.252948	'distal +CTCF+RAD21'
0.300108	'distal +CTCF+RAD21'
0.276376	'distal +CTCF+RAD21'
0.421671	'distal +CTCF+RAD21'
0.307648	'distal +CTCF+RAD21'
0.224378	'distal +CTCF+RAD21'
0.295898	'distal +CTCF+RAD21'
0.143537	'distal +CTCF+RAD21'
0.24503	'distal +CTCF+RAD21'
0.207033	'distal +CTCF+RAD21'
0.207033	'distal +CTCF+RAD21'
0.217841	'distal +CTCF+RAD21'
0.146189	'distal +CTCF+RAD21'
0.311917	'distal +CTCF+RAD21'
0.203322	'distal +CTCF+RAD21'
0.31618	'distal +CTCF+RAD21'
0.398297	'distal +CTCF+RAD21'
0.187081	'distal +CTCF+RAD21'
0.323388	'distal +CTCF+RAD21'
0.269134	'distal +CTCF+RAD21'
0.468876	'distal +CTCF+RAD21'
0.421498	'distal +CTCF+RAD21'
0.421498	'distal +CTCF+RAD21'
0.235557	'distal +CTCF+RAD21'
0.289071	'distal +CTCF+RAD21'
0.321514	'distal +CTCF+RAD21'
0.27095	'distal +CTCF+RAD21'
0.212197	'distal +CTCF+RAD21'
0.275369	'distal +CTCF+RAD21'
0.685917	'distal +CTCF+RAD21'
0.131069	'distal +CTCF+RAD21'
0.198701	'distal +CTCF+RAD21'
0.301575	'distal +CTCF+RAD21'
0.345332	'distal +CTCF+RAD21'
0.207631	'distal +CTCF+RAD21'
0.185827	'distal +CTCF+RAD21'
0.307736	'distal +CTCF+RAD21'
0.157276	'distal +CTCF+RAD21'
0.157276	'distal +CTCF+RAD21'
0.255665	'distal +CTCF+RAD21'
0.31088	'distal +CTCF+RAD21'
0.236267	'distal +CTCF+RAD21'
0.352352	'distal +CTCF+RAD21'
0.266751	'distal +CTCF+RAD21'
0.27152	'distal +CTCF+RAD21'
0.375855	'distal +CTCF+RAD21'
0.36946	'distal +CTCF+RAD21'
0.270313	'distal +CTCF+RAD21'
0.27102	'distal +CTCF+RAD21'
0.442643	'distal +CTCF+RAD21'
0.266858	'distal +CTCF+RAD21'
0.255944	'distal +CTCF+RAD21'
0.434425	'distal +CTCF+RAD21'
0.350552	'distal +CTCF+RAD21'
0.346884	'distal +CTCF+RAD21'
0.294519	'distal +CTCF+RAD21'
0.297168	'distal +CTCF+RAD21'
0.201571	'distal +CTCF+RAD21'
0.439157	'distal +CTCF+RAD21'
0.387085	'distal +CTCF+RAD21'
0.387085	'distal +CTCF+RAD21'
0.215495	'distal +CTCF+RAD21'
0.13296	'distal +CTCF+RAD21'
0.212046	'distal +CTCF+RAD21'
0.212046	'distal +CTCF+RAD21'
0.386848	'distal +CTCF+RAD21'
0.293692	'distal +CTCF+RAD21'
0.293692	'distal +CTCF+RAD21'
0.531813	'distal +CTCF+RAD21'
0.188643	'distal +CTCF+RAD21'
0.104312	'distal +CTCF+RAD21'
0.216777	'distal +CTCF+RAD21'
0.289751	'distal +CTCF+RAD21'
0.267826	'distal +CTCF+RAD21'
0.205004	'distal +CTCF+RAD21'
0.276088	'distal +CTCF+RAD21'
0.378505	'distal +CTCF+RAD21'
0.299054	'distal +CTCF+RAD21'
0.356671	'distal +CTCF+RAD21'
0.200728	'distal +CTCF+RAD21'
0.358738	'distal +CTCF+RAD21'
0.152454	'distal +CTCF+RAD21'
0.113587	'distal +CTCF+RAD21'
0.142062	'distal +CTCF+RAD21'
0.227828	'distal +CTCF+RAD21'
0.296312	'distal +CTCF+RAD21'
0.296312	'distal +CTCF+RAD21'
0.363835	'distal +CTCF+RAD21'
0.0803928	'distal +CTCF+RAD21'
0.152984	'distal +CTCF+RAD21'
0.21155	'distal +CTCF+RAD21'
0.282167	'distal +CTCF+RAD21'
0.181049	'distal +CTCF+RAD21'
0.27582	'distal +CTCF+RAD21'
0.339847	'distal +CTCF+RAD21'
0.26947	'distal +CTCF+RAD21'
0.32273	'distal +CTCF+RAD21'
0.248924	'distal +CTCF+RAD21'
0.200025	'distal +CTCF+RAD21'
0.148512	'distal +CTCF+RAD21'
0.287974	'distal +CTCF+RAD21'
0.230908	'distal +CTCF+RAD21'
0.239478	'distal +CTCF+RAD21'
0.479104	'distal +CTCF+RAD21'
0.355218	'distal +CTCF+RAD21'
0.355218	'distal +CTCF+RAD21'
0.355218	'distal +CTCF+RAD21'
0.355218	'distal +CTCF+RAD21'
0.355218	'distal +CTCF+RAD21'
0.243705	'distal +CTCF+RAD21'
0.245101	'distal +CTCF+RAD21'
0.250179	'distal +CTCF+RAD21'
0.33104	'distal +CTCF+RAD21'
0.33104	'distal +CTCF+RAD21'
0.33104	'distal +CTCF+RAD21'
0.33104	'distal +CTCF+RAD21'
0.33104	'distal +CTCF+RAD21'
0.33104	'distal +CTCF+RAD21'
0.325682	'distal +CTCF+RAD21'
0.173288	'distal +CTCF+RAD21'
0.298546	'distal +CTCF+RAD21'
0.454562	'distal +CTCF+RAD21'
0.0840831	'distal +CTCF+RAD21'
0.218366	'distal +CTCF+RAD21'
0.0991471	'distal +CTCF+RAD21'
0.328378	'distal +CTCF+RAD21'
0.347134	'distal +CTCF+RAD21'
0.27582	'distal +CTCF+RAD21'
0.200382	'distal +CTCF+RAD21'
0.284493	'distal +CTCF+RAD21'
0.262582	'distal +CTCF+RAD21'
0.262582	'distal +CTCF+RAD21'
0.403963	'distal +CTCF+RAD21'
0.305759	'distal +CTCF+RAD21'
0.173273	'distal +CTCF+RAD21'
0.216943	'distal +CTCF+RAD21'
0.136265	'distal +CTCF+RAD21'
0.0773319	'distal +CTCF+RAD21'
0.2606	'distal +CTCF+RAD21'
0.358235	'distal +CTCF+RAD21'
0.259887	'distal +CTCF+RAD21'
0.0549913	'distal +CTCF+RAD21'
0.281737	'distal +CTCF+RAD21'
0.336293	'distal +CTCF+RAD21'
0.261124	'distal +CTCF+RAD21'
0.261124	'distal +CTCF+RAD21'
0.311494	'distal +CTCF+RAD21'
0.124322	'distal +CTCF+RAD21'
0.124322	'distal +CTCF+RAD21'
0.321699	'distal +CTCF+RAD21'
0.19603	'distal +CTCF+RAD21'
0.197855	'distal +CTCF+RAD21'
0.31357	'distal +CTCF+RAD21'
0.31357	'distal +CTCF+RAD21'
0.31357	'distal +CTCF+RAD21'
0.31357	'distal +CTCF+RAD21'
0.423946	'distal +CTCF+RAD21'
0.669679	'distal +CTCF+RAD21'
0.300185	'distal +CTCF+RAD21'
0.300185	'distal +CTCF+RAD21'
0.300185	'distal +CTCF+RAD21'
0.300185	'distal +CTCF+RAD21'
0.237112	'distal +CTCF+RAD21'
0.195819	'distal +CTCF+RAD21'
0.248897	'distal +CTCF+RAD21'
0.18126	'distal +CTCF+RAD21'
0.18126	'distal +CTCF+RAD21'
0.226104	'distal +CTCF+RAD21'
0.229368	'distal +CTCF+RAD21'
0.240049	'distal +CTCF+RAD21'
0.240049	'distal +CTCF+RAD21'
0.240049	'distal +CTCF+RAD21'
0.377312	'distal +CTCF+RAD21'
0.561991	'distal +CTCF+RAD21'
0.192891	'distal +CTCF+RAD21'
0.257701	'distal +CTCF+RAD21'
0.243765	'distal +CTCF+RAD21'
0.196201	'distal +CTCF+RAD21'
0.242455	'distal +CTCF+RAD21'
0.292574	'distal +CTCF+RAD21'
0.37716	'distal +CTCF+RAD21'
0.37716	'distal +CTCF+RAD21'
0.263054	'distal +CTCF+RAD21'
0.509694	'distal +CTCF+RAD21'
0.360297	'distal +CTCF+RAD21'
0.377502	'distal +CTCF+RAD21'
0.389439	'distal +CTCF+RAD21'
0.409943	'distal +CTCF+RAD21'
0.312168	'distal +CTCF+RAD21'
0.312168	'distal +CTCF+RAD21'
0.243342	'distal +CTCF+RAD21'
0.386525	'distal +CTCF+RAD21'
0.314653	'distal +CTCF+RAD21'
0.408567	'distal +CTCF+RAD21'
0.205581	'distal +CTCF+RAD21'
0.307149	'distal +CTCF+RAD21'
0.242006	'distal +CTCF+RAD21'
0.354965	'distal +CTCF+RAD21'
0.0704501	'distal +CTCF+RAD21'
0.437618	'distal +CTCF+RAD21'
0.162479	'distal +CTCF+RAD21'
0.299666	'distal +CTCF+RAD21'
0.335054	'distal +CTCF+RAD21'
0.227872	'distal +CTCF+RAD21'
0.304122	'distal +CTCF+RAD21'
0.161265	'distal +CTCF+RAD21'
0.24795	'distal +CTCF+RAD21'
0.171559	'distal +CTCF+RAD21'
0.17231	'distal +CTCF+RAD21'
0.618292	'distal +CTCF+RAD21'
0.288979	'distal +CTCF+RAD21'
0.369615	'distal +CTCF+RAD21'
0.406769	'distal +CTCF+RAD21'
0.285904	'distal +CTCF+RAD21'
0.214797	'distal +CTCF+RAD21'
0.849122	'distal +CTCF+RAD21'
0.849122	'distal +CTCF+RAD21'
0.849122	'distal +CTCF+RAD21'
0.849122	'distal +CTCF+RAD21'
0.247323	'distal +CTCF+RAD21'
0.374107	'distal +CTCF+RAD21'
0.283987	'distal +CTCF+RAD21'
0.26801	'distal +CTCF+RAD21'
0.42975	'distal +CTCF+RAD21'
0.321072	'distal +CTCF+RAD21'
0.293625	'distal +CTCF+RAD21'
0.435938	'distal +CTCF+RAD21'
0.557923	'distal +CTCF+RAD21'
0.327409	'distal +CTCF+RAD21'
0.381225	'distal +CTCF+RAD21'
0.381225	'distal +CTCF+RAD21'
0.252829	'distal +CTCF+RAD21'
0.451769	'distal +CTCF+RAD21'
0.451769	'distal +CTCF+RAD21'
0.262858	'distal +CTCF+RAD21'
0.173968	'distal +CTCF+RAD21'
0.245661	'distal +CTCF+RAD21'
0.301198	'distal +CTCF+RAD21'
0.184517	'distal +CTCF+RAD21'
0.215394	'distal +CTCF+RAD21'
0.151169	'distal +CTCF+RAD21'
0.305004	'distal +CTCF+RAD21'
0.232953	'distal +CTCF+RAD21'
0.312468	'distal +CTCF+RAD21'
0.300215	'distal +CTCF+RAD21'
0.186012	'distal +CTCF+RAD21'
0.325169	'distal +CTCF+RAD21'
0.264401	'distal +CTCF+RAD21'
0.431131	'distal +CTCF+RAD21'
0.209877	'distal +CTCF+RAD21'
0.16174	'distal +CTCF+RAD21'
0.278378	'distal +CTCF+RAD21'
0.133109	'distal +CTCF+RAD21'
0.206659	'distal +CTCF+RAD21'
0.297344	'distal +CTCF+RAD21'
0.308876	'distal +CTCF+RAD21'
0.0926011	'distal +CTCF+RAD21'
0.308744	'distal +CTCF+RAD21'
0.179199	'distal +CTCF+RAD21'
0.259037	'distal +CTCF+RAD21'
0.170211	'distal +CTCF+RAD21'
0.335115	'distal +CTCF+RAD21'
0.187529	'distal +CTCF+RAD21'
0.270566	'distal +CTCF+RAD21'
0.268072	'distal +CTCF+RAD21'
0.212481	'distal +CTCF+RAD21'
0.429536	'distal +CTCF+RAD21'
0.354688	'distal +CTCF+RAD21'
0.138232	'distal +CTCF+RAD21'
0.138232	'distal +CTCF+RAD21'
0.257059	'distal +CTCF+RAD21'
0.125723	'distal +CTCF+RAD21'
0.354495	'distal +CTCF+RAD21'
0.589407	'distal +CTCF+RAD21'
0.341132	'distal +CTCF+RAD21'
0.28268	'distal +CTCF+RAD21'
0.26457	'distal +CTCF+RAD21'
0.256081	'distal +CTCF+RAD21'
0.408132	'distal +CTCF+RAD21'
0.188969	'distal +CTCF+RAD21'
0.238048	'distal +CTCF+RAD21'
0.334475	'distal +CTCF+RAD21'
0.289995	'distal +CTCF+RAD21'
0.18492	'distal +CTCF+RAD21'
0.207799	'distal +CTCF+RAD21'
0.211512	'distal +CTCF+RAD21'
0.297733	'distal +CTCF+RAD21'
0.302667	'distal +CTCF+RAD21'
0.223485	'distal +CTCF+RAD21'
0.206902	'distal +CTCF+RAD21'
0.161613	'distal +CTCF+RAD21'
0.219437	'distal +CTCF+RAD21'
0.280074	'distal +CTCF+RAD21'
0.310618	'distal +CTCF+RAD21'
0.315085	'distal +CTCF+RAD21'
0.302379	'distal +CTCF+RAD21'
0.424369	'distal +CTCF+RAD21'
0.301216	'distal +CTCF+RAD21'
0.440085	'distal +CTCF+RAD21'
0.170353	'distal +CTCF+RAD21'
0.348957	'distal +CTCF+RAD21'
0.180488	'distal +CTCF+RAD21'
0.253384	'distal +CTCF+RAD21'
0.245533	'distal +CTCF+RAD21'
0.273102	'distal +CTCF+RAD21'
0.175604	'distal +CTCF+RAD21'
0.204201	'distal +CTCF+RAD21'
0.204201	'distal +CTCF+RAD21'
0.38543	'distal +CTCF+RAD21'
0.38166	'distal +CTCF+RAD21'
0.301789	'distal +CTCF+RAD21'
0.337331	'distal +CTCF+RAD21'
0.337331	'distal +CTCF+RAD21'
0.323129	'distal +CTCF+RAD21'
0.323129	'distal +CTCF+RAD21'
0.355613	'distal +CTCF+RAD21'
0.281464	'distal +CTCF+RAD21'
0.267163	'distal +CTCF+RAD21'
0.453219	'distal +CTCF+RAD21'
0.40269	'distal +CTCF+RAD21'
0.512573	'distal +CTCF+RAD21'
0.443683	'distal +CTCF+RAD21'
0.38211	'distal +CTCF+RAD21'
0.320986	'distal +CTCF+RAD21'
0.29434	'distal +CTCF+RAD21'
0.171878	'distal +CTCF+RAD21'
0.299162	'distal +CTCF+RAD21'
0.148641	'distal +CTCF+RAD21'
0.375156	'distal +CTCF+RAD21'
0.321311	'distal +CTCF+RAD21'
0.296672	'distal +CTCF+RAD21'
0.304647	'distal +CTCF+RAD21'
0.273942	'distal +CTCF+RAD21'
0.215062	'distal +CTCF+RAD21'
0.209855	'distal +CTCF+RAD21'
0.333553	'distal +CTCF+RAD21'
0.282639	'distal +CTCF+RAD21'
0.268627	'distal +CTCF+RAD21'
0.350456	'distal +CTCF+RAD21'
0.457321	'distal +CTCF+RAD21'
0.132235	'distal +CTCF+RAD21'
0.34413	'distal +CTCF+RAD21'
0.258644	'distal +CTCF+RAD21'
0.195393	'distal +CTCF+RAD21'
0.249018	'distal +CTCF+RAD21'
0.336204	'distal +CTCF+RAD21'
0.288371	'distal +CTCF+RAD21'
0.21378	'distal +CTCF+RAD21'
0.392397	'distal +CTCF+RAD21'
0.26845	'distal +CTCF+RAD21'
0.220561	'distal +CTCF+RAD21'
0.255977	'distal +CTCF+RAD21'
0.240184	'distal +CTCF+RAD21'
0.210962	'distal +CTCF+RAD21'
0.313703	'distal +CTCF+RAD21'
0.221995	'distal +CTCF+RAD21'
0.241269	'distal +CTCF+RAD21'
0.411127	'distal +CTCF+RAD21'
0.257662	'distal +CTCF+RAD21'
0.282091	'distal +CTCF+RAD21'
0.24901	'distal +CTCF+RAD21'
0.19224	'distal +CTCF+RAD21'
0.180399	'distal +CTCF+RAD21'
0.262923	'distal +CTCF+RAD21'
0.275983	'distal +CTCF+RAD21'
0.250968	'distal +CTCF+RAD21'
0.141521	'distal +CTCF+RAD21'
0.270946	'distal +CTCF+RAD21'
0.195329	'distal +CTCF+RAD21'
0.174033	'distal +CTCF+RAD21'
0.262016	'distal +CTCF+RAD21'
0.262016	'distal +CTCF+RAD21'
0.256062	'distal +CTCF+RAD21'
0.251029	'distal +CTCF+RAD21'
0.19589	'distal +CTCF+RAD21'
0.191281	'distal +CTCF+RAD21'
0.305273	'distal +CTCF+RAD21'
0.326782	'distal +CTCF+RAD21'
0.296149	'distal +CTCF+RAD21'
0.132186	'distal +CTCF+RAD21'
0.277369	'distal +CTCF+RAD21'
0.151792	'distal +CTCF+RAD21'
0.23536	'distal +CTCF+RAD21'
0.140846	'distal +CTCF+RAD21'
0.242507	'distal +CTCF+RAD21'
0.191589	'distal +CTCF+RAD21'
0.327169	'distal +CTCF+RAD21'
0.129762	'distal +CTCF+RAD21'
0.16989	'distal +CTCF+RAD21'
0.240094	'distal +CTCF+RAD21'
0.240094	'distal +CTCF+RAD21'
0.240094	'distal +CTCF+RAD21'
0.240094	'distal +CTCF+RAD21'
0.335929	'distal +CTCF+RAD21'
0.346426	'distal +CTCF+RAD21'
0.303438	'distal +CTCF+RAD21'
0.336524	'distal +CTCF+RAD21'
0.154587	'distal +CTCF+RAD21'
0.40337	'distal +CTCF+RAD21'
0.297782	'distal +CTCF+RAD21'
0.281145	'distal +CTCF+RAD21'
0.284582	'distal +CTCF+RAD21'
0.209493	'distal +CTCF+RAD21'
0.280855	'distal +CTCF+RAD21'
0.123289	'distal +CTCF+RAD21'
0.113678	'distal +CTCF+RAD21'
0.154849	'distal +CTCF+RAD21'
0.401161	'distal +CTCF+RAD21'
0.391124	'distal +CTCF+RAD21'
0.161384	'distal +CTCF+RAD21'
0.192148	'distal +CTCF+RAD21'
0.311821	'distal +CTCF+RAD21'
0.133701	'distal +CTCF+RAD21'
0.276576	'distal +CTCF+RAD21'
0.515184	'distal +CTCF+RAD21'
0.220456	'distal +CTCF+RAD21'
0.372222	'distal +CTCF+RAD21'
0.116619	'distal +CTCF+RAD21'
0.161462	'distal +CTCF+RAD21'
0.360304	'distal +CTCF+RAD21'
0.23494	'distal +CTCF+RAD21'
0.320099	'distal +CTCF+RAD21'
0.320099	'distal +CTCF+RAD21'
0.180988	'distal +CTCF+RAD21'
0.123419	'distal +CTCF+RAD21'
0.159771	'distal +CTCF+RAD21'
0.44827	'distal +CTCF+RAD21'
0.23768	'distal +CTCF+RAD21'
0.30221	'distal +CTCF+RAD21'
0.175439	'distal +CTCF+RAD21'
0.302251	'distal +CTCF+RAD21'
0.166949	'distal +CTCF+RAD21'
0.402992	'distal +CTCF+RAD21'
0.405437	'distal +CTCF+RAD21'
0.372707	'distal +CTCF+RAD21'
0.332173	'distal +CTCF+RAD21'
0.25338	'distal +CTCF+RAD21'
0.25338	'distal +CTCF+RAD21'
0.360962	'distal +CTCF+RAD21'
0.3098	'distal +CTCF+RAD21'
0.384854	'distal +CTCF+RAD21'
0.0764174	'distal +CTCF+RAD21'
0.17801	'distal +CTCF+RAD21'
0.179013	'distal +CTCF+RAD21'
0.328368	'distal +CTCF+RAD21'
0.200053	'distal +CTCF+RAD21'
0.182951	'distal +CTCF+RAD21'
0.289881	'distal +CTCF+RAD21'
0.290529	'distal +CTCF+RAD21'
0.456541	'distal +CTCF+RAD21'
0.629017	'distal +CTCF+RAD21'
0.280412	'distal +CTCF+RAD21'
0.280412	'distal +CTCF+RAD21'
0.507524	'distal +CTCF+RAD21'
0.431257	'distal +CTCF+RAD21'
0.374951	'distal +CTCF+RAD21'
0.35595	'distal +CTCF+RAD21'
0.290535	'distal +CTCF+RAD21'
0.23323	'distal +CTCF+RAD21'
0.263102	'distal +CTCF+RAD21'
0.280821	'distal +CTCF+RAD21'
0.23402	'distal +CTCF+RAD21'
0.42481	'distal +CTCF+RAD21'
0.42481	'distal +CTCF+RAD21'
0.253186	'distal +CTCF+RAD21'
0.241959	'distal +CTCF+RAD21'
0.463025	'distal +CTCF+RAD21'
0.463025	'distal +CTCF+RAD21'
0.218529	'distal +CTCF+RAD21'
0.218954	'distal +CTCF+RAD21'
0.218954	'distal +CTCF+RAD21'
0.16383	'distal +CTCF+RAD21'
0.192094	'distal +CTCF+RAD21'
0.246489	'distal +CTCF+RAD21'
0.201286	'distal +CTCF+RAD21'
0.256734	'distal +CTCF+RAD21'
0.317095	'distal +CTCF+RAD21'
0.2506	'distal +CTCF+RAD21'
0.399794	'distal +CTCF+RAD21'
0.281647	'distal +CTCF+RAD21'
0.186946	'distal +CTCF+RAD21'
0.328366	'distal +CTCF+RAD21'
0.306954	'distal +CTCF+RAD21'
0.215323	'distal +CTCF+RAD21'
0.22722	'distal +CTCF+RAD21'
0.192755	'distal +CTCF+RAD21'
0.249746	'distal +CTCF+RAD21'
0.300459	'distal +CTCF+RAD21'
0.189253	'distal +CTCF+RAD21'
0.164746	'distal +CTCF+RAD21'
0.184886	'distal +CTCF+RAD21'
0.70301	'distal +CTCF+RAD21'
0.170585	'distal +CTCF+RAD21'
0.123611	'distal +CTCF+RAD21'
0.32086	'distal +CTCF+RAD21'
0.32086	'distal +CTCF+RAD21'
0.210256	'distal +CTCF+RAD21'
0.40226	'distal +CTCF+RAD21'
0.40226	'distal +CTCF+RAD21'
0.198392	'distal +CTCF+RAD21'
0.320665	'distal +CTCF+RAD21'
0.320665	'distal +CTCF+RAD21'
0.343325	'distal +CTCF+RAD21'
0.147968	'distal +CTCF+RAD21'
0.29224	'distal +CTCF+RAD21'
0.262762	'distal +CTCF+RAD21'
0.306057	'distal +CTCF+RAD21'
0.266401	'distal +CTCF+RAD21'
0.266401	'distal +CTCF+RAD21'
0.240904	'distal +CTCF+RAD21'
0.208203	'distal +CTCF+RAD21'
0.173056	'distal +CTCF+RAD21'
0.169629	'distal +CTCF+RAD21'
0.2737	'distal +CTCF+RAD21'
0.234341	'distal +CTCF+RAD21'
0.244416	'distal +CTCF+RAD21'
0.163346	'distal +CTCF+RAD21'
0.075455	'distal +CTCF+RAD21'
0.259103	'distal +CTCF+RAD21'
0.377474	'distal +CTCF+RAD21'
0.272848	'distal +CTCF+RAD21'
0.247217	'distal +CTCF+RAD21'
0.32541	'distal +CTCF+RAD21'
0.412877	'distal +CTCF+RAD21'
0.0951479	'distal +CTCF+RAD21'
0.166288	'distal +CTCF+RAD21'
0.270783	'distal +CTCF+RAD21'
0.33161	'distal +CTCF+RAD21'
0.303253	'distal +CTCF+RAD21'
0.303253	'distal +CTCF+RAD21'
0.229846	'distal +CTCF+RAD21'
0.259838	'distal +CTCF+RAD21'
0.349028	'distal +CTCF+RAD21'
0.14312	'distal +CTCF+RAD21'
0.284895	'distal +CTCF+RAD21'
0.167151	'distal +CTCF+RAD21'
0.221508	'distal +CTCF+RAD21'
0.287726	'distal +CTCF+RAD21'
0.18854	'distal +CTCF+RAD21'
0.421149	'distal +CTCF+RAD21'
0.0887196	'distal +CTCF+RAD21'
0.145363	'distal +CTCF+RAD21'
0.382862	'distal +CTCF+RAD21'
0.347904	'distal +CTCF+RAD21'
0.347904	'distal +CTCF+RAD21'
0.295427	'distal +CTCF+RAD21'
0.111278	'distal +CTCF+RAD21'
0.318086	'distal +CTCF+RAD21'
0.318086	'distal +CTCF+RAD21'
0.0785196	'distal +CTCF+RAD21'
0.474815	'distal +CTCF+RAD21'
0.474815	'distal +CTCF+RAD21'
0.334356	'distal +CTCF+RAD21'
0.212505	'distal +CTCF+RAD21'
0.238332	'distal +CTCF+RAD21'
0.430501	'distal +CTCF+RAD21'
0.292303	'distal +CTCF+RAD21'
0.126713	'distal +CTCF+RAD21'
0.312649	'distal +CTCF+RAD21'
0.485933	'distal +CTCF+RAD21'
0.223757	'distal +CTCF+RAD21'
0.311863	'distal +CTCF+RAD21'
0.331513	'distal +CTCF+RAD21'
0.264875	'distal +CTCF+RAD21'
0.258053	'distal +CTCF+RAD21'
0.0584374	'distal +CTCF+RAD21'
0.344828	'distal +CTCF+RAD21'
0.344828	'distal +CTCF+RAD21'
0.276167	'distal +CTCF+RAD21'
0.276167	'distal +CTCF+RAD21'
0.276167	'distal +CTCF+RAD21'
0.276167	'distal +CTCF+RAD21'
0.154098	'distal +CTCF+RAD21'
0.300388	'distal +CTCF+RAD21'
0.0774113	'distal +CTCF+RAD21'
0.30658	'distal +CTCF+RAD21'
0.383276	'distal +CTCF+RAD21'
0.223806	'distal +CTCF+RAD21'
0.205463	'distal +CTCF+RAD21'
0.152477	'distal +CTCF+RAD21'
0.297595	'distal +CTCF+RAD21'
0.175726	'distal +CTCF+RAD21'
0.270695	'distal +CTCF+RAD21'
0.45019	'distal +CTCF+RAD21'
0.26773	'distal +CTCF+RAD21'
0.29414	'distal +CTCF+RAD21'
0.293817	'distal +CTCF+RAD21'
0.297259	'distal +CTCF+RAD21'
0.286075	'distal +CTCF+RAD21'
0.346005	'distal +CTCF+RAD21'
0.27556	'distal +CTCF+RAD21'
0.307589	'distal +CTCF+RAD21'
0.357255	'distal +CTCF+RAD21'
0.424457	'distal +CTCF+RAD21'
0.424457	'distal +CTCF+RAD21'
0.300901	'distal +CTCF+RAD21'
0.300901	'distal +CTCF+RAD21'
0.179523	'distal +CTCF+RAD21'
0.273138	'distal +CTCF+RAD21'
0.0934817	'distal +CTCF+RAD21'
0.374984	'distal +CTCF+RAD21'
0.374984	'distal +CTCF+RAD21'
0.242722	'distal +CTCF+RAD21'
0.270576	'distal +CTCF+RAD21'
0.15141	'distal +CTCF+RAD21'
0.240736	'distal +CTCF+RAD21'
0.240736	'distal +CTCF+RAD21'
0.510062	'distal +CTCF+RAD21'
0.361961	'distal +CTCF+RAD21'
0.249541	'distal +CTCF+RAD21'
0.203045	'distal +CTCF+RAD21'
0.203045	'distal +CTCF+RAD21'
0.132192	'distal +CTCF+RAD21'
0.191361	'distal +CTCF+RAD21'
0.40169	'distal +CTCF+RAD21'
0.264588	'distal +CTCF+RAD21'
0.320892	'distal +CTCF+RAD21'
0.292218	'distal +CTCF+RAD21'
0.377409	'distal +CTCF+RAD21'
0.377409	'distal +CTCF+RAD21'
0.377409	'distal +CTCF+RAD21'
0.234578	'distal +CTCF+RAD21'
0.198705	'distal +CTCF+RAD21'
0.315491	'distal +CTCF+RAD21'
0.175058	'distal +CTCF+RAD21'
0.377888	'distal +CTCF+RAD21'
0.192688	'distal +CTCF+RAD21'
0.242383	'distal +CTCF+RAD21'
0.242383	'distal +CTCF+RAD21'
0.131223	'distal +CTCF+RAD21'
0.292237	'distal +CTCF+RAD21'
0.27845	'distal +CTCF+RAD21'
0.372797	'distal +CTCF+RAD21'
0.241437	'distal +CTCF+RAD21'
0.298657	'distal +CTCF+RAD21'
0.346548	'distal +CTCF+RAD21'
0.286914	'distal +CTCF+RAD21'
0.274458	'distal +CTCF+RAD21'
0.273086	'distal +CTCF+RAD21'
0.0468832	'distal +CTCF+RAD21'
0.395662	'distal +CTCF+RAD21'
0.24627	'distal +CTCF+RAD21'
0.403301	'distal +CTCF+RAD21'
0.109785	'distal +CTCF+RAD21'
0.16337	'distal +CTCF+RAD21'
0.410979	'distal +CTCF+RAD21'
0.264267	'distal +CTCF+RAD21'
0.350407	'distal +CTCF+RAD21'
0.315894	'distal +CTCF+RAD21'
0.153218	'distal +CTCF+RAD21'
0.308399	'distal +CTCF+RAD21'
0.489397	'distal +CTCF+RAD21'
0.489397	'distal +CTCF+RAD21'
0.376007	'distal +CTCF+RAD21'
0.322388	'distal +CTCF+RAD21'
0.328326	'distal +CTCF+RAD21'
0.238276	'distal +CTCF+RAD21'
0.238276	'distal +CTCF+RAD21'
0.616953	'distal +CTCF+RAD21'
0.640881	'distal +CTCF+RAD21'
0.445849	'distal +CTCF+RAD21'
0.445849	'distal +CTCF+RAD21'
0.277179	'distal +CTCF+RAD21'
0.384528	'distal +CTCF+RAD21'
0.384528	'distal +CTCF+RAD21'
0.501417	'distal +CTCF+RAD21'
0.363567	'distal +CTCF+RAD21'
0.182339	'distal +CTCF+RAD21'
0.133163	'distal +CTCF+RAD21'
0.289887	'distal +CTCF+RAD21'
0.515863	'distal +CTCF+RAD21'
0.239214	'distal +CTCF+RAD21'
0.200179	'distal +CTCF+RAD21'
0.237175	'distal +CTCF+RAD21'
0.264703	'distal +CTCF+RAD21'
0.179635	'distal +CTCF+RAD21'
0.333074	'distal +CTCF+RAD21'
0.341261	'distal +CTCF+RAD21'
0.235694	'distal +CTCF+RAD21'
0.23611	'distal +CTCF+RAD21'
0.203689	'distal +CTCF+RAD21'
0.303656	'distal +CTCF+RAD21'
0.38756	'distal +CTCF+RAD21'
0.3428	'distal +CTCF+RAD21'
0.290776	'distal +CTCF+RAD21'
0.218041	'distal +CTCF+RAD21'
0.305834	'distal +CTCF+RAD21'
0.285057	'distal +CTCF+RAD21'
0.157728	'distal +CTCF+RAD21'
0.239786	'distal +CTCF+RAD21'
0.506996	'distal +CTCF+RAD21'
0.299761	'distal +CTCF+RAD21'
0.569966	'distal +CTCF+RAD21'
0.368644	'distal +CTCF+RAD21'
0.361329	'distal +CTCF+RAD21'
0.321475	'distal +CTCF+RAD21'
0.321475	'distal +CTCF+RAD21'
0.321475	'distal +CTCF+RAD21'
0.321475	'distal +CTCF+RAD21'
0.358163	'distal +CTCF+RAD21'
0.317905	'distal +CTCF+RAD21'
0.317905	'distal +CTCF+RAD21'
0.250646	'distal +CTCF+RAD21'
0.414857	'distal +CTCF+RAD21'
0.281886	'distal +CTCF+RAD21'
0.378465	'distal +CTCF+RAD21'
0.264724	'distal +CTCF+RAD21'
0.285816	'distal +CTCF+RAD21'
0.37491	'distal +CTCF+RAD21'
0.37491	'distal +CTCF+RAD21'
0.235278	'distal +CTCF+RAD21'
0.235278	'distal +CTCF+RAD21'
0.313884	'distal +CTCF+RAD21'
0.486321	'distal +CTCF+RAD21'
0.26066	'distal +CTCF+RAD21'
0.315999	'distal +CTCF+RAD21'
0.212548	'distal +CTCF+RAD21'
0.212548	'distal +CTCF+RAD21'
0.264561	'distal +CTCF+RAD21'
0.39182	'distal +CTCF+RAD21'
0.287547	'distal +CTCF+RAD21'
0.425559	'distal +CTCF+RAD21'
0.244464	'distal +CTCF+RAD21'
0.235587	'distal +CTCF+RAD21'
0.331286	'distal +CTCF+RAD21'
0.252805	'distal +CTCF+RAD21'
0.252805	'distal +CTCF+RAD21'
0.252805	'distal +CTCF+RAD21'
0.460233	'distal +CTCF+RAD21'
0.161265	'distal +CTCF+RAD21'
0.229425	'distal +CTCF+RAD21'
0.468446	'distal +CTCF+RAD21'
0.219688	'distal +CTCF+RAD21'
0.184622	'distal +CTCF+RAD21'
0.255348	'distal +CTCF+RAD21'
0.32435	'distal +CTCF+RAD21'
0.283738	'distal +CTCF+RAD21'
0.67462	'distal +CTCF+RAD21'
0.399363	'distal +CTCF+RAD21'
0.441677	'distal +CTCF+RAD21'
0.847655	'distal +CTCF+RAD21'
0.309617	'distal +CTCF+RAD21'
0.492302	'distal +CTCF+RAD21'
0.702668	'distal +CTCF+RAD21'
0.318424	'distal +CTCF+RAD21'
0.948876	'distal +CTCF+RAD21'
0.649889	'distal +CTCF+RAD21'
0.542015	'distal +CTCF+RAD21'
0.529942	'distal +CTCF+RAD21'
0.254866	'distal +CTCF+RAD21'
0.289044	'distal +CTCF+RAD21'
0.289044	'distal +CTCF+RAD21'
0.45103	'distal +CTCF+RAD21'
0.45103	'distal +CTCF+RAD21'
0.334381	'distal +CTCF+RAD21'
0.334381	'distal +CTCF+RAD21'
0.334381	'distal +CTCF+RAD21'
0.488347	'distal +CTCF+RAD21'
0.13	'distal +CTCF+RAD21'
0.197462	'distal +CTCF+RAD21'
0.411124	'distal +CTCF+RAD21'
0.411124	'distal +CTCF+RAD21'
0.411124	'distal +CTCF+RAD21'
0.251199	'distal +CTCF+RAD21'
0.289713	'distal +CTCF+RAD21'
0.397222	'distal +CTCF+RAD21'
0.666652	'distal +CTCF+RAD21'
0.400558	'distal +CTCF+RAD21'
0.441246	'distal +CTCF+RAD21'
0.420875	'distal +CTCF+RAD21'
0.205259	'distal +CTCF+RAD21'
0.256023	'distal +CTCF+RAD21'
0.31866	'distal +CTCF+RAD21'
0.423354	'distal +CTCF+RAD21'
0.176878	'distal +CTCF+RAD21'
0.374783	'distal +CTCF+RAD21'
0.374783	'distal +CTCF+RAD21'
0.246837	'distal +CTCF+RAD21'
0.275393	'distal +CTCF+RAD21'
0.406096	'distal +CTCF+RAD21'
0.260455	'distal +CTCF+RAD21'
0.260729	'distal +CTCF+RAD21'
0.328479	'distal +CTCF+RAD21'
0.278037	'distal +CTCF+RAD21'
0.278037	'distal +CTCF+RAD21'
0.220672	'distal +CTCF+RAD21'
0.320234	'distal +CTCF+RAD21'
0.350272	'distal +CTCF+RAD21'
0.167863	'distal +CTCF+RAD21'
0.24163	'distal +CTCF+RAD21'
0.405196	'distal +CTCF+RAD21'
0.311457	'distal +CTCF+RAD21'
0.404872	'distal +CTCF+RAD21'
0.28019	'distal +CTCF+RAD21'
0.28019	'distal +CTCF+RAD21'
0.28019	'distal +CTCF+RAD21'
0.116292	'distal +CTCF+RAD21'
0.482304	'distal +CTCF+RAD21'
0.148699	'distal +CTCF+RAD21'
0.315438	'distal +CTCF+RAD21'
0.233166	'distal +CTCF+RAD21'
0.189698	'distal +CTCF+RAD21'
0.208301	'distal +CTCF+RAD21'
0.198011	'distal +CTCF+RAD21'
0.181051	'distal +CTCF+RAD21'
0.365919	'distal +CTCF+RAD21'
0.243421	'distal +CTCF+RAD21'
0.596983	'distal +CTCF+RAD21'
0.318742	'distal +CTCF+RAD21'
0.318742	'distal +CTCF+RAD21'
0.318742	'distal +CTCF+RAD21'
0.318742	'distal +CTCF+RAD21'
0.30332	'distal +CTCF+RAD21'
0.414202	'distal +CTCF+RAD21'
0.392225	'distal +CTCF+RAD21'
0.375926	'distal +CTCF+RAD21'
0.245801	'distal +CTCF+RAD21'
0.444631	'distal +CTCF+RAD21'
0.150769	'distal +CTCF+RAD21'
0.263955	'distal +CTCF+RAD21'
0.459701	'distal +CTCF+RAD21'
0.286433	'distal +CTCF+RAD21'
0.213623	'distal +CTCF+RAD21'
0.324649	'distal +CTCF+RAD21'
0.188476	'distal +CTCF+RAD21'
0.169537	'distal +CTCF+RAD21'
0.329685	'distal +CTCF+RAD21'
0.329685	'distal +CTCF+RAD21'
0.319684	'distal +CTCF+RAD21'
0.278875	'distal +CTCF+RAD21'
0.200357	'distal +CTCF+RAD21'
0.191306	'distal +CTCF+RAD21'
0.216811	'distal +CTCF+RAD21'
0.142514	'distal +CTCF+RAD21'
0.219616	'distal +CTCF+RAD21'
0.306718	'distal +CTCF+RAD21'
0.348499	'distal +CTCF+RAD21'
0.241943	'distal +CTCF+RAD21'
0.306203	'distal +CTCF+RAD21'
0.258375	'distal +CTCF+RAD21'
0.25436	'distal +CTCF+RAD21'
0.273322	'distal +CTCF+RAD21'
0.273842	'distal +CTCF+RAD21'
0.0959437	'distal +CTCF+RAD21'
0.254866	'distal +CTCF+RAD21'
0.233856	'distal +CTCF+RAD21'
0.367515	'distal +CTCF+RAD21'
0.278322	'distal +CTCF+RAD21'
0.316282	'distal +CTCF+RAD21'
0.288213	'distal +CTCF+RAD21'
0.39628	'distal +CTCF+RAD21'
0.218888	'distal +CTCF+RAD21'
0.218888	'distal +CTCF+RAD21'
0.227005	'distal +CTCF+RAD21'
0.224729	'distal +CTCF+RAD21'
0.271406	'distal +CTCF+RAD21'
0.366195	'distal +CTCF+RAD21'
0.29495	'distal +CTCF+RAD21'
0.477905	'distal +CTCF+RAD21'
0.384202	'distal +CTCF+RAD21'
0.272969	'distal +CTCF+RAD21'
0.156618	'distal +CTCF+RAD21'
0.13641	'distal +CTCF+RAD21'
0.306574	'distal +CTCF+RAD21'
0.350798	'distal +CTCF+RAD21'
0.479251	'distal +CTCF+RAD21'
0.261127	'distal +CTCF+RAD21'
0.360093	'distal +CTCF+RAD21'
0.130813	'distal +CTCF+RAD21'
0.236569	'distal +CTCF+RAD21'
0.236569	'distal +CTCF+RAD21'
0.307648	'distal +CTCF+RAD21'
0.27214	'distal +CTCF+RAD21'
0.277188	'distal +CTCF+RAD21'
0.331244	'distal +CTCF+RAD21'
0.146724	'distal +CTCF+RAD21'
0.263559	'distal +CTCF+RAD21'
0.170399	'distal +CTCF+RAD21'
0.250091	'distal +CTCF+RAD21'
0.51416	'distal +CTCF+RAD21'
0.411048	'distal +CTCF+RAD21'
0.307351	'distal +CTCF+RAD21'
0.376695	'distal +CTCF+RAD21'
0.188233	'distal +CTCF+RAD21'
0.207725	'distal +CTCF+RAD21'
0.172013	'distal +CTCF+RAD21'
0.153199	'distal +CTCF+RAD21'
0.476863	'distal +CTCF+RAD21'
0.26678	'distal +CTCF+RAD21'
0.377263	'distal +CTCF+RAD21'
0.259789	'distal +CTCF+RAD21'
0.5213	'distal +CTCF+RAD21'
0.248838	'distal +CTCF+RAD21'
0.284213	'distal +CTCF+RAD21'
0.23249	'distal +CTCF+RAD21'
0.182906	'distal +CTCF+RAD21'
0.327967	'distal +CTCF+RAD21'
0.327967	'distal +CTCF+RAD21'
0.26363	'distal +CTCF+RAD21'
0.266461	'distal +CTCF+RAD21'
0.266461	'distal +CTCF+RAD21'
0.246663	'distal +CTCF+RAD21'
0.163974	'distal +CTCF+RAD21'
0.225604	'distal +CTCF+RAD21'
0.195912	'distal +CTCF+RAD21'
0.121496	'distal +CTCF+RAD21'
0.447736	'distal +CTCF+RAD21'
0.339875	'distal +CTCF+RAD21'
0.364671	'distal +CTCF+RAD21'
0.34041	'distal +CTCF+RAD21'
0.250753	'distal +CTCF+RAD21'
0.250753	'distal +CTCF+RAD21'
0.250753	'distal +CTCF+RAD21'
0.258805	'distal +CTCF+RAD21'
0.33744	'distal +CTCF+RAD21'
0.288828	'distal +CTCF+RAD21'
0.260002	'distal +CTCF+RAD21'
0.31538	'distal +CTCF+RAD21'
0.183505	'distal +CTCF+RAD21'
0.224013	'distal +CTCF+RAD21'
0.324432	'distal +CTCF+RAD21'
0.268125	'distal +CTCF+RAD21'
0.475846	'distal +CTCF+RAD21'
0.301048	'distal +CTCF+RAD21'
0.337221	'distal +CTCF+RAD21'
0.410445	'distal +CTCF+RAD21'
0.238604	'distal +CTCF+RAD21'
0.493693	'distal +CTCF+RAD21'
0.591139	'distal +CTCF+RAD21'
0.20685	'distal +CTCF+RAD21'
0.383881	'distal +CTCF+RAD21'
0.20023	'distal +CTCF+RAD21'
0.0785439	'distal +CTCF+RAD21'
0.31106	'distal +CTCF+RAD21'
0.128225	'distal +CTCF+RAD21'
0.247179	'distal +CTCF+RAD21'
0.300676	'distal +CTCF+RAD21'
0.198719	'distal +CTCF+RAD21'
0.198719	'distal +CTCF+RAD21'
0.371379	'distal +CTCF+RAD21'
0.185092	'distal +CTCF+RAD21'
0.0634522	'distal +CTCF+RAD21'
0.582742	'distal +CTCF+RAD21'
0.2999	'distal +CTCF+RAD21'
0.278865	'distal +CTCF+RAD21'
0.25387	'distal +CTCF+RAD21'
0.646032	'distal +CTCF+RAD21'
1.18878	'distal +CTCF+RAD21'
0.279853	'distal +CTCF+RAD21'
0.279853	'distal +CTCF+RAD21'
0.279853	'distal +CTCF+RAD21'
0.440149	'distal +CTCF+RAD21'
0.440149	'distal +CTCF+RAD21'
0.23813	'distal +CTCF+RAD21'
0.29488	'distal +CTCF+RAD21'
0.316902	'distal +CTCF+RAD21'
0.298498	'distal +CTCF+RAD21'
0.241253	'distal +CTCF+RAD21'
0.466492	'distal +CTCF+RAD21'
0.290007	'distal +CTCF+RAD21'
0.358884	'distal +CTCF+RAD21'
0.401343	'distal +CTCF+RAD21'
0.401343	'distal +CTCF+RAD21'
0.505432	'distal +CTCF+RAD21'
0.152051	'distal +CTCF+RAD21'
0.0847275	'distal +CTCF+RAD21'
0.274357	'distal +CTCF+RAD21'
0.288301	'distal +CTCF+RAD21'
0.263674	'distal +CTCF+RAD21'
0.240537	'distal +CTCF+RAD21'
0.190162	'distal +CTCF+RAD21'
0.267148	'distal +CTCF+RAD21'
0.280061	'distal +CTCF+RAD21'
0.229659	'distal +CTCF+RAD21'
0.223089	'distal +CTCF+RAD21'
0.28184	'distal +CTCF+RAD21'
0.247159	'distal +CTCF+RAD21'
0.190369	'distal +CTCF+RAD21'
0.297257	'distal +CTCF+RAD21'
0.229212	'distal +CTCF+RAD21'
0.21389	'distal +CTCF+RAD21'
0.186578	'distal +CTCF+RAD21'
0.348773	'distal +CTCF+RAD21'
0.303116	'distal +CTCF+RAD21'
0.537964	'distal +CTCF+RAD21'
0.367496	'distal +CTCF+RAD21'
0.233614	'distal +CTCF+RAD21'
0.350662	'distal +CTCF+RAD21'
0.279004	'distal +CTCF+RAD21'
0.264197	'distal +CTCF+RAD21'
0.260958	'distal +CTCF+RAD21'
0.45691	'distal +CTCF+RAD21'
0.382023	'distal +CTCF+RAD21'
0.369009	'distal +CTCF+RAD21'
0.314827	'distal +CTCF+RAD21'
0.373404	'distal +CTCF+RAD21'
0.344859	'distal +CTCF+RAD21'
0.32462	'distal +CTCF+RAD21'
0.14496	'distal +CTCF+RAD21'
0.13002	'distal +CTCF+RAD21'
0.266013	'distal +CTCF+RAD21'
0.266013	'distal +CTCF+RAD21'
0.266013	'distal +CTCF+RAD21'
0.266013	'distal +CTCF+RAD21'
0.245484	'distal +CTCF+RAD21'
0.348126	'distal +CTCF+RAD21'
0.429996	'distal +CTCF+RAD21'
0.369727	'distal +CTCF+RAD21'
0.249196	'distal +CTCF+RAD21'
0.249196	'distal +CTCF+RAD21'
0.326209	'distal +CTCF+RAD21'
0.20433	'distal +CTCF+RAD21'
0.328178	'distal +CTCF+RAD21'
0.454287	'distal +CTCF+RAD21'
0.581587	'distal +CTCF+RAD21'
0.188658	'distal +CTCF+RAD21'
0.230356	'distal +CTCF+RAD21'
0.437811	'distal +CTCF+RAD21'
0.70498	'distal +CTCF+RAD21'
0.27223	'distal +CTCF+RAD21'
1.25209	'distal +CTCF+RAD21'
0.322783	'distal +CTCF+RAD21'
0.176078	'distal +CTCF+RAD21'
0.325731	'distal +CTCF+RAD21'
0.33812	'distal +CTCF+RAD21'
0.277976	'distal +CTCF+RAD21'
0.296295	'distal +CTCF+RAD21'
0.393457	'distal +CTCF+RAD21'
0.378897	'distal +CTCF+RAD21'
0.380671	'distal +CTCF+RAD21'
0.381322	'distal +CTCF+RAD21'
0.332707	'distal +CTCF+RAD21'
0.426013	'distal +CTCF+RAD21'
0.311659	'distal +CTCF+RAD21'
0.418946	'distal +CTCF+RAD21'
0.270192	'distal +CTCF+RAD21'
0.357636	'distal +CTCF+RAD21'
0.388454	'distal +CTCF+RAD21'
0.266737	'distal +CTCF+RAD21'
0.362675	'distal +CTCF+RAD21'
0.36011	'distal +CTCF+RAD21'
0.298526	'distal +CTCF+RAD21'
0.298526	'distal +CTCF+RAD21'
0.287398	'distal +CTCF+RAD21'
0.44026	'distal +CTCF+RAD21'
0.278675	'distal +CTCF+RAD21'
0.335835	'distal +CTCF+RAD21'
0.273939	'distal +CTCF+RAD21'
0.256206	'distal +CTCF+RAD21'
0.390633	'distal +CTCF+RAD21'
0.149377	'distal +CTCF+RAD21'
0.294279	'distal +CTCF+RAD21'
0.174531	'distal +CTCF+RAD21'
0.352026	'distal +CTCF+RAD21'
0.379299	'distal +CTCF+RAD21'
0.248158	'distal +CTCF+RAD21'
0.363275	'distal +CTCF+RAD21'
0.400309	'distal +CTCF+RAD21'
0.335378	'distal +CTCF+RAD21'
0.335378	'distal +CTCF+RAD21'
0.405925	'distal +CTCF+RAD21'
0.405925	'distal +CTCF+RAD21'
0.405925	'distal +CTCF+RAD21'
0.282566	'distal +CTCF+RAD21'
0.253449	'distal +CTCF+RAD21'
0.242808	'distal +CTCF+RAD21'
0.168116	'distal +CTCF+RAD21'
0.365218	'distal +CTCF+RAD21'
0.209258	'distal +CTCF+RAD21'
0.453784	'distal +CTCF+RAD21'
0.432302	'distal +CTCF+RAD21'
0.432302	'distal +CTCF+RAD21'
0.251792	'distal +CTCF+RAD21'
0.339552	'distal +CTCF+RAD21'
0.238746	'distal +CTCF+RAD21'
0.307782	'distal +CTCF+RAD21'
0.183051	'distal +CTCF+RAD21'
0.0609521	'distal +CTCF+RAD21'
0.328329	'distal +CTCF+RAD21'
0.332769	'distal +CTCF+RAD21'
0.332769	'distal +CTCF+RAD21'
0.218548	'distal +CTCF+RAD21'
0.196415	'distal +CTCF+RAD21'
0.653269	'distal +CTCF+RAD21'
0.449763	'distal +CTCF+RAD21'
0.279762	'distal +CTCF+RAD21'
0.286691	'distal +CTCF+RAD21'
0.163538	'distal +CTCF+RAD21'
0.173526	'distal +CTCF+RAD21'
0.31816	'distal +CTCF+RAD21'
0.172653	'distal +CTCF+RAD21'
0.297925	'distal +CTCF+RAD21'
0.274339	'distal +CTCF+RAD21'
0.274339	'distal +CTCF+RAD21'
0.261623	'distal +CTCF+RAD21'
0.25833	'distal +CTCF+RAD21'
0.25833	'distal +CTCF+RAD21'
0.25833	'distal +CTCF+RAD21'
0.25833	'distal +CTCF+RAD21'
0.25833	'distal +CTCF+RAD21'
0.25833	'distal +CTCF+RAD21'
0.25833	'distal +CTCF+RAD21'
0.25833	'distal +CTCF+RAD21'
0.259074	'distal +CTCF+RAD21'
0.256133	'distal +CTCF+RAD21'
0.256133	'distal +CTCF+RAD21'
0.491184	'distal +CTCF+RAD21'
0.152413	'distal +CTCF+RAD21'
0.152413	'distal +CTCF+RAD21'
0.312685	'distal +CTCF+RAD21'
0.349418	'distal +CTCF+RAD21'
0.154331	'distal +CTCF+RAD21'
0.154331	'distal +CTCF+RAD21'
0.147647	'distal +CTCF+RAD21'
0.332965	'distal +CTCF+RAD21'
0.332965	'distal +CTCF+RAD21'
0.332965	'distal +CTCF+RAD21'
0.856237	'distal +CTCF+RAD21'
0.89868	'distal +CTCF+RAD21'
0.77502	'distal +CTCF+RAD21'
0.800177	'distal +CTCF+RAD21'
0.749413	'distal +CTCF+RAD21'
0.627275	'distal +CTCF+RAD21'
0.875538	'distal +CTCF+RAD21'
0.889004	'distal +CTCF+RAD21'
0.730934	'distal +CTCF+RAD21'
0.49559	'distal +CTCF+RAD21'
0.60283	'distal +CTCF+RAD21'
0.552267	'distal +CTCF+RAD21'
1.1818	'distal +CTCF+RAD21'
0.972726	'distal +CTCF+RAD21'
0.687911	'distal +CTCF+RAD21'
0.924916	'distal +CTCF+RAD21'
0.584886	'distal +CTCF+RAD21'
0.709177	'distal +CTCF+RAD21'
0.584403	'distal +CTCF+RAD21'
0.325961	'distal +CTCF+RAD21'
0.413384	'distal +CTCF+RAD21'
0.421627	'distal +CTCF+RAD21'
0.478345	'distal +CTCF+RAD21'
0.464472	'distal +CTCF+RAD21'
0.427794	'distal +CTCF+RAD21'
0.52487	'distal +CTCF+RAD21'
0.338982	'distal +CTCF+RAD21'
0.284411	'distal +CTCF+RAD21'
0.257772	'distal +CTCF+RAD21'
0.232727	'distal +CTCF+RAD21'
0.194869	'distal +CTCF+RAD21'
0.365023	'distal +CTCF+RAD21'
0.444721	'distal +CTCF+RAD21'
0.224976	'distal +CTCF+RAD21'
0.373052	'distal +CTCF+RAD21'
0.227096	'distal +CTCF+RAD21'
0.268582	'distal +CTCF+RAD21'
0.21876	'distal +CTCF+RAD21'
0.153953	'distal +CTCF+RAD21'
0.240479	'distal +CTCF+RAD21'
0.124649	'distal +CTCF+RAD21'
0.325535	'distal +CTCF+RAD21'
0.31446	'distal +CTCF+RAD21'
0.0980876	'distal +CTCF+RAD21'
0.269787	'distal +CTCF+RAD21'
0.101696	'distal +CTCF+RAD21'
0.32307	'distal +CTCF+RAD21'
0.195044	'distal +CTCF+RAD21'
0.195044	'distal +CTCF+RAD21'
0.20192	'distal +CTCF+RAD21'
0.269677	'distal +CTCF+RAD21'
0.192767	'distal +CTCF+RAD21'
0.275078	'distal +CTCF+RAD21'
0.275078	'distal +CTCF+RAD21'
0.28924	'distal +CTCF+RAD21'
0.366862	'distal +CTCF+RAD21'
0.347886	'distal +CTCF+RAD21'
0.347886	'distal +CTCF+RAD21'
0.332234	'distal +CTCF+RAD21'
0.412667	'distal +CTCF+RAD21'
0.535997	'distal +CTCF+RAD21'
0.295464	'distal +CTCF+RAD21'
0.40334	'distal +CTCF+RAD21'
0.443452	'distal +CTCF+RAD21'
0.291965	'distal +CTCF+RAD21'
0.331914	'distal +CTCF+RAD21'
0.407129	'distal +CTCF+RAD21'
0.407129	'distal +CTCF+RAD21'
0.176944	'distal +CTCF+RAD21'
0.274254	'distal +CTCF+RAD21'
0.283041	'distal +CTCF+RAD21'
0.219239	'distal +CTCF+RAD21'
0.133626	'distal +CTCF+RAD21'
0.48985	'distal +CTCF+RAD21'
0.318559	'distal +CTCF+RAD21'
0.297337	'distal +CTCF+RAD21'
0.445195	'distal +CTCF+RAD21'
0.346451	'distal +CTCF+RAD21'
0.183304	'distal +CTCF+RAD21'
0.58256	'distal +CTCF+RAD21'
0.324814	'distal +CTCF+RAD21'
0.160586	'distal +CTCF+RAD21'
0.343445	'distal +CTCF+RAD21'
0.343445	'distal +CTCF+RAD21'
0.369291	'distal +CTCF+RAD21'
0.369291	'distal +CTCF+RAD21'
0.43122	'distal +CTCF+RAD21'
0.355154	'distal +CTCF+RAD21'
0.355154	'distal +CTCF+RAD21'
0.180101	'distal +CTCF+RAD21'
0.145916	'distal +CTCF+RAD21'
0.157795	'distal +CTCF+RAD21'
0.293677	'distal +CTCF+RAD21'
0.247944	'distal +CTCF+RAD21'
0.530684	'distal +CTCF+RAD21'
0.200583	'distal +CTCF+RAD21'
0.421211	'distal +CTCF+RAD21'
0.281414	'distal +CTCF+RAD21'
0.201895	'distal +CTCF+RAD21'
0.023899	'distal +CTCF+RAD21'
0.232643	'distal +CTCF+RAD21'
0.46956	'distal +CTCF+RAD21'
0.152932	'distal +CTCF+RAD21'
1.03075	'distal +CTCF+RAD21'
0.276416	'distal +CTCF+RAD21'
0.370836	'distal +CTCF+RAD21'
0.0698944	'distal +CTCF+RAD21'
0.315788	'distal +CTCF+RAD21'
0.315788	'distal +CTCF+RAD21'
0.295883	'distal +CTCF+RAD21'
0.248841	'distal +CTCF+RAD21'
0.30403	'distal +CTCF+RAD21'
0.345251	'distal +CTCF+RAD21'
0.344808	'distal +CTCF+RAD21'
0.338574	'distal +CTCF+RAD21'
0.264991	'distal +CTCF+RAD21'
0.495915	'distal +CTCF+RAD21'
0.251184	'distal +CTCF+RAD21'
0.677911	'distal +CTCF+RAD21'
0.250432	'distal +CTCF+RAD21'
0.231068	'distal +CTCF+RAD21'
0.365174	'distal +CTCF+RAD21'
0.317503	'distal +CTCF+RAD21'
0.317503	'distal +CTCF+RAD21'
0.317503	'distal +CTCF+RAD21'
0.234024	'distal +CTCF+RAD21'
0.0870423	'distal +CTCF+RAD21'
0.204002	'distal +CTCF+RAD21'
0.161577	'distal +CTCF+RAD21'
0.503112	'distal +CTCF+RAD21'
0.267097	'distal +CTCF+RAD21'
0.30232	'distal +CTCF+RAD21'
0.30232	'distal +CTCF+RAD21'
0.45986	'distal +CTCF+RAD21'
0.45986	'distal +CTCF+RAD21'
0.208888	'distal +CTCF+RAD21'
0.315027	'distal +CTCF+RAD21'
0.423466	'distal +CTCF+RAD21'
0.369697	'distal +CTCF+RAD21'
0.414319	'distal +CTCF+RAD21'
0.232566	'distal +CTCF+RAD21'
0.253069	'distal +CTCF+RAD21'
0.351052	'distal +CTCF+RAD21'
0.414172	'distal +CTCF+RAD21'
0.221573	'distal +CTCF+RAD21'
0.124491	'distal +CTCF+RAD21'
0.189251	'distal +CTCF+RAD21'
0.214141	'distal +CTCF+RAD21'
0.177741	'distal +CTCF+RAD21'
0.403314	'distal +CTCF+RAD21'
0.122555	'distal +CTCF+RAD21'
0.107247	'distal +CTCF+RAD21'
0.514731	'distal +CTCF+RAD21'
0.288535	'distal +CTCF+RAD21'
0.522714	'distal +CTCF+RAD21'
0.169645	'distal +CTCF+RAD21'
0.25446	'distal +CTCF+RAD21'
0.193288	'distal +CTCF+RAD21'
0.182803	'distal +CTCF+RAD21'
0.194916	'distal +CTCF+RAD21'
0.163311	'distal +CTCF+RAD21'
0.286181	'distal +CTCF+RAD21'
0.30166	'distal +CTCF+RAD21'
0.370396	'distal +CTCF+RAD21'
0.387978	'distal +CTCF+RAD21'
0.298565	'distal +CTCF+RAD21'
0.266405	'distal +CTCF+RAD21'
0.314617	'distal +CTCF+RAD21'
0.140287	'distal +CTCF+RAD21'
0.213819	'distal +CTCF+RAD21'
0.227391	'distal +CTCF+RAD21'
0.227391	'distal +CTCF+RAD21'
0.502975	'distal +CTCF+RAD21'
0.162595	'distal +CTCF+RAD21'
0.481951	'distal +CTCF+RAD21'
0.30396	'distal +CTCF+RAD21'
0.215522	'distal +CTCF+RAD21'
0.106447	'distal +CTCF+RAD21'
0.217266	'distal +CTCF+RAD21'
0.287	'distal +CTCF+RAD21'
0.240037	'distal +CTCF+RAD21'
0.277036	'distal +CTCF+RAD21'
0.124587	'distal +CTCF+RAD21'
0.288551	'distal +CTCF+RAD21'
0.318488	'distal +CTCF+RAD21'
0.257151	'distal +CTCF+RAD21'
0.0743878	'distal +CTCF+RAD21'
0.100316	'distal +CTCF+RAD21'
0.369997	'distal +CTCF+RAD21'
0.267401	'distal +CTCF+RAD21'
0.254154	'distal +CTCF+RAD21'
0.154079	'distal +CTCF+RAD21'
0.410444	'distal +CTCF+RAD21'
0.22774	'distal +CTCF+RAD21'
0.201444	'distal +CTCF+RAD21'
0.142869	'distal +CTCF+RAD21'
0.300054	'distal +CTCF+RAD21'
0.0714265	'distal +CTCF+RAD21'
0.326127	'distal +CTCF+RAD21'
0.208651	'distal +CTCF+RAD21'
0.147179	'distal +CTCF+RAD21'
0.268471	'distal +CTCF+RAD21'
0.242275	'distal +CTCF+RAD21'
0.466882	'distal +CTCF+RAD21'
0.320842	'distal +CTCF+RAD21'
0.38247	'distal +CTCF+RAD21'
0.17936	'distal +CTCF+RAD21'
0.386197	'distal +CTCF+RAD21'
0.471674	'distal +CTCF+RAD21'
0.162986	'distal +CTCF+RAD21'
0.269707	'distal +CTCF+RAD21'
0.231058	'distal +CTCF+RAD21'
0.109805	'distal +CTCF+RAD21'
0.161854	'distal +CTCF+RAD21'
0.160038	'distal +CTCF+RAD21'
0.302113	'distal +CTCF+RAD21'
0.505718	'distal +CTCF+RAD21'
0.393315	'distal +CTCF+RAD21'
0.312057	'distal +CTCF+RAD21'
0.387629	'distal +CTCF+RAD21'
0.163021	'distal +CTCF+RAD21'
0.201325	'distal +CTCF+RAD21'
0.243594	'distal +CTCF+RAD21'
0.363171	'distal +CTCF+RAD21'
0.155014	'distal +CTCF+RAD21'
0.202189	'distal +CTCF+RAD21'
0.420253	'distal +CTCF+RAD21'
0.420253	'distal +CTCF+RAD21'
0.374843	'distal +CTCF+RAD21'
0.331606	'distal +CTCF+RAD21'
0.331606	'distal +CTCF+RAD21'
0.254481	'distal +CTCF+RAD21'
0.319801	'distal +CTCF+RAD21'
0.689625	'distal +CTCF+RAD21'
0.241182	'distal +CTCF+RAD21'
1.04382	'distal +CTCF+RAD21'
0.246599	'distal +CTCF+RAD21'
0.244476	'distal +CTCF+RAD21'
0.362886	'distal +CTCF+RAD21'
0.426681	'distal +CTCF+RAD21'
0.332401	'distal +CTCF+RAD21'
0.392421	'distal +CTCF+RAD21'
0.234496	'distal +CTCF+RAD21'
0.387982	'distal +CTCF+RAD21'
0.303483	'distal +CTCF+RAD21'
0.303483	'distal +CTCF+RAD21'
0.164656	'distal +CTCF+RAD21'
0.164656	'distal +CTCF+RAD21'
0.239128	'distal +CTCF+RAD21'
0.163056	'distal +CTCF+RAD21'
0.404178	'distal +CTCF+RAD21'
0.458848	'distal +CTCF+RAD21'
0.245269	'distal +CTCF+RAD21'
0.227166	'distal +CTCF+RAD21'
0.259469	'distal +CTCF+RAD21'
0.100951	'distal +CTCF+RAD21'
0.171539	'distal +CTCF+RAD21'
0.321116	'distal +CTCF+RAD21'
0.247108	'distal +CTCF+RAD21'
0.242242	'distal +CTCF+RAD21'
0.34398	'distal +CTCF+RAD21'
0.250216	'distal +CTCF+RAD21'
0.215888	'distal +CTCF+RAD21'
0.187919	'distal +CTCF+RAD21'
0.240418	'distal +CTCF+RAD21'
0.202909	'distal +CTCF+RAD21'
0.237758	'distal +CTCF+RAD21'
0.237758	'distal +CTCF+RAD21'
0.229253	'distal +CTCF+RAD21'
0.289935	'distal +CTCF+RAD21'
0.289935	'distal +CTCF+RAD21'
0.472695	'distal +CTCF+RAD21'
0.386036	'distal +CTCF+RAD21'
0.273163	'distal +CTCF+RAD21'
0.303985	'distal +CTCF+RAD21'
0.28513	'distal +CTCF+RAD21'
0.136491	'distal +CTCF+RAD21'
0.236761	'distal +CTCF+RAD21'
0.348878	'distal +CTCF+RAD21'
0.340388	'distal +CTCF+RAD21'
0.243516	'distal +CTCF+RAD21'
0.241221	'distal +CTCF+RAD21'
0.350279	'distal +CTCF+RAD21'
0.385075	'distal +CTCF+RAD21'
0.291711	'distal +CTCF+RAD21'
0.291711	'distal +CTCF+RAD21'
0.239642	'distal +CTCF+RAD21'
0.223929	'distal +CTCF+RAD21'
0.296485	'distal +CTCF+RAD21'
0.273738	'distal +CTCF+RAD21'
0.262235	'distal +CTCF+RAD21'
[truncated: 36,620 more rows]

## Sheet: Ext.Dat.8B
condition	radial distance	HMM states
'-CTCF-RAD21+promoter'	0.442022	distal
'-CTCF-RAD21+promoter'	0.442022	distal
'-CTCF-RAD21+promoter'	0.336667	distal
'-CTCF-RAD21+promoter'	0.404396	distal
'-CTCF-RAD21+promoter'	0.171644	distal
'-CTCF-RAD21+promoter'	0.511502	distal
'-CTCF-RAD21+promoter'	0.266361	distal
'-CTCF-RAD21+promoter'	0.671016	distal
'-CTCF-RAD21+promoter'	0.671016	distal
'-CTCF-RAD21+promoter'	0.448357	distal
'-CTCF-RAD21+promoter'	0.236993	distal
'-CTCF-RAD21+promoter'	0.37201	distal
'-CTCF-RAD21+promoter'	0.670811	distal
'-CTCF-RAD21+promoter'	0.406313	distal
'-CTCF-RAD21+promoter'	0.265956	distal
'-CTCF-RAD21+promoter'	0.214806	distal
'-CTCF-RAD21+promoter'	0.193189	distal
'-CTCF-RAD21+promoter'	0.109919	distal
'-CTCF-RAD21+promoter'	0.359203	distal
'-CTCF-RAD21+promoter'	0.312543	distal
'-CTCF-RAD21+promoter'	0.42239	distal
'-CTCF-RAD21+promoter'	0.42239	distal
'-CTCF-RAD21+promoter'	0.497325	distal
'-CTCF-RAD21+promoter'	0.778324	distal
'-CTCF-RAD21+promoter'	0.487571	distal
'-CTCF-RAD21+promoter'	0.513905	distal
'-CTCF-RAD21+promoter'	0.513905	distal
'-CTCF-RAD21+promoter'	0.649366	distal
'-CTCF-RAD21+promoter'	0.311237	distal
'-CTCF-RAD21+promoter'	0.356235	distal
'-CTCF-RAD21+promoter'	0.627584	distal
'-CTCF-RAD21+promoter'	1.26763	distal
'-CTCF-RAD21+promoter'	0.517901	distal
'-CTCF-RAD21+promoter'	0.96638	distal
'-CTCF-RAD21+promoter'	0.841288	distal
'-CTCF-RAD21+promoter'	0.473453	distal
'-CTCF-RAD21+promoter'	0.473453	distal
'-CTCF-RAD21+promoter'	0.588929	distal
'-CTCF-RAD21+promoter'	0.538483	distal
'-CTCF-RAD21+promoter'	0.538483	distal
'-CTCF-RAD21+promoter'	0.241199	distal
'-CTCF-RAD21+promoter'	0.64634	distal
'-CTCF-RAD21+promoter'	0.378854	distal
'-CTCF-RAD21+promoter'	0.825032	distal
'-CTCF-RAD21+promoter'	0.825032	distal
'-CTCF-RAD21+promoter'	0.33731	distal
'-CTCF-RAD21+promoter'	0.33731	distal
'-CTCF-RAD21+promoter'	0.392492	distal
'-CTCF-RAD21+promoter'	0.567893	distal
'-CTCF-RAD21+promoter'	0.221016	distal
'-CTCF-RAD21+promoter'	0.306584	distal
'-CTCF-RAD21+promoter'	0.491345	distal
'-CTCF-RAD21+promoter'	0.501444	distal
'-CTCF-RAD21+promoter'	0.285844	distal
'-CTCF-RAD21+promoter'	0.338106	distal
'-CTCF-RAD21+promoter'	0.448673	distal
'-CTCF-RAD21+promoter'	0.539092	distal
'-CTCF-RAD21+promoter'	0.743365	distal
'-CTCF-RAD21+promoter'	0.717291	distal
'-CTCF-RAD21+promoter'	0.717291	distal
'-CTCF-RAD21+promoter'	0.21038	distal
'-CTCF-RAD21+promoter'	0.230769	distal
'-CTCF-RAD21+promoter'	1.01955	distal
'-CTCF-RAD21+promoter'	0.478068	distal
'-CTCF-RAD21+promoter'	0.363799	distal
'-CTCF-RAD21+promoter'	0.290817	distal
'-CTCF-RAD21+promoter'	0.441711	distal
'-CTCF-RAD21+promoter'	0.507016	distal
'-CTCF-RAD21+promoter'	0.507016	distal
'-CTCF-RAD21+promoter'	0.402954	distal
'-CTCF-RAD21+promoter'	0.244999	distal
'-CTCF-RAD21+promoter'	0.603932	distal
'-CTCF-RAD21+promoter'	0.443018	distal
'-CTCF-RAD21+promoter'	0.436641	distal
'-CTCF-RAD21+promoter'	0.34256	distal
'-CTCF-RAD21+promoter'	0.378188	distal
'-CTCF-RAD21+promoter'	0.833755	distal
'-CTCF-RAD21+promoter'	0.731638	distal
'-CTCF-RAD21+promoter'	0.731638	distal
'-CTCF-RAD21+promoter'	0.731638	distal
'-CTCF-RAD21+promoter'	0.731638	distal
'-CTCF-RAD21+promoter'	0.505516	distal
'-CTCF-RAD21+promoter'	0.557848	distal
'-CTCF-RAD21+promoter'	0.344938	distal
'-CTCF-RAD21+promoter'	0.344938	distal
'-CTCF-RAD21+promoter'	0.344938	distal
'-CTCF-RAD21+promoter'	0.281419	distal
'-CTCF-RAD21+promoter'	0.0460777	distal
'-CTCF-RAD21+promoter'	0.271766	distal
'-CTCF-RAD21+promoter'	0.416011	distal
'-CTCF-RAD21+promoter'	0.351478	distal
'-CTCF-RAD21+promoter'	0.355562	distal
'-CTCF+RAD21'	0.252771	distal
'-CTCF+RAD21'	0.252732	distal
'-CTCF+RAD21'	0.276239	distal
'-CTCF+RAD21'	0.223742	distal
'-CTCF+RAD21'	0.257775	distal
'-CTCF+RAD21'	0.29404	distal
'-CTCF+RAD21'	0.203396	distal
'-CTCF+RAD21'	0.438698	distal
'-CTCF+RAD21'	0.362725	distal
'-CTCF+RAD21'	0.362725	distal
'-CTCF+RAD21'	0.128392	proximal
'-CTCF+RAD21'	0.111659	proximal
'-CTCF+RAD21'	0.157083	proximal
'-CTCF+RAD21'	0.146472	proximal
'-CTCF+RAD21'	0.146472	proximal
'-CTCF+RAD21'	0.145168	proximal
'-CTCF+RAD21'	0.145168	proximal
'-CTCF+RAD21'	0.117397	proximal
'-CTCF+RAD21'	0.20568	proximal
'-CTCF+RAD21'	0.202262	proximal
'-CTCF+RAD21'	0.177462	proximal
'-CTCF+RAD21'	0.0747719	proximal
'-CTCF+RAD21'	0.148518	proximal
'-CTCF+RAD21'	0.144979	proximal
'-CTCF+RAD21'	0.144979	proximal
'-CTCF+RAD21'	0.262226	proximal
'-CTCF+RAD21'	0.268897	proximal
'-CTCF+RAD21'	0.145049	proximal
'-CTCF+RAD21'	0.300244	proximal
'-CTCF+RAD21'	0.105827	proximal
'-CTCF+RAD21'	0.0920529	proximal
'-CTCF+RAD21'	0.234532	proximal
'-CTCF+RAD21'	0.0856613	proximal
'-CTCF+RAD21'	0.252337	proximal
'-CTCF+RAD21'	0.207712	proximal
'-CTCF+RAD21'	0.194882	proximal
'-CTCF+RAD21'	0.166767	proximal
'-CTCF+RAD21'	0.172379	proximal
'-CTCF+RAD21'	0.074399	proximal
'-CTCF+RAD21'	0.107297	proximal
'-CTCF+RAD21'	0.192893	proximal
'-CTCF+RAD21'	0.340998	proximal
'-CTCF+RAD21'	0.124689	proximal
'-CTCF+RAD21'	0.122617	proximal
'-CTCF+RAD21'	0.152368	proximal
'-CTCF+RAD21'	0.0628182	proximal
'-CTCF+RAD21'	0.170143	proximal
'-CTCF+RAD21'	0.084302	proximal
'-CTCF+RAD21'	0.129929	proximal
'-CTCF+RAD21'	0.129929	proximal
'-CTCF+RAD21'	0.119451	proximal
'-CTCF+RAD21'	0.098002	proximal
'-CTCF+RAD21'	0.194754	proximal
'-CTCF+RAD21'	0.0951805	proximal
'-CTCF+RAD21'	0.318936	distal
'-CTCF+RAD21'	0.1786	distal
'-CTCF+RAD21'	0.222628	distal
'-CTCF+RAD21'	0.280708	distal
'-CTCF+RAD21'	0.208684	distal
'-CTCF+RAD21'	0.208684	distal
'-CTCF+RAD21'	0.375552	distal
'-CTCF+RAD21'	0.325531	distal
'-CTCF+RAD21'	0.373742	distal
'-CTCF+RAD21'	0.212927	distal
'-CTCF+RAD21'	0.367423	distal
'-CTCF+RAD21'	0.233386	distal
'-CTCF+RAD21'	0.344679	distal
'-CTCF+RAD21'	0.24048	distal
'-CTCF+RAD21'	0.24048	distal
'-CTCF+RAD21'	0.24048	distal
'-CTCF+RAD21'	0.440006	distal
'-CTCF+RAD21'	0.275072	distal
'-CTCF+RAD21'	0.498542	distal
'-CTCF+RAD21'	0.498542	distal
'-CTCF+RAD21'	0.302919	distal
'-CTCF+RAD21'	0.302306	distal
'-CTCF+RAD21'	0.34616	distal
'-CTCF+RAD21'	0.397064	distal
'-CTCF+RAD21'	0.510994	distal
'-CTCF+RAD21'	0.510994	distal
'-CTCF+RAD21'	0.510994	distal
'-CTCF+RAD21'	0.237229	distal
'-CTCF+RAD21'	0.53569	distal
'-CTCF+RAD21'	0.344259	distal
'-CTCF+RAD21'	0.344259	distal
'-CTCF+RAD21'	0.508113	distal
'-CTCF+RAD21'	0.339974	distal
'-CTCF+RAD21'	0.435953	distal
'-CTCF+RAD21'	0.435953	distal
'-CTCF+RAD21'	0.472392	distal
'-CTCF+RAD21'	0.457184	distal
'-CTCF+RAD21'	0.425102	distal
'-CTCF+RAD21'	0.282415	distal
'-CTCF+RAD21'	0.239232	distal
'-CTCF+RAD21'	0.255495	distal
'-CTCF+RAD21'	0.178253	proximal
'-CTCF+RAD21'	0.209883	proximal
'-CTCF+RAD21'	0.239332	proximal
'-CTCF+RAD21'	0.152444	proximal
'-CTCF+RAD21'	0.152444	proximal
'-CTCF+RAD21'	0.152444	proximal
'-CTCF+RAD21'	0.404116	distal
'-CTCF+RAD21'	0.358685	distal
'-CTCF+RAD21'	0.358685	distal
'-CTCF+RAD21'	0.154711	distal
'-CTCF+RAD21'	0.222783	distal
'-CTCF+RAD21'	0.308569	distal
'-CTCF+RAD21'	0.351706	distal
'-CTCF+RAD21'	0.241766	distal
'-CTCF+RAD21'	0.241766	distal
'-CTCF+RAD21'	0.197389	distal
'-CTCF+RAD21'	0.327028	distal
'-CTCF+RAD21'	0.495927	distal
'-CTCF+RAD21'	0.413322	distal
'-CTCF+RAD21'	0.732306	distal
'-CTCF+RAD21'	0.194057	distal
'-CTCF+RAD21'	0.127798	distal
'-CTCF+RAD21'	0.0556008	distal
'-CTCF+RAD21'	0.334834	distal
'-CTCF+RAD21'	0.176967	distal
'-CTCF+RAD21'	0.18426	distal
'-CTCF+RAD21'	0.0584297	distal
'-CTCF+RAD21'	0.194964	distal
'-CTCF+RAD21'	0.386464	distal
'-CTCF+RAD21'	0.407191	distal
'-CTCF+RAD21'	0.131433	distal
'-CTCF+RAD21'	0.274937	distal
'-CTCF+RAD21'	0.274937	distal
'-CTCF+RAD21'	0.230277	distal
'-CTCF+RAD21'	0.440323	distal
'-CTCF+RAD21'	0.252491	distal
'-CTCF+RAD21'	0.232023	distal
'-CTCF+RAD21'	0.280567	distal
'-CTCF+RAD21'	0.252029	distal
'-CTCF+RAD21'	0.283391	distal
'-CTCF+RAD21'	0.185729	distal
'-CTCF+RAD21'	0.200575	distal
'-CTCF+RAD21'	0.181708	distal
'-CTCF+RAD21'	0.421757	distal
'-CTCF+RAD21'	0.421757	distal
'-CTCF+RAD21'	0.421757	distal
'-CTCF+RAD21'	0.421757	distal
'-CTCF+RAD21'	0.421757	distal
'-CTCF+RAD21'	0.421757	distal
'-CTCF+RAD21'	0.369007	distal
'-CTCF+RAD21'	0.202802	distal
'-CTCF+RAD21'	0.177639	distal
'-CTCF+RAD21'	0.22849	distal
'-CTCF+RAD21'	0.22849	distal
'-CTCF+RAD21'	0.383733	distal
'-CTCF+RAD21'	0.259613	distal
'-CTCF+RAD21'	0.269448	distal
'-CTCF+RAD21'	0.269448	distal
'-CTCF+RAD21'	0.224123	distal
'-CTCF+RAD21'	0.115934	distal
'-CTCF+RAD21'	0.314952	distal
'-CTCF+RAD21'	0.391056	distal
'-CTCF+RAD21'	0.170551	proximal
'-CTCF+RAD21'	0.170551	proximal
'-CTCF+RAD21'	0.170551	proximal
'-CTCF+RAD21'	0.239508	proximal
'-CTCF+RAD21'	0.207824	proximal
'-CTCF+RAD21'	0.176647	proximal
'-CTCF+RAD21'	0.168473	proximal
'-CTCF+RAD21'	0.113126	proximal
'-CTCF+RAD21'	0.304401	distal
'-CTCF+RAD21'	0.230887	distal
'-CTCF+RAD21'	0.230887	distal
'-CTCF+RAD21'	0.197454	distal
'-CTCF+RAD21'	0.319855	distal
'-CTCF+RAD21'	0.486375	distal
'-CTCF+RAD21'	0.292853	distal
'-CTCF+RAD21'	0.292853	distal
'-CTCF+RAD21'	0.268024	distal
'-CTCF+RAD21'	0.3958	distal
'-CTCF+RAD21'	0.34958	distal
'-CTCF+RAD21'	0.312587	distal
'-CTCF+RAD21'	0.494692	distal
'-CTCF+RAD21'	0.533821	distal
'-CTCF+RAD21'	0.389093	distal
'-CTCF+RAD21'	0.404788	distal
'-CTCF+RAD21'	0.557639	distal
'-CTCF+RAD21'	0.626669	distal
'-CTCF+RAD21'	0.626669	distal
'-CTCF+RAD21'	0.626669	distal
'-CTCF+RAD21'	0.626669	distal
'-CTCF+RAD21'	0.626669	distal
'-CTCF+RAD21'	0.626669	distal
'-CTCF+RAD21'	0.254957	distal
'-CTCF+RAD21'	0.335392	distal
'-CTCF+RAD21'	0.464815	distal
'-CTCF+RAD21'	0.375107	distal
'-CTCF+RAD21'	0.494711	distal
'-CTCF+RAD21'	0.444065	distal
'-CTCF+RAD21'	0.444065	distal
'-CTCF+RAD21'	0.701277	distal
'-CTCF+RAD21'	0.701277	distal
'-CTCF+RAD21'	0.352249	distal
'-CTCF+RAD21'	0.193514	distal
'-CTCF+RAD21'	0.122477	distal
'-CTCF+RAD21'	0.393543	distal
'-CTCF+RAD21'	0.357424	distal
'-CTCF+RAD21'	0.459411	distal
'+CTCF+RAD21'	0.133271	proximal
'+CTCF+RAD21'	0.247314	proximal
'+CTCF+RAD21'	0.233894	proximal
'+CTCF+RAD21'	0.209004	proximal
'+CTCF+RAD21'	0.193851	proximal
'+CTCF+RAD21'	0.193851	proximal
'+CTCF+RAD21'	0.193851	proximal
'+CTCF+RAD21'	0.137286	proximal
'+CTCF+RAD21'	0.415976	distal
'+CTCF+RAD21'	0.151469	proximal
'+CTCF+RAD21'	0.19995	proximal
'+CTCF+RAD21'	0.19995	proximal
'+CTCF+RAD21'	0.19995	proximal
'+CTCF+RAD21'	0.171517	proximal
'+CTCF+RAD21'	0.325877	distal
'+CTCF+RAD21'	0.325877	distal
'+CTCF+RAD21'	0.211836	proximal
'+CTCF+RAD21'	0.127731	proximal
'+CTCF+RAD21'	0.149262	proximal
'+CTCF+RAD21'	0.158755	proximal
'+CTCF+RAD21'	0.146918	proximal
'+CTCF+RAD21'	0.270903	distal
'+CTCF+RAD21'	0.352474	distal
'+CTCF+RAD21'	0.345703	distal
'+CTCF+RAD21'	0.126616	distal
'+CTCF+RAD21'	0.126616	distal
'+CTCF+RAD21'	0.188637	distal
'+CTCF+RAD21'	0.262982	distal
'+CTCF+RAD21'	0.487168	distal
'+CTCF+RAD21'	0.372384	distal
'+CTCF+RAD21'	0.474153	distal
'+CTCF+RAD21'	0.253849	distal
'+CTCF+RAD21'	0.319853	distal
'+CTCF+RAD21'	0.402459	distal
'+CTCF+RAD21'	0.212885	distal
'+CTCF+RAD21'	0.195476	distal
'+CTCF+RAD21'	0.247398	distal
'+CTCF+RAD21'	0.247398	distal
'+CTCF+RAD21'	0.149349	distal
'+CTCF+RAD21'	0.487171	distal
'-CTCF-RAD21'	0.33765	distal
'-CTCF-RAD21'	0.254457	distal
'-CTCF-RAD21'	0.200975	distal
'-CTCF-RAD21'	0.350171	distal
'-CTCF-RAD21'	0.220184	distal
'-CTCF-RAD21'	0.270573	distal
'-CTCF-RAD21'	0.407742	distal
'-CTCF-RAD21'	0.316039	distal
'-CTCF-RAD21'	0.502524	distal
'-CTCF-RAD21'	0.312521	distal
'-CTCF-RAD21'	0.222714	distal
'-CTCF-RAD21'	0.392212	distal
'-CTCF-RAD21'	0.312743	distal
'-CTCF-RAD21'	0.437497	distal
'-CTCF-RAD21'	0.330349	distal
'-CTCF-RAD21'	1.05943	distal
'-CTCF-RAD21'	0.529278	distal
'-CTCF-RAD21'	0.582226	distal
'-CTCF-RAD21'	0.520818	distal
'-CTCF-RAD21'	0.605574	distal
'-CTCF-RAD21'	0.605574	distal
'-CTCF-RAD21'	0.760718	distal
'-CTCF-RAD21'	0.645871	distal
'-CTCF-RAD21'	0.703573	distal
'-CTCF-RAD21'	0.351364	distal
'-CTCF-RAD21'	0.180031	distal
'-CTCF-RAD21'	0.46358	distal
'-CTCF-RAD21'	0.430105	distal
'-CTCF-RAD21'	0.290842	distal
'-CTCF-RAD21'	0.421761	distal
'-CTCF-RAD21'	0.302765	distal
'-CTCF-RAD21'	0.413712	distal
'-CTCF-RAD21'	0.56644	distal
'-CTCF-RAD21'	0.25171	distal
'-CTCF-RAD21'	0.154656	distal
'-CTCF-RAD21'	0.323018	distal
'-CTCF-RAD21'	0.291607	distal
'-CTCF-RAD21'	0.178942	distal
'-CTCF-RAD21'	0.45285	distal
'-CTCF-RAD21'	0.167164	distal
'-CTCF-RAD21'	0.288452	distal
'-CTCF-RAD21'	0.354378	distal
'-CTCF-RAD21'	0.259437	distal
'-CTCF-RAD21'	0.382925	distal
'-CTCF-RAD21'	0.526047	distal
'-CTCF-RAD21'	0.509179	distal
'-CTCF-RAD21'	0.311403	distal
'-CTCF-RAD21'	0.409736	distal
'-CTCF-RAD21'	0.434858	distal
'-CTCF-RAD21'	0.216944	distal
'-CTCF-RAD21'	0.742067	distal
'-CTCF-RAD21'	0.27024	distal
'-CTCF-RAD21'	0.441083	distal
'-CTCF-RAD21'	0.441083	distal
'-CTCF-RAD21'	0.504166	distal
'-CTCF-RAD21'	0.397759	distal
'-CTCF-RAD21'	0.322445	distal
'-CTCF-RAD21'	0.534029	distal
'-CTCF-RAD21'	0.501015	distal
'-CTCF-RAD21'	0.335846	distal
'-CTCF-RAD21'	0.361361	distal
'-CTCF-RAD21'	0.393005	distal
'-CTCF-RAD21'	0.435274	distal
'-CTCF-RAD21'	0.361576	distal
'-CTCF-RAD21'	0.342815	distal
'-CTCF-RAD21'	0.387787	distal
'-CTCF-RAD21'	0.497352	distal
'-CTCF-RAD21'	0.694588	distal
'-CTCF-RAD21'	0.523837	distal
'-CTCF-RAD21'	0.213977	distal
'-CTCF-RAD21'	0.185604	distal
'-CTCF-RAD21'	0.621085	distal
'-CTCF-RAD21'	0.600352	distal
'-CTCF-RAD21'	0.61971	distal
'-CTCF-RAD21'	0.61971	distal
'-CTCF-RAD21'	0.762299	distal
'-CTCF-RAD21'	0.470191	distal
'-CTCF-RAD21'	0.534551	distal
'-CTCF-RAD21'	0.374239	distal
'-CTCF-RAD21'	0.405658	distal
'-CTCF-RAD21'	0.400548	distal
'-CTCF-RAD21'	0.414442	distal
'-CTCF-RAD21'	0.479661	distal
'-CTCF-RAD21'	0.540348	distal
'-CTCF-RAD21'	0.616681	distal
'-CTCF-RAD21'	0.545458	distal
'-CTCF-RAD21'	0.456141	distal
'-CTCF-RAD21'	0.468115	distal
'-CTCF-RAD21'	0.369729	distal
'-CTCF-RAD21'	0.363806	distal
'-CTCF-RAD21'	0.471931	distal
'-CTCF-RAD21'	0.377042	distal
'-CTCF-RAD21'	0.536369	distal
'-CTCF-RAD21'	0.536369	distal
'-CTCF-RAD21'	0.536783	distal
'-CTCF-RAD21'	0.511408	distal
'-CTCF-RAD21'	0.329646	distal
'-CTCF-RAD21'	0.414923	distal
'-CTCF-RAD21'	0.388862	distal
'-CTCF-RAD21'	0.65874	distal
'-CTCF-RAD21'	0.448919	distal
'-CTCF-RAD21'	0.405015	distal
'-CTCF-RAD21'	0.487575	distal
'-CTCF-RAD21'	0.448171	distal
'-CTCF-RAD21'	0.546236	distal
'-CTCF-RAD21'	0.651303	distal
'-CTCF-RAD21'	0.446142	distal
'-CTCF-RAD21'	0.545961	distal
'-CTCF-RAD21'	0.521962	distal
'-CTCF-RAD21'	0.698028	distal
'-CTCF-RAD21'	0.523416	distal
'-CTCF-RAD21'	0.407516	distal
'-CTCF-RAD21'	0.33454	distal
'-CTCF-RAD21'	0.613874	distal
'-CTCF-RAD21'	0.54929	distal
'-CTCF-RAD21'	0.45629	distal
'-CTCF-RAD21'	0.246062	distal
'-CTCF-RAD21'	0.432592	distal
'-CTCF-RAD21'	0.368419	distal
'-CTCF-RAD21'	0.467867	distal
'-CTCF-RAD21'	0.355073	distal
'-CTCF-RAD21'	0.355073	distal
'-CTCF-RAD21'	0.493207	distal
'-CTCF-RAD21'	0.448084	distal
'-CTCF-RAD21'	0.243779	distal
'-CTCF-RAD21'	0.260491	distal
'-CTCF-RAD21'	0.228762	distal
'-CTCF-RAD21'	0.240311	distal
'-CTCF-RAD21'	0.337435	distal
'-CTCF-RAD21'	0.263032	distal
'-CTCF-RAD21'	0.363593	distal
'-CTCF-RAD21'	0.580033	distal
'-CTCF-RAD21'	0.348052	distal
'-CTCF-RAD21'	0.502564	distal
'-CTCF-RAD21'	0.666449	distal
'-CTCF-RAD21'	0.56114	distal
'-CTCF-RAD21'	0.280132	distal
'-CTCF-RAD21'	0.374088	distal
'-CTCF-RAD21'	0.406652	distal
'-CTCF-RAD21'	0.401966	distal
'-CTCF-RAD21'	0.366648	distal
'-CTCF-RAD21'	0.366648	distal
'-CTCF-RAD21'	0.621097	distal
'-CTCF-RAD21'	0.557983	distal
'-CTCF-RAD21'	0.599381	distal
'-CTCF-RAD21'	0.489663	distal
'-CTCF-RAD21'	0.531262	distal
'-CTCF-RAD21'	0.528089	distal
'-CTCF-RAD21'	0.566489	distal
'-CTCF-RAD21'	0.383932	distal
'-CTCF-RAD21'	0.373459	distal
'-CTCF-RAD21'	0.263511	distal
'-CTCF-RAD21'	0.315757	distal
'-CTCF-RAD21'	0.351479	distal
'-CTCF-RAD21'	0.240039	distal
'-CTCF-RAD21'	0.396102	distal
'-CTCF-RAD21'	0.508585	distal
'-CTCF-RAD21'	0.609552	distal
'-CTCF-RAD21'	0.558098	distal
'-CTCF-RAD21'	0.380946	distal
'-CTCF-RAD21'	0.583477	distal
'-CTCF-RAD21'	0.360235	distal
'-CTCF-RAD21'	0.346034	distal
'-CTCF-RAD21'	0.339243	distal
'-CTCF-RAD21'	0.251888	distal
'-CTCF-RAD21'	0.362384	distal
'-CTCF-RAD21'	0.158018	distal
'-CTCF-RAD21'	0.391233	distal
'-CTCF-RAD21'	0.348438	distal
'-CTCF-RAD21'	0.217759	proximal
'-CTCF-RAD21'	0.0991042	proximal
'-CTCF-RAD21'	0.0991042	proximal
'-CTCF-RAD21'	0.110349	proximal
'-CTCF-RAD21'	0.293565	distal
'-CTCF-RAD21'	0.39507	distal
'-CTCF-RAD21'	0.430742	distal
'-CTCF-RAD21'	0.162612	distal
'-CTCF-RAD21'	0.162612	distal
'-CTCF-RAD21'	0.373697	distal
'-CTCF-RAD21'	0.357014	distal
'-CTCF-RAD21'	0.381806	distal
'-CTCF-RAD21'	0.466214	distal
'-CTCF-RAD21'	0.519614	distal
'-CTCF-RAD21'	0.519614	distal
'-CTCF-RAD21'	0.466708	distal
'-CTCF-RAD21'	0.509249	distal
'-CTCF-RAD21'	0.340837	distal
'-CTCF-RAD21'	0.525746	distal
'-CTCF-RAD21'	0.489648	distal
'-CTCF-RAD21'	0.581608	distal
'-CTCF-RAD21'	0.697536	distal
'-CTCF-RAD21'	0.591972	distal
'-CTCF-RAD21'	0.624851	distal
'-CTCF-RAD21'	0.473811	distal
'-CTCF-RAD21'	0.669	distal
'-CTCF-RAD21'	0.669	distal
'-CTCF-RAD21'	0.669	distal
'-CTCF-RAD21'	0.373783	distal
'-CTCF-RAD21'	0.396319	distal
'-CTCF-RAD21'	0.523126	distal
'-CTCF-RAD21'	0.235984	distal
'-CTCF-RAD21'	0.603538	distal
'-CTCF-RAD21'	0.265615	distal
'-CTCF-RAD21'	0.285437	distal
'-CTCF-RAD21'	0.170909	distal
'-CTCF-RAD21'	0.108148	distal
'-CTCF-RAD21'	0.23058	distal
'-CTCF-RAD21'	0.189341	distal
'-CTCF-RAD21'	0.278238	distal
'-CTCF-RAD21'	0.439685	distal
'-CTCF-RAD21'	0.439685	distal
'-CTCF-RAD21'	0.264503	distal
'-CTCF-RAD21'	0.284315	distal
'-CTCF-RAD21'	0.263987	distal
'-CTCF-RAD21'	0.265157	distal
'-CTCF-RAD21'	0.430053	distal
'-CTCF-RAD21'	0.368866	distal
'-CTCF-RAD21'	0.236978	distal
'-CTCF-RAD21'	0.531146	distal
'-CTCF-RAD21'	0.516392	distal
'-CTCF-RAD21'	0.199959	distal
'-CTCF-RAD21'	0.346037	distal
'-CTCF-RAD21'	0.414926	distal
'-CTCF-RAD21'	0.45305	distal
'-CTCF-RAD21'	0.273664	distal
'-CTCF-RAD21'	0.54006	distal
'-CTCF-RAD21'	0.241749	distal
'-CTCF-RAD21'	0.241749	distal
'-CTCF-RAD21'	0.241749	distal
'-CTCF-RAD21'	0.5572	distal
'-CTCF-RAD21'	0.476891	distal
'-CTCF-RAD21'	0.506295	distal
'-CTCF-RAD21'	0.245715	distal
'-CTCF-RAD21'	0.430472	distal
'-CTCF-RAD21'	0.507583	distal
'-CTCF-RAD21'	0.327283	distal
'-CTCF-RAD21'	0.337412	distal
'-CTCF-RAD21'	0.294697	distal
'-CTCF-RAD21'	0.522441	distal
'-CTCF-RAD21'	0.514283	distal
'-CTCF-RAD21'	0.514283	distal
'-CTCF-RAD21'	0.467718	distal
'-CTCF-RAD21'	0.354895	distal
'-CTCF-RAD21'	0.381641	distal
'-CTCF-RAD21+promoter'	0.219196	distal
'-CTCF-RAD21+promoter'	0.385071	distal
'-CTCF-RAD21+promoter'	0.269909	distal
'-CTCF-RAD21+promoter'	0.246898	distal
'-CTCF-RAD21+promoter'	0.293587	distal
'-CTCF-RAD21+promoter'	0.125871	distal
'-CTCF-RAD21+promoter'	0.294851	distal
'-CTCF-RAD21+promoter'	0.26981	distal
'-CTCF-RAD21+promoter'	0.350838	distal
'-CTCF-RAD21+promoter'	0.350838	distal
'-CTCF-RAD21+promoter'	0.350838	distal
'-CTCF-RAD21+promoter'	0.350838	distal
'-CTCF-RAD21+promoter'	0.299066	distal
'-CTCF-RAD21+promoter'	0.251254	distal
'-CTCF-RAD21+promoter'	0.207556	proximal
'-CTCF-RAD21+promoter'	0.207556	proximal
'-CTCF-RAD21+promoter'	0.207556	proximal
'-CTCF-RAD21+promoter'	0.207556	proximal
'-CTCF-RAD21+promoter'	0.207556	proximal
'-CTCF-RAD21+promoter'	0.207556	proximal
'-CTCF-RAD21+promoter'	0.207556	proximal
'-CTCF-RAD21+promoter'	0.207556	proximal
'-CTCF-RAD21+promoter'	0.207556	proximal
'-CTCF-RAD21+promoter'	0.207556	proximal
'-CTCF-RAD21+promoter'	0.421058	distal
'-CTCF-RAD21+promoter'	0.371088	distal
'-CTCF-RAD21+promoter'	0.371088	distal
'-CTCF-RAD21+promoter'	0.18839	distal
'-CTCF-RAD21+promoter'	0.316724	distal
'-CTCF-RAD21+promoter'	0.290732	distal
'-CTCF-RAD21+promoter'	0.290732	distal
'-CTCF-RAD21+promoter'	0.290732	distal
'-CTCF-RAD21+promoter'	0.290732	distal
'-CTCF-RAD21+promoter'	0.290732	distal
'-CTCF-RAD21+promoter'	0.275894	distal
'-CTCF-RAD21+promoter'	0.266749	distal
'-CTCF-RAD21+promoter'	0.090886	distal
'-CTCF-RAD21+promoter'	0.384424	distal
'-CTCF-RAD21+promoter'	0.384424	distal
'-CTCF-RAD21+promoter'	0.384424	distal
'-CTCF-RAD21+promoter'	0.384424	distal
'-CTCF-RAD21+promoter'	0.384424	distal
'-CTCF-RAD21+promoter'	0.384424	distal
'-CTCF-RAD21+promoter'	0.384424	distal
'-CTCF-RAD21+promoter'	0.384424	distal
'-CTCF-RAD21+promoter'	0.384424	distal
'-CTCF-RAD21+promoter'	0.384424	distal
'-CTCF-RAD21+promoter'	0.384424	distal
'-CTCF-RAD21+promoter'	0.384424	distal
'-CTCF-RAD21+promoter'	0.384424	distal
'-CTCF-RAD21+promoter'	0.231805	distal
'-CTCF-RAD21+promoter'	0.186007	distal
'-CTCF-RAD21+promoter'	0.370893	distal
'-CTCF-RAD21+promoter'	0.221645	distal
'-CTCF-RAD21+promoter'	0.487709	distal
'-CTCF-RAD21+promoter'	0.487709	distal
'-CTCF-RAD21+promoter'	0.487709	distal
'-CTCF-RAD21+promoter'	0.487709	distal
'-CTCF-RAD21+promoter'	0.199142	proximal
'-CTCF-RAD21+promoter'	0.142285	proximal
'-CTCF-RAD21+promoter'	0.0527085	proximal
'-CTCF-RAD21+promoter'	0.0527085	proximal
'-CTCF-RAD21+promoter'	0.0527085	proximal
'-CTCF-RAD21+promoter'	0.0527085	proximal
'-CTCF-RAD21+promoter'	0.0527085	proximal
'-CTCF-RAD21+promoter'	0.0527085	proximal
'-CTCF-RAD21+promoter'	0.0527085	proximal
'-CTCF-RAD21+promoter'	0.0527085	proximal
'-CTCF-RAD21+promoter'	0.0527085	proximal
'-CTCF-RAD21+promoter'	0.0527085	proximal
'-CTCF-RAD21+promoter'	0.0527085	proximal
'-CTCF-RAD21+promoter'	0.0527085	proximal
'-CTCF-RAD21+promoter'	0.249959	distal
'-CTCF-RAD21+promoter'	0.344722	distal
'-CTCF-RAD21+promoter'	0.344722	distal
'-CTCF-RAD21+promoter'	0.344722	distal
'-CTCF-RAD21+promoter'	0.344722	distal
'-CTCF-RAD21+promoter'	0.353787	distal
'-CTCF-RAD21+promoter'	0.351425	distal
'-CTCF-RAD21+promoter'	0.351425	distal
'-CTCF-RAD21+promoter'	0.310643	distal
'-CTCF-RAD21+promoter'	0.386915	distal
'-CTCF-RAD21+promoter'	0.490467	distal
'-CTCF-RAD21+promoter'	0.514763	distal
'-CTCF-RAD21+promoter'	0.514763	distal
'-CTCF-RAD21+promoter'	0.436381	distal
'-CTCF-RAD21+promoter'	0.270903	distal
'-CTCF-RAD21+promoter'	0.442844	distal
'-CTCF-RAD21+promoter'	0.442844	distal
'-CTCF-RAD21+promoter'	0.325153	distal
'-CTCF-RAD21+promoter'	0.25339	distal
'-CTCF-RAD21+promoter'	0.328134	distal
'-CTCF-RAD21+promoter'	0.348903	distal
'-CTCF-RAD21+promoter'	0.147413	distal
'-CTCF-RAD21+promoter'	0.0842762	distal
'-CTCF-RAD21+promoter'	0.242568	distal
'-CTCF-RAD21+promoter'	0.203524	distal
'-CTCF-RAD21+promoter'	0.209999	distal
'-CTCF-RAD21+promoter'	0.340357	distal
'-CTCF-RAD21+promoter'	0.288887	distal
'-CTCF-RAD21+promoter'	0.349985	distal
'-CTCF-RAD21+promoter'	0.149094	distal
'-CTCF-RAD21+promoter'	0.143464	distal
'-CTCF-RAD21+promoter'	0.305433	distal
'-CTCF-RAD21+promoter'	0.13198	distal
'-CTCF-RAD21+promoter'	0.301517	distal
'-CTCF-RAD21+promoter'	0.460533	distal
'-CTCF-RAD21+promoter'	0.35824	distal
'-CTCF-RAD21+promoter'	0.281205	distal
'-CTCF-RAD21+promoter'	0.279852	distal
'-CTCF-RAD21+promoter'	0.317274	distal
'-CTCF-RAD21+promoter'	0.222043	distal
'-CTCF-RAD21+promoter'	0.28038	distal
'-CTCF-RAD21+promoter'	0.28038	distal
'-CTCF-RAD21+promoter'	0.151098	distal
'-CTCF-RAD21+promoter'	0.298681	distal
'-CTCF-RAD21+promoter'	0.400777	distal
'-CTCF-RAD21+promoter'	0.356398	distal
'-CTCF-RAD21+promoter'	0.206875	proximal
'-CTCF-RAD21+promoter'	0.163886	proximal
'-CTCF-RAD21+promoter'	0.210336	proximal
'-CTCF-RAD21+promoter'	0.0958223	proximal
'-CTCF-RAD21+promoter'	0.140355	proximal
'-CTCF-RAD21+promoter'	0.203519	proximal
'-CTCF-RAD21+promoter'	0.27741	distal
'-CTCF-RAD21+promoter'	0.288613	distal
'-CTCF-RAD21+promoter'	0.218078	distal
'-CTCF-RAD21+promoter'	0.259055	distal
'-CTCF-RAD21+promoter'	0.144132	distal
'-CTCF-RAD21+promoter'	0.349952	distal
'-CTCF-RAD21+promoter'	0.291137	distal
'-CTCF-RAD21+promoter'	0.306223	distal
'-CTCF-RAD21+promoter'	0.306223	distal
'-CTCF-RAD21+promoter'	0.207316	distal
'-CTCF-RAD21+promoter'	0.354647	distal
'-CTCF-RAD21+promoter'	0.264267	distal
'-CTCF-RAD21+promoter'	0.242429	distal
'-CTCF-RAD21+promoter'	0.150212	distal
'-CTCF-RAD21+promoter'	0.249672	distal
'-CTCF-RAD21+promoter'	0.270886	distal
'-CTCF-RAD21+promoter'	0.165362	distal
'-CTCF-RAD21+promoter'	0.246782	distal
'-CTCF-RAD21+promoter'	0.197476	distal
'-CTCF-RAD21+promoter'	0.21414	distal
'-CTCF-RAD21+promoter'	0.338117	distal
'-CTCF-RAD21+promoter'	0.238594	distal
'-CTCF-RAD21+promoter'	0.187481	distal
'-CTCF-RAD21+promoter'	0.18745	distal
'-CTCF-RAD21+promoter'	0.226967	distal
'-CTCF-RAD21+promoter'	0.251097	distal
'-CTCF-RAD21+promoter'	0.243063	distal
'-CTCF-RAD21+promoter'	0.342266	distal
'-CTCF-RAD21+promoter'	0.296428	distal
'-CTCF-RAD21+promoter'	0.179002	distal
'-CTCF-RAD21+promoter'	0.206117	distal
'-CTCF-RAD21+promoter'	0.321603	distal
'-CTCF-RAD21+promoter'	0.173261	distal
'-CTCF-RAD21+promoter'	0.312581	distal
'-CTCF-RAD21+promoter'	0.140536	distal
'-CTCF-RAD21+promoter'	0.275301	distal
'-CTCF-RAD21+promoter'	0.263743	distal
'-CTCF-RAD21+promoter'	0.171726	distal
'-CTCF-RAD21+promoter'	0.173329	distal
'-CTCF-RAD21+promoter'	0.2728	distal
'-CTCF-RAD21+promoter'	0.2728	distal
'-CTCF-RAD21+promoter'	0.136497	distal
'-CTCF-RAD21+promoter'	0.222092	distal
'-CTCF-RAD21+promoter'	0.336463	distal
'-CTCF-RAD21+promoter'	0.232052	distal
'-CTCF-RAD21+promoter'	0.129717	distal
'-CTCF-RAD21+promoter'	0.151382	distal
'-CTCF-RAD21+promoter'	0.219548	distal
'-CTCF-RAD21+promoter'	0.389975	distal
'-CTCF-RAD21+promoter'	0.111076	distal
'-CTCF-RAD21+promoter'	0.181436	distal
'-CTCF-RAD21+promoter'	0.102447	distal
'-CTCF-RAD21+promoter'	0.302241	distal
'-CTCF-RAD21+promoter'	0.133989	distal
'-CTCF-RAD21+promoter'	0.373263	distal
'-CTCF-RAD21+promoter'	0.222512	distal
'-CTCF-RAD21+promoter'	0.410581	distal
'-CTCF-RAD21+promoter'	0.260844	distal
'-CTCF-RAD21+promoter'	0.267381	distal
'-CTCF-RAD21+promoter'	0.321891	distal
'-CTCF-RAD21+promoter'	0.336688	distal
'-CTCF-RAD21+promoter'	0.290047	distal
'-CTCF-RAD21+promoter'	0.290047	distal
'-CTCF-RAD21+promoter'	0.434468	distal
'-CTCF-RAD21+promoter'	0.109502	distal
'-CTCF-RAD21+promoter'	0.109502	distal
'-CTCF-RAD21+promoter'	0.388554	distal
'-CTCF-RAD21+promoter'	0.172825	distal
'-CTCF-RAD21+promoter'	0.151293	distal
'-CTCF-RAD21+promoter'	0.266945	distal
'-CTCF-RAD21+promoter'	0.311606	distal
'-CTCF-RAD21+promoter'	0.278577	distal
'-CTCF-RAD21+promoter'	0.278577	distal
'-CTCF-RAD21+promoter'	0.309971	distal
'-CTCF-RAD21+promoter'	0.0516603	distal
'-CTCF-RAD21+promoter'	0.1549	distal
'-CTCF-RAD21+promoter'	0.0512875	distal
'-CTCF-RAD21+promoter'	0.343145	distal
'-CTCF-RAD21+promoter'	0.638685	distal
'-CTCF-RAD21+promoter'	0.254615	distal
'-CTCF-RAD21+promoter'	0.356007	distal
'-CTCF-RAD21+promoter'	0.443034	distal
'-CTCF-RAD21+promoter'	0.603822	distal
'-CTCF-RAD21+promoter'	0.373435	distal
'-CTCF-RAD21+promoter'	0.330782	distal
'-CTCF-RAD21+promoter'	0.251583	distal
'-CTCF-RAD21+promoter'	0.325103	distal
'-CTCF-RAD21+promoter'	0.325103	distal
'-CTCF-RAD21+promoter'	0.399322	distal
'-CTCF-RAD21+promoter'	0.4445	distal
'-CTCF-RAD21+promoter'	0.386584	distal
'-CTCF-RAD21+promoter'	0.542821	distal
'-CTCF-RAD21+promoter'	0.415562	distal
'-CTCF-RAD21+promoter'	0.272643	distal
'-CTCF-RAD21+promoter'	0.36019	distal
'-CTCF-RAD21+promoter'	0.137062	distal
'-CTCF-RAD21+promoter'	0.663632	distal
'-CTCF-RAD21+promoter'	0.38438	distal
'-CTCF-RAD21+promoter'	0.321197	distal
'-CTCF-RAD21+promoter'	0.509025	distal
'-CTCF-RAD21+promoter'	0.427998	distal
'-CTCF-RAD21+promoter'	0.409602	distal
'-CTCF-RAD21+promoter'	0.409602	distal
'-CTCF-RAD21+promoter'	0.485248	distal
'-CTCF-RAD21+promoter'	0.45282	distal
'-CTCF-RAD21+promoter'	0.455699	distal
'-CTCF-RAD21+promoter'	0.205842	distal
'-CTCF-RAD21+promoter'	0.43957	distal
'-CTCF-RAD21+promoter'	0.485834	distal
'-CTCF-RAD21+promoter'	0.589247	distal
'-CTCF-RAD21+promoter'	0.560108	distal
'-CTCF-RAD21+promoter'	0.396847	distal
'-CTCF-RAD21+promoter'	0.0973097	proximal
'-CTCF-RAD21+promoter'	0.249591	proximal
'-CTCF-RAD21+promoter'	0.191821	proximal
'-CTCF-RAD21+promoter'	0.213621	proximal
'-CTCF-RAD21+promoter'	0.154657	proximal
'-CTCF-RAD21+promoter'	0.245675	proximal
'-CTCF-RAD21+promoter'	0.0432011	proximal
'-CTCF-RAD21+promoter'	0.0591624	proximal
'-CTCF-RAD21+promoter'	0.110449	proximal
'-CTCF-RAD21+promoter'	0.0703914	proximal
'-CTCF-RAD21+promoter'	0.1659	proximal
'-CTCF-RAD21+promoter'	0.1659	proximal
'-CTCF-RAD21+promoter'	0.107401	proximal
'-CTCF-RAD21+promoter'	0.231872	proximal
'-CTCF-RAD21+promoter'	0.231872	proximal
'-CTCF-RAD21+promoter'	0.248106	distal
'-CTCF-RAD21+promoter'	0.398459	distal
'-CTCF-RAD21+promoter'	0.249263	distal
'-CTCF-RAD21+promoter'	0.417022	distal
'-CTCF-RAD21+promoter'	0.310345	distal
'-CTCF-RAD21+promoter'	0.241982	distal
'-CTCF-RAD21+promoter'	0.227239	distal
'-CTCF-RAD21+promoter'	0.20988	distal
'-CTCF-RAD21+promoter'	0.370718	distal
'-CTCF-RAD21+promoter'	0.385966	distal
'-CTCF-RAD21+promoter'	0.173611	distal
'-CTCF-RAD21+promoter'	0.0808405	distal
'-CTCF-RAD21+promoter'	0.136012	distal
'-CTCF-RAD21+promoter'	0.326475	distal
'-CTCF-RAD21+promoter'	0.5314	distal
'-CTCF-RAD21+promoter'	0.298575	distal
'-CTCF-RAD21+promoter'	0.346536	distal
'-CTCF-RAD21+promoter'	0.42031	distal
'-CTCF-RAD21+promoter'	0.351524	distal
'-CTCF-RAD21+promoter'	0.30431	distal
'-CTCF-RAD21+promoter'	0.379758	distal
'-CTCF-RAD21+promoter'	0.486066	distal
'-CTCF-RAD21+promoter'	0.390883	distal
'-CTCF-RAD21+promoter'	0.367963	distal
'-CTCF-RAD21+promoter'	0.217303	distal
'-CTCF-RAD21+promoter'	0.328209	distal
'-CTCF-RAD21+promoter'	0.350533	distal
'-CTCF-RAD21+promoter'	0.496168	distal
'-CTCF-RAD21+promoter'	0.385646	distal
'-CTCF-RAD21+promoter'	0.362883	distal
'-CTCF-RAD21+promoter'	0.397512	distal
'-CTCF-RAD21+promoter'	0.371539	distal
'-CTCF-RAD21+promoter'	0.394393	distal
'-CTCF-RAD21+promoter'	0.295688	distal
'-CTCF-RAD21+promoter'	0.34385	distal
'-CTCF-RAD21+promoter'	0.250648	distal
'-CTCF-RAD21+promoter'	0.261289	distal
'-CTCF-RAD21+promoter'	0.27297	distal
'-CTCF-RAD21+promoter'	0.358899	distal
'-CTCF-RAD21+promoter'	0.30194	distal
'-CTCF-RAD21+promoter'	0.229302	distal
'-CTCF-RAD21+promoter'	0.228007	distal
'-CTCF-RAD21+promoter'	0.1766	distal
'-CTCF-RAD21+promoter'	0.1766	distal
'-CTCF-RAD21+promoter'	0.130669	distal
'-CTCF-RAD21+promoter'	0.37502	distal
'-CTCF-RAD21+promoter'	0.339675	distal
'-CTCF-RAD21+promoter'	0.162196	distal
'-CTCF-RAD21+promoter'	0.153665	distal
'-CTCF-RAD21+promoter'	0.153665	distal
'-CTCF-RAD21+promoter'	0.31042	distal
'-CTCF-RAD21+promoter'	0.139273	distal
'-CTCF-RAD21+promoter'	0.552364	distal
'-CTCF-RAD21+promoter'	0.325393	distal
'-CTCF-RAD21+promoter'	0.286869	distal
'-CTCF-RAD21+promoter'	0.310383	distal
'-CTCF-RAD21+promoter'	0.439575	distal
'-CTCF-RAD21+promoter'	0.239919	distal
'-CTCF-RAD21+promoter'	0.300801	distal
'-CTCF-RAD21+promoter'	0.3037	distal
'-CTCF-RAD21+promoter'	0.348706	distal
'-CTCF-RAD21+promoter'	0.514237	distal
'-CTCF-RAD21+promoter'	0.428353	distal
'-CTCF-RAD21+promoter'	0.428353	distal
'-CTCF-RAD21+promoter'	0.273268	distal
'-CTCF-RAD21+promoter'	0.209541	distal
'-CTCF-RAD21+promoter'	0.437535	distal
'-CTCF-RAD21+promoter'	0.232579	distal
'-CTCF-RAD21+promoter'	0.232579	distal
'-CTCF-RAD21+promoter'	0.0294573	distal
'-CTCF-RAD21+promoter'	0.590539	distal
'-CTCF-RAD21+promoter'	0.200204	distal
'-CTCF-RAD21+promoter'	0.32581	distal
'-CTCF-RAD21+promoter'	0.192776	distal
'-CTCF-RAD21+promoter'	0.302124	distal
'-CTCF-RAD21+promoter'	0.299076	distal
'-CTCF-RAD21+promoter'	0.406079	distal
'-CTCF-RAD21+promoter'	0.256133	distal
'-CTCF-RAD21+promoter'	0.169038	proximal
'-CTCF-RAD21+promoter'	0.132295	proximal
'-CTCF-RAD21+promoter'	0.173301	proximal
'-CTCF-RAD21+promoter'	0.173301	proximal
'-CTCF-RAD21+promoter'	0.173301	proximal
'-CTCF-RAD21+promoter'	0.451453	distal
'-CTCF-RAD21+promoter'	0.221813	distal
'-CTCF-RAD21+promoter'	0.232977	distal
'-CTCF-RAD21+promoter'	0.326657	distal
'-CTCF-RAD21+promoter'	0.21693	distal
'-CTCF-RAD21+promoter'	0.289273	distal
'-CTCF-RAD21+promoter'	0.550447	distal
'-CTCF-RAD21+promoter'	0.173804	distal
'-CTCF-RAD21+promoter'	0.659072	distal
'-CTCF-RAD21+promoter'	0.659072	distal
'-CTCF-RAD21+promoter'	0.401891	distal
'-CTCF-RAD21+promoter'	0.498488	distal
'-CTCF-RAD21+promoter'	0.135163	proximal
'-CTCF-RAD21+promoter'	0.137491	proximal
'-CTCF-RAD21+promoter'	0.137491	proximal
'-CTCF-RAD21+promoter'	0.136821	proximal
'-CTCF-RAD21+promoter'	0.177826	proximal
'-CTCF-RAD21+promoter'	0.362172	distal
'-CTCF-RAD21+promoter'	0.362172	distal
'-CTCF-RAD21+promoter'	0.242183	distal
'-CTCF-RAD21+promoter'	0.155667	proximal
'-CTCF-RAD21+promoter'	0.120892	proximal
'-CTCF-RAD21+promoter'	0.174227	proximal
'-CTCF-RAD21+promoter'	0.141736	proximal
'-CTCF-RAD21+promoter'	0.21055	proximal
'-CTCF-RAD21+promoter'	0.184035	proximal
'-CTCF-RAD21+promoter'	0.232295	distal
'-CTCF-RAD21+promoter'	0.155076	distal
'-CTCF-RAD21+promoter'	0.212697	distal
'-CTCF-RAD21+promoter'	0.250914	distal
'-CTCF-RAD21+promoter'	0.318088	distal
'-CTCF-RAD21+promoter'	0.243848	distal
'-CTCF-RAD21+promoter'	0.308375	distal
'-CTCF-RAD21+promoter'	0.259675	distal
'-CTCF-RAD21+promoter'	0.259675	distal
'-CTCF-RAD21+promoter'	0.50813	distal
'-CTCF-RAD21+promoter'	0.299454	distal
'-CTCF-RAD21+promoter'	0.417674	distal
'-CTCF-RAD21+promoter'	0.590311	distal
'-CTCF-RAD21+promoter'	0.758317	distal
'-CTCF-RAD21+promoter'	0.662534	distal
'-CTCF-RAD21+promoter'	0.646684	distal
'-CTCF-RAD21+promoter'	0.394363	distal
'-CTCF-RAD21+promoter'	0.566443	distal
'-CTCF-RAD21+promoter'	0.526816	distal
'-CTCF-RAD21+promoter'	0.546795	distal
'-CTCF-RAD21+promoter'	0.611466	distal
'-CTCF-RAD21+promoter'	0.442643	distal
'-CTCF-RAD21+promoter'	0.601472	distal
'-CTCF-RAD21+promoter'	0.601472	distal
'-CTCF-RAD21+promoter'	0.54512	distal
'-CTCF-RAD21+promoter'	0.436328	distal
'-CTCF-RAD21+promoter'	0.578606	distal
'-CTCF-RAD21+promoter'	0.551306	distal
'-CTCF-RAD21+promoter'	0.514797	distal
'-CTCF-RAD21+promoter'	0.673557	distal
'-CTCF-RAD21+promoter'	0.592333	distal
'-CTCF-RAD21+promoter'	0.445938	distal
'-CTCF-RAD21+promoter'	0.322217	distal
'-CTCF-RAD21+promoter'	0.287075	distal
'-CTCF-RAD21+promoter'	0.477511	distal
'-CTCF-RAD21+promoter'	0.477511	distal
'-CTCF-RAD21+promoter'	0.458768	distal
'-CTCF-RAD21+promoter'	0.745466	distal
'-CTCF-RAD21+promoter'	0.475538	distal
'-CTCF-RAD21+promoter'	0.391853	distal
'-CTCF-RAD21+promoter'	0.438273	distal
'-CTCF-RAD21+promoter'	0.590522	distal
'-CTCF-RAD21+promoter'	0.479466	distal
'-CTCF-RAD21+promoter'	0.666136	distal
'-CTCF-RAD21+promoter'	0.365665	distal
'-CTCF-RAD21+promoter'	0.640106	distal
'-CTCF-RAD21+promoter'	0.606824	distal
'-CTCF-RAD21+promoter'	0.669111	distal
'-CTCF-RAD21+promoter'	0.557409	distal
'-CTCF-RAD21+promoter'	0.692838	distal
'-CTCF-RAD21+promoter'	0.695408	distal
'-CTCF-RAD21+promoter'	0.52711	distal
'-CTCF-RAD21+promoter'	0.463654	distal
'-CTCF-RAD21+promoter'	0.422505	distal
'-CTCF-RAD21+promoter'	0.566135	distal
'-CTCF-RAD21+promoter'	0.597395	distal
'-CTCF-RAD21+promoter'	0.511649	distal
'-CTCF-RAD21+promoter'	0.666898	distal
'-CTCF-RAD21+promoter'	0.414112	distal
'-CTCF-RAD21+promoter'	0.479961	distal
'-CTCF-RAD21+promoter'	0.51412	distal
'-CTCF-RAD21+promoter'	0.258148	distal
'-CTCF-RAD21+promoter'	0.367555	distal
'-CTCF-RAD21+promoter'	0.411646	distal
'-CTCF-RAD21+promoter'	0.434911	distal
'-CTCF-RAD21+promoter'	0.30713	distal
'-CTCF-RAD21+promoter'	0.216784	distal
'-CTCF-RAD21+promoter'	0.703629	distal
'-CTCF-RAD21+promoter'	0.39129	distal
'-CTCF-RAD21+promoter'	0.297195	distal
'-CTCF-RAD21+promoter'	0.35398	distal
'-CTCF-RAD21+promoter'	0.296214	distal
'-CTCF-RAD21+promoter'	0.430333	distal
'-CTCF-RAD21+promoter'	0.594283	distal
'-CTCF-RAD21+promoter'	0.363366	distal
'-CTCF-RAD21+promoter'	0.363366	distal
'-CTCF-RAD21+promoter'	0.336533	distal
'-CTCF-RAD21+promoter'	0.376663	distal
'-CTCF-RAD21+promoter'	0.49218	distal
'-CTCF-RAD21+promoter'	0.471327	distal
'-CTCF-RAD21+promoter'	0.328612	distal
'-CTCF-RAD21+promoter'	0.333719	distal
'-CTCF-RAD21+promoter'	0.413507	distal
'-CTCF-RAD21+promoter'	0.351723	distal
'-CTCF-RAD21+promoter'	0.486115	distal
'-CTCF-RAD21+promoter'	0.359843	distal
'-CTCF-RAD21+promoter'	0.474616	distal
'-CTCF-RAD21+promoter'	0.372195	distal
'-CTCF-RAD21+promoter'	0.361133	distal
'-CTCF-RAD21+promoter'	0.393106	distal
'-CTCF-RAD21+promoter'	0.393106	distal
'-CTCF-RAD21+promoter'	0.278166	distal
'-CTCF-RAD21+promoter'	0.372477	distal
'-CTCF-RAD21+promoter'	0.34137	distal
'-CTCF-RAD21+promoter'	0.463401	distal
'-CTCF-RAD21+promoter'	0.28431	distal
'-CTCF-RAD21+promoter'	0.338144	distal
'-CTCF-RAD21+promoter'	0.28747	distal
'-CTCF-RAD21+promoter'	0.310178	distal
'-CTCF-RAD21+promoter'	0.440073	distal
'-CTCF-RAD21+promoter'	0.337455	distal
'-CTCF-RAD21+promoter'	0.199531	distal
'-CTCF-RAD21+promoter'	0.278409	distal
'-CTCF-RAD21+promoter'	0.333401	distal
'-CTCF-RAD21+promoter'	0.199317	distal
'-CTCF-RAD21+promoter'	0.193186	distal
'-CTCF-RAD21+promoter'	0.352308	distal
'-CTCF-RAD21+promoter'	0.187776	distal
'-CTCF-RAD21+promoter'	0.241832	distal
'-CTCF-RAD21+promoter'	0.191323	distal
'-CTCF-RAD21+promoter'	0.310654	distal
'-CTCF-RAD21+promoter'	0.151925	distal
'-CTCF-RAD21+promoter'	0.284652	distal
'-CTCF-RAD21+promoter'	0.362185	distal
'-CTCF-RAD21+promoter'	0.509861	distal
'-CTCF-RAD21+promoter'	0.24113	distal
'-CTCF-RAD21+promoter'	0.24111	distal
'-CTCF-RAD21+promoter'	0.107605	distal
'-CTCF-RAD21+promoter'	0.256478	distal
'-CTCF-RAD21+promoter'	0.274999	distal
'-CTCF-RAD21+promoter'	0.424952	distal
'-CTCF-RAD21+promoter'	0.502209	distal
'-CTCF-RAD21+promoter'	0.364359	distal
'-CTCF-RAD21+promoter'	0.187811	distal
'-CTCF-RAD21+promoter'	0.216548	distal
'-CTCF-RAD21+promoter'	0.555494	distal
'-CTCF-RAD21+promoter'	0.304406	distal
'-CTCF-RAD21+promoter'	0.483531	distal
'-CTCF-RAD21+promoter'	0.309573	distal
'-CTCF-RAD21+promoter'	0.474465	distal
'-CTCF-RAD21+promoter'	0.436215	distal
'-CTCF-RAD21+promoter'	0.335219	distal
'-CTCF-RAD21+promoter'	0.422181	distal
'-CTCF-RAD21+promoter'	0.118507	proximal
'-CTCF-RAD21+promoter'	0.203073	proximal
'-CTCF-RAD21+promoter'	0.27991	proximal
'-CTCF-RAD21+promoter'	0.139903	proximal
'-CTCF-RAD21+promoter'	0.126663	proximal
'-CTCF-RAD21+promoter'	0.126663	proximal
'-CTCF-RAD21+promoter'	0.228034	proximal
'-CTCF-RAD21+promoter'	0.0447731	proximal
'-CTCF-RAD21+promoter'	0.333144	distal
'-CTCF-RAD21+promoter'	0.413361	distal
'-CTCF-RAD21+promoter'	0.288606	distal
'-CTCF-RAD21+promoter'	0.224175	distal
'-CTCF-RAD21+promoter'	0.12027	distal
'-CTCF-RAD21+promoter'	0.270858	distal
'-CTCF-RAD21+promoter'	0.456835	distal
'-CTCF-RAD21+promoter'	0.41163	distal
'-CTCF-RAD21+promoter'	0.662423	distal
'-CTCF-RAD21+promoter'	0.482476	distal
'-CTCF-RAD21+promoter'	0.560704	distal
'-CTCF-RAD21+promoter'	0.405773	distal
'-CTCF-RAD21+promoter'	0.405773	distal
'-CTCF-RAD21+promoter'	0.31381	distal
'-CTCF-RAD21+promoter'	0.28648	distal
'-CTCF-RAD21+promoter'	0.422741	distal
'-CTCF-RAD21+promoter'	0.171285	distal
'-CTCF-RAD21+promoter'	0.273385	distal
'-CTCF-RAD21+promoter'	0.230794	distal
'-CTCF-RAD21+promoter'	0.315635	distal
'-CTCF-RAD21+promoter'	0.191259	distal
'-CTCF-RAD21+promoter'	0.223525	distal
'-CTCF-RAD21+promoter'	0.28639	distal
'-CTCF-RAD21+promoter'	0.209118	distal
'-CTCF-RAD21+promoter'	0.157555	distal
'-CTCF-RAD21+promoter'	0.130749	distal
'-CTCF-RAD21+promoter'	0.282204	distal
'-CTCF-RAD21+promoter'	0.228046	distal
'-CTCF-RAD21+promoter'	0.28384	distal
'-CTCF-RAD21+promoter'	0.165373	distal
'-CTCF-RAD21+promoter'	0.184832	distal
'-CTCF-RAD21+promoter'	0.361061	distal
'-CTCF-RAD21+promoter'	0.199272	distal
'-CTCF-RAD21+promoter'	0.250141	distal
'-CTCF-RAD21+promoter'	0.205501	distal
'-CTCF-RAD21+promoter'	0.330016	distal
'-CTCF-RAD21+promoter'	0.224112	distal
'-CTCF-RAD21+promoter'	0.261437	distal
'-CTCF-RAD21+promoter'	0.283444	distal
'-CTCF-RAD21+promoter'	0.258541	distal
'-CTCF-RAD21+promoter'	0.353356	distal
'-CTCF-RAD21+promoter'	0.189099	distal
'-CTCF-RAD21+promoter'	0.265254	distal
'-CTCF-RAD21+promoter'	0.315802	distal
'-CTCF-RAD21+promoter'	0.306288	distal
'-CTCF-RAD21+promoter'	0.293942	distal
'-CTCF-RAD21+promoter'	0.346357	distal
'-CTCF-RAD21+promoter'	0.395784	distal
'-CTCF-RAD21+promoter'	0.275221	distal
'-CTCF-RAD21+promoter'	0.109479	distal
'-CTCF-RAD21+promoter'	0.287746	distal
'-CTCF-RAD21+promoter'	0.261912	distal
'-CTCF-RAD21+promoter'	0.2543	distal
'-CTCF-RAD21+promoter'	0.461336	distal
'-CTCF-RAD21+promoter'	0.345062	distal
'-CTCF-RAD21+promoter'	0.204042	distal
'-CTCF-RAD21+promoter'	0.0450308	distal
'-CTCF-RAD21+promoter'	0.356755	distal
'-CTCF-RAD21+promoter'	0.264648	distal
'-CTCF-RAD21+promoter'	0.347566	distal
'-CTCF-RAD21+promoter'	0.437238	distal
'-CTCF-RAD21+promoter'	0.174286	distal
'-CTCF-RAD21+promoter'	0.328867	distal
'-CTCF-RAD21+promoter'	0.376743	distal
'-CTCF-RAD21+promoter'	0.277244	distal
'-CTCF-RAD21+promoter'	0.333088	distal
'-CTCF-RAD21+promoter'	0.475155	distal
'-CTCF-RAD21+promoter'	0.254473	distal
'-CTCF-RAD21+promoter'	0.757119	distal
'-CTCF-RAD21+promoter'	0.369737	distal
'-CTCF-RAD21+promoter'	0.6866	distal
'-CTCF-RAD21+promoter'	0.291579	distal
'-CTCF-RAD21+promoter'	0.326307	distal
'-CTCF-RAD21+promoter'	0.469109	distal
'-CTCF-RAD21+promoter'	0.557608	distal
'-CTCF-RAD21+promoter'	0.45187	distal
'-CTCF-RAD21+promoter'	0.457017	distal
'-CTCF-RAD21+promoter'	0.448746	distal
'-CTCF-RAD21+promoter'	0.362449	distal
'-CTCF-RAD21+promoter'	0.453611	distal
'-CTCF-RAD21+promoter'	0.425763	distal
'-CTCF-RAD21+promoter'	0.630744	distal
'-CTCF-RAD21+promoter'	0.439608	distal
'-CTCF-RAD21+promoter'	0.662358	distal
'-CTCF-RAD21+promoter'	0.666442	distal
'-CTCF-RAD21+promoter'	0.613649	distal
'-CTCF-RAD21+promoter'	0.449124	distal
'-CTCF-RAD21+promoter'	0.483554	distal
'-CTCF-RAD21+promoter'	0.453	distal
'-CTCF-RAD21+promoter'	0.414547	distal
'-CTCF-RAD21+promoter'	0.490547	distal
'-CTCF-RAD21+promoter'	0.32121	distal
'-CTCF-RAD21+promoter'	0.389848	distal
'-CTCF-RAD21+promoter'	0.30343	distal
'-CTCF-RAD21+promoter'	0.298474	distal
'-CTCF-RAD21+promoter'	0.554659	distal
'-CTCF-RAD21+promoter'	0.467727	distal
'-CTCF-RAD21+promoter'	0.471714	distal
'-CTCF-RAD21+promoter'	0.45269	distal
'-CTCF-RAD21+promoter'	0.45269	distal
'-CTCF-RAD21+promoter'	0.530566	distal
'-CTCF-RAD21+promoter'	0.468666	distal
'-CTCF-RAD21+promoter'	0.304694	distal
'-CTCF-RAD21+promoter'	0.391026	distal
'-CTCF-RAD21+promoter'	0.25593	distal
'-CTCF-RAD21+promoter'	0.355787	distal
'-CTCF-RAD21+promoter'	0.270693	distal
'-CTCF-RAD21+promoter'	0.338885	distal
'-CTCF-RAD21+promoter'	0.285207	distal
'-CTCF-RAD21+promoter'	0.306773	distal
'-CTCF-RAD21+promoter'	0.245368	distal
'-CTCF-RAD21+promoter'	0.40223	distal
'-CTCF-RAD21+promoter'	0.428383	distal
'-CTCF-RAD21+promoter'	0.315688	distal
'-CTCF-RAD21+promoter'	0.315688	distal
'-CTCF-RAD21+promoter'	0.307679	distal
'-CTCF-RAD21+promoter'	0.280197	distal
'-CTCF-RAD21+promoter'	0.280197	distal
'-CTCF-RAD21+promoter'	0.280197	distal
'-CTCF-RAD21+promoter'	0.280197	distal
'-CTCF-RAD21+promoter'	0.280197	distal
'-CTCF-RAD21+promoter'	0.119227	proximal
'-CTCF-RAD21+promoter'	0.159479	proximal
'-CTCF-RAD21+promoter'	0.159479	proximal
'-CTCF-RAD21+promoter'	0.159479	proximal
'-CTCF-RAD21+promoter'	0.218557	proximal
'-CTCF-RAD21+promoter'	0.143081	proximal
'-CTCF-RAD21+promoter'	0.186371	proximal
'-CTCF-RAD21+promoter'	0.186371	proximal
'-CTCF-RAD21+promoter'	0.223381	proximal
'-CTCF-RAD21+promoter'	0.213781	proximal
'-CTCF-RAD21+promoter'	0.284299	distal
'-CTCF-RAD21+promoter'	0.373065	distal
'-CTCF-RAD21+promoter'	0.41523	distal
'-CTCF-RAD21+promoter'	0.535143	distal
'-CTCF-RAD21+promoter'	0.412833	distal
'-CTCF-RAD21+promoter'	0.369312	distal
'-CTCF-RAD21+promoter'	0.40307	distal
'-CTCF-RAD21+promoter'	0.508411	distal
'-CTCF-RAD21+promoter'	0.508836	distal
'-CTCF-RAD21+promoter'	0.499848	distal
'-CTCF-RAD21+promoter'	0.499848	distal
'-CTCF-RAD21+promoter'	0.352641	distal
'-CTCF-RAD21+promoter'	0.278644	distal
'-CTCF-RAD21+promoter'	0.275382	distal
'-CTCF-RAD21+promoter'	0.275382	distal
'-CTCF-RAD21+promoter'	0.275382	distal
'-CTCF-RAD21+promoter'	0.275382	distal
'-CTCF-RAD21+promoter'	0.275382	distal
'-CTCF-RAD21+promoter'	0.275382	distal
'-CTCF-RAD21+promoter'	0.258656	distal
'-CTCF-RAD21+promoter'	0.577636	distal
'-CTCF-RAD21+promoter'	0.277262	distal
'-CTCF-RAD21+promoter'	0.300609	distal
'-CTCF-RAD21+promoter'	0.349211	distal
'-CTCF-RAD21+promoter'	0.349211	distal
'-CTCF-RAD21+promoter'	0.346383	distal
'-CTCF-RAD21+promoter'	0.204206	distal
'-CTCF-RAD21+promoter'	0.124285	distal
'-CTCF-RAD21+promoter'	0.272157	distal
'-CTCF-RAD21+promoter'	0.307633	distal
'-CTCF-RAD21+promoter'	0.324614	distal
'-CTCF-RAD21+promoter'	0.341013	distal
'-CTCF-RAD21+promoter'	0.2487	distal
'-CTCF-RAD21+promoter'	0.221271	distal
'-CTCF-RAD21+promoter'	0.221271	distal
'-CTCF-RAD21+promoter'	0.221271	distal
'-CTCF-RAD21+promoter'	0.221271	distal
'-CTCF-RAD21+promoter'	0.450224	distal
'-CTCF-RAD21+promoter'	0.437684	distal
'-CTCF-RAD21+promoter'	0.289623	distal
'-CTCF-RAD21+promoter'	0.24694	distal
'-CTCF-RAD21+promoter'	0.181658	distal
'-CTCF-RAD21+promoter'	0.989849	distal
'-CTCF-RAD21+promoter'	0.62223	distal
'-CTCF-RAD21+promoter'	0.62223	distal
'-CTCF-RAD21+promoter'	0.62223	distal
'-CTCF-RAD21+promoter'	0.62223	distal
'-CTCF-RAD21+promoter'	0.62223	distal
'-CTCF-RAD21+promoter'	0.62223	distal
'-CTCF-RAD21+promoter'	0.62223	distal
'-CTCF-RAD21+promoter'	0.702841	distal
'-CTCF-RAD21+promoter'	0.559193	distal
'-CTCF-RAD21+promoter'	0.559193	distal
'-CTCF-RAD21+promoter'	0.559193	distal
'-CTCF-RAD21+promoter'	0.559193	distal
'-CTCF-RAD21+promoter'	0.559193	distal
'-CTCF-RAD21+promoter'	0.559193	distal
'-CTCF-RAD21+promoter'	0.559193	distal
'-CTCF-RAD21+promoter'	0.462848	distal
'-CTCF-RAD21+promoter'	0.598812	distal
'-CTCF-RAD21+promoter'	0.598812	distal
'-CTCF-RAD21+promoter'	0.598812	distal
'-CTCF-RAD21+promoter'	0.457313	distal
'-CTCF-RAD21+promoter'	0.527544	distal
'-CTCF-RAD21+promoter'	0.376908	distal
'-CTCF-RAD21+promoter'	0.252419	distal
'-CTCF-RAD21+promoter'	0.450486	distal
'-CTCF-RAD21+promoter'	0.498569	distal
'-CTCF-RAD21+promoter'	0.3671	distal
'-CTCF-RAD21+promoter'	0.46684	distal
'-CTCF-RAD21+promoter'	0.486802	distal
'-CTCF-RAD21+promoter'	0.56128	distal
'-CTCF-RAD21+promoter'	0.435131	distal
'-CTCF-RAD21+promoter'	0.364412	distal
'-CTCF-RAD21+promoter'	0.328966	distal
'-CTCF-RAD21+promoter'	0.486162	distal
'-CTCF-RAD21+promoter'	0.603066	distal
'-CTCF-RAD21+promoter'	0.764267	distal
'-CTCF-RAD21+promoter'	0.414801	distal
'-CTCF-RAD21+promoter'	0.6812	distal
'-CTCF-RAD21+promoter'	0.6812	distal
'-CTCF-RAD21+promoter'	0.6812	distal
'-CTCF-RAD21+promoter'	0.6812	distal
'-CTCF-RAD21+promoter'	0.6812	distal
'-CTCF-RAD21+promoter'	0.6812	distal
'-CTCF-RAD21+promoter'	0.687548	distal
'-CTCF-RAD21+promoter'	0.655089	distal
'-CTCF-RAD21+promoter'	0.787241	distal
'-CTCF+RAD21'	0.353374	distal
'-CTCF+RAD21'	0.230706	distal
'-CTCF+RAD21'	0.131382	distal
'-CTCF+RAD21'	0.204225	distal
'-CTCF+RAD21'	0.260028	distal
'-CTCF+RAD21'	0.257905	distal
'-CTCF+RAD21'	0.19131	distal
'-CTCF+RAD21'	0.628168	distal
'-CTCF+RAD21'	0.273763	distal
'-CTCF+RAD21'	0.160038	proximal
'-CTCF+RAD21'	0.139898	proximal
'-CTCF+RAD21'	0.119037	proximal
'-CTCF+RAD21'	0.157845	proximal
'-CTCF+RAD21'	0.153183	proximal
'-CTCF+RAD21'	0.1975	proximal
'-CTCF+RAD21'	0.217219	proximal
'-CTCF+RAD21'	0.16805	proximal
'-CTCF+RAD21'	0.241761	distal
'-CTCF+RAD21'	0.295951	distal
'-CTCF+RAD21'	0.271058	distal
'-CTCF+RAD21'	0.295854	distal
'-CTCF+RAD21'	0.402065	distal
'-CTCF+RAD21'	0.320396	distal
'-CTCF+RAD21'	0.288082	distal
'-CTCF+RAD21'	0.254542	distal
'-CTCF+RAD21'	0.217129	distal
'-CTCF+RAD21'	0.303544	distal
'-CTCF+RAD21'	0.282533	distal
'-CTCF+RAD21'	0.202853	distal
'-CTCF+RAD21'	0.211306	distal
'-CTCF+RAD21'	0.340365	distal
'-CTCF+RAD21'	0.180443	distal
'-CTCF+RAD21'	0.265336	distal
'-CTCF+RAD21'	0.237842	distal
'-CTCF+RAD21'	0.347549	distal
'-CTCF+RAD21'	0.397877	distal
'-CTCF+RAD21'	0.279007	distal
'-CTCF+RAD21'	0.193903	proximal
'-CTCF+RAD21'	0.234243	proximal
'-CTCF+RAD21'	0.199295	proximal
'-CTCF+RAD21'	0.199295	proximal
'-CTCF+RAD21'	0.176625	proximal
'-CTCF+RAD21'	0.146241	proximal
'-CTCF+RAD21'	0.278752	proximal
'-CTCF+RAD21'	0.202419	proximal
'-CTCF+RAD21'	0.153164	proximal
'-CTCF+RAD21'	0.160769	proximal
'-CTCF+RAD21'	0.268843	proximal
'-CTCF+RAD21'	0.234366	proximal
'-CTCF+RAD21'	0.161376	proximal
'-CTCF+RAD21'	0.0912073	proximal
'-CTCF+RAD21'	0.158207	proximal
'-CTCF+RAD21'	0.186364	proximal
'-CTCF+RAD21'	0.160342	proximal
'-CTCF+RAD21'	0.204945	proximal
'-CTCF+RAD21'	0.182953	proximal
'-CTCF+RAD21'	0.301985	distal
'-CTCF+RAD21'	0.197294	distal
'-CTCF+RAD21'	0.371017	distal
'-CTCF+RAD21'	0.371017	distal
'-CTCF+RAD21'	0.631016	distal
'-CTCF+RAD21'	0.181404	distal
'-CTCF+RAD21'	0.310651	distal
'-CTCF-RAD21+promoter'	0.275371	distal
'-CTCF-RAD21+promoter'	0.192711	distal
'-CTCF-RAD21+promoter'	0.174842	distal
'-CTCF-RAD21+promoter'	0.306476	distal
'-CTCF-RAD21+promoter'	0.191627	distal
'-CTCF-RAD21+promoter'	0.308206	distal
'-CTCF-RAD21+promoter'	0.197024	proximal
'-CTCF-RAD21+promoter'	0.189431	proximal
'-CTCF-RAD21+promoter'	0.0912845	proximal
'-CTCF-RAD21+promoter'	0.178157	proximal
'-CTCF-RAD21+promoter'	0.235238	proximal
'-CTCF-RAD21+promoter'	0.0736322	proximal
'-CTCF-RAD21+promoter'	0.0736322	proximal
'-CTCF-RAD21+promoter'	0.0972299	proximal
'-CTCF-RAD21+promoter'	0.150532	proximal
'-CTCF-RAD21+promoter'	0.443674	distal
'-CTCF-RAD21+promoter'	0.418817	distal
'-CTCF-RAD21+promoter'	0.694762	distal
'-CTCF-RAD21+promoter'	0.52755	distal
'-CTCF-RAD21+promoter'	0.273461	distal
'-CTCF-RAD21+promoter'	0.263603	distal
'-CTCF-RAD21+promoter'	0.524724	distal
'-CTCF-RAD21+promoter'	0.3395	distal
'-CTCF-RAD21+promoter'	0.465274	distal
'-CTCF-RAD21+promoter'	0.134713	distal
'-CTCF-RAD21+promoter'	0.42438	distal
'-CTCF-RAD21+promoter'	0.814235	distal
'-CTCF-RAD21+promoter'	0.227432	distal
'-CTCF-RAD21+promoter'	0.25479	distal
'-CTCF-RAD21+promoter'	0.567236	distal
'-CTCF-RAD21+promoter'	0.567236	distal
'-CTCF-RAD21+promoter'	0.827134	distal
'-CTCF-RAD21+promoter'	0.802547	distal
'-CTCF-RAD21+promoter'	0.745555	distal
'-CTCF-RAD21+promoter'	0.941242	distal
'-CTCF-RAD21+promoter'	0.764578	distal
'-CTCF-RAD21+promoter'	0.581708	distal
'-CTCF-RAD21+promoter'	0.514511	distal
'-CTCF-RAD21+promoter'	0.514028	distal
'-CTCF-RAD21+promoter'	0.562167	distal
'-CTCF-RAD21+promoter'	0.696086	distal
'-CTCF-RAD21+promoter'	0.352329	distal
'-CTCF-RAD21+promoter'	0.714379	distal
'-CTCF-RAD21+promoter'	0.556059	distal
'-CTCF-RAD21+promoter'	0.312146	distal
'-CTCF-RAD21+promoter'	0.38811	distal
'-CTCF-RAD21+promoter'	0.440553	distal
'-CTCF-RAD21+promoter'	0.558844	distal
'-CTCF-RAD21+promoter'	0.175777	distal
'-CTCF-RAD21+promoter'	0.811421	distal
'-CTCF-RAD21+promoter'	0.666272	distal
'-CTCF-RAD21+promoter'	0.666272	distal
'-CTCF-RAD21+promoter'	0.666272	distal
'-CTCF-RAD21+promoter'	0.666272	distal
'-CTCF-RAD21+promoter'	0.666272	distal
'-CTCF-RAD21+promoter'	0.443582	distal
'-CTCF-RAD21+promoter'	0.443582	distal
'-CTCF-RAD21+promoter'	0.484822	distal
'-CTCF-RAD21+promoter'	0.220878	distal
'-CTCF-RAD21+promoter'	0.525142	distal
'-CTCF-RAD21+promoter'	0.386244	distal
'-CTCF-RAD21+promoter'	0.237817	distal
'-CTCF-RAD21+promoter'	0.367446	distal
'-CTCF-RAD21+promoter'	0.328024	distal
'-CTCF-RAD21+promoter'	0.323835	distal
'-CTCF-RAD21+promoter'	0.404812	distal
'-CTCF-RAD21+promoter'	0.341959	distal
'-CTCF-RAD21+promoter'	0.503935	distal
'-CTCF-RAD21+promoter'	0.503935	distal
'-CTCF-RAD21+promoter'	0.427644	distal
'-CTCF-RAD21+promoter'	0.40898	distal
'-CTCF-RAD21+promoter'	0.510864	distal
'-CTCF-RAD21+promoter'	0.486154	distal
'-CTCF-RAD21+promoter'	0.543284	distal
'-CTCF-RAD21+promoter'	0.422433	distal
'-CTCF-RAD21+promoter'	0.287028	distal
'-CTCF-RAD21+promoter'	0.264063	distal
'-CTCF-RAD21+promoter'	0.143323	distal
'-CTCF+RAD21'	0.269556	distal
'-CTCF+RAD21'	0.267924	distal
'-CTCF+RAD21'	0.340882	distal
'-CTCF+RAD21'	0.419957	distal
'-CTCF+RAD21'	0.331919	distal
'-CTCF+RAD21'	0.430598	distal
'-CTCF+RAD21'	0.313728	distal
'-CTCF+RAD21'	0.597967	distal
'-CTCF+RAD21'	0.607438	distal
'-CTCF+RAD21'	0.396649	distal
'-CTCF+RAD21'	0.345749	distal
'-CTCF+RAD21'	0.443222	distal
'-CTCF+RAD21'	0.496856	distal
'-CTCF+RAD21'	0.433121	distal
'-CTCF+RAD21'	0.236685	distal
'-CTCF+RAD21'	0.3159	distal
'-CTCF+RAD21'	0.271324	distal
'-CTCF+RAD21'	0.189613	distal
'-CTCF+RAD21'	0.320184	distal
'-CTCF+RAD21'	0.272907	distal
'-CTCF+RAD21'	0.266936	distal
'-CTCF+RAD21'	0.265981	distal
'-CTCF+RAD21'	0.285029	distal
'-CTCF+RAD21'	0.406101	distal
'-CTCF+RAD21'	0.332963	distal
'-CTCF+RAD21'	0.448114	distal
'-CTCF+RAD21'	0.248468	distal
'-CTCF+RAD21'	0.400304	distal
'-CTCF+RAD21'	0.390907	distal
'-CTCF+RAD21'	0.411348	distal
'-CTCF+RAD21'	0.361286	distal
'-CTCF+RAD21'	0.348066	distal
'-CTCF+RAD21'	0.229674	distal
'-CTCF+RAD21'	0.364172	distal
'-CTCF+RAD21'	0.318272	distal
'-CTCF+RAD21'	0.350086	distal
'-CTCF+RAD21'	0.380032	distal
'-CTCF+RAD21'	0.36215	distal
'-CTCF+RAD21'	0.191763	proximal
'-CTCF+RAD21'	0.119805	proximal
'-CTCF+RAD21'	0.035347	proximal
'-CTCF+RAD21'	0.0988566	proximal
'-CTCF+RAD21'	0.12021	proximal
'-CTCF+RAD21'	0.0759781	proximal
'-CTCF+RAD21'	0.253149	proximal
'-CTCF+RAD21'	0.283691	proximal
'-CTCF+RAD21'	0.0646843	proximal
'-CTCF+RAD21'	0.0594205	proximal
'-CTCF+RAD21'	0.132264	proximal
'-CTCF+RAD21'	0.294401	proximal
'-CTCF+RAD21'	0.294401	proximal
'-CTCF+RAD21'	0.117477	proximal
'-CTCF+RAD21'	0.0817492	proximal
'-CTCF+RAD21'	0.178312	proximal
'-CTCF+RAD21'	0.131621	proximal
'-CTCF+RAD21'	0.305045	proximal
'-CTCF+RAD21'	0.234243	proximal
'-CTCF+RAD21'	0.301043	proximal
'-CTCF+RAD21'	0.229058	proximal
'-CTCF+RAD21'	0.189942	proximal
'-CTCF+RAD21'	0.204306	proximal
'-CTCF+RAD21'	0.204306	proximal
'-CTCF+RAD21'	0.204306	proximal
'-CTCF+RAD21'	0.204306	proximal
'-CTCF+RAD21'	0.250423	proximal
'-CTCF+RAD21'	0.208355	proximal
'-CTCF+RAD21'	0.184357	proximal
'-CTCF+RAD21'	0.222653	proximal
'-CTCF+RAD21'	0.157135	proximal
'-CTCF+RAD21'	0.314798	distal
'-CTCF+RAD21'	0.243166	distal
'-CTCF+RAD21'	0.220884	distal
'-CTCF+RAD21'	0.246228	distal
'-CTCF+RAD21'	0.323108	distal
'-CTCF+RAD21'	0.239131	distal
'-CTCF+RAD21'	0.265875	distal
'-CTCF+RAD21'	0.290955	distal
'-CTCF+RAD21'	0.37953	distal
'-CTCF+RAD21'	0.276311	distal
'-CTCF+RAD21'	0.278327	distal
'-CTCF+RAD21'	0.331949	distal
'-CTCF+RAD21'	0.255997	distal
'-CTCF+RAD21'	0.0994556	proximal
'-CTCF+RAD21'	0.0681203	proximal
'-CTCF+RAD21'	0.184022	proximal
'-CTCF+RAD21'	0.13629	proximal
'-CTCF+RAD21'	0.0849468	proximal
'-CTCF+RAD21'	0.168927	proximal
'-CTCF+RAD21'	0.158772	proximal
'-CTCF+RAD21'	0.0788755	proximal
'-CTCF+RAD21'	0.141029	proximal
'-CTCF+RAD21'	0.168163	proximal
'-CTCF+RAD21'	0.139914	proximal
'-CTCF+RAD21'	0.203799	proximal
'-CTCF+RAD21'	0.0652864	proximal
'-CTCF+RAD21'	0.147458	proximal
'-CTCF+RAD21'	0.232562	proximal
'-CTCF+RAD21'	0.142558	proximal
'-CTCF+RAD21'	0.167206	proximal
'-CTCF+RAD21'	0.151397	proximal
'-CTCF+RAD21'	0.056182	proximal
'-CTCF+RAD21'	0.149603	proximal
'-CTCF+RAD21'	0.163048	proximal
'-CTCF+RAD21'	0.200603	proximal
'-CTCF+RAD21'	0.28498	distal
'-CTCF+RAD21'	0.171031	distal
'-CTCF+RAD21'	0.336191	distal
'-CTCF+RAD21'	0.192175	distal
'-CTCF+RAD21'	0.161808	distal
'-CTCF+RAD21'	0.339603	distal
'-CTCF+RAD21'	0.181108	proximal
'-CTCF+RAD21'	0.20794	proximal
'-CTCF+RAD21'	0.229589	proximal
'-CTCF+RAD21'	0.224793	proximal
'-CTCF+RAD21'	0.0168055	proximal
'-CTCF+RAD21'	0.182972	proximal
'-CTCF+RAD21'	0.222672	proximal
'-CTCF+RAD21'	0.325345	proximal
'-CTCF+RAD21'	0.187843	proximal
'-CTCF+RAD21'	0.187843	proximal
'-CTCF+RAD21'	0.196851	proximal
'-CTCF+RAD21'	0.0869136	proximal
'-CTCF+RAD21'	0.13871	proximal
'-CTCF+RAD21'	0.129299	proximal
'-CTCF+RAD21'	0.218103	proximal
'-CTCF+RAD21'	0.206504	proximal
'-CTCF+RAD21'	0.286645	distal
'-CTCF+RAD21'	0.252875	distal
'-CTCF+RAD21'	0.226647	distal
'-CTCF+RAD21'	0.279841	distal
'-CTCF+RAD21'	0.215179	distal
'-CTCF+RAD21'	0.426583	distal
'-CTCF+RAD21'	0.315011	distal
'-CTCF+RAD21'	0.33447	distal
'-CTCF+RAD21'	0.483276	distal
'-CTCF+RAD21'	0.325743	distal
'-CTCF+RAD21'	0.136995	proximal
'-CTCF+RAD21'	0.231512	proximal
'-CTCF+RAD21'	0.11922	proximal
'-CTCF+RAD21'	0.14213	proximal
'-CTCF+RAD21'	0.153631	proximal
'-CTCF+RAD21'	0.104053	proximal
'-CTCF+RAD21'	0.50015	distal
'-CTCF+RAD21'	0.633217	distal
'-CTCF+RAD21'	0.633217	distal
'-CTCF+RAD21'	0.463374	distal
'-CTCF+RAD21'	0.125048	distal
'-CTCF+RAD21'	0.180419	distal
'-CTCF+RAD21'	0.375462	distal
'-CTCF+RAD21'	0.415745	distal
'-CTCF+RAD21'	0.415745	distal
'-CTCF+RAD21'	0.527279	distal
'-CTCF+RAD21'	0.488436	distal
'-CTCF+RAD21'	0.460884	distal
'-CTCF+RAD21'	0.41483	distal
'-CTCF+RAD21'	0.34116	distal
'-CTCF+RAD21'	0.34116	distal
'-CTCF+RAD21'	0.218454	distal
'-CTCF+RAD21'	0.286268	distal
'-CTCF+RAD21'	0.33487	distal
'-CTCF+RAD21'	0.395465	distal
'-CTCF+RAD21'	0.338864	distal
'-CTCF+RAD21'	0.404427	distal
'-CTCF+RAD21'	0.349374	distal
'-CTCF+RAD21'	0.669801	distal
'-CTCF+RAD21'	0.660208	distal
'-CTCF+RAD21'	0.416844	distal
'-CTCF+RAD21'	0.310709	distal
'-CTCF+RAD21'	0.310709	distal
'-CTCF+RAD21'	0.423288	distal
'-CTCF+RAD21'	0.411642	distal
'-CTCF+RAD21'	0.451846	distal
'-CTCF+RAD21'	0.212241	distal
'-CTCF+RAD21'	0.206674	distal
'-CTCF+RAD21'	0.346518	distal
'-CTCF+RAD21'	0.198408	distal
'-CTCF+RAD21'	0.456505	distal
'-CTCF+RAD21'	0.441046	distal
'-CTCF+RAD21'	0.621005	distal
'-CTCF+RAD21'	0.477218	distal
'-CTCF+RAD21'	0.633215	distal
'-CTCF+RAD21'	0.445883	distal
'-CTCF+RAD21'	0.445883	distal
'-CTCF+RAD21'	0.445883	distal
'-CTCF+RAD21'	0.445883	distal
'-CTCF+RAD21'	0.930757	distal
'-CTCF+RAD21'	0.658235	distal
'-CTCF+RAD21'	0.529662	distal
'-CTCF+RAD21'	0.296291	distal
'-CTCF+RAD21'	0.296291	distal
'-CTCF+RAD21'	0.727043	distal
'-CTCF+RAD21'	0.433284	distal
'-CTCF+RAD21'	0.644313	distal
'-CTCF+RAD21'	0.390302	distal
'-CTCF+RAD21'	0.137515	distal
'-CTCF+RAD21'	0.270182	distal
'-CTCF+RAD21'	0.167232	distal
'-CTCF+RAD21'	0.198231	distal
'-CTCF+RAD21'	0.477281	distal
'-CTCF+RAD21'	0.576281	distal
'-CTCF+RAD21'	0.804102	distal
'-CTCF+RAD21'	0.271425	distal
'-CTCF+RAD21'	0.402288	distal
'-CTCF+RAD21'	0.260187	distal
'-CTCF+RAD21'	0.144305	distal
'-CTCF+RAD21'	0.144305	distal
'-CTCF+RAD21'	0.173898	distal
'-CTCF+RAD21'	0.237595	distal
'-CTCF+RAD21'	0.327987	distal
'-CTCF+RAD21'	0.37717	distal
'-CTCF+RAD21'	0.319198	distal
'-CTCF+RAD21'	0.127822	distal
'-CTCF+RAD21'	0.300112	distal
'-CTCF+RAD21'	0.434864	distal
'-CTCF+RAD21'	0.121683	distal
'-CTCF+RAD21'	0.221185	distal
'-CTCF+RAD21'	0.289291	distal
'-CTCF+RAD21'	0.0816976	distal
'-CTCF+RAD21'	0.446625	distal
'-CTCF+RAD21'	0.110299	distal
'-CTCF+RAD21'	0.352947	distal
'-CTCF+RAD21'	0.46455	distal
'-CTCF+RAD21'	0.325503	distal
'-CTCF+RAD21'	0.446136	distal
'-CTCF+RAD21'	0.6039	distal
'-CTCF+RAD21'	0.422613	distal
'-CTCF+RAD21'	0.368838	distal
'-CTCF+RAD21'	0.372781	distal
'-CTCF+RAD21'	0.540696	distal
'-CTCF+RAD21'	0.147093	distal
'-CTCF+RAD21'	0.272038	distal
'-CTCF+RAD21'	0.189288	distal
'-CTCF+RAD21'	0.280516	distal
'-CTCF+RAD21'	0.330593	distal
'-CTCF+RAD21'	0.348683	distal
'-CTCF+RAD21'	0.423093	distal
'-CTCF+RAD21'	0.54471	distal
'-CTCF+RAD21'	0.496675	distal
'-CTCF+RAD21'	0.256346	distal
'-CTCF+RAD21'	0.256346	distal
'-CTCF+RAD21'	0.256346	distal
'-CTCF+RAD21'	0.558093	distal
'-CTCF+RAD21'	0.286277	distal
'-CTCF+RAD21'	0.826808	distal
'-CTCF+RAD21'	0.343587	distal
'-CTCF+RAD21'	0.371867	distal
'-CTCF+RAD21'	0.555195	distal
'-CTCF+RAD21'	0.282211	distal
'-CTCF+RAD21'	0.282211	distal
'-CTCF+RAD21'	0.431455	distal
'-CTCF+RAD21'	0.371568	distal
'-CTCF+RAD21'	0.302299	distal
'-CTCF+RAD21'	0.318805	distal
'-CTCF+RAD21'	0.272523	distal
'-CTCF+RAD21'	0.362256	distal
'-CTCF+RAD21'	0.664009	distal
'-CTCF+RAD21'	0.39754	distal
'-CTCF+RAD21'	0.375366	distal
'-CTCF+RAD21'	0.693406	distal
'-CTCF+RAD21'	0.256144	distal
'-CTCF+RAD21'	0.423333	distal
'-CTCF+RAD21'	0.299202	distal
'-CTCF+RAD21'	0.446959	distal
'-CTCF+RAD21'	0.375287	distal
'-CTCF+RAD21'	0.24684	distal
'-CTCF+RAD21'	0.439138	distal
'-CTCF+RAD21'	0.524823	distal
'-CTCF+RAD21'	0.613154	distal
'-CTCF+RAD21'	0.322635	distal
'-CTCF+RAD21'	0.322635	distal
'-CTCF+RAD21'	0.322635	distal
'-CTCF+RAD21'	0.343225	distal
'-CTCF+RAD21'	0.505261	distal
'-CTCF+RAD21'	0.505261	distal
'-CTCF+RAD21'	0.505261	distal
'-CTCF+RAD21'	0.505261	distal
'-CTCF+RAD21'	0.252875	distal
'-CTCF+RAD21'	0.423218	distal
'-CTCF+RAD21'	0.423218	distal
'-CTCF+RAD21'	0.423218	distal
'-CTCF+RAD21'	0.423218	distal
'-CTCF+RAD21'	0.423218	distal
'-CTCF+RAD21'	0.270792	distal
'-CTCF+RAD21'	0.456987	distal
'-CTCF+RAD21'	0.625292	distal
'-CTCF+RAD21'	0.625292	distal
'-CTCF+RAD21'	0.416885	distal
'-CTCF+RAD21'	0.668034	distal
'-CTCF-RAD21+promoter'	0.391394	distal
'-CTCF-RAD21+promoter'	0.277866	distal
'-CTCF-RAD21+promoter'	0.258321	distal
'-CTCF-RAD21+promoter'	0.258321	distal
'-CTCF-RAD21+promoter'	0.607157	distal
'-CTCF-RAD21+promoter'	0.331004	distal
'-CTCF-RAD21+promoter'	0.216022	distal
'-CTCF-RAD21+promoter'	0.216022	distal
'-CTCF-RAD21+promoter'	0.43342	distal
'-CTCF-RAD21+promoter'	0.43342	distal
'-CTCF-RAD21+promoter'	0.43342	distal
'-CTCF-RAD21+promoter'	0.43342	distal
'-CTCF-RAD21+promoter'	0.43342	distal
'-CTCF-RAD21+promoter'	0.23641	distal
'-CTCF-RAD21+promoter'	0.321943	distal
'-CTCF-RAD21+promoter'	0.176577	distal
'-CTCF-RAD21+promoter'	0.308969	distal
'-CTCF-RAD21+promoter'	0.39411	distal
'-CTCF-RAD21+promoter'	0.361861	distal
'-CTCF-RAD21+promoter'	0.475265	distal
'-CTCF-RAD21+promoter'	0.664782	distal
'-CTCF-RAD21+promoter'	0.56791	distal
'-CTCF-RAD21+promoter'	0.545596	distal
'-CTCF-RAD21+promoter'	0.545596	distal
'-CTCF-RAD21+promoter'	0.545596	distal
'-CTCF-RAD21+promoter'	0.807906	distal
'-CTCF-RAD21+promoter'	0.807906	distal
'-CTCF-RAD21+promoter'	0.807906	distal
'-CTCF-RAD21+promoter'	0.807906	distal
'-CTCF-RAD21+promoter'	0.534321	distal
'-CTCF-RAD21+promoter'	0.534321	distal
'-CTCF-RAD21+promoter'	0.582077	distal
'-CTCF-RAD21+promoter'	0.582077	distal
'-CTCF-RAD21+promoter'	0.350206	distal
'-CTCF-RAD21+promoter'	0.407706	distal
'-CTCF-RAD21+promoter'	0.393225	distal
'-CTCF-RAD21+promoter'	0.393225	distal
'-CTCF-RAD21+promoter'	0.393225	distal
'-CTCF-RAD21+promoter'	0.650409	distal
'-CTCF-RAD21+promoter'	0.272849	distal
'-CTCF-RAD21+promoter'	0.43153	distal
'-CTCF-RAD21+promoter'	0.381477	distal
'-CTCF-RAD21+promoter'	0.3373	distal
'-CTCF-RAD21+promoter'	0.3373	distal
'-CTCF-RAD21+promoter'	0.212013	distal
'-CTCF-RAD21+promoter'	0.265875	distal
'-CTCF-RAD21+promoter'	0.361248	distal
'-CTCF-RAD21+promoter'	0.185931	distal
'-CTCF-RAD21+promoter'	0.214838	distal
'-CTCF-RAD21+promoter'	0.237046	distal
'-CTCF-RAD21+promoter'	0.110739	distal
'-CTCF-RAD21+promoter'	0.236827	distal
'-CTCF-RAD21+promoter'	0.181272	distal
'-CTCF-RAD21+promoter'	0.382074	distal
'-CTCF-RAD21+promoter'	0.168287	distal
'-CTCF-RAD21+promoter'	0.294475	distal
'-CTCF-RAD21+promoter'	0.225491	distal
'-CTCF-RAD21+promoter'	0.382025	distal
'-CTCF-RAD21+promoter'	0.284386	distal
'-CTCF-RAD21+promoter'	0.373847	distal
'-CTCF-RAD21+promoter'	0.366981	distal
'-CTCF-RAD21+promoter'	0.484026	distal
'-CTCF-RAD21+promoter'	0.427309	distal
'-CTCF-RAD21+promoter'	0.194283	distal
'-CTCF-RAD21+promoter'	0.413214	distal
'-CTCF-RAD21+promoter'	0.391411	distal
'-CTCF-RAD21+promoter'	0.257094	distal
'-CTCF-RAD21+promoter'	0.632311	distal
'-CTCF-RAD21+promoter'	0.639355	distal
'-CTCF-RAD21+promoter'	0.361815	distal
'-CTCF-RAD21+promoter'	0.238746	distal
'-CTCF-RAD21+promoter'	0.214783	distal
'-CTCF-RAD21+promoter'	0.573919	distal
'-CTCF-RAD21+promoter'	0.429176	distal
'-CTCF-RAD21+promoter'	0.471611	distal
'-CTCF-RAD21+promoter'	0.35266	distal
'-CTCF-RAD21+promoter'	0.411679	distal
'-CTCF-RAD21+promoter'	0.314175	distal
'-CTCF-RAD21+promoter'	0.247292	distal
'-CTCF-RAD21+promoter'	0.298419	distal
'-CTCF-RAD21+promoter'	0.246869	distal
'-CTCF-RAD21+promoter'	0.267175	distal
'-CTCF-RAD21+promoter'	0.120742	distal
'-CTCF-RAD21+promoter'	0.364244	distal
'-CTCF-RAD21+promoter'	0.230361	distal
'-CTCF-RAD21+promoter'	0.241727	distal
'-CTCF-RAD21+promoter'	0.465135	distal
'-CTCF-RAD21+promoter'	0.200079	distal
'-CTCF-RAD21+promoter'	0.611802	distal
'-CTCF-RAD21+promoter'	0.254166	distal
'-CTCF-RAD21+promoter'	0.254166	distal
'-CTCF-RAD21+promoter'	0.160528	proximal
'-CTCF-RAD21+promoter'	0.163254	proximal
'-CTCF-RAD21+promoter'	0.163254	proximal
'-CTCF-RAD21+promoter'	0.13766	proximal
'-CTCF-RAD21+promoter'	0.228567	proximal
'-CTCF-RAD21+promoter'	0.331238	distal
'-CTCF-RAD21+promoter'	0.269906	distal
'-CTCF-RAD21+promoter'	0.488962	distal
'-CTCF-RAD21+promoter'	0.581047	distal
'-CTCF-RAD21+promoter'	0.455961	distal
'-CTCF-RAD21+promoter'	0.455961	distal
'-CTCF-RAD21+promoter'	0.410722	distal
'-CTCF-RAD21+promoter'	0.212551	distal
'-CTCF-RAD21+promoter'	0.326657	distal
'-CTCF-RAD21+promoter'	0.326657	distal
'-CTCF-RAD21+promoter'	0.326669	distal
'-CTCF-RAD21+promoter'	0.764713	distal
'-CTCF-RAD21+promoter'	0.405093	distal
'-CTCF-RAD21+promoter'	0.472139	distal
'-CTCF-RAD21+promoter'	0.301878	distal
'-CTCF-RAD21+promoter'	0.484055	distal
'-CTCF-RAD21+promoter'	0.467814	distal
'-CTCF-RAD21+promoter'	0.405903	distal
'-CTCF-RAD21+promoter'	0.327814	distal
'-CTCF-RAD21+promoter'	0.518464	distal
'-CTCF-RAD21+promoter'	0.318614	distal
'-CTCF-RAD21+promoter'	0.403322	distal
'-CTCF-RAD21+promoter'	0.427301	distal
'-CTCF-RAD21+promoter'	0.417457	distal
'-CTCF-RAD21+promoter'	0.337505	distal
'-CTCF-RAD21+promoter'	0.338069	distal
'-CTCF-RAD21+promoter'	0.204936	distal
'-CTCF-RAD21+promoter'	0.338489	distal
'-CTCF-RAD21+promoter'	0.237842	distal
'-CTCF-RAD21+promoter'	0.199544	distal
'-CTCF-RAD21+promoter'	0.345999	distal
'-CTCF-RAD21+promoter'	0.296565	distal
'-CTCF-RAD21+promoter'	0.464644	distal
'-CTCF-RAD21+promoter'	0.301405	distal
'-CTCF-RAD21+promoter'	0.390275	distal
'-CTCF-RAD21+promoter'	0.175435	distal
'-CTCF-RAD21+promoter'	0.428043	distal
'-CTCF-RAD21+promoter'	0.393323	distal
'-CTCF-RAD21+promoter'	0.332953	distal
'-CTCF-RAD21+promoter'	0.300952	distal
'-CTCF-RAD21+promoter'	0.30154	distal
'-CTCF-RAD21+promoter'	0.27275	distal
'-CTCF-RAD21+promoter'	0.233497	distal
'-CTCF-RAD21+promoter'	0.401919	distal
'-CTCF-RAD21+promoter'	0.295691	distal
'-CTCF-RAD21+promoter'	0.21735	distal
'-CTCF-RAD21+promoter'	0.147611	distal
'-CTCF-RAD21+promoter'	0.15689	distal
'-CTCF-RAD21+promoter'	0.0939622	distal
'-CTCF-RAD21+promoter'	0.375341	distal
'-CTCF-RAD21+promoter'	0.216007	distal
'-CTCF-RAD21+promoter'	0.307713	distal
'-CTCF-RAD21+promoter'	0.241616	distal
'-CTCF-RAD21+promoter'	0.239927	distal
'-CTCF-RAD21+promoter'	0.210331	distal
'-CTCF-RAD21+promoter'	0.111666	distal
'-CTCF-RAD21+promoter'	0.258771	distal
'-CTCF+RAD21+promoter'	0.367994	distal
'-CTCF+RAD21+promoter'	0.300864	distal
'-CTCF+RAD21+promoter'	0.181762	distal
'-CTCF+RAD21+promoter'	0.181762	distal
'-CTCF+RAD21+promoter'	0.178819	distal
'-CTCF+RAD21+promoter'	0.178819	distal
'-CTCF+RAD21+promoter'	0.42502	distal
'-CTCF+RAD21+promoter'	0.112365	distal
'-CTCF+RAD21+promoter'	0.195286	distal
'-CTCF+RAD21+promoter'	0.300282	distal
'-CTCF+RAD21+promoter'	0.300282	distal
'-CTCF+RAD21+promoter'	0.391274	distal
'-CTCF+RAD21+promoter'	0.0815787	distal
'-CTCF+RAD21+promoter'	0.342396	distal
'-CTCF+RAD21+promoter'	0.342396	distal
'-CTCF+RAD21+promoter'	0.342396	distal
'-CTCF+RAD21+promoter'	0.158512	distal
'-CTCF+RAD21+promoter'	0.61386	distal
'-CTCF+RAD21+promoter'	0.306834	distal
'-CTCF+RAD21+promoter'	0.0990987	proximal
'-CTCF+RAD21+promoter'	0.164789	proximal
'-CTCF+RAD21+promoter'	0.17636	proximal
'-CTCF+RAD21+promoter'	0.159215	proximal
'-CTCF+RAD21+promoter'	0.245772	proximal
'-CTCF+RAD21+promoter'	0.106048	proximal
'-CTCF+RAD21+promoter'	0.202912	proximal
'-CTCF+RAD21+promoter'	0.0778799	proximal
'-CTCF+RAD21+promoter'	0.0936483	proximal
'-CTCF+RAD21+promoter'	0.406869	distal
'-CTCF+RAD21+promoter'	0.406869	distal
'-CTCF+RAD21+promoter'	0.406869	distal
'-CTCF+RAD21+promoter'	0.406869	distal
'-CTCF+RAD21+promoter'	0.406869	distal
'-CTCF+RAD21+promoter'	0.251731	distal
'-CTCF+RAD21+promoter'	0.159069	distal
'-CTCF+RAD21+promoter'	0.176392	distal
'-CTCF+RAD21+promoter'	0.176392	distal
'-CTCF+RAD21+promoter'	0.218103	distal
'-CTCF+RAD21+promoter'	0.249542	distal
'-CTCF+RAD21+promoter'	0.23805	distal
'-CTCF+RAD21+promoter'	0.444969	distal
'-CTCF+RAD21+promoter'	0.563929	distal
'-CTCF+RAD21+promoter'	0.21089	distal
'-CTCF+RAD21+promoter'	0.468616	distal
'-CTCF+RAD21+promoter'	0.218302	distal
'-CTCF+RAD21+promoter'	0.0294895	distal
'-CTCF+RAD21+promoter'	0.392284	distal
'-CTCF+RAD21+promoter'	0.171295	distal
'-CTCF+RAD21+promoter'	0.134578	distal
'-CTCF+RAD21+promoter'	0.373988	distal
'-CTCF+RAD21+promoter'	0.557057	distal
'-CTCF+RAD21+promoter'	0.557057	distal
'-CTCF+RAD21+promoter'	0.663217	distal
'-CTCF+RAD21+promoter'	0.325396	distal
'-CTCF+RAD21+promoter'	0.218246	distal
'-CTCF+RAD21+promoter'	0.270951	distal
'-CTCF+RAD21+promoter'	0.270951	distal
'-CTCF+RAD21+promoter'	0.130657	distal
'-CTCF+RAD21+promoter'	0.226339	distal
'-CTCF+RAD21+promoter'	0.156955	distal
'-CTCF+RAD21+promoter'	0.428159	distal
'-CTCF+RAD21+promoter'	0.428159	distal
'-CTCF+RAD21+promoter'	0.191175	distal
'-CTCF+RAD21+promoter'	0.415342	distal
'-CTCF+RAD21+promoter'	0.294993	distal
'-CTCF+RAD21+promoter'	0.226114	distal
'-CTCF+RAD21+promoter'	0.294332	distal
'-CTCF+RAD21+promoter'	0.197895	distal
'-CTCF+RAD21+promoter'	0.359223	distal
'-CTCF+RAD21+promoter'	0.263115	distal
'-CTCF+RAD21+promoter'	0.332864	distal
'-CTCF+RAD21+promoter'	0.370834	distal
'-CTCF+RAD21+promoter'	0.523369	distal
'-CTCF+RAD21+promoter'	0.279995	distal
'-CTCF+RAD21+promoter'	0.682044	distal
'-CTCF+RAD21+promoter'	0.18408	distal
'-CTCF+RAD21+promoter'	0.380514	distal
'-CTCF+RAD21+promoter'	0.298088	distal
'-CTCF-RAD21+promoter'	0.175313	proximal
'-CTCF-RAD21+promoter'	0.293342	proximal
'-CTCF-RAD21+promoter'	0.186918	proximal
'-CTCF-RAD21+promoter'	0.110191	proximal
'-CTCF-RAD21+promoter'	0.153188	proximal
'-CTCF-RAD21+promoter'	0.133278	proximal
'-CTCF-RAD21+promoter'	0.217147	proximal
'-CTCF-RAD21+promoter'	0.125734	proximal
'-CTCF-RAD21+promoter'	0.125734	proximal
'-CTCF-RAD21+promoter'	0.125734	proximal
'-CTCF-RAD21+promoter'	0.305237	distal
'-CTCF-RAD21+promoter'	0.295411	distal
'-CTCF-RAD21+promoter'	0.127022	distal
'-CTCF-RAD21+promoter'	0.522481	distal
'-CTCF-RAD21+promoter'	0.234011	distal
'-CTCF-RAD21+promoter'	0.377482	distal
'-CTCF-RAD21+promoter'	0.309442	distal
'-CTCF-RAD21+promoter'	0.227095	distal
'-CTCF-RAD21+promoter'	0.265481	distal
'-CTCF-RAD21+promoter'	0.260863	distal
'-CTCF-RAD21+promoter'	0.351496	distal
'-CTCF-RAD21+promoter'	0.0507413	distal
'-CTCF-RAD21+promoter'	0.20521	distal
'-CTCF-RAD21+promoter'	0.161252	distal
'-CTCF-RAD21+promoter'	0.161252	distal
'-CTCF-RAD21+promoter'	0.235117	distal
'-CTCF-RAD21+promoter'	0.361511	distal
'-CTCF-RAD21+promoter'	0.178765	distal
'-CTCF-RAD21+promoter'	0.323578	distal
'-CTCF-RAD21+promoter'	0.365465	distal
'-CTCF-RAD21+promoter'	0.236052	distal
'-CTCF-RAD21+promoter'	0.42131	distal
'-CTCF-RAD21+promoter'	0.266631	distal
'-CTCF-RAD21+promoter'	0.266631	distal
'-CTCF-RAD21+promoter'	0.190246	proximal
'-CTCF-RAD21+promoter'	0.221643	proximal
'-CTCF-RAD21+promoter'	0.201409	proximal
'-CTCF-RAD21+promoter'	0.178803	proximal
'-CTCF-RAD21+promoter'	0.237591	proximal
'-CTCF-RAD21+promoter'	0.0845433	proximal
[truncated: 87,644 more rows]

## Sheet: Ext.Dat.8C
distance	condition
0.342255	'+promoter+RAD21'
0.231762	'+promoter+RAD21'
0.264988	'+promoter+RAD21'
0.118784	'+promoter+RAD21'
0.0502607	'+promoter+RAD21'
0.711045	'+promoter+RAD21'
0.300708	'+promoter+RAD21'
0.41472	'+promoter+RAD21'
0.474238	'+promoter+RAD21'
0.500154	'+promoter+RAD21'
0.322573	'+promoter+RAD21'
0.155737	'+promoter+RAD21'
0.561485	'+promoter+RAD21'
0.589465	'+promoter+RAD21'
0.690054	'+promoter+RAD21'
0.192863	'+promoter+RAD21'
0.513679	'+promoter+RAD21'
0.266524	'+promoter+RAD21'
0.2296	'+promoter+RAD21'
0.31786	'+promoter+RAD21'
0.65992	'+promoter+RAD21'
0.363733	'+promoter+RAD21'
0.359079	'+promoter+RAD21'
0.298259	'+promoter+RAD21'
0.320495	'+promoter+RAD21'
0.391359	'+promoter+RAD21'
0.358982	'+promoter+RAD21'
0.420824	'+promoter+RAD21'
0.41216	'+promoter+RAD21'
0.323391	'+promoter+RAD21'
0.531162	'+promoter+RAD21'
0.297609	'+promoter+RAD21'
0.311766	'+promoter+RAD21'
0.145962	'+promoter+RAD21'
0.175957	'+promoter+RAD21'
0.178678	'+promoter+RAD21'
0.250906	'+promoter+RAD21'
0.402473	'+promoter+RAD21'
0.51617	'+promoter+RAD21'
0.33214	'+promoter+RAD21'
0.532518	'+promoter+RAD21'
0.294943	'+promoter+RAD21'
0.470341	'+promoter+RAD21'
0.313978	'+promoter+RAD21'
0.297708	'+promoter+RAD21'
0.120516	'+promoter+RAD21'
0.350285	'+promoter+RAD21'
0.120835	'+promoter+RAD21'
0.587179	'+promoter+RAD21'
0.219305	'+promoter+RAD21'
0.276958	'+promoter+RAD21'
0.191052	'+promoter+RAD21'
0.10008	'+promoter+RAD21'
0.642361	'+promoter+RAD21'
0.197679	'+promoter+RAD21'
0.288966	'+promoter+RAD21'
0.414367	'+promoter+RAD21'
0.297276	'+promoter+RAD21'
0.162355	'+promoter+RAD21'
0.302245	'+promoter+RAD21'
0.389512	'+promoter+RAD21'
0.44774	'+promoter+RAD21'
0.321095	'+promoter+RAD21'
0.475679	'+promoter+RAD21'
0.179016	'+promoter+RAD21'
0.320567	'+promoter+RAD21'
0.292144	'+promoter+RAD21'
0.470526	'+promoter+RAD21'
0.392662	'+promoter+RAD21'
0.337658	'+promoter+RAD21'
0.756487	'+promoter+RAD21'
0.420779	'+promoter+RAD21'
0.458748	'+promoter+RAD21'
0.86186	'+promoter+RAD21'
0.221729	'+promoter+RAD21'
0.239038	'+promoter+RAD21'
0.415222	'+promoter+RAD21'
0.333335	'+promoter+RAD21'
0.353984	'+promoter+RAD21'
0.365535	'+promoter+RAD21'
0.0802243	'+promoter+RAD21'
0.216393	'+promoter+RAD21'
0.194326	'+promoter+RAD21'
0.2247	'+promoter+RAD21'
0.447724	'+promoter+RAD21'
0.471958	'+promoter+RAD21'
0.209056	'+promoter+RAD21'
0.525442	'+promoter+RAD21'
0.208173	'+promoter+RAD21'
0.332499	'+promoter+RAD21'
0.365656	'+promoter+RAD21'
0.13567	'+promoter+RAD21'
0.685803	'+promoter+RAD21'
0.274452	'+promoter+RAD21'
0.454675	'+promoter+RAD21'
0.416604	'+promoter+RAD21'
0.548599	'+promoter+RAD21'
0.57131	'+promoter+RAD21'
0.559088	'+promoter+RAD21'
0.213411	'+promoter+RAD21'
0.42445	'+promoter+RAD21'
0.608792	'+promoter+RAD21'
0.501607	'+promoter+RAD21'
0.665848	'+promoter+RAD21'
0.419315	'+promoter+RAD21'
0.633379	'+promoter+RAD21'
0.344345	'+promoter+RAD21'
0.562501	'+promoter+RAD21'
0.402728	'+promoter+RAD21'
0.439014	'+promoter+RAD21'
0.239871	'+promoter+RAD21'
0.470889	'+promoter+RAD21'
0.291699	'+promoter+RAD21'
0.416798	'+promoter+RAD21'
0.17946	'+promoter+RAD21'
0.43809	'+promoter+RAD21'
0.581866	'+promoter+RAD21'
0.31947	'+promoter+RAD21'
0.402169	'+promoter+RAD21'
0.355733	'+promoter+RAD21'
0.268939	'+promoter+RAD21'
0.349529	'+promoter+RAD21'
0.779297	'+promoter+RAD21'
1.56716	'+promoter+RAD21'
0.494686	'+promoter+RAD21'
1.01392	'+promoter+RAD21'
1.09943	'+promoter+RAD21'
0.962841	'+promoter+RAD21'
0.527262	'+promoter+RAD21'
0.688106	'+promoter+RAD21'
1.04795	'+promoter+RAD21'
0.50354	'+promoter+RAD21'
0.22808	'+promoter+RAD21'
0.179512	'+promoter+RAD21'
0.254209	'+promoter+RAD21'
0.496598	'+promoter+RAD21'
0.0954708	'+promoter+RAD21'
0.0963344	'+promoter+RAD21'
0.39067	'-promoter+RAD21'
0.332365	'-promoter+RAD21'
0.414676	'-promoter+RAD21'
0.216856	'-promoter+RAD21'
0.301523	'-promoter+RAD21'
0.28353	'-promoter+RAD21'
0.250845	'-promoter+RAD21'
0.189009	'-promoter+RAD21'
0.173112	'-promoter+RAD21'
0.217971	'-promoter+RAD21'
0.215926	'-promoter+RAD21'
0.250145	'-promoter+RAD21'
0.308607	'-promoter+RAD21'
0.187421	'-promoter+RAD21'
0.205508	'-promoter+RAD21'
0.204662	'-promoter+RAD21'
0.150864	'-promoter+RAD21'
0.54945	'-promoter+RAD21'
0.365278	'-promoter+RAD21'
0.10058	'-promoter+RAD21'
0.131438	'-promoter+RAD21'
0.1859	'-promoter+RAD21'
0.148709	'-promoter+RAD21'
0.313837	'-promoter+RAD21'
0.25826	'-promoter+RAD21'
0.175441	'-promoter+RAD21'
0.255981	'-promoter+RAD21'
0.200654	'-promoter+RAD21'
0.152784	'-promoter+RAD21'
0.0995398	'-promoter+RAD21'
0.138214	'-promoter+RAD21'
0.107313	'-promoter+RAD21'
0.0574345	'-promoter+RAD21'
0.183704	'-promoter+RAD21'
0.0680146	'-promoter+RAD21'
0.261579	'-promoter+RAD21'
0.174288	'-promoter+RAD21'
0.225477	'-promoter+RAD21'
0.277266	'-promoter+RAD21'
0.259854	'-promoter+RAD21'
0.242872	'-promoter+RAD21'
0.367696	'+promoter-RAD21'
0.27746	'+promoter-RAD21'
0.419241	'+promoter-RAD21'
0.417646	'+promoter-RAD21'
0.342439	'+promoter-RAD21'
0.403665	'+promoter-RAD21'
0.42378	'+promoter-RAD21'
0.366041	'+promoter-RAD21'
0.411483	'+promoter-RAD21'
0.354808	'+promoter-RAD21'
0.31493	'+promoter-RAD21'
0.24908	'+promoter-RAD21'
0.0858653	'+promoter-RAD21'
0.291749	'+promoter-RAD21'
0.491858	'+promoter-RAD21'
0.197099	'+promoter-RAD21'
0.127867	'+promoter-RAD21'
0.296028	'+promoter-RAD21'
0.162928	'+promoter-RAD21'
0.497135	'+promoter-RAD21'
0.411526	'+promoter-RAD21'
0.293395	'+promoter-RAD21'
0.340923	'+promoter-RAD21'
0.199432	'+promoter-RAD21'
0.436014	'+promoter-RAD21'
0.143574	'+promoter-RAD21'
0.248122	'+promoter-RAD21'
0.22488	'+promoter-RAD21'
0.300316	'+promoter-RAD21'
0.382913	'+promoter-RAD21'
0.328444	'+promoter-RAD21'
0.445101	'+promoter-RAD21'
0.371187	'+promoter-RAD21'
0.211519	'+promoter-RAD21'
0.249192	'+promoter-RAD21'
0.123969	'+promoter-RAD21'
0.165532	'+promoter-RAD21'
0.180453	'+promoter-RAD21'
0.453237	'+promoter-RAD21'
0.33685	'+promoter-RAD21'
0.337831	'+promoter-RAD21'
0.426397	'+promoter-RAD21'
0.217403	'+promoter-RAD21'
0.371785	'+promoter-RAD21'
0.223734	'+promoter-RAD21'
0.38334	'+promoter-RAD21'
0.357482	'+promoter-RAD21'
0.285732	'+promoter-RAD21'
0.240787	'+promoter-RAD21'
0.211105	'+promoter-RAD21'
0.165561	'+promoter-RAD21'
0.243404	'+promoter-RAD21'
0.332343	'+promoter-RAD21'
0.289665	'+promoter-RAD21'
0.103075	'+promoter-RAD21'
0.329057	'+promoter-RAD21'
0.157744	'+promoter-RAD21'
0.152133	'+promoter-RAD21'
0.137697	'+promoter-RAD21'
0.164757	'+promoter-RAD21'
0.197925	'+promoter-RAD21'
0.171231	'+promoter-RAD21'
0.304379	'+promoter-RAD21'
0.263678	'+promoter-RAD21'
0.22003	'+promoter-RAD21'
0.0995833	'+promoter-RAD21'
0.0487329	'+promoter-RAD21'
0.151501	'+promoter-RAD21'
0.0862934	'+promoter-RAD21'
0.170447	'+promoter-RAD21'
0.0992476	'+promoter-RAD21'
0.198942	'+promoter-RAD21'
0.320327	'+promoter-RAD21'
0.279325	'+promoter-RAD21'
0.145323	'+promoter-RAD21'
0.248927	'+promoter-RAD21'
0.340749	'+promoter-RAD21'
0.175147	'+promoter-RAD21'
0.0973134	'+promoter-RAD21'
0.445725	'+promoter-RAD21'
0.241272	'+promoter-RAD21'
0.1858	'+promoter-RAD21'
0.229528	'+promoter-RAD21'
0.386723	'+promoter-RAD21'
0.166811	'+promoter-RAD21'
0.151985	'+promoter-RAD21'
0.467987	'+promoter-RAD21'
0.55338	'+promoter-RAD21'
0.397931	'+promoter-RAD21'
0.243361	'+promoter-RAD21'
0.512004	'+promoter-RAD21'
0.26666	'+promoter-RAD21'
0.236968	'+promoter-RAD21'
0.109931	'+promoter-RAD21'
0.284279	'+promoter-RAD21'
0.0944156	'+promoter-RAD21'
0.146253	'+promoter-RAD21'
0.144957	'+promoter-RAD21'
0.0566385	'+promoter-RAD21'
0.198675	'+promoter-RAD21'
0.372029	'+promoter-RAD21'
0.223762	'+promoter-RAD21'
0.258575	'+promoter-RAD21'
0.0843722	'+promoter-RAD21'
0.119491	'+promoter-RAD21'
0.0970126	'+promoter-RAD21'
0.092863	'+promoter-RAD21'
0.0522995	'+promoter-RAD21'
0.348672	'+promoter-RAD21'
0.258813	'+promoter-RAD21'
0.416865	'+promoter-RAD21'
0.43574	'+promoter-RAD21'
0.274155	'+promoter-RAD21'
0.246137	'+promoter-RAD21'
0.403857	'+promoter-RAD21'
0.584079	'+promoter-RAD21'
0.15013	'+promoter-RAD21'
0.410205	'+promoter-RAD21'
0.238156	'+promoter-RAD21'
0.317598	'+promoter-RAD21'
0.31334	'+promoter-RAD21'
0.46273	'+promoter-RAD21'
0.44018	'+promoter-RAD21'
0.575747	'+promoter-RAD21'
0.465239	'+promoter-RAD21'
0.363764	'+promoter-RAD21'
0.288675	'+promoter-RAD21'
0.290162	'+promoter-RAD21'
0.231415	'+promoter-RAD21'
0.284423	'+promoter-RAD21'
0.279303	'+promoter-RAD21'
0.156446	'+promoter-RAD21'
0.250791	'+promoter-RAD21'
0.191364	'+promoter-RAD21'
0.178408	'+promoter-RAD21'
0.319823	'+promoter-RAD21'
0.240785	'+promoter-RAD21'
0.22655	'+promoter-RAD21'
0.462307	'+promoter-RAD21'
0.50535	'+promoter-RAD21'
0.476652	'+promoter-RAD21'
0.532944	'+promoter-RAD21'
0.656992	'+promoter-RAD21'
0.396989	'+promoter-RAD21'
0.431033	'+promoter-RAD21'
0.470727	'+promoter-RAD21'
0.654642	'+promoter-RAD21'
0.926925	'+promoter-RAD21'
0.338945	'+promoter-RAD21'
0.591428	'+promoter-RAD21'
0.56935	'+promoter-RAD21'
0.416468	'+promoter-RAD21'
0.469943	'+promoter-RAD21'
0.690451	'+promoter-RAD21'
0.419112	'+promoter-RAD21'
0.364168	'+promoter-RAD21'
0.41746	'+promoter-RAD21'
0.608006	'+promoter-RAD21'
0.470978	'+promoter-RAD21'
0.356303	'+promoter-RAD21'
0.248898	'+promoter-RAD21'
0.250003	'+promoter-RAD21'
0.386162	'+promoter-RAD21'
0.290927	'+promoter-RAD21'
0.273399	'+promoter-RAD21'
0.266606	'+promoter-RAD21'
0.276429	'+promoter-RAD21'
0.33856	'+promoter-RAD21'
0.322324	'+promoter-RAD21'
0.285336	'+promoter-RAD21'
0.135936	'+promoter-RAD21'
0.400293	'+promoter-RAD21'
0.432675	'+promoter-RAD21'
0.340225	'+promoter-RAD21'
0.648657	'+promoter-RAD21'
0.541511	'+promoter-RAD21'
0.743141	'+promoter-RAD21'
0.414328	'+promoter-RAD21'
0.576364	'+promoter-RAD21'
0.440971	'+promoter-RAD21'
0.521282	'+promoter-RAD21'
0.648724	'+promoter-RAD21'
0.373758	'+promoter-RAD21'
0.476627	'+promoter-RAD21'
0.457458	'+promoter-RAD21'
0.224252	'+promoter-RAD21'
0.515972	'+promoter-RAD21'
0.245825	'+promoter-RAD21'
0.339425	'+promoter-RAD21'
0.135963	'+promoter-RAD21'
0.0597605	'+promoter-RAD21'
0.280238	'+promoter-RAD21'
0.414142	'+promoter-RAD21'
0.452303	'+promoter-RAD21'
0.499297	'+promoter-RAD21'
0.337446	'+promoter-RAD21'
0.382704	'+promoter-RAD21'
0.418408	'+promoter-RAD21'
0.547311	'+promoter-RAD21'
0.393835	'+promoter-RAD21'
0.439586	'+promoter-RAD21'
0.21156	'+promoter-RAD21'
0.153814	'+promoter-RAD21'
0.530133	'+promoter-RAD21'
0.22486	'+promoter-RAD21'
0.3939	'+promoter-RAD21'
0.130814	'+promoter-RAD21'
0.260525	'+promoter-RAD21'
0.312692	'+promoter-RAD21'
0.27574	'+promoter-RAD21'
0.201677	'+promoter-RAD21'
0.369773	'+promoter-RAD21'
0.260265	'+promoter-RAD21'
0.267901	'+promoter-RAD21'
0.136884	'+promoter-RAD21'
0.157548	'+promoter-RAD21'
0.170958	'+promoter-RAD21'
0.59372	'+promoter-RAD21'
0.679052	'+promoter-RAD21'
0.165488	'+promoter-RAD21'
0.179714	'+promoter-RAD21'
0.175228	'+promoter-RAD21'
0.183242	'+promoter-RAD21'
0.326063	'+promoter-RAD21'
0.179991	'+promoter-RAD21'
0.26468	'+promoter-RAD21'
0.132808	'+promoter-RAD21'
0.261501	'+promoter-RAD21'
0.301595	'+promoter-RAD21'
0.319285	'+promoter-RAD21'
0.244158	'+promoter-RAD21'
0.210115	'+promoter-RAD21'
0.37135	'+promoter-RAD21'
0.223137	'+promoter-RAD21'
0.228502	'+promoter-RAD21'
0.179628	'+promoter-RAD21'
0.105126	'+promoter-RAD21'
0.20783	'+promoter-RAD21'
0.381685	'+promoter-RAD21'
0.27098	'+promoter-RAD21'
0.46939	'+promoter-RAD21'
0.418213	'+promoter-RAD21'
0.296134	'+promoter-RAD21'
0.186317	'+promoter-RAD21'
0.0750928	'+promoter-RAD21'
0.131294	'+promoter-RAD21'
0.107843	'+promoter-RAD21'
0.165683	'+promoter-RAD21'
0.287132	'+promoter-RAD21'
0.205459	'+promoter-RAD21'
0.242106	'+promoter-RAD21'
0.345983	'+promoter-RAD21'
0.158455	'+promoter-RAD21'
0.336714	'+promoter-RAD21'
0.287077	'+promoter-RAD21'
0.310639	'+promoter-RAD21'
0.337141	'+promoter-RAD21'
0.346149	'+promoter-RAD21'
0.242628	'+promoter-RAD21'
0.459462	'+promoter-RAD21'
0.382405	'+promoter-RAD21'
0.310642	'+promoter-RAD21'
0.452652	'+promoter-RAD21'
0.409148	'+promoter-RAD21'
0.233717	'+promoter-RAD21'
0.232847	'+promoter-RAD21'
0.269755	'+promoter-RAD21'
0.187711	'+promoter-RAD21'
0.297272	'+promoter-RAD21'
0.472278	'+promoter-RAD21'
0.217298	'+promoter-RAD21'
0.304308	'+promoter-RAD21'
0.124058	'+promoter-RAD21'
0.218358	'+promoter-RAD21'
0.163407	'+promoter-RAD21'
0.223299	'+promoter-RAD21'
0.323797	'+promoter-RAD21'
0.366657	'+promoter-RAD21'
0.337096	'+promoter-RAD21'
0.316394	'+promoter-RAD21'
0.252511	'+promoter-RAD21'
0.198094	'+promoter-RAD21'
0.272727	'+promoter-RAD21'
0.113071	'+promoter-RAD21'
0.0592921	'+promoter-RAD21'
0.194407	'+promoter-RAD21'
0.283616	'+promoter-RAD21'
0.23354	'+promoter-RAD21'
0.427389	'+promoter-RAD21'
0.376713	'+promoter-RAD21'
0.547056	'+promoter-RAD21'
0.464501	'+promoter-RAD21'
0.573624	'+promoter-RAD21'
0.437057	'+promoter-RAD21'
0.199916	'+promoter-RAD21'
0.190964	'+promoter-RAD21'
0.148419	'+promoter-RAD21'
0.297125	'+promoter-RAD21'
0.286325	'+promoter-RAD21'
0.317177	'+promoter-RAD21'
0.308601	'+promoter-RAD21'
0.256821	'+promoter-RAD21'
0.233164	'+promoter-RAD21'
0.368616	'+promoter-RAD21'
0.489823	'+promoter-RAD21'
0.361301	'+promoter-RAD21'
0.366785	'+promoter-RAD21'
0.642707	'+promoter-RAD21'
0.409781	'+promoter-RAD21'
0.380412	'+promoter-RAD21'
0.474215	'+promoter-RAD21'
0.316046	'+promoter-RAD21'
0.366479	'+promoter-RAD21'
0.183948	'+promoter-RAD21'
0.232501	'+promoter-RAD21'
0.628645	'+promoter-RAD21'
0.286983	'+promoter-RAD21'
0.211231	'+promoter-RAD21'
0.455616	'+promoter-RAD21'
0.205656	'+promoter-RAD21'
0.227416	'+promoter-RAD21'
0.352836	'+promoter-RAD21'
0.356519	'+promoter-RAD21'
0.666111	'+promoter-RAD21'
0.625849	'+promoter-RAD21'
0.393235	'+promoter-RAD21'
0.191855	'+promoter-RAD21'
0.442624	'+promoter-RAD21'
0.30712	'+promoter-RAD21'
0.370869	'+promoter-RAD21'
0.303083	'+promoter-RAD21'
0.288341	'+promoter-RAD21'
0.32905	'+promoter-RAD21'
0.445551	'+promoter-RAD21'
0.29627	'+promoter-RAD21'
0.429585	'+promoter-RAD21'
0.30007	'+promoter-RAD21'
0.304205	'+promoter-RAD21'
0.405816	'-promoter-RAD21'
0.550769	'-promoter-RAD21'
0.672279	'-promoter-RAD21'
0.506406	'-promoter-RAD21'
0.300036	'-promoter-RAD21'
0.376291	'-promoter-RAD21'
0.393201	'-promoter-RAD21'
0.356092	'-promoter-RAD21'
0.355915	'-promoter-RAD21'
0.407774	'-promoter-RAD21'
0.377878	'-promoter-RAD21'
0.423285	'-promoter-RAD21'
0.313385	'-promoter-RAD21'
0.29594	'-promoter-RAD21'
0.389334	'-promoter-RAD21'
0.646868	'-promoter-RAD21'
0.500872	'-promoter-RAD21'
0.348886	'-promoter-RAD21'
0.377622	'-promoter-RAD21'
0.51208	'-promoter-RAD21'
0.393844	'-promoter-RAD21'
0.355633	'-promoter-RAD21'
0.43434	'-promoter-RAD21'
0.518554	'-promoter-RAD21'
0.498939	'-promoter-RAD21'
0.586036	'-promoter-RAD21'
0.702517	'-promoter-RAD21'
0.461456	'-promoter-RAD21'
0.533036	'-promoter-RAD21'
0.55244	'-promoter-RAD21'
0.519059	'-promoter-RAD21'
0.610202	'-promoter-RAD21'
0.611346	'-promoter-RAD21'
0.625261	'-promoter-RAD21'
0.648528	'-promoter-RAD21'
0.468877	'-promoter-RAD21'
0.464887	'-promoter-RAD21'
0.48432	'-promoter-RAD21'
0.583138	'-promoter-RAD21'
0.210272	'-promoter-RAD21'
0.287564	'-promoter-RAD21'
0.418484	'-promoter-RAD21'
0.319972	'-promoter-RAD21'
0.726223	'-promoter-RAD21'
0.467171	'-promoter-RAD21'
0.386421	'-promoter-RAD21'
0.378382	'-promoter-RAD21'
0.381251	'-promoter-RAD21'
0.444121	'-promoter-RAD21'
0.340173	'-promoter-RAD21'
0.384725	'-promoter-RAD21'
1.05998	'-promoter-RAD21'
0.615964	'-promoter-RAD21'
0.718856	'-promoter-RAD21'
0.395133	'-promoter-RAD21'
0.699434	'-promoter-RAD21'
0.251081	'-promoter-RAD21'
0.380689	'-promoter-RAD21'
0.143703	'-promoter-RAD21'
0.276908	'-promoter-RAD21'
0.279372	'-promoter-RAD21'
0.278447	'-promoter-RAD21'
0.375373	'-promoter-RAD21'
0.396147	'-promoter-RAD21'
0.303248	'-promoter-RAD21'
0.272799	'-promoter-RAD21'
0.386464	'-promoter-RAD21'
0.588394	'-promoter-RAD21'
0.197518	'-promoter-RAD21'
0.328257	'-promoter-RAD21'
0.360262	'-promoter-RAD21'
0.456559	'-promoter-RAD21'
0.336216	'-promoter-RAD21'
0.421318	'-promoter-RAD21'
0.490166	'-promoter-RAD21'
0.49705	'-promoter-RAD21'
0.278585	'-promoter-RAD21'
0.577435	'-promoter-RAD21'
0.408921	'-promoter-RAD21'
0.336796	'-promoter-RAD21'
0.444163	'-promoter-RAD21'
0.439668	'-promoter-RAD21'
0.323549	'-promoter-RAD21'
0.392709	'-promoter-RAD21'
1.02508	'-promoter-RAD21'
0.312626	'-promoter-RAD21'
0.108379	'-promoter-RAD21'
0.758611	'-promoter-RAD21'
0.192714	'-promoter-RAD21'
0.430886	'-promoter-RAD21'
0.316846	'-promoter-RAD21'
0.39754	'-promoter-RAD21'
0.356703	'-promoter-RAD21'
0.505733	'-promoter-RAD21'
0.0747353	'-promoter-RAD21'
0.182032	'-promoter-RAD21'
0.385964	'-promoter-RAD21'
0.336992	'-promoter-RAD21'
0.436014	'-promoter-RAD21'
0.360408	'-promoter-RAD21'
0.347388	'-promoter-RAD21'
0.363566	'-promoter-RAD21'
0.377293	'-promoter-RAD21'
0.38131	'-promoter-RAD21'
0.359153	'-promoter-RAD21'
0.454241	'-promoter-RAD21'
0.608718	'-promoter-RAD21'
0.153057	'+promoter-RAD21'
0.191926	'+promoter-RAD21'
0.548102	'+promoter-RAD21'
0.663004	'+promoter-RAD21'
0.817263	'+promoter-RAD21'
0.69448	'+promoter-RAD21'
0.461666	'+promoter-RAD21'
0.229251	'+promoter-RAD21'
0.44549	'+promoter-RAD21'
0.420983	'+promoter-RAD21'
0.37896	'+promoter-RAD21'
0.368882	'+promoter-RAD21'
0.555699	'+promoter-RAD21'
0.595752	'+promoter-RAD21'
0.722304	'+promoter-RAD21'
0.449185	'+promoter-RAD21'
0.743805	'+promoter-RAD21'
0.806571	'+promoter-RAD21'
0.724003	'+promoter-RAD21'
0.784143	'+promoter-RAD21'
0.590392	'+promoter-RAD21'
0.438538	'+promoter-RAD21'
0.485109	'+promoter-RAD21'
0.653537	'+promoter-RAD21'
0.604066	'+promoter-RAD21'
1.1843	'+promoter-RAD21'
0.828939	'+promoter-RAD21'
1.07481	'+promoter-RAD21'
1.05229	'+promoter-RAD21'
0.435113	'+promoter-RAD21'
0.520871	'+promoter-RAD21'
0.323144	'+promoter-RAD21'
0.605393	'+promoter-RAD21'
0.526363	'+promoter-RAD21'
0.666203	'+promoter-RAD21'
0.440339	'+promoter-RAD21'
0.585637	'+promoter-RAD21'
0.797437	'+promoter-RAD21'
1.22111	'+promoter-RAD21'
1.02854	'+promoter-RAD21'
0.714531	'+promoter-RAD21'
0.842054	'+promoter-RAD21'
0.953814	'+promoter-RAD21'
0.721123	'+promoter-RAD21'
0.791604	'+promoter-RAD21'
0.540492	'+promoter-RAD21'
0.691836	'+promoter-RAD21'
1.26875	'+promoter-RAD21'
0.214105	'+promoter-RAD21'
0.848069	'+promoter-RAD21'
0.613462	'+promoter-RAD21'
0.757167	'+promoter-RAD21'
0.692567	'+promoter-RAD21'
0.413354	'+promoter-RAD21'
0.495505	'+promoter-RAD21'
0.626051	'+promoter-RAD21'
0.426468	'+promoter-RAD21'
0.641166	'+promoter-RAD21'
0.703079	'+promoter-RAD21'
0.55783	'+promoter-RAD21'
0.77383	'+promoter-RAD21'
0.748394	'+promoter-RAD21'
1.02149	'+promoter-RAD21'
0.770356	'+promoter-RAD21'
0.504696	'+promoter-RAD21'
0.646773	'+promoter-RAD21'
0.709504	'+promoter-RAD21'
0.634446	'+promoter-RAD21'
0.677624	'+promoter-RAD21'
0.497077	'+promoter-RAD21'
0.592129	'+promoter-RAD21'
0.908844	'+promoter-RAD21'
0.789015	'+promoter-RAD21'
0.816319	'+promoter-RAD21'
0.741703	'+promoter-RAD21'
1.0691	'+promoter-RAD21'
0.746248	'+promoter-RAD21'
0.70068	'+promoter-RAD21'
0.696091	'+promoter-RAD21'
0.700863	'+promoter-RAD21'
0.711968	'+promoter-RAD21'
1.07073	'+promoter-RAD21'
0.913779	'+promoter-RAD21'
0.941694	'+promoter-RAD21'
0.625729	'+promoter-RAD21'
0.94631	'+promoter-RAD21'
0.802579	'+promoter-RAD21'
0.915329	'+promoter-RAD21'
0.906324	'+promoter-RAD21'
0.252591	'+promoter-RAD21'
0.659832	'+promoter-RAD21'
0.889646	'+promoter-RAD21'
0.329564	'+promoter-RAD21'
0.308713	'+promoter-RAD21'
0.234584	'+promoter-RAD21'
0.608236	'+promoter-RAD21'
0.760802	'+promoter-RAD21'
0.352939	'+promoter-RAD21'
0.47666	'+promoter-RAD21'
0.66967	'+promoter-RAD21'
0.632691	'+promoter-RAD21'
0.552456	'+promoter-RAD21'
0.610561	'+promoter-RAD21'
0.823784	'+promoter-RAD21'
1.13271	'+promoter-RAD21'
0.914957	'+promoter-RAD21'
0.659043	'+promoter-RAD21'
1.03983	'+promoter-RAD21'
0.796798	'+promoter-RAD21'
0.764222	'+promoter-RAD21'
0.863856	'+promoter-RAD21'
0.707173	'+promoter-RAD21'
0.661489	'+promoter-RAD21'
0.318155	'+promoter-RAD21'
0.74304	'+promoter-RAD21'
0.711215	'+promoter-RAD21'
0.669391	'+promoter-RAD21'
0.53647	'+promoter-RAD21'
0.73453	'+promoter-RAD21'
0.747033	'+promoter-RAD21'
0.962644	'+promoter-RAD21'
0.83745	'+promoter-RAD21'
0.861678	'+promoter-RAD21'
0.738971	'+promoter-RAD21'
0.694218	'+promoter-RAD21'
0.574888	'+promoter-RAD21'
0.639344	'+promoter-RAD21'
0.654702	'+promoter-RAD21'
0.434511	'+promoter-RAD21'
0.671342	'+promoter-RAD21'
0.36546	'+promoter-RAD21'
0.51986	'+promoter-RAD21'
0.402387	'+promoter-RAD21'
0.403688	'+promoter-RAD21'
0.426154	'+promoter-RAD21'
0.417803	'+promoter-RAD21'
0.6892	'+promoter-RAD21'
0.753566	'+promoter-RAD21'
0.764806	'+promoter-RAD21'
0.851811	'+promoter-RAD21'
0.863022	'+promoter-RAD21'
0.970366	'+promoter-RAD21'
0.986207	'+promoter-RAD21'
0.759638	'+promoter-RAD21'
0.643061	'+promoter-RAD21'
0.459663	'+promoter-RAD21'
0.733266	'+promoter-RAD21'
0.465883	'+promoter-RAD21'
0.536628	'+promoter-RAD21'
0.487473	'+promoter-RAD21'
0.618815	'+promoter-RAD21'
0.527728	'+promoter-RAD21'
0.326766	'+promoter-RAD21'
0.368824	'+promoter-RAD21'
0.424399	'+promoter-RAD21'
0.734922	'+promoter-RAD21'
0.553687	'+promoter-RAD21'
0.857504	'+promoter-RAD21'
0.592564	'+promoter-RAD21'
1.38935	'+promoter-RAD21'
0.913174	'+promoter-RAD21'
0.777866	'+promoter-RAD21'
0.73111	'+promoter-RAD21'
0.807761	'+promoter-RAD21'
0.675341	'+promoter-RAD21'
0.920262	'+promoter-RAD21'
1.08726	'+promoter-RAD21'
0.775582	'+promoter-RAD21'
0.804479	'+promoter-RAD21'
0.861666	'+promoter-RAD21'
0.842025	'+promoter-RAD21'
0.845681	'+promoter-RAD21'
1.01894	'+promoter-RAD21'
0.837825	'+promoter-RAD21'
0.855741	'+promoter-RAD21'
1.0995	'+promoter-RAD21'
1.29353	'+promoter-RAD21'
0.716165	'+promoter-RAD21'
0.742013	'+promoter-RAD21'
0.858676	'+promoter-RAD21'
0.933786	'+promoter-RAD21'
0.614864	'+promoter-RAD21'
0.819529	'+promoter-RAD21'
0.794299	'+promoter-RAD21'
0.608673	'+promoter-RAD21'
0.684295	'+promoter-RAD21'
0.591457	'+promoter-RAD21'
0.790789	'+promoter-RAD21'
0.531454	'+promoter-RAD21'
0.556855	'+promoter-RAD21'
0.507996	'+promoter-RAD21'
0.494334	'+promoter-RAD21'
0.848094	'+promoter-RAD21'
0.534592	'+promoter-RAD21'
0.660584	'+promoter-RAD21'
0.610521	'+promoter-RAD21'
0.673745	'+promoter-RAD21'
0.209222	'+promoter-RAD21'
0.247553	'+promoter-RAD21'
0.183919	'+promoter-RAD21'
0.102734	'+promoter-RAD21'
0.162932	'+promoter-RAD21'
0.13492	'+promoter-RAD21'
0.659696	'+promoter-RAD21'
0.185251	'+promoter-RAD21'
0.338222	'+promoter-RAD21'
0.192864	'+promoter-RAD21'
0.385564	'+promoter-RAD21'
0.502067	'+promoter-RAD21'
0.458546	'+promoter-RAD21'
0.186651	'+promoter-RAD21'
0.285695	'+promoter-RAD21'
0.202364	'+promoter-RAD21'
0.316848	'+promoter-RAD21'
0.642802	'+promoter-RAD21'
0.649059	'+promoter-RAD21'
0.296499	'+promoter-RAD21'
0.352441	'+promoter-RAD21'
0.860945	'+promoter-RAD21'
0.490745	'+promoter-RAD21'
0.558601	'+promoter-RAD21'
0.444174	'+promoter-RAD21'
0.446941	'+promoter-RAD21'
0.520842	'+promoter-RAD21'
0.46102	'+promoter-RAD21'
0.143287	'+promoter-RAD21'
0.161515	'+promoter-RAD21'
0.238486	'+promoter-RAD21'
0.482651	'+promoter-RAD21'
0.547927	'+promoter-RAD21'
0.284302	'+promoter-RAD21'
0.370106	'+promoter-RAD21'
0.328951	'+promoter-RAD21'
0.20629	'+promoter-RAD21'
0.172434	'+promoter-RAD21'
0.244556	'+promoter-RAD21'
0.504248	'+promoter-RAD21'
0.254903	'+promoter-RAD21'
0.253137	'+promoter-RAD21'
0.621345	'+promoter-RAD21'
0.331468	'+promoter-RAD21'
0.484755	'+promoter-RAD21'
0.379961	'+promoter-RAD21'
0.578918	'+promoter-RAD21'
0.673938	'+promoter-RAD21'
0.606511	'+promoter-RAD21'
0.474587	'+promoter-RAD21'
0.684162	'+promoter-RAD21'
0.450392	'+promoter-RAD21'
0.518943	'+promoter-RAD21'
0.318823	'+promoter-RAD21'
0.547174	'+promoter-RAD21'
0.545216	'+promoter-RAD21'
0.486161	'+promoter-RAD21'
1.30275	'+promoter-RAD21'
0.754307	'+promoter-RAD21'
1.36129	'+promoter-RAD21'
0.712959	'+promoter-RAD21'
0.840208	'+promoter-RAD21'
1.04575	'+promoter-RAD21'
0.703041	'+promoter-RAD21'
0.62438	'+promoter-RAD21'
0.850012	'+promoter-RAD21'
0.865948	'+promoter-RAD21'
0.743179	'+promoter-RAD21'
0.290759	'+promoter-RAD21'
0.528658	'+promoter-RAD21'
0.423927	'+promoter-RAD21'
0.326872	'+promoter-RAD21'
0.296749	'+promoter-RAD21'
0.210488	'+promoter-RAD21'
0.290892	'+promoter-RAD21'
0.27108	'+promoter-RAD21'
0.15804	'+promoter-RAD21'
0.156457	'+promoter-RAD21'
0.157453	'+promoter-RAD21'
0.227291	'+promoter-RAD21'
0.251603	'+promoter-RAD21'
0.521319	'+promoter+RAD21'
0.176652	'+promoter+RAD21'
0.178827	'+promoter+RAD21'
0.118061	'+promoter+RAD21'
0.327909	'+promoter+RAD21'
0.0428518	'+promoter+RAD21'
0.139794	'+promoter+RAD21'
0.136305	'+promoter+RAD21'
0.190657	'+promoter+RAD21'
0.086664	'+promoter+RAD21'
0.209036	'+promoter+RAD21'
0.229603	'+promoter+RAD21'
0.249299	'+promoter+RAD21'
0.356296	'+promoter+RAD21'
0.230461	'+promoter+RAD21'
0.220669	'+promoter+RAD21'
0.321946	'+promoter+RAD21'
0.261845	'+promoter+RAD21'
0.266103	'+promoter+RAD21'
0.313549	'+promoter+RAD21'
0.291019	'+promoter+RAD21'
0.319835	'+promoter+RAD21'
0.231824	'+promoter+RAD21'
0.394131	'+promoter+RAD21'
0.431622	'+promoter+RAD21'
0.266226	'+promoter+RAD21'
0.272158	'+promoter+RAD21'
0.15354	'+promoter+RAD21'
0.194785	'+promoter+RAD21'
0.224734	'+promoter+RAD21'
0.158237	'+promoter+RAD21'
0.119155	'+promoter+RAD21'
0.298657	'+promoter+RAD21'
0.200506	'+promoter+RAD21'
0.30128	'+promoter+RAD21'
0.195348	'+promoter+RAD21'
0.15788	'+promoter+RAD21'
0.268144	'+promoter+RAD21'
0.276335	'+promoter+RAD21'
0.349278	'+promoter+RAD21'
0.231121	'+promoter+RAD21'
0.344493	'+promoter+RAD21'
0.239966	'+promoter+RAD21'
0.241067	'+promoter+RAD21'
0.364918	'+promoter+RAD21'
0.262631	'+promoter+RAD21'
0.429876	'+promoter+RAD21'
0.401903	'+promoter+RAD21'
0.368153	'+promoter+RAD21'
0.28333	'+promoter+RAD21'
0.368586	'+promoter+RAD21'
0.315272	'+promoter+RAD21'
0.412906	'+promoter+RAD21'
0.159924	'+promoter+RAD21'
0.113341	'+promoter+RAD21'
0.118697	'+promoter+RAD21'
0.109795	'+promoter+RAD21'
0.265127	'+promoter+RAD21'
0.186844	'+promoter+RAD21'
0.302794	'+promoter+RAD21'
0.181008	'+promoter+RAD21'
0.265393	'+promoter+RAD21'
0.321861	'+promoter+RAD21'
0.258363	'+promoter+RAD21'
0.369278	'+promoter+RAD21'
0.349076	'+promoter+RAD21'
0.516533	'+promoter+RAD21'
0.345043	'+promoter+RAD21'
0.299686	'+promoter+RAD21'
0.30261	'+promoter+RAD21'
0.257009	'+promoter+RAD21'
0.192403	'+promoter+RAD21'
0.241397	'+promoter+RAD21'
0.191496	'+promoter+RAD21'
0.368625	'+promoter+RAD21'
0.345849	'+promoter+RAD21'
0.392873	'+promoter+RAD21'
0.202091	'+promoter+RAD21'
0.405587	'+promoter+RAD21'
0.390955	'+promoter+RAD21'
0.482106	'+promoter+RAD21'
0.443693	'+promoter+RAD21'
0.4671	'+promoter+RAD21'
0.674986	'+promoter+RAD21'
0.272052	'+promoter+RAD21'
0.47915	'+promoter+RAD21'
0.466803	'+promoter+RAD21'
0.424869	'+promoter+RAD21'
0.234502	'+promoter+RAD21'
0.268891	'+promoter+RAD21'
0.276112	'+promoter+RAD21'
0.246631	'+promoter+RAD21'
0.346471	'+promoter+RAD21'
0.151506	'+promoter+RAD21'
0.204103	'+promoter+RAD21'
0.289569	'+promoter+RAD21'
0.354345	'+promoter+RAD21'
0.305481	'+promoter+RAD21'
0.344118	'+promoter+RAD21'
0.421838	'+promoter+RAD21'
0.334313	'+promoter+RAD21'
0.28534	'+promoter+RAD21'
0.234108	'+promoter+RAD21'
0.409245	'+promoter+RAD21'
0.353451	'+promoter+RAD21'
0.30103	'+promoter+RAD21'
0.301821	'+promoter+RAD21'
0.153266	'+promoter+RAD21'
0.200693	'+promoter+RAD21'
0.19424	'+promoter+RAD21'
0.245444	'+promoter+RAD21'
0.243441	'+promoter+RAD21'
0.208956	'+promoter+RAD21'
0.474874	'+promoter+RAD21'
0.237307	'+promoter+RAD21'
0.458075	'+promoter+RAD21'
0.141882	'+promoter+RAD21'
0.335894	'+promoter+RAD21'
0.240462	'+promoter+RAD21'
0.185886	'+promoter+RAD21'
0.197483	'+promoter+RAD21'
0.130011	'+promoter+RAD21'
0.36278	'+promoter+RAD21'
0.268489	'+promoter+RAD21'
0.314836	'+promoter+RAD21'
0.151292	'+promoter+RAD21'
0.381034	'+promoter+RAD21'
0.256077	'+promoter+RAD21'
0.552613	'+promoter+RAD21'
0.292269	'+promoter+RAD21'
0.083939	'+promoter+RAD21'
0.232883	'+promoter+RAD21'
0.110621	'+promoter+RAD21'
0.0781221	'+promoter+RAD21'
0.0611324	'+promoter+RAD21'
0.124643	'+promoter+RAD21'
0.159872	'+promoter+RAD21'
0.334182	'+promoter+RAD21'
0.246851	'+promoter+RAD21'
0.404417	'+promoter+RAD21'
0.276325	'+promoter+RAD21'
0.423393	'+promoter+RAD21'
0.370152	'+promoter+RAD21'
0.373628	'+promoter+RAD21'
0.335144	'+promoter+RAD21'
0.211857	'+promoter+RAD21'
0.309756	'+promoter+RAD21'
0.0717176	'+promoter+RAD21'
0.32569	'+promoter+RAD21'
0.159594	'+promoter+RAD21'
0.113158	'+promoter+RAD21'
0.347207	'+promoter+RAD21'
0.172579	'+promoter+RAD21'
0.161911	'+promoter+RAD21'
0.315952	'+promoter+RAD21'
0.401859	'+promoter+RAD21'
0.290881	'+promoter+RAD21'
0.245476	'+promoter+RAD21'
0.236825	'+promoter+RAD21'
0.288287	'+promoter+RAD21'
0.324837	'+promoter+RAD21'
0.114851	'+promoter+RAD21'
0.199106	'+promoter+RAD21'
0.210736	'+promoter+RAD21'
0.0606199	'+promoter+RAD21'
0.123583	'+promoter+RAD21'
0.126589	'+promoter+RAD21'
0.174492	'+promoter+RAD21'
0.263062	'+promoter+RAD21'
0.136691	'+promoter+RAD21'
0.183738	'+promoter+RAD21'
0.0943419	'+promoter+RAD21'
0.098851	'+promoter+RAD21'
0.147527	'+promoter+RAD21'
0.0987095	'+promoter+RAD21'
0.0881436	'+promoter+RAD21'
0.12727	'+promoter+RAD21'
0.359175	'+promoter+RAD21'
0.196085	'+promoter+RAD21'
0.42082	'+promoter+RAD21'
0.3774	'+promoter+RAD21'
0.572922	'+promoter+RAD21'
0.447001	'+promoter+RAD21'
0.343626	'+promoter+RAD21'
0.41695	'+promoter+RAD21'
0.419403	'+promoter+RAD21'
0.447971	'+promoter+RAD21'
0.367991	'+promoter+RAD21'
0.402136	'+promoter+RAD21'
0.268312	'+promoter+RAD21'
0.247746	'+promoter+RAD21'
0.366228	'+promoter+RAD21'
0.48563	'+promoter+RAD21'
0.195333	'+promoter+RAD21'
0.263239	'+promoter+RAD21'
0.375736	'+promoter+RAD21'
0.276039	'+promoter+RAD21'
0.232516	'+promoter+RAD21'
0.205032	'+promoter+RAD21'
0.320081	'+promoter+RAD21'
0.239605	'+promoter+RAD21'
0.239902	'+promoter+RAD21'
0.299741	'+promoter+RAD21'
0.278189	'+promoter+RAD21'
0.200297	'+promoter+RAD21'
0.407627	'+promoter+RAD21'
0.451844	'+promoter+RAD21'
0.312242	'+promoter+RAD21'
0.218962	'+promoter+RAD21'
0.18757	'+promoter+RAD21'
0.155099	'+promoter+RAD21'
0.0444412	'+promoter+RAD21'
0.100542	'+promoter+RAD21'
0.141568	'+promoter+RAD21'
0.125122	'+promoter+RAD21'
0.239848	'+promoter+RAD21'
0.489846	'+promoter+RAD21'
0.313644	'+promoter+RAD21'
0.20242	'+promoter+RAD21'
0.19565	'+promoter+RAD21'
0.359308	'+promoter+RAD21'
0.181111	'+promoter+RAD21'
0.464245	'+promoter+RAD21'
0.656171	'+promoter+RAD21'
0.384438	'+promoter+RAD21'
0.628442	'+promoter+RAD21'
0.364074	'+promoter+RAD21'
0.174692	'+promoter+RAD21'
0.171467	'+promoter+RAD21'
0.342223	'+promoter+RAD21'
0.328928	'+promoter+RAD21'
0.300874	'+promoter+RAD21'
0.353695	'+promoter+RAD21'
0.355685	'+promoter+RAD21'
0.158806	'+promoter+RAD21'
0.236314	'+promoter+RAD21'
0.29693	'+promoter+RAD21'
0.189044	'+promoter+RAD21'
0.188398	'+promoter+RAD21'
0.447693	'+promoter+RAD21'
0.417953	'+promoter+RAD21'
0.374881	'+promoter+RAD21'
0.624478	'+promoter+RAD21'
0.268628	'+promoter+RAD21'
0.219785	'+promoter+RAD21'
0.276249	'+promoter+RAD21'
0.285766	'+promoter+RAD21'
0.298801	'+promoter+RAD21'
0.424953	'+promoter+RAD21'
0.175026	'+promoter+RAD21'
0.354151	'+promoter+RAD21'
0.40604	'+promoter+RAD21'
0.521534	'+promoter+RAD21'
0.322954	'+promoter+RAD21'
0.379561	'+promoter-RAD21'
0.232909	'+promoter-RAD21'
0.47693	'+promoter-RAD21'
0.571537	'+promoter-RAD21'
0.540272	'+promoter-RAD21'
0.517209	'+promoter-RAD21'
0.630162	'+promoter-RAD21'
0.672647	'+promoter-RAD21'
0.666518	'+promoter-RAD21'
0.582381	'+promoter-RAD21'
0.686685	'+promoter-RAD21'
0.824729	'+promoter-RAD21'
0.710863	'+promoter-RAD21'
0.583816	'+promoter-RAD21'
0.690077	'+promoter-RAD21'
0.551203	'+promoter-RAD21'
0.336335	'+promoter-RAD21'
0.323432	'+promoter-RAD21'
0.166876	'+promoter-RAD21'
0.299475	'+promoter-RAD21'
0.533301	'+promoter-RAD21'
0.635549	'+promoter-RAD21'
0.450684	'+promoter-RAD21'
0.519499	'+promoter-RAD21'
0.616428	'+promoter-RAD21'
0.499528	'+promoter-RAD21'
0.418676	'+promoter-RAD21'
0.260434	'+promoter-RAD21'
0.293691	'+promoter-RAD21'
0.38512	'+promoter-RAD21'
0.337643	'+promoter-RAD21'
0.319159	'+promoter-RAD21'
0.218031	'+promoter-RAD21'
0.711392	'+promoter-RAD21'
0.171362	'+promoter-RAD21'
0.293377	'+promoter-RAD21'
0.17089	'+promoter-RAD21'
0.315674	'+promoter-RAD21'
0.241147	'+promoter-RAD21'
0.222408	'+promoter-RAD21'
0.215258	'+promoter-RAD21'
0.199067	'+promoter-RAD21'
0.483107	'+promoter-RAD21'
0.771136	'+promoter-RAD21'
0.557725	'+promoter-RAD21'
0.529943	'+promoter-RAD21'
0.817416	'+promoter-RAD21'
0.937846	'+promoter-RAD21'
0.740459	'+promoter-RAD21'
0.876997	'+promoter-RAD21'
0.838733	'+promoter-RAD21'
0.764511	'+promoter-RAD21'
0.736286	'+promoter-RAD21'
1.0332	'+promoter-RAD21'
0.591053	'+promoter-RAD21'
0.638205	'+promoter-RAD21'
0.787524	'+promoter-RAD21'
1.11441	'+promoter-RAD21'
1.06221	'+promoter-RAD21'
1.17375	'+promoter-RAD21'
1.22019	'+promoter-RAD21'
1.06144	'+promoter-RAD21'
0.712474	'+promoter-RAD21'
0.513019	'+promoter-RAD21'
0.300226	'+promoter-RAD21'
0.214217	'+promoter-RAD21'
0.481664	'+promoter-RAD21'
0.0650869	'+promoter-RAD21'
0.309321	'+promoter-RAD21'
0.477522	'+promoter-RAD21'
0.162795	'+promoter-RAD21'
0.482186	'+promoter-RAD21'
0.463527	'+promoter-RAD21'
0.606515	'+promoter-RAD21'
0.669477	'+promoter-RAD21'
0.714955	'+promoter-RAD21'
0.592064	'+promoter-RAD21'
0.319698	'+promoter-RAD21'
0.588519	'+promoter-RAD21'
0.441154	'+promoter-RAD21'
0.601892	'+promoter-RAD21'
0.353929	'+promoter-RAD21'
0.179544	'+promoter-RAD21'
0.202509	'+promoter-RAD21'
0.620759	'+promoter-RAD21'
0.291759	'+promoter-RAD21'
0.438189	'+promoter-RAD21'
0.724091	'+promoter-RAD21'
0.955523	'+promoter-RAD21'
0.89809	'+promoter-RAD21'
0.249825	'+promoter-RAD21'
0.360265	'+promoter-RAD21'
0.537692	'+promoter-RAD21'
0.573433	'+promoter-RAD21'
0.968775	'+promoter-RAD21'
0.471189	'+promoter-RAD21'
0.623472	'+promoter-RAD21'
0.605496	'+promoter-RAD21'
0.857316	'+promoter-RAD21'
0.867515	'+promoter-RAD21'
0.664153	'+promoter-RAD21'
0.246146	'+promoter-RAD21'
0.280744	'+promoter-RAD21'
0.550576	'+promoter-RAD21'
0.726652	'+promoter-RAD21'
0.804373	'+promoter-RAD21'
0.351458	'+promoter-RAD21'
0.508574	'+promoter-RAD21'
0.141847	'+promoter-RAD21'
1.21005	'+promoter-RAD21'
1.07033	'+promoter-RAD21'
1.0946	'+promoter-RAD21'
0.418671	'+promoter-RAD21'
1.23281	'+promoter-RAD21'
1.27924	'+promoter-RAD21'
1.29681	'+promoter-RAD21'
1.12442	'+promoter-RAD21'
0.304446	'+promoter-RAD21'
0.34508	'+promoter-RAD21'
0.101589	'+promoter-RAD21'
0.262842	'+promoter-RAD21'
1.08436	'+promoter-RAD21'
1.19952	'+promoter-RAD21'
1.15853	'+promoter-RAD21'
1.11867	'+promoter-RAD21'
1.28169	'+promoter-RAD21'
1.22026	'+promoter-RAD21'
1.20797	'+promoter-RAD21'
1.49237	'+promoter-RAD21'
1.30898	'+promoter-RAD21'
1.12093	'+promoter-RAD21'
0.794161	'+promoter-RAD21'
0.543566	'+promoter-RAD21'
0.616028	'+promoter-RAD21'
0.529965	'+promoter-RAD21'
0.552268	'+promoter-RAD21'
0.577838	'+promoter-RAD21'
0.646776	'+promoter-RAD21'
0.605384	'+promoter-RAD21'
0.897787	'+promoter-RAD21'
0.620684	'+promoter-RAD21'
0.398266	'+promoter-RAD21'
0.560345	'+promoter-RAD21'
0.608413	'+promoter-RAD21'
0.549939	'+promoter-RAD21'
0.512707	'+promoter-RAD21'
0.735292	'+promoter-RAD21'
0.652254	'+promoter-RAD21'
0.814141	'+promoter-RAD21'
0.232056	'+promoter-RAD21'
0.184696	'+promoter-RAD21'
0.264923	'+promoter-RAD21'
0.105637	'+promoter-RAD21'
0.316991	'+promoter-RAD21'
0.381142	'+promoter-RAD21'
1.04874	'+promoter-RAD21'
0.118831	'+promoter-RAD21'
0.457934	'+promoter-RAD21'
0.133558	'+promoter-RAD21'
0.554399	'+promoter-RAD21'
0.749768	'+promoter-RAD21'
0.804293	'+promoter-RAD21'
1.24237	'+promoter-RAD21'
0.861457	'+promoter-RAD21'
0.700001	'+promoter-RAD21'
0.977451	'+promoter-RAD21'
0.47338	'+promoter-RAD21'
1.24302	'+promoter-RAD21'
0.21704	'+promoter-RAD21'
0.531449	'+promoter-RAD21'
0.0318674	'+promoter-RAD21'
1.0231	'+promoter-RAD21'
0.513867	'+promoter-RAD21'
1.0444	'+promoter-RAD21'
0.645113	'+promoter-RAD21'
0.364069	'+promoter-RAD21'
0.249319	'+promoter-RAD21'
0.0618205	'+promoter-RAD21'
0.259735	'+promoter-RAD21'
0.322723	'+promoter-RAD21'
0.499302	'+promoter-RAD21'
0.256577	'+promoter-RAD21'
0.86358	'+promoter-RAD21'
0.431803	'+promoter-RAD21'
0.101027	'+promoter-RAD21'
0.481237	'+promoter-RAD21'
0.548321	'+promoter-RAD21'
0.475393	'+promoter-RAD21'
0.279297	'+promoter-RAD21'
0.381216	'+promoter-RAD21'
0.602523	'+promoter-RAD21'
0.729886	'+promoter-RAD21'
0.875046	'+promoter-RAD21'
0.761494	'+promoter-RAD21'
0.182623	'+promoter-RAD21'
0.245411	'+promoter-RAD21'
0.789325	'+promoter-RAD21'
0.383981	'+promoter-RAD21'
0.411693	'+promoter-RAD21'
0.340176	'+promoter-RAD21'
0.337163	'+promoter-RAD21'
0.274328	'+promoter-RAD21'
0.3056	'+promoter-RAD21'
0.571788	'+promoter-RAD21'
0.348389	'+promoter-RAD21'
0.458043	'+promoter-RAD21'
0.442189	'+promoter-RAD21'
0.698077	'+promoter-RAD21'
0.279	'+promoter-RAD21'
0.441869	'+promoter-RAD21'
0.390612	'+promoter-RAD21'
0.466786	'+promoter-RAD21'
0.4839	'+promoter-RAD21'
0.355837	'+promoter-RAD21'
0.249329	'+promoter-RAD21'
0.261086	'+promoter-RAD21'
0.309937	'+promoter-RAD21'
0.290445	'+promoter-RAD21'
0.484864	'+promoter-RAD21'
0.465667	'+promoter-RAD21'
0.646512	'+promoter-RAD21'
0.689859	'+promoter-RAD21'
0.299937	'+promoter-RAD21'
0.603606	'+promoter-RAD21'
0.618759	'+promoter-RAD21'
0.573911	'+promoter-RAD21'
0.41004	'+promoter-RAD21'
0.755744	'+promoter-RAD21'
0.476617	'+promoter-RAD21'
0.608579	'-promoter-RAD21'
0.695462	'-promoter-RAD21'
0.719142	'-promoter-RAD21'
0.631059	'-promoter-RAD21'
0.75418	'-promoter-RAD21'
0.920482	'-promoter-RAD21'
1.05183	'-promoter-RAD21'
0.776288	'-promoter-RAD21'
1.24183	'-promoter-RAD21'
1.11096	'-promoter-RAD21'
1.04853	'-promoter-RAD21'
0.684149	'-promoter-RAD21'
0.766089	'-promoter-RAD21'
0.653647	'-promoter-RAD21'
0.583901	'-promoter-RAD21'
0.426787	'-promoter-RAD21'
0.292967	'-promoter-RAD21'
0.474952	'-promoter-RAD21'
0.358858	'-promoter-RAD21'
0.423686	'-promoter-RAD21'
0.36394	'-promoter-RAD21'
0.52999	'-promoter-RAD21'
0.625637	'-promoter-RAD21'
0.651182	'-promoter-RAD21'
0.449974	'-promoter-RAD21'
0.355959	'-promoter-RAD21'
0.346902	'-promoter-RAD21'
0.316732	'-promoter-RAD21'
0.551011	'-promoter-RAD21'
0.400254	'-promoter-RAD21'
0.454102	'-promoter-RAD21'
0.51888	'-promoter-RAD21'
0.386274	'-promoter-RAD21'
0.183705	'-promoter-RAD21'
0.442492	'-promoter-RAD21'
0.469319	'-promoter-RAD21'
0.406161	'-promoter-RAD21'
0.630177	'-promoter-RAD21'
0.322025	'-promoter-RAD21'
0.694462	'-promoter-RAD21'
0.584655	'-promoter-RAD21'
0.720512	'-promoter-RAD21'
0.957873	'-promoter-RAD21'
0.637113	'-promoter-RAD21'
0.529314	'-promoter-RAD21'
0.390396	'-promoter-RAD21'
0.160111	'-promoter+RAD21'
0.146464	'-promoter+RAD21'
0.166553	'-promoter+RAD21'
0.181615	'-promoter+RAD21'
0.20959	'-promoter+RAD21'
0.195007	'-promoter+RAD21'
0.304369	'-promoter+RAD21'
0.133643	'-promoter+RAD21'
0.220931	'-promoter+RAD21'
0.102406	'-promoter+RAD21'
0.151963	'-promoter+RAD21'
0.275752	'-promoter+RAD21'
0.555501	'-promoter+RAD21'
0.119648	'-promoter+RAD21'
0.174114	'-promoter+RAD21'
0.304562	'-promoter+RAD21'
0.260352	'-promoter+RAD21'
0.235423	'-promoter+RAD21'
0.246658	'-promoter+RAD21'
0.238357	'-promoter+RAD21'
0.314977	'-promoter+RAD21'
0.206304	'-promoter+RAD21'
0.196664	'-promoter+RAD21'
0.257676	'-promoter+RAD21'
0.314719	'-promoter+RAD21'
0.192441	'-promoter+RAD21'
0.160629	'-promoter+RAD21'
0.150637	'-promoter+RAD21'
0.0833662	'-promoter+RAD21'
0.268147	'-promoter+RAD21'
0.274556	'-promoter+RAD21'
0.279659	'-promoter+RAD21'
0.236424	'-promoter+RAD21'
0.10064	'-promoter+RAD21'
0.211012	'-promoter+RAD21'
0.244675	'-promoter+RAD21'
0.150149	'-promoter+RAD21'
0.210252	'-promoter+RAD21'
0.171716	'-promoter+RAD21'
0.364643	'-promoter+RAD21'
0.266853	'-promoter+RAD21'
0.246068	'-promoter+RAD21'
0.183737	'-promoter+RAD21'
0.176861	'-promoter+RAD21'
0.257673	'-promoter+RAD21'
0.245653	'-promoter+RAD21'
0.255698	'-promoter+RAD21'
0.107113	'-promoter+RAD21'
0.0632672	'-promoter+RAD21'
0.283479	'-promoter+RAD21'
0.111404	'-promoter+RAD21'
0.291216	'-promoter+RAD21'
0.253292	'-promoter+RAD21'
0.23224	'-promoter+RAD21'
0.207107	'-promoter+RAD21'
0.342856	'-promoter+RAD21'
0.159384	'-promoter+RAD21'
0.347675	'-promoter+RAD21'
0.421377	'-promoter+RAD21'
0.160206	'-promoter+RAD21'
0.285859	'-promoter+RAD21'
0.0988406	'-promoter+RAD21'
0.358276	'+promoter+RAD21'
0.253834	'+promoter+RAD21'
0.465732	'+promoter+RAD21'
0.225878	'+promoter+RAD21'
0.266184	'+promoter+RAD21'
0.169953	'+promoter+RAD21'
0.179691	'+promoter+RAD21'
0.364755	'+promoter+RAD21'
0.336669	'+promoter+RAD21'
0.263324	'+promoter+RAD21'
0.376957	'+promoter+RAD21'
0.243103	'+promoter+RAD21'
0.157098	'+promoter+RAD21'
0.18157	'+promoter+RAD21'
0.252166	'+promoter+RAD21'
0.274018	'+promoter+RAD21'
0.241642	'+promoter+RAD21'
0.276128	'+promoter+RAD21'
0.161901	'+promoter+RAD21'
0.349143	'+promoter+RAD21'
0.23493	'+promoter+RAD21'
0.169945	'+promoter+RAD21'
0.174046	'+promoter+RAD21'
0.303188	'+promoter+RAD21'
0.232975	'+promoter+RAD21'
0.344639	'+promoter+RAD21'
0.321548	'+promoter+RAD21'
0.295078	'+promoter+RAD21'
0.210042	'+promoter+RAD21'
0.434635	'+promoter+RAD21'
0.3729	'+promoter+RAD21'
0.283867	'+promoter+RAD21'
0.497355	'+promoter+RAD21'
0.384774	'+promoter+RAD21'
0.220131	'+promoter+RAD21'
0.140397	'+promoter+RAD21'
0.25952	'+promoter+RAD21'
0.245838	'+promoter+RAD21'
0.238029	'+promoter+RAD21'
0.330811	'+promoter+RAD21'
0.486141	'+promoter+RAD21'
0.238369	'+promoter+RAD21'
0.237315	'+promoter+RAD21'
0.264232	'+promoter+RAD21'
0.173251	'+promoter+RAD21'
0.248647	'+promoter+RAD21'
0.343579	'+promoter+RAD21'
0.485099	'+promoter+RAD21'
0.413724	'+promoter+RAD21'
0.205357	'+promoter+RAD21'
0.333652	'+promoter+RAD21'
0.543343	'+promoter+RAD21'
0.680372	'+promoter+RAD21'
0.636401	'+promoter+RAD21'
0.591826	'+promoter+RAD21'
0.263099	'+promoter+RAD21'
0.451084	'+promoter+RAD21'
0.243452	'+promoter+RAD21'
0.302673	'+promoter+RAD21'
0.416681	'+promoter+RAD21'
0.368029	'+promoter+RAD21'
0.324024	'+promoter+RAD21'
0.213918	'+promoter+RAD21'
0.328128	'+promoter+RAD21'
0.294612	'+promoter+RAD21'
0.436418	'+promoter+RAD21'
0.204073	'+promoter+RAD21'
0.235997	'+promoter+RAD21'
0.320343	'+promoter+RAD21'
0.32199	'+promoter+RAD21'
0.42823	'+promoter+RAD21'
0.243403	'+promoter+RAD21'
0.375692	'+promoter+RAD21'
0.349574	'+promoter+RAD21'
0.439501	'+promoter+RAD21'
0.30579	'+promoter+RAD21'
0.226807	'+promoter+RAD21'
0.335294	'+promoter+RAD21'
0.348181	'+promoter+RAD21'
0.342869	'+promoter+RAD21'
0.152496	'+promoter+RAD21'
0.290651	'+promoter+RAD21'
0.191357	'+promoter+RAD21'
0.384904	'+promoter+RAD21'
0.158075	'+promoter+RAD21'
0.14893	'+promoter+RAD21'
0.118202	'+promoter+RAD21'
0.363972	'+promoter+RAD21'
0.171912	'+promoter+RAD21'
0.238519	'+promoter+RAD21'
0.401502	'+promoter+RAD21'
0.144902	'+promoter+RAD21'
0.435886	'+promoter+RAD21'
0.241914	'+promoter+RAD21'
0.299713	'+promoter+RAD21'
0.313688	'+promoter+RAD21'
0.367908	'+promoter+RAD21'
0.308088	'+promoter+RAD21'
0.316734	'+promoter+RAD21'
0.343952	'+promoter+RAD21'
0.311777	'+promoter+RAD21'
0.244483	'+promoter+RAD21'
0.293048	'+promoter+RAD21'
0.293718	'+promoter+RAD21'
0.231514	'+promoter+RAD21'
0.191326	'+promoter+RAD21'
0.196884	'+promoter+RAD21'
0.144418	'+promoter+RAD21'
0.197777	'+promoter+RAD21'
0.196781	'+promoter+RAD21'
0.165244	'+promoter+RAD21'
0.351531	'+promoter+RAD21'
0.296431	'+promoter+RAD21'
0.240223	'+promoter+RAD21'
0.282459	'+promoter+RAD21'
0.320877	'+promoter+RAD21'
0.352886	'+promoter+RAD21'
0.37584	'+promoter+RAD21'
0.321088	'+promoter+RAD21'
0.331433	'+promoter+RAD21'
0.192436	'+promoter+RAD21'
0.284444	'+promoter+RAD21'
0.396083	'+promoter+RAD21'
0.374607	'+promoter+RAD21'
0.280559	'+promoter+RAD21'
0.409863	'+promoter+RAD21'
0.338268	'+promoter+RAD21'
0.370558	'+promoter+RAD21'
0.224314	'+promoter+RAD21'
0.123756	'+promoter+RAD21'
0.21267	'+promoter+RAD21'
0.299384	'+promoter+RAD21'
0.215305	'+promoter+RAD21'
0.176151	'+promoter+RAD21'
0.0693145	'+promoter+RAD21'
0.328863	'+promoter+RAD21'
0.124548	'+promoter+RAD21'
0.301151	'+promoter+RAD21'
0.206449	'+promoter+RAD21'
0.368322	'+promoter+RAD21'
0.244074	'+promoter+RAD21'
0.167731	'+promoter+RAD21'
0.319623	'+promoter+RAD21'
0.187473	'+promoter+RAD21'
0.1055	'+promoter+RAD21'
0.331123	'+promoter+RAD21'
0.196497	'+promoter+RAD21'
0.119128	'+promoter+RAD21'
0.0872125	'+promoter+RAD21'
0.0206343	'+promoter+RAD21'
0.220255	'+promoter+RAD21'
0.179578	'+promoter+RAD21'
0.419447	'+promoter+RAD21'
0.235162	'+promoter+RAD21'
0.147344	'+promoter+RAD21'
0.168959	'+promoter+RAD21'
0.121772	'+promoter+RAD21'
0.110228	'+promoter+RAD21'
0.230191	'+promoter+RAD21'
0.26576	'+promoter+RAD21'
0.298079	'+promoter+RAD21'
0.0568479	'+promoter+RAD21'
0.160694	'+promoter+RAD21'
0.161914	'+promoter+RAD21'
0.200583	'+promoter+RAD21'
0.0730343	'+promoter+RAD21'
0.517972	'+promoter+RAD21'
0.263247	'+promoter+RAD21'
0.129604	'+promoter+RAD21'
0.268759	'+promoter+RAD21'
0.138234	'+promoter+RAD21'
0.252002	'+promoter+RAD21'
0.0922524	'+promoter+RAD21'
0.227067	'+promoter+RAD21'
0.384503	'+promoter+RAD21'
0.166327	'+promoter+RAD21'
0.670095	'+promoter+RAD21'
0.121791	'+promoter+RAD21'
0.239805	'+promoter+RAD21'
0.205459	'+promoter+RAD21'
0.149545	'+promoter+RAD21'
0.150639	'+promoter+RAD21'
0.210004	'+promoter+RAD21'
0.117093	'+promoter+RAD21'
0.127636	'+promoter+RAD21'
0.382608	'+promoter+RAD21'
0.25673	'+promoter+RAD21'
0.195101	'+promoter+RAD21'
0.318036	'+promoter+RAD21'
0.216046	'+promoter+RAD21'
0.251415	'+promoter+RAD21'
0.124338	'+promoter+RAD21'
0.363738	'+promoter+RAD21'
0.184811	'+promoter+RAD21'
0.207986	'+promoter+RAD21'
0.26322	'+promoter+RAD21'
0.188337	'+promoter+RAD21'
0.252449	'+promoter+RAD21'
0.329547	'+promoter+RAD21'
0.328051	'+promoter+RAD21'
0.236638	'+promoter+RAD21'
0.21935	'+promoter+RAD21'
0.33386	'+promoter+RAD21'
0.163739	'+promoter+RAD21'
0.151298	'+promoter+RAD21'
0.278229	'+promoter+RAD21'
0.257672	'+promoter+RAD21'
0.432072	'+promoter+RAD21'
0.479323	'+promoter+RAD21'
0.2886	'+promoter+RAD21'
0.281685	'+promoter+RAD21'
0.299417	'+promoter+RAD21'
0.382944	'+promoter+RAD21'
0.35541	'-promoter-RAD21'
0.238642	'-promoter-RAD21'
0.155159	'-promoter-RAD21'
0.285909	'-promoter-RAD21'
0.220749	'-promoter-RAD21'
0.133556	'-promoter-RAD21'
0.168777	'-promoter-RAD21'
0.363679	'-promoter-RAD21'
0.196996	'-promoter-RAD21'
0.0834288	'-promoter-RAD21'
0.228099	'-promoter-RAD21'
0.187113	'-promoter-RAD21'
0.39632	'-promoter-RAD21'
0.188022	'-promoter-RAD21'
0.415587	'-promoter-RAD21'
0.220235	'-promoter-RAD21'
0.20322	'-promoter-RAD21'
0.269037	'-promoter-RAD21'
0.236643	'-promoter-RAD21'
0.327845	'-promoter-RAD21'
0.298693	'-promoter-RAD21'
0.214975	'-promoter-RAD21'
0.341064	'-promoter-RAD21'
0.506913	'-promoter-RAD21'
0.343079	'-promoter-RAD21'
0.731239	'-promoter-RAD21'
0.614679	'-promoter-RAD21'
0.392442	'-promoter-RAD21'
0.505409	'-promoter-RAD21'
0.21425	'-promoter-RAD21'
0.286788	'-promoter-RAD21'
0.597258	'-promoter-RAD21'
0.237117	'-promoter-RAD21'
0.365643	'-promoter-RAD21'
0.45339	'-promoter-RAD21'
0.588771	'-promoter-RAD21'
0.0886163	'-promoter-RAD21'
0.452063	'-promoter-RAD21'
0.464049	'-promoter-RAD21'
0.402921	'-promoter-RAD21'
0.565256	'-promoter-RAD21'
1.0359	'-promoter-RAD21'
0.774066	'-promoter-RAD21'
0.282558	'-promoter-RAD21'
0.655083	'-promoter-RAD21'
0.296459	'-promoter-RAD21'
0.246513	'-promoter-RAD21'
0.352691	'-promoter-RAD21'
0.421557	'-promoter-RAD21'
0.185268	'-promoter-RAD21'
0.287206	'-promoter-RAD21'
0.196141	'-promoter-RAD21'
0.306405	'-promoter-RAD21'
0.37291	'-promoter-RAD21'
0.37239	'-promoter-RAD21'
0.540118	'-promoter-RAD21'
0.206681	'-promoter-RAD21'
0.369703	'-promoter-RAD21'
0.505192	'-promoter-RAD21'
0.561224	'-promoter-RAD21'
0.534605	'-promoter-RAD21'
0.510825	'-promoter-RAD21'
0.239387	'-promoter-RAD21'
0.36783	'-promoter-RAD21'
0.394599	'-promoter-RAD21'
1.49794	'-promoter-RAD21'
0.919704	'-promoter-RAD21'
0.604231	'-promoter-RAD21'
0.517705	'-promoter-RAD21'
0.95423	'-promoter-RAD21'
0.536919	'-promoter-RAD21'
0.17878	'-promoter-RAD21'
0.428342	'-promoter-RAD21'
0.482698	'-promoter-RAD21'
0.393271	'-promoter-RAD21'
0.4509	'-promoter-RAD21'
0.34368	'-promoter-RAD21'
0.460327	'-promoter-RAD21'
0.54685	'-promoter-RAD21'
0.442631	'-promoter-RAD21'
0.254975	'-promoter-RAD21'
0.454923	'-promoter-RAD21'
0.476982	'-promoter-RAD21'
0.646318	'-promoter-RAD21'
0.333882	'-promoter-RAD21'
0.887992	'-promoter-RAD21'
0.535595	'-promoter-RAD21'
0.299144	'-promoter-RAD21'
0.406669	'-promoter-RAD21'
0.2609	'-promoter-RAD21'
0.242601	'-promoter-RAD21'
0.377011	'-promoter-RAD21'
0.324834	'-promoter-RAD21'
0.323825	'-promoter-RAD21'
0.262461	'-promoter-RAD21'
0.268008	'-promoter-RAD21'
0.328195	'-promoter-RAD21'
0.280544	'-promoter-RAD21'
0.209523	'-promoter-RAD21'
0.342828	'-promoter-RAD21'
0.547157	'-promoter-RAD21'
0.416514	'-promoter-RAD21'
0.405672	'-promoter-RAD21'
0.284066	'-promoter-RAD21'
0.322781	'-promoter-RAD21'
0.336629	'-promoter-RAD21'
0.324288	'-promoter-RAD21'
0.427146	'-promoter-RAD21'
0.330976	'-promoter-RAD21'
0.431711	'-promoter-RAD21'
0.297235	'-promoter-RAD21'
0.345368	'-promoter-RAD21'
0.533183	'-promoter-RAD21'
0.224231	'-promoter-RAD21'
0.296029	'-promoter-RAD21'
0.470486	'-promoter-RAD21'
0.450359	'-promoter-RAD21'
0.228467	'-promoter-RAD21'
0.454696	'-promoter-RAD21'
0.299127	'-promoter-RAD21'
0.482772	'-promoter-RAD21'
0.520747	'-promoter-RAD21'
0.461618	'-promoter-RAD21'
0.525121	'-promoter-RAD21'
0.5103	'-promoter-RAD21'
0.412772	'-promoter-RAD21'
0.269771	'-promoter-RAD21'
0.415766	'-promoter-RAD21'
0.745081	'-promoter-RAD21'
0.559036	'-promoter-RAD21'
0.494681	'-promoter-RAD21'
0.431633	'-promoter-RAD21'
0.534479	'-promoter-RAD21'
0.20841	'-promoter-RAD21'
0.471651	'-promoter-RAD21'
0.682646	'-promoter-RAD21'
0.599494	'-promoter-RAD21'
0.435722	'-promoter-RAD21'
0.414499	'-promoter-RAD21'
0.452511	'-promoter-RAD21'
0.513274	'-promoter-RAD21'
0.474064	'-promoter-RAD21'
0.319028	'-promoter-RAD21'
0.31345	'-promoter-RAD21'
0.348877	'-promoter-RAD21'
0.543691	'-promoter-RAD21'
0.479987	'-promoter-RAD21'
0.468057	'-promoter-RAD21'
0.398078	'-promoter-RAD21'
0.637448	'-promoter-RAD21'
0.427355	'-promoter-RAD21'
0.452341	'-promoter-RAD21'
0.375127	'-promoter-RAD21'
0.433838	'-promoter-RAD21'
0.343976	'-promoter-RAD21'
0.492991	'-promoter-RAD21'
0.404143	'-promoter-RAD21'
0.36311	'-promoter-RAD21'
0.566296	'-promoter-RAD21'
0.467792	'-promoter-RAD21'
0.305329	'-promoter-RAD21'
0.423525	'-promoter-RAD21'
0.606811	'-promoter-RAD21'
0.519185	'-promoter-RAD21'
0.43795	'-promoter-RAD21'
0.411783	'-promoter-RAD21'
0.434691	'-promoter-RAD21'
0.28046	'-promoter-RAD21'
0.887009	'-promoter-RAD21'
0.567064	'-promoter-RAD21'
0.380312	'-promoter-RAD21'
0.393457	'-promoter-RAD21'
0.331029	'-promoter-RAD21'
0.4054	'-promoter-RAD21'
0.412856	'-promoter-RAD21'
0.306978	'-promoter-RAD21'
0.370215	'-promoter-RAD21'
0.390204	'-promoter-RAD21'
0.325963	'-promoter-RAD21'
0.257474	'-promoter-RAD21'
0.323877	'-promoter-RAD21'
0.415458	'-promoter-RAD21'
0.445387	'-promoter-RAD21'
0.519219	'-promoter-RAD21'
0.320962	'-promoter-RAD21'
0.394263	'-promoter-RAD21'
0.237228	'-promoter-RAD21'
0.527829	'-promoter-RAD21'
0.798735	'-promoter-RAD21'
0.617451	'-promoter-RAD21'
0.563669	'-promoter-RAD21'
0.347303	'-promoter-RAD21'
0.309192	'-promoter-RAD21'
0.448438	'-promoter-RAD21'
0.318231	'-promoter-RAD21'
0.481616	'-promoter-RAD21'
0.709931	'-promoter-RAD21'
0.687722	'-promoter-RAD21'
0.261865	'-promoter-RAD21'
0.431618	'-promoter-RAD21'
0.560527	'-promoter-RAD21'
0.528638	'-promoter-RAD21'
0.497428	'-promoter-RAD21'
0.315768	'-promoter-RAD21'
0.597337	'-promoter-RAD21'
0.472663	'-promoter-RAD21'
0.591398	'-promoter-RAD21'
0.570037	'-promoter-RAD21'
0.411106	'-promoter-RAD21'
0.273297	'-promoter-RAD21'
0.445555	'-promoter-RAD21'
0.450287	'-promoter-RAD21'
0.384296	'-promoter-RAD21'
0.484667	'-promoter-RAD21'
0.716659	'-promoter-RAD21'
0.28628	'-promoter-RAD21'
0.368061	'-promoter-RAD21'
0.384891	'-promoter-RAD21'
0.350922	'-promoter-RAD21'
0.372452	'-promoter-RAD21'
0.580633	'-promoter-RAD21'
0.344267	'-promoter-RAD21'
0.17053	'-promoter-RAD21'
0.249763	'-promoter-RAD21'
0.297012	'-promoter-RAD21'
0.119313	'-promoter-RAD21'
0.478589	'-promoter-RAD21'
0.401965	'-promoter-RAD21'
0.661135	'-promoter-RAD21'
0.988677	'-promoter-RAD21'
0.554148	'-promoter-RAD21'
0.549104	'-promoter-RAD21'
0.223719	'-promoter-RAD21'
0.250826	'-promoter-RAD21'
0.400499	'-promoter-RAD21'
0.224904	'-promoter-RAD21'
0.269012	'-promoter-RAD21'
0.42625	'-promoter-RAD21'
0.324785	'-promoter-RAD21'
0.412658	'-promoter-RAD21'
0.402651	'-promoter-RAD21'
0.432739	'-promoter-RAD21'
0.378159	'-promoter-RAD21'
0.48106	'-promoter-RAD21'
0.498948	'-promoter-RAD21'
0.301577	'-promoter-RAD21'
0.687874	'-promoter-RAD21'
0.580037	'-promoter-RAD21'
0.831752	'-promoter-RAD21'
0.501561	'-promoter-RAD21'
0.328794	'-promoter-RAD21'
0.391805	'-promoter-RAD21'
0.483358	'-promoter-RAD21'
1.06279	'-promoter-RAD21'
0.49864	'-promoter-RAD21'
0.419341	'-promoter-RAD21'
0.791861	'-promoter-RAD21'
0.369369	'-promoter-RAD21'
0.69968	'-promoter-RAD21'
0.615161	'-promoter-RAD21'
0.729829	'-promoter-RAD21'
0.698941	'-promoter-RAD21'
0.223283	'-promoter-RAD21'
0.20759	'-promoter-RAD21'
0.526496	'-promoter-RAD21'
0.3972	'-promoter-RAD21'
0.639327	'-promoter-RAD21'
0.200181	'-promoter-RAD21'
0.719571	'-promoter-RAD21'
1.23088	'-promoter-RAD21'
1.22078	'-promoter-RAD21'
0.999353	'-promoter-RAD21'
0.92245	'-promoter-RAD21'
1.21268	'-promoter-RAD21'
1.17553	'-promoter-RAD21'
0.86896	'-promoter-RAD21'
0.507595	'-promoter-RAD21'
0.428072	'-promoter-RAD21'
0.499917	'-promoter-RAD21'
0.482898	'-promoter-RAD21'
1.11025	'-promoter-RAD21'
0.468066	'-promoter-RAD21'
0.836293	'-promoter-RAD21'
1.29744	'-promoter-RAD21'
0.679779	'-promoter-RAD21'
0.927232	'-promoter-RAD21'
0.582004	'-promoter-RAD21'
1.20122	'-promoter-RAD21'
1.09315	'-promoter-RAD21'
0.895737	'-promoter-RAD21'
0.765229	'-promoter-RAD21'
1.00994	'-promoter-RAD21'
1.39583	'-promoter-RAD21'
[truncated: 125,149 more rows]

## Sheet: Ext.Dat.8D
Average time spent in the proximal state	standard deviation	condition
0.333372	0.0139308	'-promoter +RAD21'
0.114677	0.0111007	'-promoter -RAD21'
0.320471	0.0167096	'+promoter +RAD21'
0.118047	0.0115435	'+promoter -RAD21'

## Sheet: Ext.Dat.8E
Duration of proximal state	condition
330	'-promoter +RAD21'
570	'-promoter +RAD21'
240	'-promoter +RAD21'
210	'-promoter +RAD21'
120	'-promoter +RAD21'
270	'-promoter +RAD21'
450	'-promoter +RAD21'
210	'-promoter +RAD21'
210	'-promoter +RAD21'
180	'-promoter +RAD21'
90	'-promoter +RAD21'
180	'-promoter +RAD21'
300	'-promoter +RAD21'
300	'-promoter +RAD21'
330	'-promoter +RAD21'
180	'-promoter +RAD21'
270	'-promoter +RAD21'
1770	'-promoter +RAD21'
270	'-promoter +RAD21'
150	'-promoter +RAD21'
120	'-promoter +RAD21'
510	'-promoter +RAD21'
240	'-promoter +RAD21'
660	'-promoter +RAD21'
240	'-promoter +RAD21'
330	'-promoter +RAD21'
810	'-promoter +RAD21'
330	'-promoter +RAD21'
720	'-promoter +RAD21'
240	'-promoter +RAD21'
120	'-promoter +RAD21'
180	'-promoter +RAD21'
180	'-promoter +RAD21'
1320	'-promoter +RAD21'
510	'-promoter +RAD21'
960	'-promoter +RAD21'
150	'-promoter +RAD21'
240	'-promoter +RAD21'
330	'-promoter +RAD21'
150	'-promoter +RAD21'
90	'-promoter +RAD21'
90	'-promoter +RAD21'
180	'-promoter +RAD21'
150	'-promoter +RAD21'
120	'-promoter +RAD21'
240	'-promoter +RAD21'
210	'-promoter +RAD21'
210	'-promoter +RAD21'
630	'-promoter +RAD21'
90	'-promoter +RAD21'
180	'-promoter +RAD21'
90	'-promoter +RAD21'
90	'-promoter +RAD21'
390	'-promoter +RAD21'
270	'-promoter +RAD21'
180	'-promoter +RAD21'
180	'-promoter +RAD21'
390	'-promoter +RAD21'
210	'-promoter +RAD21'
330	'-promoter +RAD21'
240	'-promoter +RAD21'
240	'-promoter +RAD21'
240	'-promoter +RAD21'
90	'-promoter +RAD21'
390	'-promoter +RAD21'
120	'-promoter +RAD21'
360	'-promoter +RAD21'
180	'-promoter +RAD21'
240	'-promoter +RAD21'
150	'-promoter +RAD21'
180	'-promoter +RAD21'
60	'-promoter +RAD21'
180	'-promoter +RAD21'
180	'-promoter +RAD21'
240	'-promoter +RAD21'
360	'-promoter +RAD21'
120	'-promoter +RAD21'
270	'-promoter +RAD21'
90	'-promoter +RAD21'
360	'-promoter +RAD21'
630	'-promoter +RAD21'
210	'-promoter +RAD21'
240	'-promoter +RAD21'
180	'-promoter +RAD21'
330	'-promoter +RAD21'
300	'-promoter +RAD21'
270	'-promoter +RAD21'
480	'-promoter +RAD21'
390	'-promoter +RAD21'
270	'-promoter +RAD21'
450	'-promoter +RAD21'
180	'-promoter +RAD21'
120	'-promoter +RAD21'
360	'-promoter +RAD21'
450	'-promoter +RAD21'
330	'-promoter +RAD21'
420	'-promoter +RAD21'
960	'-promoter +RAD21'
120	'-promoter +RAD21'
330	'-promoter +RAD21'
240	'-promoter +RAD21'
180	'-promoter +RAD21'
210	'-promoter +RAD21'
210	'-promoter +RAD21'
870	'-promoter +RAD21'
390	'-promoter +RAD21'
150	'-promoter +RAD21'
1770	'-promoter +RAD21'
120	'-promoter +RAD21'
300	'-promoter +RAD21'
240	'-promoter +RAD21'
390	'-promoter +RAD21'
210	'-promoter +RAD21'
240	'-promoter +RAD21'
210	'-promoter +RAD21'
450	'-promoter +RAD21'
360	'-promoter +RAD21'
330	'-promoter +RAD21'
300	'-promoter +RAD21'
120	'-promoter +RAD21'
180	'-promoter +RAD21'
180	'-promoter +RAD21'
300	'-promoter +RAD21'
660	'-promoter +RAD21'
120	'-promoter +RAD21'
30	'-promoter +RAD21'
270	'-promoter +RAD21'
210	'-promoter +RAD21'
360	'-promoter +RAD21'
450	'-promoter +RAD21'
630	'-promoter +RAD21'
270	'-promoter +RAD21'
330	'-promoter +RAD21'
540	'-promoter +RAD21'
270	'-promoter +RAD21'
120	'-promoter +RAD21'
150	'-promoter +RAD21'
150	'-promoter +RAD21'
390	'-promoter +RAD21'
330	'-promoter +RAD21'
210	'-promoter +RAD21'
120	'-promoter +RAD21'
180	'-promoter +RAD21'
150	'-promoter +RAD21'
330	'-promoter +RAD21'
720	'-promoter +RAD21'
600	'-promoter +RAD21'
150	'-promoter +RAD21'
120	'-promoter +RAD21'
300	'-promoter +RAD21'
150	'-promoter +RAD21'
120	'-promoter +RAD21'
1260	'-promoter +RAD21'
120	'-promoter +RAD21'
1140	'-promoter +RAD21'
870	'-promoter +RAD21'
390	'-promoter +RAD21'
810	'-promoter +RAD21'
240	'-promoter +RAD21'
150	'-promoter +RAD21'
720	'-promoter +RAD21'
720	'-promoter +RAD21'
150	'-promoter +RAD21'
180	'-promoter +RAD21'
2010	'-promoter +RAD21'
180	'-promoter +RAD21'
540	'-promoter +RAD21'
660	'-promoter +RAD21'
180	'-promoter +RAD21'
270	'-promoter +RAD21'
810	'-promoter +RAD21'
990	'-promoter +RAD21'
90	'-promoter +RAD21'
540	'-promoter +RAD21'
120	'-promoter +RAD21'
450	'-promoter +RAD21'
450	'-promoter +RAD21'
180	'-promoter +RAD21'
270	'-promoter +RAD21'
660	'-promoter +RAD21'
330	'-promoter +RAD21'
180	'-promoter +RAD21'
210	'-promoter +RAD21'
840	'-promoter +RAD21'
330	'-promoter +RAD21'
90	'-promoter +RAD21'
90	'-promoter +RAD21'
270	'-promoter +RAD21'
240	'-promoter +RAD21'
180	'-promoter +RAD21'
90	'-promoter +RAD21'
150	'-promoter +RAD21'
330	'-promoter +RAD21'
270	'-promoter +RAD21'
300	'-promoter +RAD21'
270	'-promoter +RAD21'
270	'-promoter +RAD21'
390	'-promoter +RAD21'
630	'-promoter +RAD21'
150	'-promoter +RAD21'
150	'-promoter +RAD21'
180	'-promoter +RAD21'
180	'-promoter +RAD21'
90	'-promoter +RAD21'
180	'-promoter +RAD21'
150	'-promoter +RAD21'
180	'-promoter +RAD21'
150	'-promoter +RAD21'
300	'-promoter +RAD21'
90	'-promoter +RAD21'
120	'-promoter +RAD21'
180	'-promoter +RAD21'
270	'-promoter +RAD21'
390	'-promoter +RAD21'
300	'-promoter +RAD21'
240	'-promoter +RAD21'
360	'-promoter +RAD21'
120	'-promoter +RAD21'
90	'-promoter +RAD21'
210	'-promoter +RAD21'
420	'-promoter +RAD21'
120	'-promoter +RAD21'
150	'-promoter +RAD21'
30	'-promoter +RAD21'
870	'-promoter +RAD21'
630	'-promoter +RAD21'
1410	'-promoter +RAD21'
210	'-promoter +RAD21'
660	'-promoter +RAD21'
1200	'-promoter +RAD21'
810	'-promoter +RAD21'
180	'-promoter +RAD21'
210	'-promoter +RAD21'
270	'-promoter +RAD21'
150	'-promoter +RAD21'
840	'-promoter +RAD21'
510	'-promoter +RAD21'
120	'-promoter +RAD21'
690	'-promoter +RAD21'
270	'-promoter +RAD21'
330	'-promoter +RAD21'
180	'-promoter +RAD21'
150	'-promoter +RAD21'
90	'-promoter +RAD21'
150	'-promoter +RAD21'
210	'-promoter +RAD21'
390	'-promoter +RAD21'
270	'-promoter +RAD21'
660	'-promoter +RAD21'
300	'-promoter +RAD21'
570	'-promoter +RAD21'
150	'-promoter +RAD21'
210	'-promoter +RAD21'
150	'-promoter +RAD21'
270	'-promoter +RAD21'
270	'-promoter +RAD21'
150	'-promoter +RAD21'
210	'-promoter +RAD21'
420	'-promoter +RAD21'
420	'-promoter +RAD21'
180	'-promoter +RAD21'
90	'-promoter +RAD21'
120	'-promoter +RAD21'
510	'-promoter +RAD21'
90	'-promoter +RAD21'
240	'-promoter +RAD21'
240	'-promoter +RAD21'
120	'-promoter +RAD21'
150	'-promoter +RAD21'
600	'-promoter +RAD21'
510	'-promoter +RAD21'
270	'-promoter +RAD21'
300	'-promoter +RAD21'
180	'-promoter +RAD21'
180	'-promoter +RAD21'
180	'-promoter +RAD21'
960	'-promoter +RAD21'
150	'-promoter +RAD21'
420	'-promoter +RAD21'
1200	'-promoter +RAD21'
60	'-promoter +RAD21'
150	'-promoter +RAD21'
210	'-promoter +RAD21'
570	'-promoter +RAD21'
540	'-promoter +RAD21'
750	'-promoter +RAD21'
180	'-promoter +RAD21'
180	'-promoter +RAD21'
390	'-promoter +RAD21'
150	'-promoter +RAD21'
240	'-promoter +RAD21'
180	'-promoter +RAD21'
390	'-promoter +RAD21'
390	'-promoter +RAD21'
180	'-promoter +RAD21'
150	'-promoter +RAD21'
300	'-promoter +RAD21'
60	'-promoter +RAD21'
750	'-promoter +RAD21'
60	'-promoter +RAD21'
240	'-promoter +RAD21'
240	'-promoter +RAD21'
390	'-promoter +RAD21'
240	'-promoter +RAD21'
210	'-promoter +RAD21'
150	'-promoter +RAD21'
240	'-promoter +RAD21'
150	'-promoter +RAD21'
270	'-promoter +RAD21'
270	'-promoter +RAD21'
240	'-promoter +RAD21'
150	'-promoter +RAD21'
660	'-promoter +RAD21'
90	'-promoter +RAD21'
540	'-promoter +RAD21'
210	'-promoter +RAD21'
120	'-promoter +RAD21'
270	'-promoter +RAD21'
210	'-promoter +RAD21'
150	'-promoter +RAD21'
270	'-promoter +RAD21'
150	'-promoter +RAD21'
300	'-promoter +RAD21'
240	'-promoter +RAD21'
570	'-promoter +RAD21'
30	'-promoter +RAD21'
1800	'-promoter +RAD21'
330	'-promoter +RAD21'
600	'-promoter +RAD21'
90	'-promoter +RAD21'
150	'-promoter +RAD21'
90	'-promoter +RAD21'
270	'-promoter +RAD21'
150	'-promoter +RAD21'
120	'-promoter +RAD21'
480	'-promoter +RAD21'
450	'-promoter +RAD21'
90	'-promoter +RAD21'
210	'-promoter +RAD21'
90	'-promoter +RAD21'
330	'-promoter +RAD21'
1020	'-promoter +RAD21'
120	'-promoter +RAD21'
120	'-promoter +RAD21'
150	'-promoter +RAD21'
450	'-promoter +RAD21'
150	'-promoter +RAD21'
300	'-promoter +RAD21'
210	'-promoter +RAD21'
180	'-promoter +RAD21'
1350	'-promoter +RAD21'
270	'-promoter +RAD21'
180	'-promoter +RAD21'
210	'-promoter +RAD21'
150	'-promoter +RAD21'
240	'-promoter +RAD21'
90	'-promoter +RAD21'
270	'-promoter +RAD21'
300	'-promoter +RAD21'
450	'-promoter +RAD21'
360	'-promoter +RAD21'
270	'-promoter +RAD21'
90	'-promoter +RAD21'
210	'-promoter +RAD21'
360	'-promoter +RAD21'
270	'-promoter +RAD21'
270	'-promoter +RAD21'
240	'-promoter +RAD21'
90	'-promoter +RAD21'
270	'-promoter +RAD21'
660	'-promoter +RAD21'
120	'-promoter +RAD21'
240	'-promoter +RAD21'
1470	'-promoter +RAD21'
120	'-promoter +RAD21'
810	'-promoter +RAD21'
210	'-promoter +RAD21'
150	'-promoter +RAD21'
240	'-promoter +RAD21'
330	'-promoter +RAD21'
360	'-promoter +RAD21'
120	'-promoter +RAD21'
90	'-promoter +RAD21'
270	'-promoter +RAD21'
270	'-promoter +RAD21'
90	'-promoter +RAD21'
540	'-promoter +RAD21'
240	'-promoter +RAD21'
300	'-promoter +RAD21'
270	'-promoter +RAD21'
270	'-promoter +RAD21'
210	'-promoter +RAD21'
120	'-promoter +RAD21'
480	'-promoter +RAD21'
150	'-promoter +RAD21'
240	'-promoter +RAD21'
240	'-promoter +RAD21'
660	'-promoter +RAD21'
480	'-promoter +RAD21'
90	'-promoter +RAD21'
330	'-promoter +RAD21'
210	'-promoter +RAD21'
210	'-promoter +RAD21'
450	'-promoter +RAD21'
330	'-promoter +RAD21'
330	'-promoter +RAD21'
120	'-promoter +RAD21'
180	'-promoter +RAD21'
390	'-promoter +RAD21'
210	'-promoter +RAD21'
360	'-promoter +RAD21'
270	'-promoter +RAD21'
120	'-promoter +RAD21'
90	'-promoter +RAD21'
240	'-promoter +RAD21'
300	'-promoter +RAD21'
150	'-promoter +RAD21'
150	'-promoter +RAD21'
180	'-promoter +RAD21'
300	'-promoter +RAD21'
240	'-promoter +RAD21'
480	'-promoter +RAD21'
300	'-promoter +RAD21'
210	'-promoter +RAD21'
300	'-promoter +RAD21'
2310	'-promoter +RAD21'
330	'-promoter +RAD21'
780	'-promoter +RAD21'
150	'-promoter +RAD21'
120	'-promoter +RAD21'
150	'-promoter +RAD21'
150	'-promoter +RAD21'
780	'-promoter +RAD21'
150	'-promoter +RAD21'
1260	'-promoter +RAD21'
120	'-promoter +RAD21'
270	'-promoter +RAD21'
510	'-promoter +RAD21'
180	'-promoter +RAD21'
270	'-promoter +RAD21'
210	'-promoter +RAD21'
450	'-promoter +RAD21'
270	'-promoter +RAD21'
150	'-promoter +RAD21'
720	'-promoter +RAD21'
960	'-promoter +RAD21'
180	'-promoter +RAD21'
300	'-promoter +RAD21'
510	'-promoter +RAD21'
360	'-promoter +RAD21'
420	'-promoter +RAD21'
600	'-promoter +RAD21'
90	'-promoter +RAD21'
510	'-promoter +RAD21'
120	'-promoter +RAD21'
480	'-promoter +RAD21'
270	'-promoter +RAD21'
180	'-promoter +RAD21'
150	'-promoter +RAD21'
390	'-promoter +RAD21'
150	'-promoter +RAD21'
180	'-promoter +RAD21'
270	'-promoter +RAD21'
420	'-promoter +RAD21'
540	'-promoter +RAD21'
240	'-promoter +RAD21'
450	'-promoter +RAD21'
480	'-promoter +RAD21'
180	'-promoter +RAD21'
180	'-promoter +RAD21'
570	'-promoter +RAD21'
270	'-promoter +RAD21'
270	'-promoter +RAD21'
120	'-promoter +RAD21'
180	'-promoter +RAD21'
150	'-promoter +RAD21'
300	'-promoter +RAD21'
90	'-promoter +RAD21'
90	'-promoter +RAD21'
120	'-promoter +RAD21'
720	'-promoter +RAD21'
240	'-promoter +RAD21'
420	'-promoter +RAD21'
660	'-promoter +RAD21'
330	'-promoter +RAD21'
840	'-promoter +RAD21'
240	'-promoter +RAD21'
180	'-promoter +RAD21'
180	'-promoter +RAD21'
210	'-promoter +RAD21'
270	'-promoter +RAD21'
150	'-promoter +RAD21'
120	'-promoter +RAD21'
90	'-promoter +RAD21'
330	'-promoter +RAD21'
600	'-promoter +RAD21'
120	'-promoter +RAD21'
390	'-promoter +RAD21'
450	'-promoter +RAD21'
150	'-promoter +RAD21'
120	'-promoter +RAD21'
90	'-promoter +RAD21'
210	'-promoter +RAD21'
300	'-promoter +RAD21'
150	'-promoter +RAD21'
270	'-promoter +RAD21'
1350	'-promoter +RAD21'
270	'-promoter +RAD21'
150	'-promoter +RAD21'
90	'-promoter +RAD21'
150	'-promoter +RAD21'
180	'-promoter +RAD21'
240	'-promoter +RAD21'
750	'-promoter +RAD21'
300	'-promoter +RAD21'
240	'-promoter +RAD21'
270	'-promoter +RAD21'
180	'-promoter +RAD21'
810	'-promoter +RAD21'
120	'-promoter +RAD21'
210	'-promoter +RAD21'
180	'-promoter +RAD21'
390	'-promoter +RAD21'
660	'-promoter +RAD21'
360	'-promoter +RAD21'
450	'-promoter +RAD21'
270	'-promoter +RAD21'
1170	'-promoter +RAD21'
150	'-promoter +RAD21'
1050	'-promoter +RAD21'
90	'-promoter +RAD21'
240	'-promoter +RAD21'
450	'-promoter +RAD21'
600	'-promoter +RAD21'
120	'-promoter +RAD21'
150	'-promoter +RAD21'
660	'-promoter +RAD21'
120	'-promoter +RAD21'
360	'-promoter +RAD21'
540	'-promoter +RAD21'
840	'-promoter +RAD21'
210	'-promoter +RAD21'
240	'-promoter +RAD21'
90	'-promoter +RAD21'
360	'-promoter +RAD21'
480	'-promoter +RAD21'
600	'-promoter +RAD21'
300	'-promoter +RAD21'
300	'-promoter +RAD21'
180	'-promoter +RAD21'
240	'-promoter +RAD21'
300	'-promoter +RAD21'
480	'-promoter +RAD21'
210	'-promoter +RAD21'
480	'-promoter +RAD21'
90	'-promoter +RAD21'
180	'-promoter +RAD21'
270	'-promoter +RAD21'
120	'-promoter +RAD21'
120	'-promoter +RAD21'
450	'-promoter +RAD21'
180	'-promoter +RAD21'
120	'-promoter +RAD21'
30	'-promoter +RAD21'
240	'-promoter +RAD21'
300	'-promoter +RAD21'
300	'-promoter +RAD21'
330	'-promoter +RAD21'
180	'-promoter +RAD21'
330	'-promoter +RAD21'
750	'-promoter +RAD21'
120	'-promoter +RAD21'
150	'-promoter +RAD21'
90	'-promoter +RAD21'
1170	'-promoter +RAD21'
480	'-promoter +RAD21'
240	'-promoter +RAD21'
540	'-promoter +RAD21'
420	'-promoter +RAD21'
360	'-promoter +RAD21'
1290	'-promoter +RAD21'
420	'-promoter +RAD21'
510	'-promoter +RAD21'
1080	'-promoter +RAD21'
240	'-promoter +RAD21'
120	'-promoter +RAD21'
150	'-promoter +RAD21'
240	'-promoter +RAD21'
180	'-promoter +RAD21'
180	'-promoter +RAD21'
90	'-promoter +RAD21'
660	'-promoter +RAD21'
120	'-promoter +RAD21'
150	'-promoter +RAD21'
120	'-promoter +RAD21'
120	'-promoter +RAD21'
180	'-promoter +RAD21'
180	'-promoter +RAD21'
180	'-promoter +RAD21'
630	'-promoter +RAD21'
180	'-promoter +RAD21'
360	'-promoter +RAD21'
180	'-promoter +RAD21'
120	'-promoter +RAD21'
210	'-promoter +RAD21'
570	'-promoter +RAD21'
300	'-promoter +RAD21'
90	'-promoter +RAD21'
240	'-promoter +RAD21'
300	'-promoter +RAD21'
180	'-promoter +RAD21'
210	'-promoter +RAD21'
90	'-promoter +RAD21'
180	'-promoter +RAD21'
270	'-promoter +RAD21'
1110	'-promoter +RAD21'
1980	'-promoter +RAD21'
750	'-promoter +RAD21'
450	'-promoter +RAD21'
240	'-promoter +RAD21'
180	'-promoter +RAD21'
780	'-promoter +RAD21'
180	'-promoter +RAD21'
660	'-promoter +RAD21'
210	'-promoter +RAD21'
270	'-promoter +RAD21'
540	'-promoter +RAD21'
600	'-promoter +RAD21'
420	'-promoter +RAD21'
750	'-promoter +RAD21'
480	'-promoter +RAD21'
240	'-promoter +RAD21'
90	'-promoter +RAD21'
390	'-promoter +RAD21'
390	'-promoter +RAD21'
690	'-promoter +RAD21'
180	'-promoter +RAD21'
540	'-promoter +RAD21'
360	'-promoter +RAD21'
150	'-promoter +RAD21'
270	'-promoter +RAD21'
300	'-promoter +RAD21'
330	'-promoter +RAD21'
270	'-promoter +RAD21'
180	'-promoter +RAD21'
180	'-promoter +RAD21'
720	'-promoter +RAD21'
90	'-promoter +RAD21'
1050	'-promoter +RAD21'
240	'-promoter +RAD21'
240	'-promoter +RAD21'
450	'-promoter +RAD21'
270	'-promoter +RAD21'
210	'-promoter +RAD21'
510	'-promoter +RAD21'
180	'-promoter +RAD21'
120	'-promoter +RAD21'
120	'-promoter +RAD21'
300	'-promoter +RAD21'
450	'-promoter +RAD21'
750	'-promoter +RAD21'
120	'-promoter +RAD21'
540	'-promoter +RAD21'
780	'-promoter +RAD21'
120	'-promoter +RAD21'
450	'-promoter +RAD21'
330	'-promoter +RAD21'
150	'-promoter +RAD21'
510	'-promoter +RAD21'
330	'-promoter +RAD21'
660	'-promoter +RAD21'
480	'-promoter +RAD21'
180	'-promoter +RAD21'
90	'-promoter +RAD21'
240	'-promoter +RAD21'
570	'-promoter +RAD21'
1320	'-promoter +RAD21'
180	'-promoter +RAD21'
240	'-promoter +RAD21'
240	'-promoter +RAD21'
270	'-promoter -RAD21'
180	'-promoter -RAD21'
180	'-promoter -RAD21'
210	'-promoter -RAD21'
180	'-promoter -RAD21'
90	'-promoter -RAD21'
180	'-promoter -RAD21'
270	'-promoter -RAD21'
150	'-promoter -RAD21'
90	'-promoter -RAD21'
270	'-promoter -RAD21'
150	'-promoter -RAD21'
180	'-promoter -RAD21'
90	'-promoter -RAD21'
90	'-promoter -RAD21'
210	'-promoter -RAD21'
360	'-promoter -RAD21'
210	'-promoter -RAD21'
270	'-promoter -RAD21'
420	'-promoter -RAD21'
90	'-promoter -RAD21'
150	'-promoter -RAD21'
180	'-promoter -RAD21'
300	'-promoter -RAD21'
360	'-promoter -RAD21'
210	'-promoter -RAD21'
300	'-promoter -RAD21'
330	'-promoter -RAD21'
120	'-promoter -RAD21'
180	'-promoter -RAD21'
90	'-promoter -RAD21'
120	'-promoter -RAD21'
180	'-promoter -RAD21'
90	'-promoter -RAD21'
120	'-promoter -RAD21'
90	'-promoter -RAD21'
240	'-promoter -RAD21'
240	'-promoter -RAD21'
120	'-promoter -RAD21'
150	'-promoter -RAD21'
150	'-promoter -RAD21'
120	'-promoter -RAD21'
540	'-promoter -RAD21'
90	'-promoter -RAD21'
270	'-promoter -RAD21'
120	'-promoter -RAD21'
300	'-promoter -RAD21'
240	'-promoter -RAD21'
90	'-promoter -RAD21'
150	'-promoter -RAD21'
390	'-promoter -RAD21'
150	'-promoter -RAD21'
390	'-promoter -RAD21'
90	'-promoter -RAD21'
90	'-promoter -RAD21'
120	'-promoter -RAD21'
180	'-promoter -RAD21'
120	'-promoter -RAD21'
120	'-promoter -RAD21'
90	'-promoter -RAD21'
150	'-promoter -RAD21'
150	'-promoter -RAD21'
120	'-promoter -RAD21'
90	'-promoter -RAD21'
90	'-promoter -RAD21'
270	'-promoter -RAD21'
90	'-promoter -RAD21'
90	'-promoter -RAD21'
150	'-promoter -RAD21'
240	'-promoter -RAD21'
450	'-promoter -RAD21'
90	'-promoter -RAD21'
90	'-promoter -RAD21'
120	'-promoter -RAD21'
210	'-promoter -RAD21'
210	'-promoter -RAD21'
480	'-promoter -RAD21'
390	'-promoter -RAD21'
270	'-promoter -RAD21'
90	'-promoter -RAD21'
180	'-promoter -RAD21'
150	'-promoter -RAD21'
300	'-promoter -RAD21'
90	'-promoter -RAD21'
120	'-promoter -RAD21'
450	'-promoter -RAD21'
210	'-promoter -RAD21'
420	'-promoter -RAD21'
90	'-promoter -RAD21'
150	'-promoter -RAD21'
180	'-promoter -RAD21'
300	'-promoter -RAD21'
210	'-promoter -RAD21'
150	'-promoter -RAD21'
90	'-promoter -RAD21'
150	'-promoter -RAD21'
420	'-promoter -RAD21'
420	'-promoter -RAD21'
150	'-promoter -RAD21'
120	'-promoter -RAD21'
60	'-promoter -RAD21'
150	'-promoter -RAD21'
90	'-promoter -RAD21'
990	'-promoter -RAD21'
90	'-promoter -RAD21'
210	'-promoter -RAD21'
210	'-promoter -RAD21'
150	'-promoter -RAD21'
150	'-promoter -RAD21'
390	'-promoter -RAD21'
180	'-promoter -RAD21'
120	'-promoter -RAD21'
210	'-promoter -RAD21'
390	'-promoter -RAD21'
150	'-promoter -RAD21'
210	'-promoter -RAD21'
180	'-promoter -RAD21'
120	'-promoter -RAD21'
90	'-promoter -RAD21'
150	'-promoter -RAD21'
180	'-promoter -RAD21'
150	'-promoter -RAD21'
90	'-promoter -RAD21'
180	'-promoter -RAD21'
120	'-promoter -RAD21'
90	'-promoter -RAD21'
150	'-promoter -RAD21'
300	'-promoter -RAD21'
750	'-promoter -RAD21'
150	'-promoter -RAD21'
90	'-promoter -RAD21'
150	'-promoter -RAD21'
120	'-promoter -RAD21'
150	'-promoter -RAD21'
90	'-promoter -RAD21'
90	'-promoter -RAD21'
180	'-promoter -RAD21'
150	'-promoter -RAD21'
150	'-promoter -RAD21'
90	'-promoter -RAD21'
180	'-promoter -RAD21'
210	'-promoter -RAD21'
120	'-promoter -RAD21'
270	'-promoter -RAD21'
240	'-promoter -RAD21'
270	'-promoter -RAD21'
30	'-promoter -RAD21'
150	'-promoter -RAD21'
90	'-promoter -RAD21'
150	'-promoter -RAD21'
120	'-promoter -RAD21'
480	'-promoter -RAD21'
240	'-promoter -RAD21'
270	'-promoter -RAD21'
120	'-promoter -RAD21'
300	'-promoter -RAD21'
210	'-promoter -RAD21'
90	'-promoter -RAD21'
300	'-promoter -RAD21'
210	'-promoter -RAD21'
90	'-promoter -RAD21'
90	'-promoter -RAD21'
90	'-promoter -RAD21'
210	'-promoter -RAD21'
180	'-promoter -RAD21'
90	'-promoter -RAD21'
180	'-promoter -RAD21'
120	'-promoter -RAD21'
90	'-promoter -RAD21'
90	'-promoter -RAD21'
120	'-promoter -RAD21'
300	'-promoter -RAD21'
420	'-promoter -RAD21'
480	'-promoter -RAD21'
450	'-promoter -RAD21'
90	'-promoter -RAD21'
180	'-promoter -RAD21'
330	'-promoter -RAD21'
150	'-promoter -RAD21'
180	'-promoter -RAD21'
420	'-promoter -RAD21'
180	'-promoter -RAD21'
150	'-promoter -RAD21'
120	'-promoter -RAD21'
180	'-promoter -RAD21'
90	'-promoter -RAD21'
210	'-promoter -RAD21'
210	'-promoter -RAD21'
330	'-promoter -RAD21'
90	'-promoter -RAD21'
90	'-promoter -RAD21'
150	'-promoter -RAD21'
120	'-promoter -RAD21'
600	'-promoter -RAD21'
150	'-promoter -RAD21'
270	'-promoter -RAD21'
90	'-promoter -RAD21'
150	'-promoter -RAD21'
240	'-promoter -RAD21'
360	'-promoter -RAD21'
180	'-promoter -RAD21'
120	'-promoter -RAD21'
120	'-promoter -RAD21'
600	'-promoter -RAD21'
210	'-promoter -RAD21'
150	'-promoter -RAD21'
210	'-promoter -RAD21'
120	'-promoter -RAD21'
270	'-promoter -RAD21'
150	'-promoter -RAD21'
150	'-promoter -RAD21'
240	'-promoter -RAD21'
300	'-promoter -RAD21'
120	'-promoter -RAD21'
120	'-promoter -RAD21'
270	'-promoter -RAD21'
630	'-promoter -RAD21'
120	'-promoter -RAD21'
180	'-promoter -RAD21'
300	'-promoter -RAD21'
150	'-promoter -RAD21'
120	'-promoter -RAD21'
540	'-promoter -RAD21'
120	'-promoter -RAD21'
360	'-promoter -RAD21'
180	'-promoter -RAD21'
270	'-promoter -RAD21'
180	'-promoter -RAD21'
540	'-promoter -RAD21'
180	'-promoter -RAD21'
900	'-promoter -RAD21'
120	'-promoter -RAD21'
780	'-promoter -RAD21'
120	'-promoter -RAD21'
420	'-promoter -RAD21'
90	'-promoter -RAD21'
330	'-promoter -RAD21'
90	'-promoter -RAD21'
150	'-promoter -RAD21'
150	'-promoter -RAD21'
240	'-promoter -RAD21'
180	'-promoter -RAD21'
30	'-promoter -RAD21'
90	'-promoter -RAD21'
150	'-promoter -RAD21'
60	'-promoter -RAD21'
150	'-promoter -RAD21'
150	'-promoter -RAD21'
150	'-promoter -RAD21'
210	'-promoter -RAD21'
180	'-promoter -RAD21'
150	'-promoter -RAD21'
150	'-promoter -RAD21'
270	'-promoter -RAD21'
90	'-promoter -RAD21'
180	'-promoter -RAD21'
150	'-promoter -RAD21'
120	'-promoter -RAD21'
180	'-promoter -RAD21'
240	'-promoter -RAD21'
570	'-promoter -RAD21'
150	'-promoter -RAD21'
120	'-promoter -RAD21'
840	'-promoter -RAD21'
300	'-promoter -RAD21'
90	'-promoter -RAD21'
120	'-promoter -RAD21'
120	'-promoter -RAD21'
90	'+promoter +RAD21'
180	'+promoter +RAD21'
210	'+promoter +RAD21'
390	'+promoter +RAD21'
270	'+promoter +RAD21'
540	'+promoter +RAD21'
330	'+promoter +RAD21'
120	'+promoter +RAD21'
150	'+promoter +RAD21'
90	'+promoter +RAD21'
330	'+promoter +RAD21'
510	'+promoter +RAD21'
390	'+promoter +RAD21'
300	'+promoter +RAD21'
1020	'+promoter +RAD21'
210	'+promoter +RAD21'
90	'+promoter +RAD21'
330	'+promoter +RAD21'
270	'+promoter +RAD21'
120	'+promoter +RAD21'
120	'+promoter +RAD21'
870	'+promoter +RAD21'
150	'+promoter +RAD21'
210	'+promoter +RAD21'
480	'+promoter +RAD21'
330	'+promoter +RAD21'
60	'+promoter +RAD21'
930	'+promoter +RAD21'
180	'+promoter +RAD21'
270	'+promoter +RAD21'
300	'+promoter +RAD21'
180	'+promoter +RAD21'
390	'+promoter +RAD21'
510	'+promoter +RAD21'
120	'+promoter +RAD21'
180	'+promoter +RAD21'
240	'+promoter +RAD21'
240	'+promoter +RAD21'
330	'+promoter +RAD21'
30	'+promoter +RAD21'
120	'+promoter +RAD21'
780	'+promoter +RAD21'
210	'+promoter +RAD21'
150	'+promoter +RAD21'
90	'+promoter +RAD21'
480	'+promoter +RAD21'
600	'+promoter +RAD21'
150	'+promoter +RAD21'
630	'+promoter +RAD21'
360	'+promoter +RAD21'
510	'+promoter +RAD21'
720	'+promoter +RAD21'
120	'+promoter +RAD21'
180	'+promoter +RAD21'
630	'+promoter +RAD21'
270	'+promoter +RAD21'
1620	'+promoter +RAD21'
420	'+promoter +RAD21'
240	'+promoter +RAD21'
90	'+promoter +RAD21'
300	'+promoter +RAD21'
120	'+promoter +RAD21'
300	'+promoter +RAD21'
240	'+promoter +RAD21'
1020	'+promoter +RAD21'
90	'+promoter +RAD21'
210	'+promoter +RAD21'
750	'+promoter +RAD21'
180	'+promoter +RAD21'
210	'+promoter +RAD21'
180	'+promoter +RAD21'
120	'+promoter +RAD21'
90	'+promoter +RAD21'
300	'+promoter +RAD21'
90	'+promoter +RAD21'
720	'+promoter +RAD21'
150	'+promoter +RAD21'
810	'+promoter +RAD21'
630	'+promoter +RAD21'
600	'+promoter +RAD21'
180	'+promoter +RAD21'
540	'+promoter +RAD21'
600	'+promoter +RAD21'
120	'+promoter +RAD21'
300	'+promoter +RAD21'
630	'+promoter +RAD21'
720	'+promoter +RAD21'
120	'+promoter +RAD21'
300	'+promoter +RAD21'
150	'+promoter +RAD21'
300	'+promoter +RAD21'
1110	'+promoter +RAD21'
300	'+promoter +RAD21'
1740	'+promoter +RAD21'
780	'+promoter +RAD21'
150	'+promoter +RAD21'
450	'+promoter +RAD21'
210	'+promoter +RAD21'
360	'+promoter +RAD21'
120	'+promoter +RAD21'
480	'+promoter +RAD21'
390	'+promoter +RAD21'
900	'+promoter +RAD21'
420	'+promoter +RAD21'
240	'+promoter +RAD21'
330	'+promoter +RAD21'
270	'+promoter +RAD21'
120	'+promoter +RAD21'
210	'+promoter +RAD21'
180	'+promoter +RAD21'
150	'+promoter +RAD21'
420	'+promoter +RAD21'
420	'+promoter +RAD21'
90	'+promoter +RAD21'
90	'+promoter +RAD21'
120	'+promoter +RAD21'
180	'+promoter +RAD21'
240	'+promoter +RAD21'
480	'+promoter +RAD21'
90	'+promoter +RAD21'
300	'+promoter +RAD21'
420	'+promoter +RAD21'
180	'+promoter +RAD21'
210	'+promoter +RAD21'
840	'+promoter +RAD21'
120	'+promoter +RAD21'
810	'+promoter +RAD21'
420	'+promoter +RAD21'
150	'+promoter +RAD21'
630	'+promoter +RAD21'
570	'+promoter +RAD21'
90	'+promoter +RAD21'
360	'+promoter +RAD21'
330	'+promoter +RAD21'
270	'+promoter +RAD21'
120	'+promoter +RAD21'
1020	'+promoter +RAD21'
300	'+promoter +RAD21'
180	'+promoter +RAD21'
210	'+promoter +RAD21'
120	'+promoter +RAD21'
150	'+promoter +RAD21'
300	'+promoter +RAD21'
120	'+promoter +RAD21'
120	'+promoter +RAD21'
90	'+promoter +RAD21'
720	'+promoter +RAD21'
210	'+promoter +RAD21'
1380	'+promoter +RAD21'
240	'+promoter +RAD21'
90	'+promoter +RAD21'
270	'+promoter +RAD21'
150	'+promoter +RAD21'
360	'+promoter +RAD21'
120	'+promoter +RAD21'
240	'+promoter +RAD21'
510	'+promoter +RAD21'
270	'+promoter +RAD21'
90	'+promoter +RAD21'
150	'+promoter +RAD21'
90	'+promoter +RAD21'
90	'+promoter +RAD21'
150	'+promoter +RAD21'
570	'+promoter +RAD21'
90	'+promoter +RAD21'
210	'+promoter +RAD21'
150	'+promoter +RAD21'
180	'+promoter +RAD21'
210	'+promoter +RAD21'
180	'+promoter +RAD21'
120	'+promoter +RAD21'
330	'+promoter +RAD21'
210	'+promoter +RAD21'
360	'+promoter +RAD21'
300	'+promoter +RAD21'
240	'+promoter +RAD21'
120	'+promoter +RAD21'
150	'+promoter +RAD21'
150	'+promoter +RAD21'
150	'+promoter +RAD21'
180	'+promoter +RAD21'
120	'+promoter +RAD21'
120	'+promoter +RAD21'
210	'+promoter +RAD21'
480	'+promoter +RAD21'
90	'+promoter +RAD21'
570	'+promoter +RAD21'
150	'+promoter +RAD21'
180	'+promoter +RAD21'
120	'+promoter +RAD21'
240	'+promoter +RAD21'
300	'+promoter +RAD21'
120	'+promoter +RAD21'
240	'+promoter +RAD21'
450	'+promoter +RAD21'
330	'+promoter +RAD21'
720	'+promoter +RAD21'
120	'+promoter +RAD21'
180	'+promoter +RAD21'
540	'+promoter +RAD21'
240	'+promoter +RAD21'
270	'+promoter +RAD21'
210	'+promoter +RAD21'
240	'+promoter +RAD21'
240	'+promoter +RAD21'
120	'+promoter +RAD21'
150	'+promoter +RAD21'
180	'+promoter +RAD21'
180	'+promoter +RAD21'
720	'+promoter +RAD21'
360	'+promoter +RAD21'
660	'+promoter +RAD21'
330	'+promoter +RAD21'
150	'+promoter +RAD21'
420	'+promoter +RAD21'
330	'+promoter +RAD21'
180	'+promoter +RAD21'
60	'+promoter +RAD21'
210	'+promoter +RAD21'
330	'+promoter +RAD21'
120	'+promoter +RAD21'
240	'+promoter +RAD21'
240	'+promoter +RAD21'
510	'+promoter +RAD21'
90	'+promoter +RAD21'
780	'+promoter +RAD21'
180	'+promoter +RAD21'
300	'+promoter +RAD21'
240	'+promoter +RAD21'
1410	'+promoter +RAD21'
150	'+promoter +RAD21'
180	'+promoter +RAD21'
150	'+promoter +RAD21'
600	'+promoter +RAD21'
180	'+promoter +RAD21'
90	'+promoter +RAD21'
780	'+promoter +RAD21'
570	'+promoter +RAD21'
270	'+promoter +RAD21'
210	'+promoter +RAD21'
210	'+promoter +RAD21'
90	'+promoter +RAD21'
360	'+promoter +RAD21'
630	'+promoter +RAD21'
240	'+promoter +RAD21'
180	'+promoter +RAD21'
300	'+promoter +RAD21'
270	'+promoter +RAD21'
120	'+promoter +RAD21'
210	'+promoter +RAD21'
180	'+promoter +RAD21'
300	'+promoter +RAD21'
210	'+promoter +RAD21'
270	'+promoter +RAD21'
150	'+promoter +RAD21'
150	'+promoter +RAD21'
840	'+promoter +RAD21'
120	'+promoter +RAD21'
120	'+promoter +RAD21'
570	'+promoter +RAD21'
270	'+promoter +RAD21'
390	'+promoter +RAD21'
120	'+promoter +RAD21'
150	'+promoter +RAD21'
660	'+promoter +RAD21'
180	'+promoter +RAD21'
390	'+promoter +RAD21'
240	'+promoter +RAD21'
390	'+promoter +RAD21'
150	'+promoter +RAD21'
120	'+promoter +RAD21'
90	'+promoter +RAD21'
420	'+promoter +RAD21'
180	'+promoter +RAD21'
300	'+promoter +RAD21'
150	'+promoter +RAD21'
570	'+promoter +RAD21'
180	'+promoter +RAD21'
180	'+promoter +RAD21'
240	'+promoter +RAD21'
240	'+promoter +RAD21'
90	'+promoter +RAD21'
180	'+promoter +RAD21'
150	'+promoter +RAD21'
210	'+promoter +RAD21'
300	'+promoter +RAD21'
450	'+promoter +RAD21'
300	'+promoter +RAD21'
660	'+promoter +RAD21'
300	'+promoter +RAD21'
240	'+promoter +RAD21'
420	'+promoter +RAD21'
1260	'+promoter +RAD21'
210	'+promoter +RAD21'
150	'+promoter +RAD21'
1350	'+promoter +RAD21'
480	'+promoter +RAD21'
240	'+promoter +RAD21'
240	'+promoter +RAD21'
60	'+promoter +RAD21'
360	'+promoter +RAD21'
180	'+promoter +RAD21'
180	'+promoter +RAD21'
840	'+promoter +RAD21'
360	'+promoter +RAD21'
420	'+promoter +RAD21'
390	'+promoter +RAD21'
150	'+promoter +RAD21'
90	'+promoter +RAD21'
360	'+promoter +RAD21'
90	'+promoter +RAD21'
240	'+promoter +RAD21'
330	'+promoter +RAD21'
150	'+promoter +RAD21'
510	'+promoter +RAD21'
240	'+promoter +RAD21'
270	'+promoter +RAD21'
150	'+promoter +RAD21'
150	'+promoter +RAD21'
90	'+promoter +RAD21'
210	'+promoter +RAD21'
330	'+promoter +RAD21'
90	'+promoter +RAD21'
300	'+promoter +RAD21'
90	'+promoter +RAD21'
180	'+promoter +RAD21'
270	'+promoter +RAD21'
390	'+promoter +RAD21'
210	'+promoter +RAD21'
210	'+promoter +RAD21'
180	'+promoter +RAD21'
180	'+promoter +RAD21'
570	'+promoter +RAD21'
150	'+promoter +RAD21'
420	'+promoter +RAD21'
330	'+promoter +RAD21'
240	'+promoter +RAD21'
210	'+promoter +RAD21'
510	'+promoter +RAD21'
450	'+promoter +RAD21'
240	'+promoter +RAD21'
150	'+promoter +RAD21'
270	'+promoter +RAD21'
210	'+promoter +RAD21'
570	'+promoter +RAD21'
240	'+promoter +RAD21'
360	'+promoter +RAD21'
990	'+promoter +RAD21'
120	'+promoter +RAD21'
210	'+promoter +RAD21'
240	'+promoter +RAD21'
330	'+promoter +RAD21'
180	'+promoter +RAD21'
150	'+promoter +RAD21'
300	'+promoter +RAD21'
330	'+promoter +RAD21'
150	'+promoter +RAD21'
180	'+promoter +RAD21'
150	'+promoter +RAD21'
900	'+promoter +RAD21'
480	'+promoter +RAD21'
90	'+promoter +RAD21'
780	'+promoter +RAD21'
90	'+promoter +RAD21'
150	'+promoter +RAD21'
90	'+promoter +RAD21'
210	'+promoter +RAD21'
1080	'+promoter +RAD21'
270	'+promoter +RAD21'
120	'+promoter +RAD21'
450	'+promoter +RAD21'
390	'+promoter +RAD21'
330	'+promoter +RAD21'
510	'+promoter +RAD21'
570	'+promoter +RAD21'
330	'+promoter +RAD21'
330	'+promoter +RAD21'
540	'+promoter +RAD21'
300	'+promoter +RAD21'
630	'+promoter +RAD21'
390	'+promoter +RAD21'
420	'+promoter +RAD21'
540	'+promoter +RAD21'
120	'+promoter +RAD21'
240	'+promoter +RAD21'
150	'+promoter +RAD21'
150	'+promoter +RAD21'
120	'+promoter +RAD21'
150	'+promoter +RAD21'
450	'+promoter +RAD21'
540	'+promoter +RAD21'
150	'+promoter +RAD21'
240	'+promoter +RAD21'
420	'+promoter +RAD21'
990	'+promoter +RAD21'
330	'+promoter +RAD21'
450	'+promoter +RAD21'
90	'+promoter +RAD21'
210	'+promoter +RAD21'
150	'+promoter +RAD21'
390	'+promoter +RAD21'
390	'+promoter +RAD21'
210	'+promoter +RAD21'
2220	'+promoter +RAD21'
210	'+promoter +RAD21'
540	'+promoter +RAD21'
270	'+promoter +RAD21'
210	'+promoter +RAD21'
180	'+promoter +RAD21'
270	'+promoter +RAD21'
180	'+promoter +RAD21'
60	'+promoter +RAD21'
30	'+promoter +RAD21'
120	'+promoter +RAD21'
90	'+promoter +RAD21'
90	'+promoter +RAD21'
180	'+promoter +RAD21'
330	'+promoter +RAD21'
240	'+promoter +RAD21'
150	'+promoter +RAD21'
240	'+promoter +RAD21'
330	'+promoter +RAD21'
270	'+promoter +RAD21'
390	'+promoter +RAD21'
150	'+promoter +RAD21'
120	'+promoter +RAD21'
450	'+promoter +RAD21'
150	'+promoter +RAD21'
810	'+promoter +RAD21'
270	'+promoter +RAD21'
330	'+promoter +RAD21'
150	'+promoter +RAD21'
150	'+promoter +RAD21'
330	'+promoter +RAD21'
270	'+promoter +RAD21'
450	'+promoter +RAD21'
570	'+promoter +RAD21'
150	'+promoter +RAD21'
180	'+promoter +RAD21'
90	'+promoter +RAD21'
180	'+promoter +RAD21'
300	'+promoter +RAD21'
300	'+promoter +RAD21'
300	'+promoter +RAD21'
120	'+promoter +RAD21'
120	'+promoter +RAD21'
120	'+promoter +RAD21'
570	'+promoter +RAD21'
300	'+promoter +RAD21'
150	'+promoter +RAD21'
240	'+promoter +RAD21'
90	'+promoter +RAD21'
180	'+promoter +RAD21'
120	'+promoter +RAD21'
330	'+promoter +RAD21'
270	'+promoter +RAD21'
120	'+promoter +RAD21'
450	'+promoter +RAD21'
210	'+promoter +RAD21'
510	'+promoter +RAD21'
1170	'+promoter +RAD21'
120	'+promoter +RAD21'
90	'+promoter +RAD21'
240	'+promoter +RAD21'
120	'+promoter +RAD21'
270	'+promoter +RAD21'
210	'+promoter -RAD21'
150	'+promoter -RAD21'
510	'+promoter -RAD21'
240	'+promoter -RAD21'
210	'+promoter -RAD21'
120	'+promoter -RAD21'
120	'+promoter -RAD21'
240	'+promoter -RAD21'
150	'+promoter -RAD21'
180	'+promoter -RAD21'
120	'+promoter -RAD21'
150	'+promoter -RAD21'
870	'+promoter -RAD21'
90	'+promoter -RAD21'
300	'+promoter -RAD21'
90	'+promoter -RAD21'
90	'+promoter -RAD21'
240	'+promoter -RAD21'
90	'+promoter -RAD21'
150	'+promoter -RAD21'
420	'+promoter -RAD21'
150	'+promoter -RAD21'
240	'+promoter -RAD21'
120	'+promoter -RAD21'
510	'+promoter -RAD21'
60	'+promoter -RAD21'
180	'+promoter -RAD21'
240	'+promoter -RAD21'
120	'+promoter -RAD21'
150	'+promoter -RAD21'
270	'+promoter -RAD21'
150	'+promoter -RAD21'
120	'+promoter -RAD21'
120	'+promoter -RAD21'
90	'+promoter -RAD21'
240	'+promoter -RAD21'
120	'+promoter -RAD21'
150	'+promoter -RAD21'
120	'+promoter -RAD21'
90	'+promoter -RAD21'
120	'+promoter -RAD21'
150	'+promoter -RAD21'
120	'+promoter -RAD21'
90	'+promoter -RAD21'
450	'+promoter -RAD21'
180	'+promoter -RAD21'
180	'+promoter -RAD21'
690	'+promoter -RAD21'
30	'+promoter -RAD21'
180	'+promoter -RAD21'
210	'+promoter -RAD21'
180	'+promoter -RAD21'
210	'+promoter -RAD21'
150	'+promoter -RAD21'
210	'+promoter -RAD21'
240	'+promoter -RAD21'
150	'+promoter -RAD21'
150	'+promoter -RAD21'
210	'+promoter -RAD21'
30	'+promoter -RAD21'
240	'+promoter -RAD21'
180	'+promoter -RAD21'
60	'+promoter -RAD21'
120	'+promoter -RAD21'
120	'+promoter -RAD21'
90	'+promoter -RAD21'
180	'+promoter -RAD21'
390	'+promoter -RAD21'
90	'+promoter -RAD21'
120	'+promoter -RAD21'
150	'+promoter -RAD21'
90	'+promoter -RAD21'
480	'+promoter -RAD21'
180	'+promoter -RAD21'
90	'+promoter -RAD21'
240	'+promoter -RAD21'
90	'+promoter -RAD21'
120	'+promoter -RAD21'
240	'+promoter -RAD21'
90	'+promoter -RAD21'
90	'+promoter -RAD21'
420	'+promoter -RAD21'
90	'+promoter -RAD21'
180	'+promoter -RAD21'
390	'+promoter -RAD21'
390	'+promoter -RAD21'
1680	'+promoter -RAD21'
990	'+promoter -RAD21'
90	'+promoter -RAD21'
210	'+promoter -RAD21'
750	'+promoter -RAD21'
330	'+promoter -RAD21'
240	'+promoter -RAD21'
240	'+promoter -RAD21'
150	'+promoter -RAD21'
180	'+promoter -RAD21'
90	'+promoter -RAD21'
90	'+promoter -RAD21'
180	'+promoter -RAD21'
120	'+promoter -RAD21'
150	'+promoter -RAD21'
690	'+promoter -RAD21'
330	'+promoter -RAD21'
90	'+promoter -RAD21'
90	'+promoter -RAD21'
180	'+promoter -RAD21'
300	'+promoter -RAD21'
150	'+promoter -RAD21'
270	'+promoter -RAD21'
120	'+promoter -RAD21'
150	'+promoter -RAD21'
180	'+promoter -RAD21'
210	'+promoter -RAD21'
330	'+promoter -RAD21'
90	'+promoter -RAD21'
180	'+promoter -RAD21'
120	'+promoter -RAD21'
270	'+promoter -RAD21'
300	'+promoter -RAD21'
150	'+promoter -RAD21'
150	'+promoter -RAD21'
210	'+promoter -RAD21'
210	'+promoter -RAD21'
120	'+promoter -RAD21'
240	'+promoter -RAD21'
120	'+promoter -RAD21'
180	'+promoter -RAD21'
210	'+promoter -RAD21'
240	'+promoter -RAD21'
210	'+promoter -RAD21'
450	'+promoter -RAD21'
840	'+promoter -RAD21'
150	'+promoter -RAD21'
270	'+promoter -RAD21'
90	'+promoter -RAD21'
120	'+promoter -RAD21'
120	'+promoter -RAD21'
120	'+promoter -RAD21'
120	'+promoter -RAD21'
240	'+promoter -RAD21'
90	'+promoter -RAD21'
90	'+promoter -RAD21'
240	'+promoter -RAD21'
450	'+promoter -RAD21'
330	'+promoter -RAD21'
240	'+promoter -RAD21'
300	'+promoter -RAD21'
180	'+promoter -RAD21'
150	'+promoter -RAD21'
210	'+promoter -RAD21'
150	'+promoter -RAD21'
240	'+promoter -RAD21'
210	'+promoter -RAD21'
180	'+promoter -RAD21'
300	'+promoter -RAD21'
90	'+promoter -RAD21'
120	'+promoter -RAD21'
150	'+promoter -RAD21'
90	'+promoter -RAD21'
210	'+promoter -RAD21'
270	'+promoter -RAD21'
210	'+promoter -RAD21'
210	'+promoter -RAD21'
150	'+promoter -RAD21'
150	'+promoter -RAD21'
180	'+promoter -RAD21'
480	'+promoter -RAD21'
90	'+promoter -RAD21'
180	'+promoter -RAD21'
360	'+promoter -RAD21'
150	'+promoter -RAD21'
150	'+promoter -RAD21'
120	'+promoter -RAD21'
150	'+promoter -RAD21'
300	'+promoter -RAD21'
90	'+promoter -RAD21'
120	'+promoter -RAD21'
270	'+promoter -RAD21'
330	'+promoter -RAD21'
300	'+promoter -RAD21'
90	'+promoter -RAD21'
330	'+promoter -RAD21'
150	'+promoter -RAD21'
690	'+promoter -RAD21'
180	'+promoter -RAD21'
300	'+promoter -RAD21'
330	'+promoter -RAD21'
180	'+promoter -RAD21'
90	'+promoter -RAD21'
150	'+promoter -RAD21'
120	'+promoter -RAD21'
150	'+promoter -RAD21'
240	'+promoter -RAD21'
150	'+promoter -RAD21'
90	'+promoter -RAD21'
210	'+promoter -RAD21'
510	'+promoter -RAD21'
180	'+promoter -RAD21'
210	'+promoter -RAD21'
660	'+promoter -RAD21'
240	'+promoter -RAD21'
330	'+promoter -RAD21'
90	'+promoter -RAD21'
180	'+promoter -RAD21'
210	'+promoter -RAD21'
360	'+promoter -RAD21'
270	'+promoter -RAD21'
150	'+promoter -RAD21'
90	'+promoter -RAD21'
120	'+promoter -RAD21'
180	'+promoter -RAD21'
480	'+promoter -RAD21'
300	'+promoter -RAD21'
120	'+promoter -RAD21'
420	'+promoter -RAD21'
90	'+promoter -RAD21'
180	'+promoter -RAD21'
90	'+promoter -RAD21'
240	'+promoter -RAD21'
90	'+promoter -RAD21'
120	'+promoter -RAD21'
150	'+promoter -RAD21'
90	'+promoter -RAD21'
360	'+promoter -RAD21'
150	'+promoter -RAD21'
240	'+promoter -RAD21'
150	'+promoter -RAD21'
540	'+promoter -RAD21'
120	'+promoter -RAD21'
180	'+promoter -RAD21'
150	'+promoter -RAD21'
120	'+promoter -RAD21'
120	'+promoter -RAD21'
390	'+promoter -RAD21'
30	'+promoter -RAD21'
240	'+promoter -RAD21'
330	'+promoter -RAD21'
300	'+promoter -RAD21'
300	'+promoter -RAD21'
420	'+promoter -RAD21'
150	'+promoter -RAD21'
330	'+promoter -RAD21'
450	'+promoter -RAD21'
420	'+promoter -RAD21'
150	'+promoter -RAD21'
90	'+promoter -RAD21'
480	'+promoter -RAD21'
90	'+promoter -RAD21'
150	'+promoter -RAD21'
90	'+promoter -RAD21'
150	'+promoter -RAD21'
150	'+promoter -RAD21'
180	'+promoter -RAD21'

## Sheet: Ext.Dat.8F
Rate of formation of proximal state	condition
0.00666667	'-promoter +RAD21'
0.0111111	'-promoter +RAD21'
0.0111111	'-promoter +RAD21'
0.000114155	'-promoter +RAD21'
0.00128205	'-promoter +RAD21'
0.00138889	'-promoter +RAD21'
0.00107527	'-promoter +RAD21'
0.000813008	'-promoter +RAD21'
0.0333333	'-promoter +RAD21'
0.00208333	'-promoter +RAD21'
0.000813008	'-promoter +RAD21'
0.00185185	'-promoter +RAD21'
0.000546448	'-promoter +RAD21'
0.00175439	'-promoter +RAD21'
0.00666667	'-promoter +RAD21'
0.000584795	'-promoter +RAD21'
0.00175439	'-promoter +RAD21'
0.00277778	'-promoter +RAD21'
0.000793651	'-promoter +RAD21'
0.0111111	'-promoter +RAD21'
0.00144928	'-promoter +RAD21'
0.00185185	'-promoter +RAD21'
0.000775194	'-promoter +RAD21'
0.0111111	'-promoter +RAD21'
0.00104167	'-promoter +RAD21'
0.00128205	'-promoter +RAD21'
0.00238095	'-promoter +RAD21'
0.0111111	'-promoter +RAD21'
0.0037037	'-promoter +RAD21'
0.00416667	'-promoter +RAD21'
0.0333333	'-promoter +RAD21'
0.000793651	'-promoter +RAD21'
0.0025641	'-promoter +RAD21'
0.0166667	'-promoter +RAD21'
0.0166667	'-promoter +RAD21'
0.0333333	'-promoter +RAD21'
0.0333333	'-promoter +RAD21'
0.0333333	'-promoter +RAD21'
0.0333333	'-promoter +RAD21'
0.0166667	'-promoter +RAD21'
0.0333333	'-promoter +RAD21'
0.000406504	'-promoter +RAD21'
0.00833333	'-promoter +RAD21'
0.00104167	'-promoter +RAD21'
0.00416667	'-promoter +RAD21'
0.00144928	'-promoter +RAD21'
0.00017094	'-promoter +RAD21'
0.00208333	'-promoter +RAD21'
0.000724638	'-promoter +RAD21'
0.000980392	'-promoter +RAD21'
0.00208333	'-promoter +RAD21'
0.0333333	'-promoter +RAD21'
0.000813008	'-promoter +RAD21'
0.000401606	'-promoter +RAD21'
0.0047619	'-promoter +RAD21'
0.00666667	'-promoter +RAD21'
0.00555556	'-promoter +RAD21'
0.0025641	'-promoter +RAD21'
0.00133333	'-promoter +RAD21'
0.00555556	'-promoter +RAD21'
0.00175439	'-promoter +RAD21'
0.00119048	'-promoter +RAD21'
0.00196078	'-promoter +RAD21'
0.00222222	'-promoter +RAD21'
0.00238095	'-promoter +RAD21'
0.000694444	'-promoter +RAD21'
0.00144928	'-promoter +RAD21'
0.0037037	'-promoter +RAD21'
0.00666667	'-promoter +RAD21'
0.000925926	'-promoter +RAD21'
0.00833333	'-promoter +RAD21'
0.00666667	'-promoter +RAD21'
0.0333333	'-promoter +RAD21'
0.00416667	'-promoter +RAD21'
0.0111111	'-promoter +RAD21'
0.0047619	'-promoter +RAD21'
0.00833333	'-promoter +RAD21'
0.000444444	'-promoter +RAD21'
0.0333333	'-promoter +RAD21'
0.00666667	'-promoter +RAD21'
0.0047619	'-promoter +RAD21'
0.00111111	'-promoter +RAD21'
0.00833333	'-promoter +RAD21'
0.0030303	'-promoter +RAD21'
0.00185185	'-promoter +RAD21'
0.0111111	'-promoter +RAD21'
0.00138889	'-promoter +RAD21'
0.0037037	'-promoter +RAD21'
0.00666667	'-promoter +RAD21'
0.00222222	'-promoter +RAD21'
0.00144928	'-promoter +RAD21'
0.0333333	'-promoter +RAD21'
0.0111111	'-promoter +RAD21'
0.0166667	'-promoter +RAD21'
0.00833333	'-promoter +RAD21'
0.00833333	'-promoter +RAD21'
0.0166667	'-promoter +RAD21'
0.0025641	'-promoter +RAD21'
0.0111111	'-promoter +RAD21'
0.0111111	'-promoter +RAD21'
0.00208333	'-promoter +RAD21'
0.0111111	'-promoter +RAD21'
0.0025641	'-promoter +RAD21'
0.00666667	'-promoter +RAD21'
0.00555556	'-promoter +RAD21'
0.0333333	'-promoter +RAD21'
0.00333333	'-promoter +RAD21'
0.0111111	'-promoter +RAD21'
0.0047619	'-promoter +RAD21'
0.00222222	'-promoter +RAD21'
0.0047619	'-promoter +RAD21'
0.0111111	'-promoter +RAD21'
0.0037037	'-promoter +RAD21'
0.00277778	'-promoter +RAD21'
0.000641026	'-promoter +RAD21'
0.00555556	'-promoter +RAD21'
0.00185185	'-promoter +RAD21'
0.00104167	'-promoter +RAD21'
0.000854701	'-promoter +RAD21'
0.00666667	'-promoter +RAD21'
0.00666667	'-promoter +RAD21'
0.0166667	'-promoter +RAD21'
0.00277778	'-promoter +RAD21'
0.00833333	'-promoter +RAD21'
0.00666667	'-promoter +RAD21'
0.00666667	'-promoter +RAD21'
0.00151515	'-promoter +RAD21'
0.00416667	'-promoter +RAD21'
0.00833333	'-promoter +RAD21'
0.00133333	'-promoter +RAD21'
0.000323625	'-promoter +RAD21'
0.000520833	'-promoter +RAD21'
0.000666667	'-promoter +RAD21'
0.00185185	'-promoter +RAD21'
0.00833333	'-promoter +RAD21'
0.00833333	'-promoter +RAD21'
0.0037037	'-promoter +RAD21'
0.0166667	'-promoter +RAD21'
0.0037037	'-promoter +RAD21'
0.0333333	'-promoter +RAD21'
0.0333333	'-promoter +RAD21'
0.00416667	'-promoter +RAD21'
0.000628931	'-promoter +RAD21'
0.00104167	'-promoter +RAD21'
0.00196078	'-promoter +RAD21'
0.0333333	'-promoter +RAD21'
0.00114943	'-promoter +RAD21'
0.00208333	'-promoter +RAD21'
0.0025641	'-promoter +RAD21'
#DIV/0!	'-promoter +RAD21'
0.00666667	'-promoter +RAD21'
0.0047619	'-promoter +RAD21'
0.00416667	'-promoter +RAD21'
0.00222222	'-promoter +RAD21'
0.000833333	'-promoter +RAD21'
0.00144928	'-promoter +RAD21'
0.00133333	'-promoter +RAD21'
0.00138889	'-promoter +RAD21'
0.0025641	'-promoter +RAD21'
0.00107527	'-promoter +RAD21'
0.000160256	'-promoter +RAD21'
0.00555556	'-promoter +RAD21'
0.0166667	'-promoter +RAD21'
0.0166667	'-promoter +RAD21'
0.0166667	'-promoter +RAD21'
0.00666667	'-promoter +RAD21'
0.00238095	'-promoter +RAD21'
0.00138889	'-promoter +RAD21'
0.00196078	'-promoter +RAD21'
0.0111111	'-promoter +RAD21'
0.00555556	'-promoter +RAD21'
0.00119048	'-promoter +RAD21'
0.0333333	'-promoter +RAD21'
0.00833333	'-promoter +RAD21'
0.00833333	'-promoter +RAD21'
0.000416667	'-promoter +RAD21'
0.00833333	'-promoter +RAD21'
0.0037037	'-promoter +RAD21'
0.0333333	'-promoter +RAD21'
0.00666667	'-promoter +RAD21'
0.0166667	'-promoter +RAD21'
0.00166667	'-promoter +RAD21'
0.000505051	'-promoter +RAD21'
0.00222222	'-promoter +RAD21'
0.00555556	'-promoter +RAD21'
0.00208333	'-promoter +RAD21'
0.0111111	'-promoter +RAD21'
0.00555556	'-promoter +RAD21'
0.00833333	'-promoter +RAD21'
0.000628931	'-promoter +RAD21'
0.0015873	'-promoter +RAD21'
0.00208333	'-promoter +RAD21'
0.0025641	'-promoter +RAD21'
0.00119048	'-promoter +RAD21'
0.0015873	'-promoter +RAD21'
0.0037037	'-promoter +RAD21'
0.00833333	'-promoter +RAD21'
0.00185185	'-promoter +RAD21'
0.00238095	'-promoter +RAD21'
0.00123457	'-promoter +RAD21'
0.0166667	'-promoter +RAD21'
0.0333333	'-promoter +RAD21'
0.00333333	'-promoter +RAD21'
0.000444444	'-promoter +RAD21'
0.0166667	'-promoter +RAD21'
0.00144928	'-promoter +RAD21'
0.0333333	'-promoter +RAD21'
0.00277778	'-promoter +RAD21'
0.0025641	'-promoter +RAD21'
0.0025641	'-promoter +RAD21'
0.0111111	'-promoter +RAD21'
0.0111111	'-promoter +RAD21'
0.0166667	'-promoter +RAD21'
0.00208333	'-promoter +RAD21'
0.00833333	'-promoter +RAD21'
0.0333333	'-promoter +RAD21'
0.00222222	'-promoter +RAD21'
0.000421941	'-promoter +RAD21'
0.00416667	'-promoter +RAD21'
0.0333333	'-promoter +RAD21'
0.000900901	'-promoter +RAD21'
0.0030303	'-promoter +RAD21'
0.000740741	'-promoter +RAD21'
0.0166667	'-promoter +RAD21'
0.0037037	'-promoter +RAD21'
0.0111111	'-promoter +RAD21'
0.00555556	'-promoter +RAD21'
0.000952381	'-promoter +RAD21'
0.00133333	'-promoter +RAD21'
0.00185185	'-promoter +RAD21'
0.0333333	'-promoter +RAD21'
0.0047619	'-promoter +RAD21'
0.00833333	'-promoter +RAD21'
0.0047619	'-promoter +RAD21'
0.0111111	'-promoter +RAD21'
0.0111111	'-promoter +RAD21'
0.0010101	'-promoter +RAD21'
0.00138889	'-promoter +RAD21'
0.00151515	'-promoter +RAD21'
0.00833333	'-promoter +RAD21'
0.00555556	'-promoter +RAD21'
0.00208333	'-promoter +RAD21'
0.0025641	'-promoter +RAD21'
0.0333333	'-promoter +RAD21'
0.0111111	'-promoter +RAD21'
0.00144928	'-promoter +RAD21'
0.0333333	'-promoter +RAD21'
0.00222222	'-promoter +RAD21'
0.00333333	'-promoter +RAD21'
0.0166667	'-promoter +RAD21'
0.00833333	'-promoter +RAD21'
0.00333333	'-promoter +RAD21'
0.0015873	'-promoter +RAD21'
0.0166667	'-promoter +RAD21'
0.00833333	'-promoter +RAD21'
0.0333333	'-promoter +RAD21'
0.00238095	'-promoter +RAD21'
0.0166667	'-promoter +RAD21'
0.00222222	'-promoter +RAD21'
0.0111111	'-promoter +RAD21'
0.000189394	'-promoter +RAD21'
0.00047619	'-promoter +RAD21'
0.000323625	'-promoter +RAD21'
0.0333333	'-promoter +RAD21'
0.00119048	'-promoter +RAD21'
0.0047619	'-promoter +RAD21'
0.0111111	'-promoter +RAD21'
0.0333333	'-promoter +RAD21'
0.00416667	'-promoter +RAD21'
0.00208333	'-promoter +RAD21'
0.00555556	'-promoter +RAD21'
0.0166667	'-promoter +RAD21'
0.0166667	'-promoter +RAD21'
0.00416667	'-promoter +RAD21'
0.00666667	'-promoter +RAD21'
0.00277778	'-promoter +RAD21'
0.00555556	'-promoter +RAD21'
0.00833333	'-promoter +RAD21'
0.00222222	'-promoter +RAD21'
0.00144928	'-promoter +RAD21'
0.0111111	'-promoter +RAD21'
0.00416667	'-promoter +RAD21'
0.0030303	'-promoter +RAD21'
0.00166667	'-promoter +RAD21'
0.00666667	'-promoter +RAD21'
0.00111111	'-promoter +RAD21'
0.0047619	'-promoter +RAD21'
0.000606061	'-promoter +RAD21'
0.00555556	'-promoter +RAD21'
0.00238095	'-promoter +RAD21'
0.00833333	'-promoter +RAD21'
0.000444444	'-promoter +RAD21'
0.00151515	'-promoter +RAD21'
0.00416667	'-promoter +RAD21'
0.0037037	'-promoter +RAD21'
0.00104167	'-promoter +RAD21'
0.0166667	'-promoter +RAD21'
0.00666667	'-promoter +RAD21'
0.00416667	'-promoter +RAD21'
0.0166667	'-promoter +RAD21'
0.000277778	'-promoter +RAD21'
0.000497512	'-promoter +RAD21'
0.00666667	'-promoter +RAD21'
0.0333333	'-promoter +RAD21'
0.00333333	'-promoter +RAD21'
0.00277778	'-promoter +RAD21'
0.0166667	'-promoter +RAD21'
0.0015873	'-promoter +RAD21'
0.0166667	'-promoter +RAD21'
0.0111111	'-promoter +RAD21'
0.000854701	'-promoter +RAD21'
0.0111111	'-promoter +RAD21'
0.0111111	'-promoter +RAD21'
0.0037037	'-promoter +RAD21'
0.00666667	'-promoter +RAD21'
0.0333333	'-promoter +RAD21'
0.00196078	'-promoter +RAD21'
0.00333333	'-promoter +RAD21'
9.38967e-05	'-promoter +RAD21'
0.00196078	'-promoter +RAD21'
0.000680272	'-promoter +RAD21'
0.000546448	'-promoter +RAD21'
0.00555556	'-promoter +RAD21'
0.00138889	'-promoter +RAD21'
0.0333333	'-promoter +RAD21'
0.00175439	'-promoter +RAD21'
0.00185185	'-promoter +RAD21'
0.000155763	'-promoter +RAD21'
0.000131752	'-promoter +RAD21'
0.0047619	'-promoter +RAD21'
0.00238095	'-promoter +RAD21'
0.00208333	'-promoter +RAD21'
0.000925926	'-promoter +RAD21'
0.0030303	'-promoter +RAD21'
0.0166667	'-promoter +RAD21'
0.0166667	'-promoter +RAD21'
0.000775194	'-promoter +RAD21'
0.00128205	'-promoter +RAD21'
0.00111111	'-promoter +RAD21'
0.00208333	'-promoter +RAD21'
0.0037037	'-promoter +RAD21'
0.00185185	'-promoter +RAD21'
0.0025641	'-promoter +RAD21'
0.00185185	'-promoter +RAD21'
0.0333333	'-promoter +RAD21'
0.0166667	'-promoter +RAD21'
0.000740741	'-promoter +RAD21'
0.00208333	'-promoter +RAD21'
0.000952381	'-promoter +RAD21'
0.000483092	'-promoter +RAD21'
0.0037037	'-promoter +RAD21'
0.00416667	'-promoter +RAD21'
0.0166667	'-promoter +RAD21'
0.0111111	'-promoter +RAD21'
0.000617284	'-promoter +RAD21'
0.00030581	'-promoter +RAD21'
0.0111111	'-promoter +RAD21'
0.0166667	'-promoter +RAD21'
0.00128205	'-promoter +RAD21'
0.00196078	'-promoter +RAD21'
0.00144928	'-promoter +RAD21'
0.0047619	'-promoter +RAD21'
0.0047619	'-promoter +RAD21'
0.00185185	'-promoter +RAD21'
0.00416667	'-promoter +RAD21'
0.00555556	'-promoter +RAD21'
0.00833333	'-promoter +RAD21'
0.00416667	'-promoter +RAD21'
0.00555556	'-promoter +RAD21'
0.00555556	'-promoter +RAD21'
0.0047619	'-promoter +RAD21'
0.00123457	'-promoter +RAD21'
0.00833333	'-promoter +RAD21'
0.0111111	'-promoter +RAD21'
0.000456621	'-promoter +RAD21'
0.000320513	'-promoter +RAD21'
0.00238095	'-promoter +RAD21'
0.0015873	'-promoter +RAD21'
0.00333333	'-promoter +RAD21'
0.000406504	'-promoter +RAD21'
0.0025641	'-promoter +RAD21'
0.00833333	'-promoter +RAD21'
0.0166667	'-promoter +RAD21'
0.000176367	'-promoter +RAD21'
0.0111111	'-promoter +RAD21'
0.000584795	'-promoter +RAD21'
0.0166667	'-promoter +RAD21'
0.0037037	'-promoter +RAD21'
0.00175439	'-promoter +RAD21'
0.0166667	'-promoter +RAD21'
0.00416667	'-promoter +RAD21'
0.0030303	'-promoter +RAD21'
0.000411523	'-promoter +RAD21'
0.000653595	'-promoter +RAD21'
0.00166667	'-promoter +RAD21'
0.00185185	'-promoter +RAD21'
0.000546448	'-promoter +RAD21'
0.00138889	'-promoter +RAD21'
0.00196078	'-promoter +RAD21'
0.0047619	'-promoter +RAD21'
0.00416667	'-promoter +RAD21'
0.00208333	'-promoter +RAD21'
0.00208333	'-promoter +RAD21'
0.0333333	'-promoter +RAD21'
0.00208333	'-promoter +RAD21'
0.00333333	'-promoter +RAD21'
0.00166667	'-promoter +RAD21'
0.0037037	'-promoter +RAD21'
0.00833333	'-promoter +RAD21'
0.00277778	'-promoter +RAD21'
0.00277778	'-promoter +RAD21'
0.00277778	'-promoter +RAD21'
0.00238095	'-promoter +RAD21'
0.00111111	'-promoter +RAD21'
0.000546448	'-promoter +RAD21'
0.000793651	'-promoter +RAD21'
0.0037037	'-promoter +RAD21'
0.0166667	'-promoter +RAD21'
0.0333333	'-promoter +RAD21'
0.0166667	'-promoter +RAD21'
0.0166667	'-promoter +RAD21'
0.0333333	'-promoter +RAD21'
0.00666667	'-promoter +RAD21'
0.0111111	'-promoter +RAD21'
0.0333333	'-promoter +RAD21'
0.0015873	'-promoter +RAD21'
0.00277778	'-promoter +RAD21'
0.0166667	'-promoter +RAD21'
0.0047619	'-promoter +RAD21'
0.00175439	'-promoter +RAD21'
0.00196078	'-promoter +RAD21'
0.00277778	'-promoter +RAD21'
0.000680272	'-promoter +RAD21'
0.000952381	'-promoter +RAD21'
0.000724638	'-promoter +RAD21'
0.000444444	'-promoter +RAD21'
0.00042735	'-promoter +RAD21'
0.000529101	'-promoter +RAD21'
0.00138889	'-promoter +RAD21'
0.000326797	'-promoter +RAD21'
0.00133333	'-promoter +RAD21'
0.0037037	'-promoter +RAD21'
0.00238095	'-promoter +RAD21'
0.0047619	'-promoter +RAD21'
0.00416667	'-promoter +RAD21'
0.0166667	'-promoter +RAD21'
0.000505051	'-promoter +RAD21'
0.0111111	'-promoter +RAD21'
0.00833333	'-promoter +RAD21'
0.00238095	'-promoter +RAD21'
0.00107527	'-promoter +RAD21'
0.0166667	'-promoter +RAD21'
0.00666667	'-promoter +RAD21'
0.0025641	'-promoter +RAD21'
0.00133333	'-promoter +RAD21'
0.0166667	'-promoter +RAD21'
0.00666667	'-promoter +RAD21'
0.00833333	'-promoter +RAD21'
0.0047619	'-promoter +RAD21'
0.0047619	'-promoter +RAD21'
0.00666667	'-promoter +RAD21'
0.0333333	'-promoter +RAD21'
0.0111111	'-promoter +RAD21'
0.00416667	'-promoter +RAD21'
0.0166667	'-promoter +RAD21'
0.00277778	'-promoter +RAD21'
0.0025641	'-promoter +RAD21'
0.00416667	'-promoter +RAD21'
0.00166667	'-promoter +RAD21'
0.000266667	'-promoter +RAD21'
0.00119048	'-promoter +RAD21'
0.0333333	'-promoter +RAD21'
0.00196078	'-promoter +RAD21'
0.0166667	'-promoter +RAD21'
0.00208333	'-promoter +RAD21'
0.0047619	'-promoter +RAD21'
0.000740741	'-promoter +RAD21'
0.0030303	'-promoter +RAD21'
0.000793651	'-promoter +RAD21'
0.00222222	'-promoter +RAD21'
0.00238095	'-promoter +RAD21'
0.0037037	'-promoter +RAD21'
0.00277778	'-promoter +RAD21'
0.0166667	'-promoter +RAD21'
0.0047619	'-promoter +RAD21'
0.0111111	'-promoter +RAD21'
0.000813008	'-promoter +RAD21'
0.000793651	'-promoter +RAD21'
0.00333333	'-promoter +RAD21'
0.00666667	'-promoter +RAD21'
0.00277778	'-promoter +RAD21'
0.0166667	'-promoter +RAD21'
0.000833333	'-promoter +RAD21'
0.00555556	'-promoter +RAD21'
0.00416667	'-promoter +RAD21'
0.00555556	'-promoter +RAD21'
0.0166667	'-promoter +RAD21'
0.00416667	'-promoter +RAD21'
0.00208333	'-promoter +RAD21'
0.00166667	'-promoter +RAD21'
0.00833333	'-promoter +RAD21'
0.00133333	'-promoter +RAD21'
0.00166667	'-promoter +RAD21'
0.000680272	'-promoter +RAD21'
0.000833333	'-promoter +RAD21'
0.00238095	'-promoter +RAD21'
0.00416667	'-promoter +RAD21'
0.000537634	'-promoter +RAD21'
0.00238095	'-promoter +RAD21'
0.000694444	'-promoter +RAD21'
0.00555556	'-promoter +RAD21'
0.00555556	'-promoter +RAD21'
0.000900901	'-promoter +RAD21'
0.00833333	'-promoter +RAD21'
0.0333333	'-promoter +RAD21'
0.0333333	'-promoter +RAD21'
0.000793651	'-promoter +RAD21'
0.000666667	'-promoter +RAD21'
0.00114943	'-promoter +RAD21'
0.0037037	'-promoter +RAD21'
0.0333333	'-promoter +RAD21'
0.00277778	'-promoter +RAD21'
0.0037037	'-promoter +RAD21'
0.00416667	'-promoter +RAD21'
0.00416667	'-promoter +RAD21'
0.00416667	'-promoter +RAD21'
0.00277778	'-promoter +RAD21'
0.00238095	'-promoter +RAD21'
0.0166667	'-promoter +RAD21'
0.00416667	'-promoter +RAD21'
0.0333333	'-promoter +RAD21'
0.00416667	'-promoter +RAD21'
0.00104167	'-promoter +RAD21'
0.00175439	'-promoter +RAD21'
0.000925926	'-promoter +RAD21'
0.0333333	'-promoter +RAD21'
0.00175439	'-promoter +RAD21'
0.00333333	'-promoter +RAD21'
0.0015873	'-promoter +RAD21'
0.0166667	'-promoter +RAD21'
0.00166667	'-promoter +RAD21'
0.00277778	'-promoter +RAD21'
0.000529101	'-promoter +RAD21'
0.00208333	'-promoter +RAD21'
0.00144928	'-promoter +RAD21'
0.0333333	'-promoter +RAD21'
0.0025641	'-promoter +RAD21'
0.00416667	'-promoter +RAD21'
0.000854701	'-promoter +RAD21'
0.0111111	'-promoter +RAD21'
0.000666667	'-promoter +RAD21'
0.00114943	'-promoter +RAD21'
0.00111111	'-promoter +RAD21'
0.00208333	'-promoter +RAD21'
0.0333333	'-promoter +RAD21'
0.00833333	'-promoter +RAD21'
0.00277778	'-promoter +RAD21'
0.0047619	'-promoter +RAD21'
0.00277778	'-promoter +RAD21'
0.0333333	'-promoter +RAD21'
0.00144928	'-promoter +RAD21'
0.000952381	'-promoter +RAD21'
0.000877193	'-promoter +RAD21'
0.000680272	'-promoter +RAD21'
0.000980392	'-promoter +RAD21'
0.00166667	'-promoter +RAD21'
0.0047619	'-promoter +RAD21'
0.00416667	'-promoter +RAD21'
0.0166667	'-promoter +RAD21'
0.0047619	'-promoter +RAD21'
0.0166667	'-promoter +RAD21'
0.0047619	'-promoter +RAD21'
0.00114943	'-promoter +RAD21'
0.0166667	'-promoter +RAD21'
0.000555556	'-promoter +RAD21'
0.000330033	'-promoter +RAD21'
0.00333333	'-promoter +RAD21'
0.00185185	'-promoter +RAD21'
0.0025641	'-promoter +RAD21'
0.00222222	'-promoter +RAD21'
0.00144928	'-promoter +RAD21'
0.00208333	'-promoter +RAD21'
0.000204499	'-promoter +RAD21'
0.0111111	'-promoter +RAD21'
0.00666667	'-promoter +RAD21'
0.0333333	'-promoter +RAD21'
0.00416667	'-promoter +RAD21'
0.0166667	'-promoter +RAD21'
0.00208333	'-promoter +RAD21'
0.00416667	'-promoter +RAD21'
0.00416667	'-promoter +RAD21'
0.00333333	'-promoter +RAD21'
0.000512821	'-promoter +RAD21'
0.00416667	'-promoter +RAD21'
0.0025641	'-promoter +RAD21'
0.000606061	'-promoter +RAD21'
0.00277778	'-promoter +RAD21'
0.000157978	'-promoter +RAD21'
0.00119048	'-promoter +RAD21'
0.0111111	'-promoter +RAD21'
0.0025641	'-promoter +RAD21'
0.00277778	'-promoter +RAD21'
0.000483092	'-promoter +RAD21'
0.000167504	'-promoter +RAD21'
0.00333333	'-promoter +RAD21'
0.0030303	'-promoter +RAD21'
0.0166667	'-promoter +RAD21'
0.00222222	'-promoter +RAD21'
0.00123457	'-promoter +RAD21'
0.00133333	'-promoter +RAD21'
0.0025641	'-promoter +RAD21'
0.00833333	'-promoter +RAD21'
0.0010101	'-promoter +RAD21'
0.00196078	'-promoter +RAD21'
0.00111111	'-promoter +RAD21'
0.00833333	'-promoter +RAD21'
0.0111111	'-promoter +RAD21'
0.0166667	'-promoter +RAD21'
0.00238095	'-promoter +RAD21'
0.00666667	'-promoter +RAD21'
0.000416667	'-promoter +RAD21'
0.00666667	'-promoter +RAD21'
0.00416667	'-promoter +RAD21'
0.00222222	'-promoter +RAD21'
0.00128205	'-promoter +RAD21'
0.0037037	'-promoter +RAD21'
0.0166667	'-promoter +RAD21'
0.00104167	'-promoter +RAD21'
0.00128205	'-promoter +RAD21'
0.0166667	'-promoter +RAD21'
0.000694444	'-promoter +RAD21'
0.0333333	'-promoter +RAD21'
0.0166667	'-promoter +RAD21'
0.000456621	'-promoter +RAD21'
0.000694444	'-promoter +RAD21'
0.0030303	'-promoter +RAD21'
0.0166667	'-promoter +RAD21'
0.00119048	'-promoter +RAD21'
0.00123457	'-promoter +RAD21'
0.00119048	'-promoter +RAD21'
0.0025641	'-promoter +RAD21'
0.0025641	'-promoter +RAD21'
0.00833333	'-promoter +RAD21'
0.0166667	'-promoter +RAD21'
0.0166667	'-promoter +RAD21'
0.000775194	'-promoter +RAD21'
0.00555556	'-promoter +RAD21'
0.0025641	'-promoter +RAD21'
0.00123457	'-promoter +RAD21'
0.00666667	'-promoter +RAD21'
0.0111111	'-promoter +RAD21'
0.0166667	'-promoter +RAD21'
0.0333333	'-promoter +RAD21'
0.0111111	'-promoter +RAD21'
0.00333333	'-promoter +RAD21'
0.00555556	'-promoter +RAD21'
0.00833333	'-promoter +RAD21'
0.0166667	'-promoter +RAD21'
0.00666667	'-promoter +RAD21'
0.00277778	'-promoter +RAD21'
0.000666667	'-promoter +RAD21'
0.00277778	'-promoter +RAD21'
0.0333333	'-promoter +RAD21'
0.0333333	'-promoter +RAD21'
0.0111111	'-promoter +RAD21'
0.0111111	'-promoter +RAD21'
0.00833333	'-promoter +RAD21'
0.0047619	'-promoter +RAD21'
0.000401606	'-promoter +RAD21'
0.00111111	'-promoter +RAD21'
0.00666667	'-promoter +RAD21'
0.00070922	'-promoter +RAD21'
0.00277778	'-promoter +RAD21'
0.000444444	'-promoter +RAD21'
0.00020202	'-promoter +RAD21'
0.000952381	'-promoter +RAD21'
0.000490196	'-promoter +RAD21'
0.00555556	'-promoter +RAD21'
0.00666667	'-promoter +RAD21'
0.00238095	'-promoter +RAD21'
0.0166667	'-promoter +RAD21'
0.00222222	'-promoter +RAD21'
0.0333333	'-promoter +RAD21'
0.00416667	'-promoter +RAD21'
0.00416667	'-promoter +RAD21'
0.00138889	'-promoter +RAD21'
0.00333333	'-promoter +RAD21'
0.00222222	'-promoter +RAD21'
0.00114943	'-promoter +RAD21'
0.00151515	'-promoter +RAD21'
0.0037037	'-promoter +RAD21'
0.0166667	'-promoter +RAD21'
0.00666667	'-promoter +RAD21'
0.0333333	'-promoter +RAD21'
0.00277778	'-promoter +RAD21'
0.00185185	'-promoter +RAD21'
0.00416667	'-promoter +RAD21'
0.000900901	'-promoter +RAD21'
0.00416667	'-promoter +RAD21'
0.00833333	'-promoter +RAD21'
0.00208333	'-promoter +RAD21'
0.00666667	'-promoter +RAD21'
0.00416667	'-promoter +RAD21'
#DIV/0!	'-promoter +RAD21'
0.00030303	'-promoter +RAD21'
0.00030581	'-promoter +RAD21'
0.00238095	'-promoter +RAD21'
0.00166667	'-promoter +RAD21'
0.00833333	'-promoter +RAD21'
0.00833333	'-promoter +RAD21'
0.00208333	'-promoter +RAD21'
0.000925926	'-promoter +RAD21'
0.0111111	'-promoter +RAD21'
0.0025641	'-promoter +RAD21'
0.00555556	'-promoter +RAD21'
0.00333333	'-promoter +RAD21'
0.000537634	'-promoter +RAD21'
0.000416667	'-promoter +RAD21'
0.0047619	'-promoter +RAD21'
0.00166667	'-promoter +RAD21'
0.00555556	'-promoter +RAD21'
0.00416667	'-promoter +RAD21'
0.000813008	'-promoter +RAD21'
0.00238095	'-promoter +RAD21'
0.000980392	'-promoter +RAD21'
0.000900901	'-promoter +RAD21'
0.000666667	'-promoter -RAD21'
0.000333333	'-promoter -RAD21'
0.00238095	'-promoter -RAD21'
0.00185185	'-promoter -RAD21'
0.00222222	'-promoter -RAD21'
0.0030303	'-promoter -RAD21'
0.00416667	'-promoter -RAD21'
0.00151515	'-promoter -RAD21'
0.000952381	'-promoter -RAD21'
0.00045045	'-promoter -RAD21'
0.000456621	'-promoter -RAD21'
0.000564972	'-promoter -RAD21'
0.000952381	'-promoter -RAD21'
0.000350877	'-promoter -RAD21'
0.000925926	'-promoter -RAD21'
0.00030581	'-promoter -RAD21'
0.00333333	'-promoter -RAD21'
0.000172712	'-promoter -RAD21'
0.000411523	'-promoter -RAD21'
0.00555556	'-promoter -RAD21'
0.000529101	'-promoter -RAD21'
0.0333333	'-promoter -RAD21'
0.000243309	'-promoter -RAD21'
0.000358423	'-promoter -RAD21'
0.000833333	'-promoter -RAD21'
0.0010101	'-promoter -RAD21'
0.00833333	'-promoter -RAD21'
0.00333333	'-promoter -RAD21'
0.000854701	'-promoter -RAD21'
0.000641026	'-promoter -RAD21'
0.000223714	'-promoter -RAD21'
0.00555556	'-promoter -RAD21'
0.0047619	'-promoter -RAD21'
0.00333333	'-promoter -RAD21'
0.000462963	'-promoter -RAD21'
0.000483092	'-promoter -RAD21'
0.000653595	'-promoter -RAD21'
0.00833333	'-promoter -RAD21'
0.0047619	'-promoter -RAD21'
0.000584795	'-promoter -RAD21'
0.00123457	'-promoter -RAD21'
0.0166667	'-promoter -RAD21'
0.0111111	'-promoter -RAD21'
0.0030303	'-promoter -RAD21'
0.000813008	'-promoter -RAD21'
0.000641026	'-promoter -RAD21'
0.0047619	'-promoter -RAD21'
0.0037037	'-promoter -RAD21'
0.0004329	'-promoter -RAD21'
0.000438596	'-promoter -RAD21'
0.000188324	'-promoter -RAD21'
0.0111111	'-promoter -RAD21'
0.0333333	'-promoter -RAD21'
0.00666667	'-promoter -RAD21'
0.0166667	'-promoter -RAD21'
0.0015873	'-promoter -RAD21'
0.00138889	'-promoter -RAD21'
0.00107527	'-promoter -RAD21'
0.000512821	'-promoter -RAD21'
0.000925926	'-promoter -RAD21'
0.00833333	'-promoter -RAD21'
0.000416667	'-promoter -RAD21'
0.0030303	'-promoter -RAD21'
0.000362319	'-promoter -RAD21'
0.000877193	'-promoter -RAD21'
0.000358423	'-promoter -RAD21'
0.00016835	'-promoter -RAD21'
0.0015873	'-promoter -RAD21'
0.00208333	'-promoter -RAD21'
0.000641026	'-promoter -RAD21'
0.000628931	'-promoter -RAD21'
0.000217865	'-promoter -RAD21'
0.000617284	'-promoter -RAD21'
0.00833333	'-promoter -RAD21'
0.00277778	'-promoter -RAD21'
0.0025641	'-promoter -RAD21'
0.00107527	'-promoter -RAD21'
0.00144928	'-promoter -RAD21'
0.00151515	'-promoter -RAD21'
0.0025641	'-promoter -RAD21'
0.00196078	'-promoter -RAD21'
0.00208333	'-promoter -RAD21'
0.00104167	'-promoter -RAD21'
0.00119048	'-promoter -RAD21'
0.000103199	'-promoter -RAD21'
0.00133333	'-promoter -RAD21'
0.00416667	'-promoter -RAD21'
0.0037037	'-promoter -RAD21'
0.000900901	'-promoter -RAD21'
0.000378788	'-promoter -RAD21'
0.0025641	'-promoter -RAD21'
0.00030581	'-promoter -RAD21'
0.0025641	'-promoter -RAD21'
0.00238095	'-promoter -RAD21'
0.00166667	'-promoter -RAD21'
0.0025641	'-promoter -RAD21'
0.0166667	'-promoter -RAD21'
0.00196078	'-promoter -RAD21'
0.000178253	'-promoter -RAD21'
0.0111111	'-promoter -RAD21'
0.000462963	'-promoter -RAD21'
0.000680272	'-promoter -RAD21'
0.000529101	'-promoter -RAD21'
0.00208333	'-promoter -RAD21'
0.000877193	'-promoter -RAD21'
0.00018315	'-promoter -RAD21'
0.00133333	'-promoter -RAD21'
0.000266667	'-promoter -RAD21'
0.00037037	'-promoter -RAD21'
0.000854701	'-promoter -RAD21'
0.00114943	'-promoter -RAD21'
0.0166667	'-promoter -RAD21'
0.0166667	'-promoter -RAD21'
0.00133333	'-promoter -RAD21'
0.00277778	'-promoter -RAD21'
0.00555556	'-promoter -RAD21'
0.00666667	'-promoter -RAD21'
0.000505051	'-promoter -RAD21'
0.00030581	'-promoter -RAD21'
0.000326797	'-promoter -RAD21'
0.000952381	'-promoter -RAD21'
0.00138889	'-promoter -RAD21'
0.000198413	'-promoter -RAD21'
0.000854701	'-promoter -RAD21'
0.0037037	'-promoter -RAD21'
0.0166667	'-promoter -RAD21'
0.000900901	'-promoter -RAD21'
0.000952381	'-promoter -RAD21'
0.0333333	'-promoter -RAD21'
0.0166667	'-promoter -RAD21'
0.000280112	'-promoter -RAD21'
0.00114943	'-promoter -RAD21'
0.0030303	'-promoter -RAD21'
0.00144928	'-promoter -RAD21'
0.0166667	'-promoter -RAD21'
0.000925926	'-promoter -RAD21'
0.00222222	'-promoter -RAD21'
0.0025641	'-promoter -RAD21'
0.00208333	'-promoter -RAD21'
0.000258398	'-promoter -RAD21'
0.0166667	'-promoter -RAD21'
0.0166667	'-promoter -RAD21'
0.000529101	'-promoter -RAD21'
0.000980392	'-promoter -RAD21'
0.00833333	'-promoter -RAD21'
0.00133333	'-promoter -RAD21'
0.000666667	'-promoter -RAD21'
0.000136612	'-promoter -RAD21'
0.000311526	'-promoter -RAD21'
0.000289855	'-promoter -RAD21'
0.000512821	'-promoter -RAD21'
0.00138889	'-promoter -RAD21'
0.00123457	'-promoter -RAD21'
0.000101317	'-promoter -RAD21'
0.0010101	'-promoter -RAD21'
0.00333333	'-promoter -RAD21'
0.000469484	'-promoter -RAD21'
0.0037037	'-promoter -RAD21'
0.00208333	'-promoter -RAD21'
0.0015873	'-promoter -RAD21'
0.0166667	'-promoter -RAD21'
0.0025641	'-promoter -RAD21'
0.00196078	'-promoter -RAD21'
0.00111111	'-promoter -RAD21'
0.00175439	'-promoter -RAD21'
0.000378788	'-promoter -RAD21'
0.00333333	'-promoter -RAD21'
0.00070922	'-promoter -RAD21'
0.000392157	'-promoter -RAD21'
0.000900901	'-promoter -RAD21'
0.00208333	'-promoter -RAD21'
0.00416667	'-promoter -RAD21'
0.000462963	'-promoter -RAD21'
0.0333333	'-promoter -RAD21'
0.00277778	'-promoter -RAD21'
0.00175439	'-promoter -RAD21'
0.0037037	'-promoter -RAD21'
0.000520833	'-promoter -RAD21'
0.0111111	'-promoter -RAD21'
0.000952381	'-promoter -RAD21'
0.000877193	'-promoter -RAD21'
0.000925926	'-promoter -RAD21'
0.000680272	'-promoter -RAD21'
0.0025641	'-promoter -RAD21'
0.00123457	'-promoter -RAD21'
0.000208333	'-promoter -RAD21'
0.00196078	'-promoter -RAD21'
0.00333333	'-promoter -RAD21'
0.000925926	'-promoter -RAD21'
0.000155763	'-promoter -RAD21'
0.000213675	'-promoter -RAD21'
0.0166667	'-promoter -RAD21'
0.00119048	'-promoter -RAD21'
0.0030303	'-promoter -RAD21'
0.000406504	'-promoter -RAD21'
0.00031746	'-promoter -RAD21'
0.000980392	'-promoter -RAD21'
0.00833333	'-promoter -RAD21'
0.00107527	'-promoter -RAD21'
0.0047619	'-promoter -RAD21'
0.00111111	'-promoter -RAD21'
0.00138889	'-promoter -RAD21'
0.00138889	'-promoter -RAD21'
0.0111111	'-promoter -RAD21'
0.000383142	'-promoter -RAD21'
0.00666667	'-promoter -RAD21'
0.00555556	'-promoter -RAD21'
0.00833333	'-promoter -RAD21'
0.00128205	'-promoter -RAD21'
0.000606061	'-promoter -RAD21'
0.00166667	'-promoter -RAD21'
0.00277778	'-promoter -RAD21'
0.00555556	'-promoter -RAD21'
0.000333333	'-promoter -RAD21'
0.00111111	'-promoter -RAD21'
0.00555556	'-promoter -RAD21'
0.000925926	'-promoter -RAD21'
0.00144928	'-promoter -RAD21'
0.00416667	'-promoter -RAD21'
0.00128205	'-promoter -RAD21'
0.00238095	'-promoter -RAD21'
0.00238095	'-promoter -RAD21'
0.00222222	'-promoter -RAD21'
0.00833333	'-promoter -RAD21'
0.000900901	'-promoter -RAD21'
0.00555556	'-promoter -RAD21'
0.00123457	'-promoter -RAD21'
0.00555556	'-promoter -RAD21'
0.00104167	'-promoter -RAD21'
0.000628931	'-promoter -RAD21'
0.000546448	'-promoter -RAD21'
0.000294985	'-promoter -RAD21'
0.000529101	'-promoter -RAD21'
0.00119048	'-promoter -RAD21'
0.0030303	'-promoter -RAD21'
0.0333333	'-promoter -RAD21'
0.000469484	'-promoter -RAD21'
0.0015873	'-promoter -RAD21'
0.000877193	'-promoter -RAD21'
0.000574713	'-promoter -RAD21'
0.00037037	'-promoter -RAD21'
0.00833333	'-promoter -RAD21'
0.00666667	'-promoter -RAD21'
0.000775194	'-promoter -RAD21'
0.000854701	'-promoter -RAD21'
0.00555556	'-promoter -RAD21'
0.000854701	'-promoter -RAD21'
0.000595238	'-promoter -RAD21'
0.0047619	'-promoter -RAD21'
0.000229885	'-promoter -RAD21'
0.000173611	'-promoter -RAD21'
0.0047619	'-promoter -RAD21'
0.000246914	'-promoter -RAD21'
0.000505051	'-promoter -RAD21'
0.000793651	'-promoter -RAD21'
0.0025641	'-promoter -RAD21'
0.00666667	'-promoter -RAD21'
0.000520833	'-promoter -RAD21'
0.00144928	'-promoter -RAD21'
0.00555556	'-promoter -RAD21'
0.0166667	'-promoter -RAD21'
0.000246914	'-promoter -RAD21'
0.00666667	'-promoter -RAD21'
0.0333333	'-promoter -RAD21'
0.00185185	'-promoter -RAD21'
0.00128205	'-promoter -RAD21'
0.0037037	'-promoter -RAD21'
0.000653595	'-promoter -RAD21'
0.000469484	'-promoter -RAD21'
0.00144928	'-promoter -RAD21'
0.000546448	'-promoter -RAD21'
0.000877193	'-promoter -RAD21'
0.00333333	'-promoter -RAD21'
0.000130208	'-promoter -RAD21'
0.000196078	'-promoter -RAD21'
0.0111111	'-promoter -RAD21'
0.0333333	'-promoter -RAD21'
0.000925926	'-promoter -RAD21'
0.000653595	'-promoter -RAD21'
0.00555556	'-promoter -RAD21'
0.000653595	'-promoter -RAD21'
0.0166667	'-promoter -RAD21'
0.00333333	'-promoter -RAD21'
0.000740741	'-promoter -RAD21'
0.0047619	'-promoter -RAD21'
0.000793651	'-promoter -RAD21'
0.000666667	'-promoter -RAD21'
0.00833333	'-promoter -RAD21'
0.000925926	'-promoter -RAD21'
0.00555556	'-promoter -RAD21'
0.000173611	'-promoter -RAD21'
0.000374532	'-promoter -RAD21'
0.000254453	'-promoter -RAD21'
0.00114943	'-promoter -RAD21'
0.000537634	'-promoter -RAD21'
0.000628931	'-promoter -RAD21'
0.000123001	'-promoter -RAD21'
0.000411523	'-promoter -RAD21'
0.00119048	'-promoter -RAD21'
0.000258398	'-promoter -RAD21'
0.00666667	'-promoter -RAD21'
0.000925926	'-promoter -RAD21'
0.0166667	'-promoter -RAD21'
0.00555556	'-promoter -RAD21'
0.00833333	'-promoter -RAD21'
0.0111111	'-promoter -RAD21'
0.0047619	'-promoter -RAD21'
0.0047619	'-promoter -RAD21'
0.0333333	'-promoter -RAD21'
0.0166667	'-promoter -RAD21'
0.000793651	'-promoter -RAD21'
0.0025641	'-promoter -RAD21'
0.0025641	'-promoter -RAD21'
0.00175439	'-promoter -RAD21'
0.0025641	'-promoter -RAD21'
0.0166667	'-promoter -RAD21'
0.00222222	'-promoter -RAD21'
0.000900901	'-promoter -RAD21'
0.00042735	'-promoter -RAD21'
0.0037037	'-promoter -RAD21'
0.000199601	'-promoter -RAD21'
0.00107527	'-promoter -RAD21'
0.000952381	'-promoter -RAD21'
0.000401606	'+promoter +RAD21'
0.00175439	'+promoter +RAD21'
0.000925926	'+promoter +RAD21'
0.0166667	'+promoter +RAD21'
0.00196078	'+promoter +RAD21'
0.000980392	'+promoter +RAD21'
0.0002849	'+promoter +RAD21'
0.0333333	'+promoter +RAD21'
0.000793651	'+promoter +RAD21'
0.0015873	'+promoter +RAD21'
0.000512821	'+promoter +RAD21'
0.0333333	'+promoter +RAD21'
0.00138889	'+promoter +RAD21'
0.000925926	'+promoter +RAD21'
0.0015873	'+promoter +RAD21'
0.00666667	'+promoter +RAD21'
0.000757576	'+promoter +RAD21'
0.00175439	'+promoter +RAD21'
0.000952381	'+promoter +RAD21'
0.000505051	'+promoter +RAD21'
0.0025641	'+promoter +RAD21'
0.00333333	'+promoter +RAD21'
0.00555556	'+promoter +RAD21'
0.00833333	'+promoter +RAD21'
0.0015873	'+promoter +RAD21'
0.00555556	'+promoter +RAD21'
0.00222222	'+promoter +RAD21'
0.00833333	'+promoter +RAD21'
0.00555556	'+promoter +RAD21'
0.0047619	'+promoter +RAD21'
0.0037037	'+promoter +RAD21'
0.00151515	'+promoter +RAD21'
0.0111111	'+promoter +RAD21'
0.0111111	'+promoter +RAD21'
0.00277778	'+promoter +RAD21'
0.00123457	'+promoter +RAD21'
0.0333333	'+promoter +RAD21'
0.00144928	'+promoter +RAD21'
0.0025641	'+promoter +RAD21'
0.0047619	'+promoter +RAD21'
0.00666667	'+promoter +RAD21'
0.00555556	'+promoter +RAD21'
0.00277778	'+promoter +RAD21'
0.00208333	'+promoter +RAD21'
0.00666667	'+promoter +RAD21'
0.00416667	'+promoter +RAD21'
0.00133333	'+promoter +RAD21'
0.0111111	'+promoter +RAD21'
0.0047619	'+promoter +RAD21'
0.00666667	'+promoter +RAD21'
0.0037037	'+promoter +RAD21'
0.0047619	'+promoter +RAD21'
0.0111111	'+promoter +RAD21'
0.00196078	'+promoter +RAD21'
0.00196078	'+promoter +RAD21'
0.00833333	'+promoter +RAD21'
0.0333333	'+promoter +RAD21'
0.00555556	'+promoter +RAD21'
0.00833333	'+promoter +RAD21'
0.000416667	'+promoter +RAD21'
0.0333333	'+promoter +RAD21'
0.000421941	'+promoter +RAD21'
0.00175439	'+promoter +RAD21'
0.0333333	'+promoter +RAD21'
0.0111111	'+promoter +RAD21'
0.00666667	'+promoter +RAD21'
0.0111111	'+promoter +RAD21'
0.0111111	'+promoter +RAD21'
0.00666667	'+promoter +RAD21'
0.00333333	'+promoter +RAD21'
0.00833333	'+promoter +RAD21'
0.00333333	'+promoter +RAD21'
0.000584795	'+promoter +RAD21'
0.00555556	'+promoter +RAD21'
0.0111111	'+promoter +RAD21'
0.0010101	'+promoter +RAD21'
0.000161812	'+promoter +RAD21'
0.00196078	'+promoter +RAD21'
0.0025641	'+promoter +RAD21'
0.0037037	'+promoter +RAD21'
0.000143062	'+promoter +RAD21'
0.0047619	'+promoter +RAD21'
0.00833333	'+promoter +RAD21'
0.00185185	'+promoter +RAD21'
0.00128205	'+promoter +RAD21'
0.00833333	'+promoter +RAD21'
0.0333333	'+promoter +RAD21'
0.0025641	'+promoter +RAD21'
0.00833333	'+promoter +RAD21'
0.0025641	'+promoter +RAD21'
0.0030303	'+promoter +RAD21'
0.00196078	'+promoter +RAD21'
0.0015873	'+promoter +RAD21'
0.0037037	'+promoter +RAD21'
0.00333333	'+promoter +RAD21'
0.00238095	'+promoter +RAD21'
0.00555556	'+promoter +RAD21'
0.0166667	'+promoter +RAD21'
0.00151515	'+promoter +RAD21'
0.0047619	'+promoter +RAD21'
#DIV/0!	'+promoter +RAD21'
0.000529101	'+promoter +RAD21'
0.00133333	'+promoter +RAD21'
0.00277778	'+promoter +RAD21'
0.000456621	'+promoter +RAD21'
0.00138889	'+promoter +RAD21'
0.00133333	'+promoter +RAD21'
0.000653595	'+promoter +RAD21'
0.0037037	'+promoter +RAD21'
0.000617284	'+promoter +RAD21'
0.0111111	'+promoter +RAD21'
0.00666667	'+promoter +RAD21'
0.0111111	'+promoter +RAD21'
0.0047619	'+promoter +RAD21'
0.0047619	'+promoter +RAD21'
0.000694444	'+promoter +RAD21'
0.0111111	'+promoter +RAD21'
0.0037037	'+promoter +RAD21'
0.000793651	'+promoter +RAD21'
0.000469484	'+promoter +RAD21'
0.00128205	'+promoter +RAD21'
0.00666667	'+promoter +RAD21'
0.00833333	'+promoter +RAD21'
0.0030303	'+promoter +RAD21'
0.000877193	'+promoter +RAD21'
0.0333333	'+promoter +RAD21'
0.00666667	'+promoter +RAD21'
0.0333333	'+promoter +RAD21'
0.0111111	'+promoter +RAD21'
0.00175439	'+promoter +RAD21'
0.00666667	'+promoter +RAD21'
0.00238095	'+promoter +RAD21'
0.0025641	'+promoter +RAD21'
0.000680272	'+promoter +RAD21'
0.00416667	'+promoter +RAD21'
0.00238095	'+promoter +RAD21'
0.00114943	'+promoter +RAD21'
0.00208333	'+promoter +RAD21'
0.0047619	'+promoter +RAD21'
0.0111111	'+promoter +RAD21'
0.000724638	'+promoter +RAD21'
0.00555556	'+promoter +RAD21'
0.000952381	'+promoter +RAD21'
0.0166667	'+promoter +RAD21'
0.00833333	'+promoter +RAD21'
0.00238095	'+promoter +RAD21'
0.00238095	'+promoter +RAD21'
0.0037037	'+promoter +RAD21'
0.0030303	'+promoter +RAD21'
0.0166667	'+promoter +RAD21'
0.00070922	'+promoter +RAD21'
0.00123457	'+promoter +RAD21'
0.00416667	'+promoter +RAD21'
0.00166667	'+promoter +RAD21'
0.0010101	'+promoter +RAD21'
0.00185185	'+promoter +RAD21'
0.00144928	'+promoter +RAD21'
0.0047619	'+promoter +RAD21'
0.00833333	'+promoter +RAD21'
0.0333333	'+promoter +RAD21'
0.0111111	'+promoter +RAD21'
0.0333333	'+promoter +RAD21'
0.00666667	'+promoter +RAD21'
0.0166667	'+promoter +RAD21'
0.00238095	'+promoter +RAD21'
0.000952381	'+promoter +RAD21'
0.00833333	'+promoter +RAD21'
0.0025641	'+promoter +RAD21'
0.00666667	'+promoter +RAD21'
0.0166667	'+promoter +RAD21'
0.0025641	'+promoter +RAD21'
0.00070922	'+promoter +RAD21'
0.00333333	'+promoter +RAD21'
0.00416667	'+promoter +RAD21'
0.00119048	'+promoter +RAD21'
0.000223714	'+promoter +RAD21'
0.00238095	'+promoter +RAD21'
0.000833333	'+promoter +RAD21'
0.0047619	'+promoter +RAD21'
0.00151515	'+promoter +RAD21'
0.00666667	'+promoter +RAD21'
0.0015873	'+promoter +RAD21'
0.0166667	'+promoter +RAD21'
0.0037037	'+promoter +RAD21'
0.00833333	'+promoter +RAD21'
0.000520833	'+promoter +RAD21'
0.00333333	'+promoter +RAD21'
0.0030303	'+promoter +RAD21'
0.000900901	'+promoter +RAD21'
0.0333333	'+promoter +RAD21'
0.00333333	'+promoter +RAD21'
0.000595238	'+promoter +RAD21'
0.0111111	'+promoter +RAD21'
0.00416667	'+promoter +RAD21'
0.00833333	'+promoter +RAD21'
0.0047619	'+promoter +RAD21'
0.0047619	'+promoter +RAD21'
0.00238095	'+promoter +RAD21'
0.00416667	'+promoter +RAD21'
0.00555556	'+promoter +RAD21'
0.000462963	'+promoter +RAD21'
0.000952381	'+promoter +RAD21'
0.00144928	'+promoter +RAD21'
0.00037037	'+promoter +RAD21'
0.000980392	'+promoter +RAD21'
0.00111111	'+promoter +RAD21'
0.000793651	'+promoter +RAD21'
0.00138889	'+promoter +RAD21'
0.000421941	'+promoter +RAD21'
0.0025641	'+promoter +RAD21'
0.000320513	'+promoter +RAD21'
0.00185185	'+promoter +RAD21'
0.0333333	'+promoter +RAD21'
0.000952381	'+promoter +RAD21'
0.0047619	'+promoter +RAD21'
0.0166667	'+promoter +RAD21'
0.00666667	'+promoter +RAD21'
0.0111111	'+promoter +RAD21'
0.00666667	'+promoter +RAD21'
0.0025641	'+promoter +RAD21'
#DIV/0!	'+promoter +RAD21'
0.00133333	'+promoter +RAD21'
0.00333333	'+promoter +RAD21'
0.000595238	'+promoter +RAD21'
0.0004329	'+promoter +RAD21'
0.0333333	'+promoter +RAD21'
0.00416667	'+promoter +RAD21'
0.00833333	'+promoter +RAD21'
0.0037037	'+promoter +RAD21'
0.00666667	'+promoter +RAD21'
0.000980392	'+promoter +RAD21'
0.0111111	'+promoter +RAD21'
0.00208333	'+promoter +RAD21'
0.00833333	'+promoter +RAD21'
0.0025641	'+promoter +RAD21'
0.00666667	'+promoter +RAD21'
0.00666667	'+promoter +RAD21'
0.0037037	'+promoter +RAD21'
0.00144928	'+promoter +RAD21'
0.00416667	'+promoter +RAD21'
0.00555556	'+promoter +RAD21'
0.000483092	'+promoter +RAD21'
0.00416667	'+promoter +RAD21'
0.000277778	'+promoter +RAD21'
0.0166667	'+promoter +RAD21'
0.000297619	'+promoter +RAD21'
0.000854701	'+promoter +RAD21'
0.00555556	'+promoter +RAD21'
0.0333333	'+promoter +RAD21'
0.000680272	'+promoter +RAD21'
0.000140056	'+promoter +RAD21'
0.0333333	'+promoter +RAD21'
0.00151515	'+promoter +RAD21'
0.0111111	'+promoter +RAD21'
0.0111111	'+promoter +RAD21'
0.000653595	'+promoter +RAD21'
0.0111111	'+promoter +RAD21'
0.0333333	'+promoter +RAD21'
0.0037037	'+promoter +RAD21'
0.00107527	'+promoter +RAD21'
0.0333333	'+promoter +RAD21'
0.000546448	'+promoter +RAD21'
0.0003367	'+promoter +RAD21'
0.00238095	'+promoter +RAD21'
0.00196078	'+promoter +RAD21'
0.00277778	'+promoter +RAD21'
0.000680272	'+promoter +RAD21'
0.0333333	'+promoter +RAD21'
0.00666667	'+promoter +RAD21'
0.0015873	'+promoter +RAD21'
0.0047619	'+promoter +RAD21'
0.00277778	'+promoter +RAD21'
0.00123457	'+promoter +RAD21'
0.0333333	'+promoter +RAD21'
0.000980392	'+promoter +RAD21'
0.000724638	'+promoter +RAD21'
0.0030303	'+promoter +RAD21'
0.000925926	'+promoter +RAD21'
0.00555556	'+promoter +RAD21'
0.000323625	'+promoter +RAD21'
0.0111111	'+promoter +RAD21'
0.000854701	'+promoter +RAD21'
0.000854701	'+promoter +RAD21'
0.00151515	'+promoter +RAD21'
0.00555556	'+promoter +RAD21'
0.00119048	'+promoter +RAD21'
0.00107527	'+promoter +RAD21'
0.000980392	'+promoter +RAD21'
0.00833333	'+promoter +RAD21'
0.0166667	'+promoter +RAD21'
0.00833333	'+promoter +RAD21'
0.00416667	'+promoter +RAD21'
0.000546448	'+promoter +RAD21'
0.00222222	'+promoter +RAD21'
0.0015873	'+promoter +RAD21'
0.00555556	'+promoter +RAD21'
0.00111111	'+promoter +RAD21'
0.0015873	'+promoter +RAD21'
0.00416667	'+promoter +RAD21'
0.00133333	'+promoter +RAD21'
0.00166667	'+promoter +RAD21'
0.00208333	'+promoter +RAD21'
0.00555556	'+promoter +RAD21'
0.0111111	'+promoter +RAD21'
0.00151515	'+promoter +RAD21'
0.00666667	'+promoter +RAD21'
0.00833333	'+promoter +RAD21'
0.00208333	'+promoter +RAD21'
0.00222222	'+promoter +RAD21'
0.00555556	'+promoter +RAD21'
0.0037037	'+promoter +RAD21'
0.00128205	'+promoter +RAD21'
0.00416667	'+promoter +RAD21'
0.00833333	'+promoter +RAD21'
0.0333333	'+promoter +RAD21'
0.00333333	'+promoter +RAD21'
0.00133333	'+promoter +RAD21'
0.00144928	'+promoter +RAD21'
0.000757576	'+promoter +RAD21'
0.00196078	'+promoter +RAD21'
0.00133333	'+promoter +RAD21'
0.0333333	'+promoter +RAD21'
0.00175439	'+promoter +RAD21'
0.000740741	'+promoter +RAD21'
0.00104167	'+promoter +RAD21'
0.00333333	'+promoter +RAD21'
0.000694444	'+promoter +RAD21'
0.00333333	'+promoter +RAD21'
0.0030303	'+promoter +RAD21'
0.000740741	'+promoter +RAD21'
0.0333333	'+promoter +RAD21'
0.0030303	'+promoter +RAD21'
0.0111111	'+promoter +RAD21'
0.0166667	'+promoter +RAD21'
0.0111111	'+promoter +RAD21'
0.00333333	'+promoter +RAD21'
0.0166667	'+promoter +RAD21'
0.00833333	'+promoter +RAD21'
0.0030303	'+promoter +RAD21'
0.00333333	'+promoter +RAD21'
0.00833333	'+promoter +RAD21'
0.00555556	'+promoter +RAD21'
0.00166667	'+promoter +RAD21'
0.00555556	'+promoter +RAD21'
0.0025641	'+promoter +RAD21'
0.00144928	'+promoter +RAD21'
0.0010101	'+promoter +RAD21'
0.0166667	'+promoter +RAD21'
0.000469484	'+promoter +RAD21'
0.000877193	'+promoter +RAD21'
0.0333333	'+promoter +RAD21'
0.000595238	'+promoter +RAD21'
0.00333333	'+promoter +RAD21'
0.00238095	'+promoter +RAD21'
0.000628931	'+promoter +RAD21'
0.0166667	'+promoter +RAD21'
0.00123457	'+promoter +RAD21'
0.00333333	'+promoter +RAD21'
0.00222222	'+promoter +RAD21'
0.00666667	'+promoter +RAD21'
0.00333333	'+promoter +RAD21'
0.00833333	'+promoter +RAD21'
0.000421941	'+promoter +RAD21'
0.0030303	'+promoter +RAD21'
0.000505051	'+promoter +RAD21'
0.00416667	'+promoter +RAD21'
0.000724638	'+promoter +RAD21'
0.0030303	'+promoter +RAD21'
0.00277778	'+promoter +RAD21'
0.000757576	'+promoter +RAD21'
0.00833333	'+promoter +RAD21'
0.0010101	'+promoter +RAD21'
0.00833333	'+promoter +RAD21'
0.0111111	'+promoter +RAD21'
0.00166667	'+promoter +RAD21'
0.000595238	'+promoter +RAD21'
0.00119048	'+promoter +RAD21'
0.000217865	'+promoter +RAD21'
0.000925926	'+promoter +RAD21'
0.00416667	'+promoter +RAD21'
0.00555556	'+promoter +RAD21'
0.000411523	'+promoter +RAD21'
0.00119048	'+promoter +RAD21'
0.0047619	'+promoter +RAD21'
0.00333333	'+promoter +RAD21'
0.0166667	'+promoter +RAD21'
0.00833333	'+promoter +RAD21'
0.0030303	'+promoter +RAD21'
0.00222222	'+promoter +RAD21'
0.00238095	'+promoter +RAD21'
0.00666667	'+promoter +RAD21'
0.0030303	'+promoter +RAD21'
0.0166667	'+promoter +RAD21'
0.00175439	'+promoter +RAD21'
0.00277778	'+promoter +RAD21'
0.0037037	'+promoter +RAD21'
0.0333333	'+promoter +RAD21'
0.0111111	'+promoter +RAD21'
0.0333333	'+promoter +RAD21'
0.0166667	'+promoter +RAD21'
0.0037037	'+promoter +RAD21'
0.0166667	'+promoter +RAD21'
0.0166667	'+promoter +RAD21'
0.00555556	'+promoter +RAD21'
0.00416667	'+promoter +RAD21'
0.000952381	'+promoter +RAD21'
0.00833333	'+promoter +RAD21'
0.0111111	'+promoter +RAD21'
0.000456621	'+promoter +RAD21'
0.00208333	'+promoter +RAD21'
0.00196078	'+promoter +RAD21'
0.00128205	'+promoter +RAD21'
0.000555556	'+promoter +RAD21'
0.00208333	'+promoter +RAD21'
0.00416667	'+promoter +RAD21'
0.00555556	'+promoter +RAD21'
0.00555556	'+promoter +RAD21'
0.0037037	'+promoter +RAD21'
0.0111111	'+promoter +RAD21'
0.00333333	'+promoter +RAD21'
0.0333333	'+promoter +RAD21'
0.00123457	'+promoter +RAD21'
0.0166667	'+promoter +RAD21'
0.000757576	'+promoter +RAD21'
0.0166667	'+promoter +RAD21'
0.00416667	'+promoter +RAD21'
0.00138889	'+promoter +RAD21'
0.0047619	'+promoter +RAD21'
0.0333333	'+promoter +RAD21'
0.0037037	'+promoter +RAD21'
0.00238095	'+promoter +RAD21'
0.0333333	'+promoter +RAD21'
0.00104167	'+promoter +RAD21'
0.00208333	'+promoter +RAD21'
0.00333333	'+promoter +RAD21'
0.000483092	'+promoter +RAD21'
0.0037037	'+promoter +RAD21'
0.0111111	'+promoter +RAD21'
0.00151515	'+promoter +RAD21'
0.0166667	'+promoter +RAD21'
0.00333333	'+promoter +RAD21'
0.00114943	'+promoter +RAD21'
0.00333333	'+promoter +RAD21'
0.0333333	'+promoter +RAD21'
0.00833333	'+promoter +RAD21'
0.00666667	'+promoter +RAD21'
0.00833333	'+promoter +RAD21'
0.00277778	'+promoter +RAD21'
0.00277778	'+promoter +RAD21'
0.0333333	'+promoter +RAD21'
0.00666667	'+promoter +RAD21'
0.000833333	'+promoter +RAD21'
0.0047619	'+promoter +RAD21'
0.0166667	'+promoter +RAD21'
0.00166667	'+promoter +RAD21'
0.000219298	'+promoter +RAD21'
0.00666667	'+promoter +RAD21'
0.00166667	'+promoter +RAD21'
0.0166667	'+promoter +RAD21'
0.000505051	'+promoter +RAD21'
0.0166667	'+promoter +RAD21'
0.00222222	'+promoter +RAD21'
0.0333333	'+promoter +RAD21'
0.0333333	'+promoter +RAD21'
0.00333333	'+promoter +RAD21'
0.00123457	'+promoter +RAD21'
0.0333333	'+promoter +RAD21'
0.00175439	'+promoter +RAD21'
0.00416667	'+promoter +RAD21'
0.000323625	'+promoter +RAD21'
0.00196078	'+promoter +RAD21'
0.00114943	'+promoter +RAD21'
0.0166667	'+promoter +RAD21'
0.00833333	'+promoter +RAD21'
0.000411523	'+promoter +RAD21'
0.00333333	'+promoter +RAD21'
0.00333333	'+promoter +RAD21'
0.000724638	'+promoter +RAD21'
0.0030303	'+promoter +RAD21'
0.000176367	'+promoter +RAD21'
0.000564972	'+promoter +RAD21'
0.0010101	'+promoter +RAD21'
0.0111111	'+promoter +RAD21'
0.00111111	'+promoter +RAD21'
0.0333333	'+promoter +RAD21'
0.00175439	'+promoter +RAD21'
0.0166667	'+promoter +RAD21'
0.00175439	'+promoter +RAD21'
0.00144928	'+promoter +RAD21'
0.0015873	'+promoter +RAD21'
0.00185185	'+promoter +RAD21'
0.00555556	'+promoter +RAD21'
0.00555556	'+promoter +RAD21'
0.0025641	'+promoter +RAD21'
0.000680272	'+promoter +RAD21'
0.00238095	'+promoter -RAD21'
0.00208333	'+promoter -RAD21'
0.00185185	'+promoter -RAD21'
0.0015873	'+promoter -RAD21'
0.0333333	'+promoter -RAD21'
0.00138889	'+promoter -RAD21'
0.000396825	'+promoter -RAD21'
0.0166667	'+promoter -RAD21'
0.00555556	'+promoter -RAD21'
0.00666667	'+promoter -RAD21'
0.00138889	'+promoter -RAD21'
0.00666667	'+promoter -RAD21'
0.000617284	'+promoter -RAD21'
0.000877193	'+promoter -RAD21'
0.00185185	'+promoter -RAD21'
0.00277778	'+promoter -RAD21'
0.00185185	'+promoter -RAD21'
0.000980392	'+promoter -RAD21'
0.000584795	'+promoter -RAD21'
0.000378788	'+promoter -RAD21'
0.000694444	'+promoter -RAD21'
0.00166667	'+promoter -RAD21'
0.000374532	'+promoter -RAD21'
0.000469484	'+promoter -RAD21'
0.00175439	'+promoter -RAD21'
0.00144928	'+promoter -RAD21'
0.00166667	'+promoter -RAD21'
0.000378788	'+promoter -RAD21'
0.00111111	'+promoter -RAD21'
0.00026455	'+promoter -RAD21'
0.00833333	'+promoter -RAD21'
0.0111111	'+promoter -RAD21'
0.000505051	'+promoter -RAD21'
0.00833333	'+promoter -RAD21'
0.000854701	'+promoter -RAD21'
0.000490196	'+promoter -RAD21'
0.00833333	'+promoter -RAD21'
0.000245098	'+promoter -RAD21'
0.000320513	'+promoter -RAD21'
0.000374532	'+promoter -RAD21'
0.0037037	'+promoter -RAD21'
0.00042735	'+promoter -RAD21'
0.000287356	'+promoter -RAD21'
0.000595238	'+promoter -RAD21'
0.000308642	'+promoter -RAD21'
0.000239808	'+promoter -RAD21'
0.00666667	'+promoter -RAD21'
0.000641026	'+promoter -RAD21'
0.0333333	'+promoter -RAD21'
0.00111111	'+promoter -RAD21'
0.000133869	'+promoter -RAD21'
0.000320513	'+promoter -RAD21'
0.0111111	'+promoter -RAD21'
0.00196078	'+promoter -RAD21'
0.000209644	'+promoter -RAD21'
0.000462963	'+promoter -RAD21'
0.00196078	'+promoter -RAD21'
0.000925926	'+promoter -RAD21'
0.00123457	'+promoter -RAD21'
0.00833333	'+promoter -RAD21'
0.0037037	'+promoter -RAD21'
0.000595238	'+promoter -RAD21'
0.0047619	'+promoter -RAD21'
0.00555556	'+promoter -RAD21'
0.00031746	'+promoter -RAD21'
0.00185185	'+promoter -RAD21'
0.000469484	'+promoter -RAD21'
0.000347222	'+promoter -RAD21'
0.0025641	'+promoter -RAD21'
0.000320513	'+promoter -RAD21'
0.00133333	'+promoter -RAD21'
0.00833333	'+promoter -RAD21'
0.0166667	'+promoter -RAD21'
0.0111111	'+promoter -RAD21'
0.0025641	'+promoter -RAD21'
0.00133333	'+promoter -RAD21'
0.00114943	'+promoter -RAD21'
0.00185185	'+promoter -RAD21'
0.000330033	'+promoter -RAD21'
0.000529101	'+promoter -RAD21'
0.00555556	'+promoter -RAD21'
0.00416667	'+promoter -RAD21'
0.00416667	'+promoter -RAD21'
0.00416667	'+promoter -RAD21'
0.000628931	'+promoter -RAD21'
0.00031746	'+promoter -RAD21'
0.000378788	'+promoter -RAD21'
0.0166667	'+promoter -RAD21'
0.000292398	'+promoter -RAD21'
0.00333333	'+promoter -RAD21'
0.0047619	'+promoter -RAD21'
0.0166667	'+promoter -RAD21'
0.000490196	'+promoter -RAD21'
0.0111111	'+promoter -RAD21'
0.00555556	'+promoter -RAD21'
0.0030303	'+promoter -RAD21'
0.0111111	'+promoter -RAD21'
0.00555556	'+promoter -RAD21'
0.00144928	'+promoter -RAD21'
0.000350877	'+promoter -RAD21'
0.000411523	'+promoter -RAD21'
0.000854701	'+promoter -RAD21'
0.00238095	'+promoter -RAD21'
0.000952381	'+promoter -RAD21'
0.00045045	'+promoter -RAD21'
0.000666667	'+promoter -RAD21'
0.000173611	'+promoter -RAD21'
0.000555556	'+promoter -RAD21'
0.000775194	'+promoter -RAD21'
0.000438596	'+promoter -RAD21'
0.0037037	'+promoter -RAD21'
0.000757576	'+promoter -RAD21'
0.00185185	'+promoter -RAD21'
0.000900901	'+promoter -RAD21'
0.00070922	'+promoter -RAD21'
0.00555556	'+promoter -RAD21'
0.00238095	'+promoter -RAD21'
0.00333333	'+promoter -RAD21'
0.00833333	'+promoter -RAD21'
0.0333333	'+promoter -RAD21'
0.0166667	'+promoter -RAD21'
0.0166667	'+promoter -RAD21'
0.000833333	'+promoter -RAD21'
0.00133333	'+promoter -RAD21'
0.00107527	'+promoter -RAD21'
0.00208333	'+promoter -RAD21'
0.00196078	'+promoter -RAD21'
0.000362319	'+promoter -RAD21'
0.000877193	'+promoter -RAD21'
0.0111111	'+promoter -RAD21'
0.00119048	'+promoter -RAD21'
0.00026455	'+promoter -RAD21'
0.000358423	'+promoter -RAD21'
0.00222222	'+promoter -RAD21'
0.00047619	'+promoter -RAD21'
0.00128205	'+promoter -RAD21'
0.000900901	'+promoter -RAD21'
0.000584795	'+promoter -RAD21'
0.000120337	'+promoter -RAD21'
0.00416667	'+promoter -RAD21'
0.000584795	'+promoter -RAD21'
0.000952381	'+promoter -RAD21'
0.000273224	'+promoter -RAD21'
0.00555556	'+promoter -RAD21'
0.0037037	'+promoter -RAD21'
0.0010101	'+promoter -RAD21'
0.0333333	'+promoter -RAD21'
0.0166667	'+promoter -RAD21'
0.00138889	'+promoter -RAD21'
0.000680272	'+promoter -RAD21'
0.000584795	'+promoter -RAD21'
0.000546448	'+promoter -RAD21'
0.000161812	'+promoter -RAD21'
0.000854701	'+promoter -RAD21'
0.000231481	'+promoter -RAD21'
0.000574713	'+promoter -RAD21'
0.000680272	'+promoter -RAD21'
0.00555556	'+promoter -RAD21'
0.000833333	'+promoter -RAD21'
0.000537634	'+promoter -RAD21'
0.0003663	'+promoter -RAD21'
0.0166667	'+promoter -RAD21'
0.00208333	'+promoter -RAD21'
#DIV/0!	'+promoter -RAD21'
0.000330033	'+promoter -RAD21'
0.0037037	'+promoter -RAD21'
0.000980392	'+promoter -RAD21'
0.0030303	'+promoter -RAD21'
0.000546448	'+promoter -RAD21'
0.000584795	'+promoter -RAD21'
0.0111111	'+promoter -RAD21'
0.000564972	'+promoter -RAD21'
0.000497512	'+promoter -RAD21'
0.0166667	'+promoter -RAD21'
0.000564972	'+promoter -RAD21'
0.000483092	'+promoter -RAD21'
0.0166667	'+promoter -RAD21'
0.00144928	'+promoter -RAD21'
0.00104167	'+promoter -RAD21'
0.000308642	'+promoter -RAD21'
0.000854701	'+promoter -RAD21'
0.00238095	'+promoter -RAD21'
0.00666667	'+promoter -RAD21'
0.00238095	'+promoter -RAD21'
0.0111111	'+promoter -RAD21'
0.0333333	'+promoter -RAD21'
0.000129199	'+promoter -RAD21'
0.0333333	'+promoter -RAD21'
0.000314465	'+promoter -RAD21'
0.000209644	'+promoter -RAD21'
0.00196078	'+promoter -RAD21'
0.00555556	'+promoter -RAD21'
0.00208333	'+promoter -RAD21'
0.00333333	'+promoter -RAD21'
0.00151515	'+promoter -RAD21'
0.000512821	'+promoter -RAD21'
0.00555556	'+promoter -RAD21'
0.000641026	'+promoter -RAD21'
0.000262467	'+promoter -RAD21'
0.00010352	'+promoter -RAD21'
0.0111111	'+promoter -RAD21'
0.00833333	'+promoter -RAD21'
0.0047619	'+promoter -RAD21'
0.0333333	'+promoter -RAD21'
0.00833333	'+promoter -RAD21'
0.000147493	'+promoter -RAD21'
0.000833333	'+promoter -RAD21'
0.00555556	'+promoter -RAD21'
0.00333333	'+promoter -RAD21'
0.000512821	'+promoter -RAD21'
0.000392157	'+promoter -RAD21'
0.00104167	'+promoter -RAD21'
0.00128205	'+promoter -RAD21'
0.00144928	'+promoter -RAD21'
0.00166667	'+promoter -RAD21'
0.00833333	'+promoter -RAD21'
0.00185185	'+promoter -RAD21'
0.000107527	'+promoter -RAD21'
0.000169205	'+promoter -RAD21'
0.0333333	'+promoter -RAD21'
0.000438596	'+promoter -RAD21'
0.00045045	'+promoter -RAD21'
0.00555556	'+promoter -RAD21'
0.00666667	'+promoter -RAD21'
0.0333333	'+promoter -RAD21'
0.0025641	'+promoter -RAD21'
0.00555556	'+promoter -RAD21'
0.00666667	'+promoter -RAD21'
0.00277778	'+promoter -RAD21'
0.0333333	'+promoter -RAD21'
0.00416667	'+promoter -RAD21'
0.00128205	'+promoter -RAD21'
0.000330033	'+promoter -RAD21'
0.00175439	'+promoter -RAD21'
0.0015873	'+promoter -RAD21'
0.0015873	'+promoter -RAD21'
0.0166667	'+promoter -RAD21'
0.000197239	'+promoter -RAD21'
0.000483092	'+promoter -RAD21'
0.00030303	'+promoter -RAD21'
0.000220751	'+promoter -RAD21'
0.000813008	'+promoter -RAD21'
0.000775194	'+promoter -RAD21'
0.00222222	'+promoter -RAD21'
0.00151515	'+promoter -RAD21'
0.00666667	'+promoter -RAD21'
0.00666667	'+promoter -RAD21'
0.00555556	'+promoter -RAD21'
0.00833333	'+promoter -RAD21'
0.0010101	'+promoter -RAD21'
0.000282486	'+promoter -RAD21'
0.0015873	'+promoter -RAD21'
0.000396825	'+promoter -RAD21'
0.000483092	'+promoter -RAD21'
0.0166667	'+promoter -RAD21'
0.000757576	'+promoter -RAD21'
0.000617284	'+promoter -RAD21'
0.0001443	'+promoter -RAD21'
0.0004329	'+promoter -RAD21'
0.000320513	'+promoter -RAD21'
0.000546448	'+promoter -RAD21'
0.00104167	'+promoter -RAD21'
0.000108932	'+promoter -RAD21'
0.000231481	'+promoter -RAD21'
0.000326797	'+promoter -RAD21'
0.000574713	'+promoter -RAD21'
0.0010101	'+promoter -RAD21'
0.0030303	'+promoter -RAD21'
0.00416667	'+promoter -RAD21'
0.000121655	'+promoter -RAD21'
0.00138889	'+promoter -RAD21'
0.000740741	'+promoter -RAD21'
0.000877193	'+promoter -RAD21'
0.000740741	'+promoter -RAD21'
0.0111111	'+promoter -RAD21'
0.000537634	'+promoter -RAD21'
0.00025641	'+promoter -RAD21'
0.00166667	'+promoter -RAD21'
0.00037037	'+promoter -RAD21'
0.000383142	'+promoter -RAD21'
0.00277778	'+promoter -RAD21'
0.000980392	'+promoter -RAD21'
0.0015873	'+promoter -RAD21'
0.00166667	'+promoter -RAD21'
0.0047619	'+promoter -RAD21'
0.0047619	'+promoter -RAD21'
0.0333333	'+promoter -RAD21'
0.00166667	'+promoter -RAD21'
0.000952381	'+promoter -RAD21'
0.0037037	'+promoter -RAD21'
0.00123457	'+promoter -RAD21'
0.0166667	'+promoter -RAD21'
0.00119048	'+promoter -RAD21'
0.00277778	'+promoter -RAD21'
0.0166667	'+promoter -RAD21'
0.000374532	'+promoter -RAD21'
