# Supplementary material for: Cohesin and CTCF control the dynamics of chromosome folding
Source: Nat Genet. 2022 Dec 5;54(12):1907–18. doi: 10.1038/s41588-022-01232-7 (PMC9729113; doi:10.1038/s41588-022-01232-7)
Supplement: Source Data Extended Data Fig. 9 — Statistical source data. [file 41588_2022_1232_MOESM23_ESM.xlsx]

## Sheet: Ext.Dat.9A
x	y		Notes:
0.00251256	0			x: radial distance
0.00753769	0			y: fraction of distances
0.0125628	0
0.0175879	0
0.0226131	0
0.0276382	0
0.0326633	0
0.0376884	0
0.0427136	0
0.0477387	0
0.0527638	0
0.0577889	0
0.0628141	0
0.0678392	1.58448e-05
0.0728643	0.00370769
0.0778894	0.0194258
0.0829146	0.0206933
0.0879397	0.0107903
0.0929648	0.00760552
0.0979899	0.0081284
0.103015	0.00814424
0.10804	0.00803333
0.113065	0.00931676
0.11809	0.0101882
0.123116	0.0102991
0.128141	0.0107269
0.133166	0.0113607
0.138191	0.0114717
0.143216	0.0123907
0.148241	0.0131987
0.153266	0.0153536
0.158291	0.01613
0.163317	0.015211
0.168342	0.0155438
0.173367	0.0156388
0.178392	0.0157814
0.183417	0.0170332
0.188442	0.0175244
0.193467	0.017461
0.198492	0.0192198
0.203518	0.0206775
0.208543	0.0208993
0.213568	0.0211845
0.218593	0.0228324
0.223618	0.022975
0.228643	0.0229592
0.233668	0.0245278
0.238693	0.0234028
0.243719	0.0234503
0.248744	0.0241158
0.253769	0.0242109
0.258794	0.0252883
0.263819	0.0240841
0.268844	0.0252725
0.273869	0.0255577
0.278894	0.0267461
0.28392	0.0256211
0.288945	0.0258588
0.29397	0.0260806
0.298995	0.0277601
0.30402	0.0267778
0.309045	0.0258271
0.31407	0.0257954
0.319095	0.0276175
0.324121	0.0276175
0.329146	0.0261281
0.334171	0.0270471
0.339196	0.0256528
0.344221	0.0280612
0.349246	0.0273323
0.354271	0.0278077
0.359296	0.025732
0.364322	0.0267936
0.369347	0.0265242
0.374372	0.0275225
0.379397	0.0271739
0.384422	0.0276651
0.389447	0.0265718
0.394472	0.0268411
0.399497	0.027158
0.404523	0.0252883
0.409548	0.026239
0.414573	0.0260806
0.419598	0.0260806
0.424623	0.0241634
0.429648	0.0249398
0.434673	0.0238465
0.439698	0.0246546
0.444724	0.0239891
0.449749	0.0238782
0.454774	0.0228324
0.459799	0.0234662
0.464824	0.0238465
0.469849	0.022975
0.474874	0.0235454
0.479899	0.0212479
0.484925	0.0223729
0.48995	0.0209786
0.494975	0.0220402
0.5	0.0215331
0.505025	0.0214856
0.51005	0.0205349
0.515075	0.0200912
0.520101	0.0185384
0.525126	0.0182216
0.530151	0.0187444
0.535176	0.0178096
0.540201	0.0175402
0.545226	0.0180473
0.550251	0.0173818
0.555276	0.0165737
0.560302	0.0167163
0.565327	0.0157814
0.570352	0.0164945
0.575377	0.0155755
0.580402	0.0142762
0.585427	0.0139276
0.590452	0.0137533
0.595477	0.0142445
0.600503	0.0137375
0.605528	0.0133097
0.610553	0.0140227
0.615578	0.012359
0.620603	0.0122164
0.625628	0.011741
0.630653	0.0105685
0.635678	0.0106953
0.640704	0.0107269
0.645729	0.011028
0.650754	0.00991886
0.655779	0.00991886
0.660804	0.0102674
0.665829	0.00876219
0.670854	0.0084136
0.675879	0.00790657
0.680905	0.00831854
0.68593	0.00790657
0.690955	0.00719355
0.69598	0.00790657
0.701005	0.00706679
0.70603	0.00698757
0.711055	0.00635378
0.71608	0.0065756
0.721106	0.00557738
0.726131	0.00552985
0.731156	0.00514957
0.736181	0.0058309
0.741206	0.00594181
0.746231	0.004595
0.751256	0.00464253
0.756281	0.004595
0.761307	0.00443655
0.766332	0.00456331
0.771357	0.00366016
0.776382	0.00388198
0.781407	0.00383445
0.786432	0.00364431
0.791457	0.00269362
0.796482	0.00329572
0.801508	0.00278869
0.806533	0.00310559
0.811558	0.0024401
0.816583	0.00269362
0.821608	0.00245595
0.826633	0.0019806
0.831658	0.00209152
0.836683	0.0021549
0.841709	0.0019806
0.846734	0.00188553
0.851759	0.00179047
0.856784	0.00182216
0.861809	0.00147357
0.866834	0.00148941
0.871859	0.00120421
0.876884	0.00131512
0.88191	0.00117252
0.886935	0.00104576
0.89196	0.000903155
0.896985	0.000855621
0.90201	0.00088731
0.907035	0.000998224
0.91206	0.000839776
0.917085	0.000792241
0.922111	0.000681328
0.927136	0.000602103
0.932161	0.000617948
0.937186	0.00042781
0.942211	0.000332741
0.947236	0.000507035
0.952261	0.000443655
0.957286	0.000396121
0.962312	0.00049119
0.967337	0.000285207
0.972362	0.000380276
0.977387	0.000348586
0.982412	0.000221828
0.987437	0.000190138
0.992462	0.000205983
0.997487	0.000237672

## Sheet: Ext.Dat.9B
x	y1	y2		Notes:
9300	0.557976	0.536588			x: time
9330	0.526223	0.468401			y1: - error
9360	0.5183	0.542723			y2: + error
9390	0.188846	0.185513
9420	0.355183	0.442161
9450	0.515921	0.531293
9480	0.403915	0.371253
9510	0.3687	0.458555
9540	0.470533	0.535167
9570	0.383406	0.353441
9600	0.39221	0.380029
9630	0.475643	0.490207
9660	0.398223	0.419322
9690	0.350595	0.434687
9720	0.482696	0.505386
9750	0.411606	0.51885
9780	0.406157	0.376724
9810	0.444477	0.450676
9840	0.114504	0.172182
9870	0.399134	0.359907
9900	0.711022	0.74691
9930	0.561821	0.674273
9960	0.604167	0.648006
9990	0.532727	0.520767
10020	0.459884	0.433625
10050	0.50302	0.41058
10080	0.574508	0.571164
10110	0.732342	0.876024
10140	0.665859	0.677371
10170	0.565206	0.613517
10200	0.63698	0.712859
10230	0.440503	0.458701
10260	0.504722	0.478435
10290	0.296944	0.324876
10320	0.40882	0.489402
10350	0.613393	0.593782
10380	0.330058	0.375164
10410	0.55359	0.584347
10440	0.586795	0.57575
10470	0.672394	0.604785
10500	0.740164	0.805498
10530	0.589331	0.648644
10560	0.959793	0.9719
10590	0.844411	0.81995
10620	0.765715	0.670883
10650	0.738611	0.81784
10680	0.656281	0.555401
10710	0.692472	0.636017
10740	0.880958	0.991248
10770	0.635909	0.599718
10800	0.470757	0.466531
10830	0.781543	0.706779
10860	0.658304	0.615882
10890	0.596738	0.646162
10920	0.107186	0.123872
10950	0.210519	0.351466
10980	0.250605	0.201401
11010	0.38318	0.383396
11040	0.482839	0.47533
11070	0.51392	0.455444
11100	0.522483	0.543396
11130	0.609559	0.600336
11160	0.885628	0.807393
11190	0.472804	0.529347
11220	0.586787	0.544621
11250	0.567055	0.552667
11280	0.774081	0.722011
11310	0.743558	0.67164
11340	0.55344	0.485246
11370	0.405463	0.435025
11400	0.354043	0.306018
11430	0.303554	0.325809
11460	0.430299	0.447295
11490	0.531999	0.58498
11520	0.655801	0.573435
11550	0.467517	0.487921
11580	0.413295	0.358495
11610	0.535383	0.585392
11640	0.723556	0.762945
11670	0.487727	0.529811
11700	0.408444	0.419945
11730	0.350074	0.204258
11760	0.292039	0.202472
11790	0.242706	0.291584
11820	0.359472	0.320929
11850	0.40429	0.471961
11880	0.233244	0.153774
11910	0.229623	0.283667
11940	0.600337	0.62716
11970	0.45918	0.493794
12000	0.534627	0.543759
12030	0.444408	0.380845
12060	0.394449	0.370163
12090	0.389323	0.427428
12120	0.485038	0.428005
12150	0.571852	0.652166
12180	0.690667	0.759207
12210	0.415949	0.503508
12240	0.40856	0.456819
12270	0.319188	0.232034
12300	0.397628	0.411381
12330	0.261248	0.310315
12360	0.555405	0.518787
12390	0.206577	0.146891
12420	0.190717	0.104553
12450	0.172314	0.10458
12480	0.236028	0.255754
12510	0.284057	0.292141
12540	0.462469	0.556847
12570	0.51966	0.520932
12600	0.31247	0.302656
12630	0.457375	0.492109
12660	0.437178	0.37969
12690	0.535407	0.604068
12720	0.412801	0.471758
12750	0.507741	0.440798
12780	0.451903	0.467255
12810	0.421405	0.406046
12840	0.465025	0.477923
12870	0.457964	0.528068
12900	0.622726	0.573821
12930	0.561636	0.493855
12960	0.449873	0.512015
12990	0.408554	0.234183
13020	0.603411	0.605097
13050	0.740701	0.742694
13080	0.712675	0.701237
13110	0.845407	0.872255
13140	0.551337	0.49576
13170	0.487083	0.517465
13200	0.557241	0.525389
13230	0.569871	0.530628
13260	0.669884	0.612329
13290	0.315072	0.270583
13320	0.475174	0.491485
13350	0.311961	0.469579
13380	0.345167	0.427601
13410	0.361301	0.448748
13440	0.442269	0.308884
13470	0.474349	0.54184
13500	0.253282	0.211141
13530	0.206716	0.251623
13560	0.320517	0.225528
13590	0.514151	0.559068
13620	0.618149	0.571
13650	0.650312	0.577648
13680	0.426933	0.478353
13710	0.405799	0.530416
13740	0.360991	0.379027
13770	0.285023	0.32447
13800	0.188174	0.296341
13830	0.173085	0.0604656
13860	0.214583	0.208566
13890	0.236957	0.138677
13920	0.246828	0.215976
13950	0.269198	0.251189
13980	0.169	0.291428
14010	0.264867	0.276321
14040	0.255525	0.272794
14070	0.178811	0.14837
14100	0.182587	0.178859
14130	0.157487	0.196553
14160	0.185284	0.175443
14190	0.301264	0.281606
14220	0.307474	0.307675
14250	0.222773	0.147092
14280	0.306993	0.188938
14310	0.381528	0.297241
14340	0.431957	0.441424
14370	0.301811	0.259957
14400	0.371259	0.34783
14430	0.375981	0.339037
14460	0.385928	0.348483
14490	0.36545	0.346736
14520	0.607696	0.48939
14550	0.417718	0.408186
14580	0.692022	0.64394
14610	0.585664	0.539884
14640	0.801296	0.870278
14670	0.565551	0.605434
14700	0.553777	0.445179
14730	0.601909	0.5474
14760	0.49103	0.431989
14790	0.408981	0.468074
14820	0.514993	0.489713
14850	0.726232	0.771668
14880	0.249339	0.246591
14910	0.450423	0.408846
14940	0.278016	0.25763
14970	0.269131	0.149317
15000	0.339233	0.343849
15030	0.521795	0.540433
15060	0.51996	0.502145
15090	0.51369	0.552407
15120	0.648259	0.691178
15150	0.727235	0.773853
15180	0.420322	0.505821
15210	0.30822	0.252363
15240	0.598924	0.587273
15270	0.710656	0.692951
15300	0.647117	0.681584
15330	0.592246	0.512746
15360	0.912706	0.871174
15390	0.68916	0.631934
15420	0.679282	0.685776
15450	0.558466	0.555132
15480	0.602766	0.563687
15510	0.685873	0.495169
15540	0.594772	0.550661
15570	0.554099	0.412856
15600	0.789995	0.762296
15630	0.757464	0.714105
15660	0.668708	0.679348
15690	0.679812	0.671016
15720	0.72752	0.677816
15750	0.522458	0.54821
15780	0.588301	0.470639
15810	0.277126	0.230164
15840	0.597593	0.468922
15870	0.549105	0.493494
15900	0.437661	0.434492
15930	0.746423	0.660393
15960	0.534123	0.537978
15990	0.687466	0.57426
16020	0.707034	0.653255
16050	0.692556	0.627818
16080	0.536174	0.658
16110	0.610619	0.528418
16140	0.79054	0.759187
16170	0.785549	0.834072
16200	0.837517	0.910939
16230	0.882094	0.794488
16260	0.733562	0.77248
16290	0.73041	0.696484
16320	0.758156	0.71915
16350	0.776974	0.844969
16380	0.877981	0.875412
16410	0.860905	0.843214
16440	0.683196	0.78416
16470	0.79388	0.810755
16500	0.921625	1.00272
16530	0.917813	0.993636
16560	0.955589	0.99402
16590	1.03646	1.07888
16620	0.957068	0.895428
16650	0.893817	0.889645
16680	0.913606	0.938985
16710	0.768103	0.846486
16740	0.589369	0.487183
16770	0.722701	0.664067

## Sheet: Ext.Dat.9C
distance	condition
0.0152328	best1
0.0480092	best1
0.249135	best1
0.114429	best1
0.207027	best1
0.145021	best1
0.140911	best1
0.000753036	best1
0.237463	best1
0.157093	best1
0.242486	best1
0.223798	best1
0.144631	best1
0.222089	best1
0.0949074	best1
0.190489	best1
0.126483	best1
0.0670206	best1
0.0793181	best1
-0.0134969	best1
0.0654533	best1
0.12579	best1
0.0653384	best1
-0.0427596	best1
0.12375	best1
0.140118	best1
0.122574	best1
-0.0174645	best1
0.119351	best1
0.104532	best1
0.113014	best1
0.0575098	best1
0.0510728	best1
0.151964	best1
0.0760542	best1
0.180332	best1
0.33929	best1
0.31943	best1
0.238407	best1
0.314183	best1
0.261098	best1
0.285821	best1
0.188135	best1
0.081335	best1
-0.00100295	best1
0.0567445	best1
0.0943044	best1
0.110934	best1
0.0695004	best1
0.337522	best1
0.15005	best1
0.256405	best1
0.067493	best1
0.278615	best1
0.11573	best1
0.127843	best1
0.230825	best1
0.227785	best1
0.0219707	best1
-0.0374264	best1
0.226936	best1
0.244265	best1
0.281902	best1
0.173415	best1
0.201522	best1
0.0885219	best1
0.0660095	best1
0.111107	best1
0.24292	best1
0.0922275	best1
0.0702674	best1
0.115006	best1
0.123138	best1
0.0194391	best1
0.128941	best1
0.0265028	best1
0.0818832	best1
-0.026636	best1
0.0687377	best1
-0.00484493	best1
0.069302	best1
0.00842725	best1
0.168246	best1
0.0947998	best1
0.0747535	best1
0.0595931	best1
0.133792	best1
0.12816	best1
0.0707447	best1
0.0366809	best1
0.0989608	best1
0.164873	best1
0.171112	best1
0.212152	best1
0.0911305	best1
0.0569616	best1
0.062681	best1
0.122111	best1
0.0435237	best1
0.0846172	best1
-0.0265257	best1
0.0790417	best1
0.10793	best1
0.245138	best1
-0.0012429	best1
0.0886863	best1
0.155406	best1
0.0404338	best1
0.187112	best1
-0.00105445	best1
0.0912739	best1
-0.0617053	best1
-3.94081e-05	best1
0.126298	best1
0.127864	best1
0.15405	best1
-0.0215839	best1
0.00401767	best1
-0.0399744	best1
0.108616	best1
0.0266941	best1
0.1235	best1
0.108183	best1
0.148289	best1
0.0666259	best1
0.145762	best1
0.104524	best1
0.0921234	best1
0.112304	best1
0.131639	best1
0.312435	best1
0.315177	best1
0.199772	best1
0.259507	best1
0.198763	best1
0.236559	best1
0.19555	best1
0.104315	best1
0.270997	best1
0.26229	best1
0.173433	best1
0.284596	best1
0.244538	best1
0.232151	best1
0.302911	best1
0.291946	best1
0.220523	best1
0.280301	best1
0.210866	best1
0.333527	best1
0.204243	best1
0.249875	best1
0.300462	best1
0.174541	best1
0.114243	best1
0.229113	best1
0.169196	best1
0.226712	best1
0.155192	best1
0.247817	best1
0.207015	best1
0.156973	best1
0.137992	best1
0.269566	best1
0.340665	best1
0.247166	best1
0.225909	best1
0.277387	best1
0.188827	best1
0.311078	best1
0.155422	best1
0.0560537	best1
0.178844	best1
0.0680988	best1
0.338963	best1
0.238425	best1
0.0378862	best1
0.207366	best1
0.092219	best1
0.20654	best1
0.199436	best1
0.179822	best1
0.207338	best1
0.126534	best1
0.204513	best1
0.241952	best1
0.160039	best1
0.12226	best1
0.155545	best1
0.261666	best1
0.145236	best1
0.227902	best1
0.0697825	best1
0.0527154	best1
0.218147	best1
0.144635	best1
0.134719	best1
0.0713091	best1
0.147599	best1
0.0940791	best1
0.211106	best1
0.286926	best1
0.103574	best1
0.10825	best1
0.0477379	best1
0.14681	best1
0.0737314	best1
0.108015	best1
0.180906	best1
0.0970794	best1
0.167917	best1
0.235528	best1
0.258987	best1
0.184891	best1
0.158083	best1
0.14362	best1
0.193764	best1
0.244519	best1
0.258027	best1
-0.00892384	best1
0.300201	best1
0.262777	best1
0.118802	best1
0.0929063	best1
0.172023	best1
0.298841	best1
0.205016	best1
0.151723	best1
0.222791	best1
0.154458	best1
0.152038	best1
0.123571	best1
0.219549	best1
0.123875	best1
0.0827841	best1
0.0924759	best1
0.0593813	best1
0.191974	best1
0.158248	best1
0.0360419	best1
0.104636	best1
-0.0384812	best1
0.103325	best1
0.00864105	best1
-0.0422643	best1
0.0855301	best1
0.126947	best1
0.113411	best1
0.12676	best1
0.222528	best1
0.158025	best1
0.0517997	best1
0.0205688	best1
0.0647025	best1
0.0439643	best1
0.0475632	best1
0.0326326	best1
0.111384	best1
0.0717449	best1
0.0714644	best1
0.00167633	best1
0.117684	best1
0.0873377	best1
0.128362	best1
0.0217596	best1
-0.05099	best1
0.0476346	best1
0.147394	best1
0.0306982	best1
0.126288	best1
0.100223	best1
0.0260256	best1
0.0194044	best1
0.0721788	best1
0.097397	best1
0.131304	best1
0.0168934	best1
-0.0709659	best1
0.0346138	best1
0.0859088	best1
0.0726661	best1
0.0756747	best1
0.147833	best1
0.0398878	best1
0.142101	best1
0.0753168	best1
0.0127167	best1
0.0328533	best1
0.0850542	best1
0.118927	best1
0.155	best1
-0.0135037	best1
0.0197863	best1
0.181244	best1
0.154087	best1
0.000514563	best1
0.0455476	best1
0.059798	best1
0.0902956	best1
0.0542266	best1
0.0981678	best1
0.128645	best1
0.036178	best1
0.0482712	best1
0.234828	best1
0.136507	best1
0.161331	best1
0.135213	best1
0.201917	best1
0.0583062	best1
0.138102	best1
0.0492084	best1
0.162791	best1
0.0823668	best1
0.0718263	best1
0.112308	best1
0.104473	best1
0.107758	best1
0.146984	best1
0.0853219	best1
0.160725	best1
0.134968	best1
-0.0157674	best1
-0.144735	best1
0.0498892	best1
0.0840229	best1
0.100288	best1
-0.0308361	best1
0.0837409	best1
0.0732413	best1
0.102493	best1
0.125862	best1
0.111065	best1
0.110684	best1
0.167431	best1
0.0883563	best1
0.0675505	best1
-0.0140956	best1
0.16382	best1
0.0645382	best1
0.0867223	best1
0.106775	best1
0.102614	best1
0.239219	best1
0.115929	best1
0.126113	best1
0.120632	best1
0.257666	best1
0.0359156	best1
0.0799776	best1
0.133693	best1
0.102503	best1
0.092163	best1
0.228626	best1
0.206787	best1
0.103212	best1
0.146416	best1
0.212476	best1
0.337933	best1
0.13254	best1
0.131827	best1
0.0493662	best1
0.127045	best1
0.160439	best1
0.244938	best1
0.15038	best1
0.237202	best1
0.268477	best1
0.161496	best1
0.197336	best1
0.247621	best1
0.121674	best1
0.248055	best1
0.208372	best1
0.17038	best1
0.101912	best1
0.0873739	best1
0.300613	best1
0.175832	best1
0.193224	best1
0.23374	best1
0.241287	best1
0.22921	best1
0.318066	best1
0.0820569	best1
0.301186	best1
0.112995	best1
0.200782	best1
0.297294	best1
0.174155	best1
0.159735	best1
0.307162	best1
0.263727	best1
0.189758	best1
0.291474	best1
0.328985	best1
0.0436322	best1
0.211303	best1
0.262969	best1
0.255263	best1
0.121725	best1
0.110654	best1
0.113014	best1
0.0880947	best1
0.154817	best1
0.0899692	best1
0.140188	best1
0.0738631	best1
0.203402	best1
0.0634638	best1
0.13529	best1
0.0977279	best1
0.144237	best1
0.116632	best1
0.0647002	best1
0.0288739	best1
0.0289901	best1
0.0611065	best1
0.207008	best1
0.0387467	best1
0.0632343	best1
0.0305364	best1
0.0869647	best1
0.101556	best1
0.0373287	best1
0.0418899	best1
0.0105954	best1
0.0933559	best1
0.235242	best1
0.00940305	best1
0.0607489	best1
0.188564	best1
0.111697	best1
0.0310352	best1
0.132606	best1
0.365822	best1
0.0967909	best1
0.0804547	best1
0.110583	best1
0.036449	best1
0.101392	best1
0.094842	best1
0.0457008	best1
0.121144	best1
0.100846	best1
0.0115432	best1
0.0725268	best1
0.0608426	best1
0.0711284	best1
-0.00376382	best1
0.026896	best1
0.0189906	best1
0.215006	best1
0.153119	best1
0.0413258	best1
0.119196	best1
0.0970985	best1
0.116435	best1
0.0336085	best1
0.144598	best1
0.0141664	best1
0.280927	best1
0.141364	best1
-0.00540934	best1
0.186484	best1
0.270658	best1
0.243882	best1
0.263151	best1
0.317339	best1
0.060329	best1
0.229551	best1
0.156059	best1
0.272977	best1
0.0810418	best1
0.1809	best1
0.113098	best1
0.0812958	best1
-0.0113455	best1
0.116102	best1
0.132111	best1
0.103697	best1
0.113876	best1
0.028066	best1
0.089121	best1
-0.0523748	best1
0.142164	best1
0.0709989	best1
0.113852	best1
0.149337	best1
-0.00853512	best1
0.0484551	best1
0.096335	best1
0.0515213	best1
0.025778	best1
-0.00743793	best1
0.149322	best1
0.00117161	best1
0.0422078	best1
0.0119854	best1
0.0864761	best1
-0.0194792	best1
0.0957328	best1
0.0833759	best1
0.0766258	best1
0.0493853	best1
0.274395	best1
0.0553461	best1
0.305845	best1
0.162313	best1
0.131434	best1
0.0400059	best1
0.0981763	best1
0.0514336	best1
0.09423	best1
0.0196825	best1
0.162521	best1
0.0806144	best1
0.182625	best1
0.151984	best1
0.00309135	best1
0.208367	best1
0.299729	best1
0.191395	best1
0.153025	best1
0.331921	best1
0.217968	best1
0.260913	best1
0.258053	best1
0.23909	best1
0.185078	best1
0.207808	best1
0.208131	best1
0.226683	best1
0.188363	best1
0.295919	best1
0.199183	best1
0.14855	best1
0.214943	best1
0.169488	best1
0.212249	best1
0.0331084	best1
0.309538	best1
0.247543	best1
0.165182	best1
0.175072	best1
0.172393	best1
0.131894	best1
0.302839	best1
0.165063	best1
0.33723	best1
0.247868	best1
0.273665	best1
0.0180443	best1
0.124469	best1
0.204783	best1
0.276427	best1
0.209075	best1
0.234435	best1
0.168241	best1
0.0792621	best1
-0.00600847	best1
0.00485203	best1
0.123026	best1
0.0500185	best1
0.111872	best1
0.218744	best1
0.111273	best1
0.156561	best1
0.167651	best1
0.0366948	best1
0.0303223	best1
0.0726935	best1
0.0814168	best1
0.038861	best1
0.0987494	best1
-0.0118493	best1
0.147511	best1
0.0221628	best1
0.0329104	best1
0.0890127	best1
0.0985843	best1
0.00164689	best1
0.156184	best1
0.111507	best1
0.0921829	best1
0.157195	best1
0.0699118	best1
0.108406	best1
0.00781183	best1
0.0975931	best1
0.132954	best1
0.152144	best1
-0.00162611	best1
0.12781	best1
0.195798	best1
0.174382	best1
0.206475	best1
0.122233	best1
0.322409	best1
0.340543	best1
0.265424	best1
0.216563	best1
0.242764	best1
0.180146	best1
-0.0659346	best1
0.11292	best1
0.13663	best1
0.234535	best1
0.174632	best1
0.159377	best1
0.27812	best1
0.237339	best1
0.236443	best1
0.244284	best1
0.154288	best1
0.283063	best1
0.249246	best1
0.295403	best1
0.272794	best1
0.204428	best1
0.207998	best1
0.212354	best1
0.202749	best1
0.0987676	best1
0.159981	best1
0.267764	best1
0.16038	best1
0.336288	best1
0.173311	best1
0.267163	best1
0.127714	best1
0.180946	best1
0.240413	best1
0.170828	best1
0.301173	best1
0.193262	best1
0.198141	best1
0.0616943	best1
0.317429	best1
0.116023	best1
0.116295	best1
0.167509	best1
0.076677	best1
0.0971562	best1
0.0478668	best1
-0.0501244	best1
0.230621	best1
0.00902018	best1
0.144865	best1
0.120135	best1
0.236711	best1
0.185747	best1
0.243141	best1
0.224326	best1
0.113043	best1
0.146445	best1
0.317753	best1
0.0965529	best1
0.256966	best1
0.314161	best1
0.220514	best1
0.296201	best1
0.137697	best1
0.147362	best1
0.185778	best1
0.134056	best1
0.218979	best1
0.168768	best1
0.325803	best1
0.133423	best1
0.0595852	best1
0.217268	best1
0.240642	best1
0.140387	best1
0.209249	best1
0.130703	best1
0.107514	best1
0.112983	best1
0.0663028	best1
0.179068	best1
0.0924145	best1
0.256439	best1
0.153758	best1
0.219104	best1
0.284768	best1
0.10104	best1
0.311581	best1
0.209953	best1
0.187834	best1
0.0803336	best1
0.0539659	best1
0.179885	best1
0.018405	best1
0.152393	best1
0.0916603	best1
0.0947693	best1
0.0717361	best1
0.139452	best1
0.0771568	best1
0.173171	best1
0.123058	best1
0.104424	best1
0.128873	best1
0.13169	best1
0.076147	best1
0.114746	best1
0.027402	best1
0.171711	best1
0.200979	best1
0.195833	best1
0.0989541	best1
0.128567	best1
0.00279162	best1
0.0245836	best1
0.0504679	best1
0.0574473	best1
0.0973562	best1
0.106845	best1
0.081511	best1
0.149841	best1
0.121972	best1
0.0590042	best1
0.0357355	best1
0.0641961	best1
0.0874846	best1
0.0401677	best1
0.100695	best1
0.149593	best1
-0.0692117	best1
0.124507	best1
0.00852503	best1
0.0513153	best1
-0.00923638	best1
0.0309552	best1
0.114699	best1
0.162623	best1
0.0667012	best1
0.0872924	best1
0.0580898	best1
0.0598584	best1
0.127542	best1
0.0520037	best1
-0.0298175	best1
0.0376228	best1
0.137191	best1
0.0667182	best1
0.141319	best1
0.0590212	best1
0.156467	best1
0.0381335	best1
0.115591	best1
-0.017961	best1
0.0972219	best1
0.0497793	best1
-0.0267985	best1
0.00660484	best1
0.156391	best1
0.204192	best1
0.0658299	best1
0.0406268	best1
0.0815804	best1
0.00203737	best1
0.0671799	best1
0.0248727	best1
0.0278585	best1
0.30119	best1
0.24823	best1
0.311863	best1
0.146727	best1
0.100049	best1
0.105995	best1
0.0122023	best1
0.0236235	best1
0.026078	best1
0.0116237	best1
0.125646	best1
0.0651351	best1
0.0471259	best1
0.00269109	best1
0.102213	best1
0.230854	best1
0.0254692	best1
0.0529607	best1
0.198565	best1
0.16798	best1
0.0445613	best1
0.113478	best1
0.124304	best1
0.283281	best1
0.247434	best1
0.259311	best1
0.439666	best1
0.267503	best1
0.250973	best1
0.0986216	best1
0.265487	best1
0.198017	best1
0.254106	best1
0.204617	best1
0.17832	best1
0.15639	best1
0.431448	best1
0.245614	best1
0.233726	best1
0.227337	best1
0.194439	best1
0.386032	best1
0.189317	best1
0.171102	best1
0.146426	best1
0.266439	best1
0.283028	best1
0.1719	best1
0.266608	best1
0.195102	best1
0.0821708	best1
0.18731	best1
0.0691409	best1
0.301811	best1
0.355525	best1
0.2349	best1
0.265022	best1
0.129695	best1
0.286729	best1
0.189477	best1
0.287454	best1
0.162044	best1
0.24226	best1
0.135652	best1
0.192472	best1
0.207954	best1
0.343461	best1
0.337206	best1
0.196012	best1
0.179673	best1
0.142875	best1
0.182191	best1
0.194887	best1
0.210037	best1
0.25082	best1
0.26404	best1
0.189182	best1
0.056849	best1
0.425594	best1
0.196766	best1
0.174444	best1
0.182164	best1
0.146556	best1
0.0628142	best1
0.00703308	best1
0.216616	best1
0.242369	best1
0.230918	best1
0.211749	best1
0.123709	best1
0.0847863	best1
0.290054	best1
0.247041	best1
0.293889	best1
0.258141	best1
0.219505	best1
0.199605	best1
0.00426489	best1
-0.0141073	best1
0.096312	best1
0.077716	best1
0.148038	best1
0.263973	best1
0.158665	best1
0.099051	best1
0.206937	best1
0.14131	best1
0.200692	best1
0.102614	best1
0.0827354	best1
0.138362	best1
0.141984	best1
0.184805	best1
0.0917606	best1
0.053325	best1
0.122669	best1
0.162734	best1
0.234814	best1
0.159099	best1
0.153689	best1
0.388827	best1
0.189422	best1
0.178794	best1
0.156804	best1
0.112635	best1
0.149139	best1
0.136945	best1
0.078885	best1
0.0683554	best1
0.0744064	best1
0.111253	best1
0.0346414	best1
0.0364277	best1
0.00611703	best1
0.071606	best1
0.121105	best1
0.0648911	best1
0.161336	best1
0.147744	best1
0.0534146	best1
0.199275	best1
0.084729	best1
0.0553912	best1
-0.0602128	best1
0.110138	best1
0.0678882	best1
0.0254309	best1
0.172268	best1
0.0898212	best1
0.106584	best1
0.255419	best1
0.202629	best1
0.138909	best1
0.108115	best1
0.158466	best1
0.235685	best1
0.23749	best1
0.17403	best1
0.056094	best1
0.238419	best1
0.215259	best1
0.217901	best1
0.182479	best1
0.151737	best1
0.167263	best1
0.134811	best1
0.201803	best1
0.235977	best1
0.281749	best1
0.154286	best1
0.156055	best1
0.0730286	best1
0.0573444	best1
0.197055	best1
0.272575	best1
0.169011	best1
0.224719	best1
0.168278	best1
0.0793176	best1
0.119335	best1
0.188519	best1
0.213411	best1
0.105436	best1
0.160028	best1
0.153427	best1
0.223699	best1
0.0846357	best1
0.217341	best1
0.114523	best1
0.200805	best1
0.145969	best1
0.192432	best1
0.167332	best1
0.110783	best1
0.241366	best1
0.178827	best1
0.269843	best1
0.169775	best1
0.335351	best1
0.136189	best1
0.218159	best1
0.259246	best1
0.361436	best1
0.187002	best1
0.0743023	best1
0.120927	best1
0.20299	best1
0.388469	best1
0.165798	best1
0.243847	best1
0.299975	best1
0.367492	best1
0.280757	best1
0.361362	best1
0.102828	best1
0.198066	best1
0.168207	best1
0.363748	best1
0.247524	best1
0.201243	best1
0.151393	best1
0.10697	best1
0.165203	best1
0.144024	best1
-0.0805551	best1
0.00873539	best1
0.126941	best1
0.0989028	best1
0.0520838	best1
0.144135	best1
0.00332899	best1
0.103265	best1
-0.0391614	best1
0.0119354	best1
0.0718172	best1
0.0718801	best1
0.208203	best1
0.220778	best1
0.134646	best1
0.251009	best1
0.0954652	best1
0.15935	best1
0.0934551	best1
0.222289	best1
0.121599	best1
0.28714	best1
0.230035	best1
0.236107	best1
0.152644	best1
0.0910618	best1
0.255797	best1
0.0610316	best1
0.0458374	best1
0.180058	best1
0.0338349	best1
0.151479	best1
0.0903306	best1
0.167633	best1
0.0418524	best1
0.35996	best1
0.176528	best1
0.185455	best1
0.155396	best1
0.231934	best1
0.439762	best1
0.176731	best1
0.199041	best1
0.205317	best1
0.209113	best1
0.329722	best1
0.344203	best1
0.265323	best1
0.160021	best1
0.271884	best1
0.380743	best1
0.360461	best1
0.257672	best1
0.241285	best1
0.279154	best1
0.310518	best1
0.294537	best1
0.20525	best1
0.298624	best1
0.282796	best1
0.0760873	best1
0.202252	best1
0.259583	best1
0.173015	best1
0.149556	best1
0.301946	best1
0.139885	best1
0.34881	best1
0.275109	best1
0.343091	best1
0.122278	best1
0.238187	best1
0.181473	best1
0.231799	best1
0.207368	best1
0.268342	best1
0.324839	best1
0.193653	best1
0.315114	best1
0.316761	best1
0.23026	best1
0.396306	best1
0.18239	best1
0.1646	best1
0.259868	best1
0.116396	best1
0.280241	best1
0.23655	best1
0.127502	best1
0.190502	best1
0.242714	best1
0.133112	best1
0.212061	best1
0.162955	best1
0.0880728	best1
0.214354	best1
0.268207	best1
0.158472	best1
0.199402	best1
0.281255	best1
0.298473	best1
0.20741	best1
0.177499	best1
0.280041	best1
0.100022	best1
0.125757	best1
0.240386	best1
0.0650019	best1
0.165564	best1
0.162985	best1
0.114718	best1
0.182118	best1
0.143176	best1
0.197173	best1
0.459276	best1
0.306245	best1
0.19302	best1
0.170413	best1
0.146141	best1
-0.0835919	best1
0.00172972	best1
0.0201769	best1
0.412778	best1
0.0539227	best1
-0.0257715	best1
-0.0701295	best1
0.0748356	best1
0.122648	best1
0.101053	best1
0.235046	best1
-0.0995255	best1
0.163013	best1
0.108881	best1
0.0826527	best1
0.0975359	best1
0.130553	best1
0.151448	best1
0.032249	best1
-0.0421328	best1
-0.0488071	best1
0.08161	best1
0.109135	best1
0.213015	best1
0.210413	best1
0.0975316	best1
0.154034	best1
0.317178	best1
0.117485	best1
0.127817	best1
0.0824361	best1
0.154777	best1
-0.013293	best1
0.281474	best1
0.0234146	best1
0.088423	best1
0.0448056	best1
0.253803	best1
0.0360332	best1
0.0529609	best1
0.197222	best1
0.147658	best1
0.202343	best1
0.0890916	best1
0.112194	best1
0.112296	best1
0.0381033	best1
0.00498916	best1
0.134603	best1
0.111808	best1
0.0637999	best1
0.194471	best1
0.0365482	best1
0.0884112	best1
0.00603241	best1
0.293877	best1
0.27001	best1
0.240984	best1
0.131825	best1
0.274859	best1
0.0944525	best1
0.120858	best1
0.221679	best1
0.0248383	best1
0.329548	best1
0.047833	best1
0.263546	best1
0.10668	best1
0.165755	best1
0.0659243	best1
0.0752129	best1
0.0786582	best1
0.0781365	best1
0.102279	best1
0.156272	best1
0.124365	best1
0.0662396	best1
0.152215	best1
0.123544	best1
0.0867383	best1
0.0985241	best1
-0.0394506	best1
0.0753048	best1
0.122747	best1
0.0791959	best1
0.141176	best1
0.0308404	best1
0.127173	best1
0.0989	best1
0.0981488	best1
0.134129	best1
0.109081	best1
0.0613044	best1
0.114283	best1
0.249107	best1
0.0705096	best1
0.156687	best1
0.0595588	best1
0.130002	best1
0.0246056	best1
0.222903	best1
0.206966	best1
0.0820569	best1
0.224187	best1
0.0777363	best1
0.187642	best1
0.153325	best1
0.272083	best1
0.16525	best1
0.0938733	best1
-0.0283547	best1
0.265035	best1
0.252699	best1
0.124033	best1
0.215496	best1
0.322931	best1
0.140169	best1
0.339093	best1
0.131773	best1
0.22214	best1
0.287296	best1
0.331306	best1
0.133286	best1
0.223727	best1
0.106337	best1
0.263731	best1
0.173706	best1
0.164341	best1
0.210487	best1
0.277173	best1
0.133656	best1
0.154732	best1
0.240587	best1
-0.0656757	best1
0.0285009	best1
0.202669	best1
0.168863	best1
0.131989	best1
0.119207	best1
0.0517128	best1
0.117104	best1
0.0956084	best1
0.0581199	best1
0.0927951	best1
0.140747	best1
0.141067	best1
0.100501	best1
0.0518295	best1
0.0889897	best1
0.111388	best1
0.106225	best1
0.190456	best1
-0.0671668	best1
0.0546826	best1
0.120006	best1
0.0921186	best1
0.253665	best1
0.0767565	best1
0.238624	best1
0.373364	best1
0.082974	best1
0.12292	best1
0.228295	best1
0.306935	best1
0.228956	best1
0.123849	best1
0.0461592	best1
0.144196	best1
0.0174298	best1
0.11506	best1
0.117198	best1
0.150039	best1
0.142023	best1
0.0341571	best1
0.0773722	best1
0.0856343	best1
0.0695793	best1
0.0171944	best1
-0.0343651	best1
-0.0237729	best1
0.0285642	best1
0.300812	best1
0.377756	best1
0.184766	best1
0.383624	best1
0.134713	best1
0.295138	best1
0.24129	best1
0.185206	best1
0.118279	best1
0.18671	best1
0.0594335	best1
0.097847	best1
0.0287678	best1
0.168344	best1
0.11131	best1
0.0878979	best1
0.215949	best1
0.234528	best1
0.162459	best1
0.425504	best1
0.00852688	best1
0.313105	best1
0.129891	best1
0.260151	best1
0.190097	best1
0.210294	best1
0.204907	best1
0.0936484	best1
0.147507	best1
0.225486	best1
0.273154	best1
0.0604612	best1
0.113296	best1
0.213024	best1
0.290187	best1
0.285755	best1
0.247358	best1
0.129849	best1
0.203959	best1
0.236221	best1
0.186469	best1
0.181192	best1
0.115534	best1
0.158197	best1
0.194707	best1
0.115065	best1
0.185087	best1
0.0873346	best1
0.432016	best1
0.201345	best1
0.229032	best1
0.204548	best1
0.205449	best1
0.223423	best1
0.197308	best1
0.248342	best1
0.164897	best1
0.21463	best1
0.0922384	best1
0.23269	best1
0.230432	best1
0.365847	best1
0.228012	best1
0.224063	best1
0.23196	best1
0.241775	best1
0.352832	best1
0.251752	best1
0.233132	best1
0.109671	best1
0.165943	best1
0.210366	best1
0.133055	best1
0.166382	best1
0.154373	best1
0.132055	best1
0.246193	best1
0.272116	best1
0.317389	best1
0.3104	best1
0.148219	best1
0.201839	best1
0.366028	best1
0.263893	best1
0.135949	best1
0.0950716	best1
0.231262	best1
0.273355	best1
0.251753	best1
0.115581	best1
0.139782	best1
0.135659	best1
0.25906	best1
0.129177	best1
0.272668	best1
0.135294	best1
0.214062	best1
0.250035	best1
0.231854	best1
0.194973	best1
0.225971	best1
0.0100855	best1
0.0172437	best1
0.0417042	best1
0.0658569	best1
0.0764033	best1
0.0624704	best1
0.145381	best1
0.055791	best1
0.168711	best1
-0.145736	best1
0.0785921	best1
0.14922	best1
0.132747	best1
0.153169	best1
0.0408445	best1
0.152736	best1
0.0931795	best1
0.123202	best1
0.0467774	best1
0.038756	best1
0.206077	best1
0.0581076	best1
0.0677294	best1
0.0416144	best1
0.00295302	best1
0.113375	best1
-0.00888209	best1
0.144922	best1
0.141641	best1
0.0800536	best1
0.121366	best1
0.142544	best1
0.15941	best1
0.0943629	best1
0.0936047	best1
0.187716	best1
0.131273	best1
0.122427	best1
0.0828867	best1
0.0401733	best1
0.0705064	best1
0.0813565	best1
0.0167116	best1
0.0900284	best1
0.170624	best1
0.278108	best1
0.207982	best1
0.197873	best1
0.0100618	best1
0.188517	best1
0.176821	best1
0.199604	best1
0.127761	best1
0.0906996	best1
0.0449347	best1
0.0235936	best1
0.215087	best1
0.102585	best1
-0.0252614	best1
0.0990873	best1
0.142637	best1
0.275733	best1
0.25244	best1
0.282078	best1
0.330795	best1
0.10597	best1
0.227996	best1
0.217661	best1
0.272752	best1
0.249996	best1
0.136489	best1
0.247034	best1
0.29461	best1
0.141429	best1
0.230163	best1
0.167966	best1
0.180329	best1
0.32861	best1
0.288427	best1
0.200253	best1
0.160788	best1
0.0848762	best1
0.135166	best1
0.00331719	best1
0.148281	best1
0.0692856	best1
0.0772836	best1
0.18748	best1
0.199649	best1
0.257798	best1
0.212607	best1
0.255605	best1
0.262774	best1
0.294183	best1
0.290475	best1
0.137687	best1
0.138802	best1
0.155186	best1
0.0150843	best1
0.188398	best1
0.104456	best1
0.0907479	best1
0.0591776	best1
0.138347	best1
0.0401053	best1
0.104153	best1
0.0455347	best1
0.0583676	best1
0.0391226	best1
0.0151186	best1
0.146847	best1
0.0934443	best1
0.0788512	best1
0.13245	best1
0.324705	best1
0.276635	best1
0.219865	best1
0.300293	best1
0.227799	best1
0.216639	best1
0.322418	best1
0.137268	best1
0.109204	best1
0.151782	best1
0.0631493	best1
0.0638566	best1
0.128802	best1
0.0529009	best1
-0.140957	best1
0.128566	best1
0.121146	best1
0.0639488	best1
0.105117	best1
0.100558	best1
0.117396	best1
0.0551122	best1
0.0432755	best1
0.131066	best1
0.11509	best1
-0.0556666	best1
-0.0444443	best1
0.183614	best1
-0.0453785	best1
0.0730148	best1
0.0724202	best1
0.0677521	best1
0.0887931	best1
0.094356	best1
-0.00245179	best1
0.0631206	best1
0.0990156	best1
0.0441119	best1
0.0216459	best1
0.10652	best1
0.130232	best1
0.215668	best1
0.190752	best1
0.246338	best1
0.183848	best1
0.199633	best1
0.174304	best1
0.20622	best1
0.105908	best1
0.0773608	best1
0.0560698	best1
0.17768	best1
0.211513	best1
0.231566	best1
0.0789597	best1
0.291898	best1
0.234481	best1
0.202085	best1
0.245425	best1
0.263219	best1
0.261091	best1
0.164133	best1
0.329276	best1
0.277636	best1
0.224401	best1
0.155712	best1
0.117369	best1
0.230386	best1
0.0525505	best1
0.21919	best1
0.160259	best1
0.217597	best1
0.279265	best1
0.20543	best1
0.230115	best1
0.230161	best1
0.140044	best1
0.162032	best1
0.120887	best1
0.0969966	best1
0.0455047	best1
0.190267	best1
0.151232	best1
0.156388	best1
0.133064	best1
0.0637774	best1
0.259346	best1
0.284257	best1
0.185352	best1
0.195717	best1
0.164044	best1
0.182581	best1
0.166992	best1
0.148655	best1
0.211032	best1
0.224656	best1
0.153594	best1
0.190772	best1
0.162469	best1
0.157867	best1
0.238419	best1
-0.0315156	best1
0.137698	best1
-0.000958734	best1
0.104428	best1
0.207556	best1
0.202821	best1
0.196024	best1
0.274477	best1
0.123333	best1
0.218283	best1
0.289374	best1
0.231937	best1
0.236527	best1
0.32906	best1
0.102351	best1
0.276657	best1
0.0693276	best1
0.108035	best1
0.13332	best1
0.0229504	best1
0.0936523	best1
0.162286	best1
0.0932358	best1
0.230945	best1
0.281426	best1
0.220848	best1
0.13194	best1
0.127011	best1
0.305108	best1
0.0215346	best1
0.237275	best1
0.139144	best1
0.139805	best1
0.122813	best1
0.0516974	best1
0.126592	best1
-0.0443562	best1
0.143954	best1
-0.0154407	best1
0.0290415	best1
-0.006411	best1
0.0200937	best1
0.0949547	best1
0.0326877	best1
0.052339	best1
0.0421074	best1
0.0973577	best1
0.153114	best1
-0.0184869	best1
0.160924	best1
0.133412	best1
0.135946	best1
0.0727325	best1
0.0826743	best1
0.0341849	best1
0.242408	best1
0.267821	best1
0.215546	best1
0.168769	best1
0.232595	best1
0.152869	best1
0.0436252	best1
0.164102	best1
0.204401	best1
0.177551	best1
0.189369	best1
0.245609	best1
0.149646	best1
0.21731	best1
0.257674	best1
0.0541403	best1
0.0754881	best1
0.151742	best1
0.107537	best1
0.195736	best1
0.0523597	best1
0.105698	best1
0.220997	best1
0.0732553	best1
0.0753459	best1
0.0208694	best1
0.127649	best1
0.157757	best1
0.109458	best1
0.200287	best1
0.228816	best1
0.128733	best1
0.0859103	best1
0.163251	best1
0.0262497	best1
0.0459768	best1
0.0637942	best1
0.1671	best1
0.202573	best1
0.0673466	best1
0.0486015	best1
0.306902	best1
0.397488	best1
0.323295	best1
0.207067	best1
0.141235	best1
-0.0226175	best1
0.138412	best1
0.069268	best1
0.0777451	best1
-0.0099549	best1
0.120757	best1
0.0214572	best1
0.0107463	best1
0.0790038	best1
0.0317149	best1
0.0773546	best1
0.133101	best1
0.102239	best1
0.00120624	best1
0.0371411	best1
0.146658	best1
0.102286	best1
0.125064	best1
0.0372527	best1
0.098005	best1
0.158677	best1
0.101951	best1
0.0427836	best1
0.105668	best1
0.176965	best1
0.108688	best1
0.0631311	best1
0.116377	best1
0.100655	best1
0.140331	best1
0.0328382	best1
0.247538	best1
0.237007	best1
0.258685	best1
0.223324	best1
0.184391	best1
0.0906458	best1
0.327301	best1
0.316781	best1
0.323055	best1
0.198223	best1
0.312985	best1
0.244473	best1
0.244457	best1
0.272454	best1
0.206349	best1
0.171097	best1
0.163306	best1
0.285219	best1
0.329423	best1
0.214332	best1
0.216868	best1
0.239182	best1
0.170811	best1
0.214618	best1
0.181873	best1
0.182382	best1
0.110221	best1
0.209644	best1
0.148064	best1
0.215506	best1
0.185644	best1
0.137247	best1
0.119631	best1
0.318489	best1
0.140145	best1
0.125659	best1
0.073352	best1
-0.0882827	best1
0.0908379	best1
0.156483	best1
0.091285	best1
0.211696	best1
0.0833198	best1
0.138866	best1
0.108293	best1
0.146048	best1
0.134794	best1
0.147087	best1
0.18314	best1
0.255666	best1
0.256809	best1
0.127788	best1
0.10843	best1
0.0696489	best1
0.136025	best1
0.160924	best1
0.0663402	best1
0.124732	best1
-0.0118424	best1
0.167602	best1
0.115232	best1
0.120535	best1
0.060292	best1
0.0954641	best1
0.251199	best1
0.0737479	best1
0.10786	best1
0.113716	best1
0.079842	best1
0.0440588	best1
0.0547837	best1
0.0992991	best1
0.161871	best1
0.0855805	best1
0.180814	best1
0.0185234	best1
0.267772	best1
0.129731	best1
0.261055	best1
0.0883699	best1
0.282613	best1
0.307078	best1
0.162281	best1
0.209732	best1
0.115552	best1
0.178809	best1
0.292541	best1
0.174685	best1
0.372742	best1
0.297041	best1
0.3773	best1
0.306343	best1
0.0424738	best1
0.314157	best1
0.23828	best1
0.251126	best1
0.199101	best1
0.322108	best1
0.222615	best1
0.131941	best1
0.219323	best1
0.231348	best1
0.277628	best1
0.150779	best1
0.204512	best1
0.14175	best1
0.137145	best1
0.114114	best1
0.0212088	best1
0.160092	best1
0.0498964	best1
0.122926	best1
0.083199	best1
0.235985	best1
0.18188	best1
0.0582904	best1
-0.00409822	best1
-0.0116314	best1
0.0371904	best1
0.0806798	best1
0.351816	best1
0.20195	best1
0.0363416	best1
-0.018226	best1
0.0674177	best1
0.0625123	best1
0.122373	best1
0.139769	best1
0.282944	best1
0.325282	best1
0.181808	best1
0.160776	best1
0.12258	best1
0.156358	best1
0.283223	best1
0.122915	best1
0.033976	best1
0.210225	best1
0.281052	best1
0.269291	best1
0.106315	best1
0.252255	best1
0.0299814	best1
0.257937	best1
0.187005	best1
0.181311	best1
0.186363	best1
0.104516	best1
0.0422366	best1
0.0613491	best1
0.116703	best1
0.143706	best1
0.0345178	best1
0.318977	best1
0.139753	best1
0.179764	best1
0.189975	best1
0.239956	best1
0.325127	best1
0.0694449	best1
0.265974	best1
0.269962	best1
0.181057	best1
0.146186	best1
0.0983539	best1
0.0736904	best1
-0.00137751	best1
0.11853	best1
0.0516995	best1
0.199725	best1
0.0856652	best1
0.0577708	best1
0.062526	best1
0.0492494	best1
0.386426	best1
0.255828	best1
0.0180202	best1
0.187439	best1
0.146905	best1
0.0873475	best1
0.0679771	best1
0.0569341	best1
0.035769	best1
0.17124	best1
0.0998982	best1
0.0337283	best1
0.030119	best1
0.222823	best1
0.268307	best1
0.144865	best1
0.288367	best1
0.130618	best1
0.206653	best1
0.129195	best1
0.288947	best1
0.278718	best1
0.300611	best1
0.234783	best1
0.100751	best1
0.249416	best1
0.133716	best1
0.268985	best1
0.149324	best1
0.177911	best1
0.227658	best1
0.00067467	best1
0.131585	best1
0.119262	best1
0.100151	best1
0.183884	best1
0.17223	best1
0.148787	best1
0.0518017	best1
0.170417	best1
0.138168	best1
0.0411542	best1
0.122093	best1
0.0540251	best1
0.146658	best1
0.117892	best1
0.0835819	best1
0.0677662	best1
0.121715	best1
0.040976	best1
0.172692	best1
0.0674586	best1
0.11008	best1
0.196203	best1
0.221108	best1
0.12289	best1
0.235371	best1
0.256654	best1
0.235136	best1
0.183504	best1
0.176615	best1
0.250707	best1
0.280451	best1
0.240907	best1
0.0339994	best1
0.0356058	best1
0.128265	best1
0.117367	best1
0.131365	best1
0.141992	best1
0.097068	best1
0.0247519	best1
0.252037	best1
0.247775	best1
0.248363	best1
0.181179	best1
0.332748	best1
0.351242	best1
0.117103	best1
0.238754	best1
0.167537	best1
0.150444	best1
0.159454	best1
0.0663035	best1
0.132882	best1
0.149226	best1
0.121926	best1
0.0283588	best1
[truncated: 26,969 more rows]

## Sheet: Ext.Dat.9E
x	y1	y2	y3		Notes:
4.76	0.0259207	0.0262112	0.0256731			x: dt
9.52	0.0421371	0.0435646	0.0387754			y1: + extruders + barriers
14.28	0.0566482	0.0594816	0.0492532			y2: + extruders - barriers
19.04	0.0701939	0.0745477	0.0583338			y3: - extruders -barriers
23.8	0.0830765	0.0890188	0.0664855
28.56	0.0954642	0.103043	0.0739499
33.32	0.107449	0.116691	0.0808801
38.08	0.119101	0.130022	0.0873986
42.84	0.130449	0.143079	0.0935776
47.6	0.141532	0.155877	0.0994625
52.36	0.15238	0.168446	0.105095
57.12	0.163011	0.180795	0.110513
61.88	0.17343	0.192942	0.115742
66.64	0.183663	0.204893	0.120794
71.4	0.193707	0.216664	0.12569
76.16	0.203587	0.228241	0.130442
80.92	0.213302	0.239652	0.135072
85.68	0.222868	0.250885	0.139587
90.44	0.23229	0.261967	0.143999
95.2	0.241563	0.272892	0.148305
99.96	0.250705	0.28367	0.152523
104.72	0.259716	0.294305	0.156652
109.48	0.268607	0.3048	0.160701
114.24	0.27736	0.315151	0.164668
119	0.285999	0.325371	0.168573
123.76	0.294525	0.335449	0.172411
128.52	0.30294	0.3454	0.17618
133.28	0.31124	0.355215	0.179885
138.04	0.319423	0.36491	0.183544
142.8	0.327499	0.374486	0.187149
147.56	0.335479	0.383928	0.1907
152.32	0.343361	0.393251	0.194194
157.08	0.351146	0.402461	0.197646
161.84	0.358838	0.411555	0.201049
166.6	0.366437	0.420539	0.204408
171.36	0.373937	0.429405	0.207729
176.12	0.381355	0.438163	0.211005
180.88	0.388674	0.44682	0.214247
185.64	0.395908	0.455378	0.217447
190.4	0.403062	0.463832	0.220617
195.16	0.410137	0.472191	0.223749
199.92	0.417136	0.480459	0.226848
204.68	0.424045	0.488614	0.229917
209.44	0.430876	0.496677	0.232952
214.2	0.43763	0.504646	0.23596
218.96	0.444315	0.512522	0.238937
223.72	0.450936	0.52031	0.241897
228.48	0.457476	0.528013	0.244814
233.24	0.463943	0.535626	0.247707
238	0.470344	0.543146	0.250571
242.76	0.476675	0.550578	0.253413
247.52	0.482941	0.557934	0.25622
252.28	0.48914	0.565219	0.259003
257.04	0.495271	0.572425	0.261769
261.8	0.501339	0.579536	0.264514
266.56	0.507339	0.586565	0.267242
271.32	0.513276	0.593505	0.269946
276.08	0.519158	0.600363	0.27263
280.84	0.524993	0.607136	0.275289
285.6	0.530766	0.61383	0.277925
290.36	0.536483	0.620455	0.280544
295.12	0.542145	0.627003	0.283134
299.88	0.547747	0.63348	0.285698
304.64	0.553283	0.639883	0.288243
309.4	0.558757	0.646213	0.290774
314.16	0.564174	0.652462	0.293298
318.92	0.569526	0.658643	0.295809
323.68	0.574827	0.66476	0.298297
328.44	0.580074	0.670809	0.300775
333.2	0.585272	0.676793	0.303224
337.96	0.590418	0.682718	0.305656
342.72	0.595511	0.688581	0.308064
347.48	0.600552	0.694374	0.310463
352.24	0.605544	0.700109	0.312845
357	0.610496	0.705787	0.315213
361.76	0.615399	0.711403	0.317563
366.52	0.62025	0.716984	0.319905
371.28	0.625063	0.722504	0.322242
376.04	0.629821	0.727967	0.324571
380.8	0.63454	0.73337	0.326886
385.56	0.639207	0.738712	0.32919
390.32	0.643843	0.744002	0.331479
395.08	0.648433	0.749246	0.333766
399.84	0.652976	0.754442	0.336039
404.6	0.657474	0.759585	0.338299
409.36	0.661937	0.764684	0.340554
414.12	0.666366	0.769721	0.342785
418.88	0.670751	0.774707	0.345003
423.64	0.675104	0.779656	0.347222
428.4	0.679419	0.784542	0.349422
433.16	0.683688	0.789378	0.351622
437.92	0.68793	0.794173	0.353803
442.68	0.69212	0.798911	0.355968
447.44	0.696288	0.803604	0.358124
452.2	0.700412	0.808251	0.360277
456.96	0.704489	0.812856	0.36241
461.72	0.70853	0.817399	0.364535
466.48	0.712523	0.8219	0.366641
471.24	0.716484	0.826349	0.368742
476	0.720409	0.83075	0.370834
480.76	0.724288	0.835111	0.372915
485.52	0.728135	0.839425	0.374989
490.28	0.73195	0.843694	0.377057
495.04	0.735737	0.847937	0.379116
499.8	0.73949	0.852118	0.38116
504.56	0.743232	0.856262	0.383196
509.32	0.746928	0.860366	0.385212
514.08	0.750604	0.864436	0.387224
518.84	0.754247	0.868459	0.389229
523.6	0.757845	0.872441	0.391234
528.36	0.761417	0.876389	0.393237
533.12	0.764954	0.880293	0.395223
537.88	0.768464	0.884171	0.397195
542.64	0.771944	0.888011	0.39916
547.4	0.775393	0.891825	0.401114
552.16	0.7788	0.895598	0.403067
556.92	0.782194	0.899345	0.405021
561.68	0.785546	0.903043	0.406974
566.44	0.788864	0.906706	0.408908
571.2	0.792161	0.910347	0.410837
575.96	0.795422	0.913954	0.412763
580.72	0.798661	0.917529	0.414681
585.48	0.801882	0.921073	0.416591
590.24	0.805078	0.924599	0.418493
595	0.808253	0.928087	0.420389
599.76	0.8114	0.931557	0.422283
604.52	0.814529	0.935004	0.424167
609.28	0.817628	0.938427	0.426044
614.04	0.820713	0.941818	0.427903
618.8	0.823774	0.94518	0.429756
623.56	0.826815	0.948533	0.431605
628.32	0.829834	0.951845	0.433455
633.08	0.832829	0.955124	0.435288
637.84	0.835799	0.958375	0.43712
642.6	0.838741	0.9616	0.43895
647.36	0.841663	0.964795	0.440768
652.12	0.844571	0.967964	0.442571
656.88	0.847455	0.971102	0.444367
661.64	0.850313	0.97421	0.446165
666.4	0.853148	0.977291	0.447954
671.16	0.855966	0.980352	0.449745
675.92	0.858755	0.983392	0.451532
680.68	0.861521	0.9864	0.453305
685.44	0.864266	0.989392	0.455077
690.2	0.866993	0.992369	0.45684
694.96	0.869696	0.995322	0.458596
699.72	0.872381	0.998254	0.460357
704.48	0.875048	1.00115	0.462101
709.24	0.877684	1.00403	0.463825
714	0.880286	1.00691	0.465551
718.76	0.882867	1.00975	0.467271
723.52	0.885427	1.01257	0.46899
728.28	0.887973	1.01538	0.4707
733.04	0.890498	1.01817	0.47242
737.8	0.893014	1.02096	0.474133
742.56	0.895506	1.02371	0.475836
747.32	0.897979	1.02645	0.477544
752.08	0.900441	1.02918	0.479237
756.84	0.902876	1.03189	0.480923
761.6	0.905309	1.03457	0.482602
766.36	0.907718	1.03723	0.484269
771.12	0.91012	1.03988	0.485935
775.88	0.912501	1.04251	0.487608
780.64	0.914864	1.04513	0.489269
785.4	0.917211	1.04774	0.490936
790.16	0.91953	1.05032	0.492596
794.92	0.921835	1.05289	0.494241
799.68	0.924123	1.05544	0.49588
804.44	0.926395	1.05797	0.497513
809.2	0.928649	1.06049	0.499158
813.96	0.93089	1.06299	0.500793
818.72	0.93311	1.06547	0.502422
823.48	0.935329	1.06793	0.504045
828.24	0.937521	1.07036	0.505677
833	0.939691	1.07277	0.507304
837.76	0.941846	1.07516	0.508921
842.52	0.943964	1.07754	0.510542
847.28	0.946074	1.0799	0.512155
852.04	0.948167	1.08225	0.513762
856.8	0.950254	1.08456	0.51536
861.56	0.952323	1.08687	0.516954
866.32	0.954387	1.08916	0.51855
871.08	0.956435	1.09144	0.520146
875.84	0.958473	1.0937	0.52174
880.6	0.960504	1.09596	0.523336
885.36	0.962528	1.09818	0.524923
890.12	0.964549	1.1004	0.526501
894.88	0.966544	1.1026	0.52807
899.64	0.968538	1.10477	0.529635
904.4	0.970513	1.10692	0.531183
909.16	0.972482	1.10905	0.532736
913.92	0.974427	1.11117	0.534283
918.68	0.976374	1.11326	0.535824
923.44	0.978321	1.11535	0.537365
928.2	0.980249	1.1174	0.538909
932.96	0.982162	1.11945	0.540443
937.72	0.984067	1.12147	0.54198
942.48	0.985967	1.12348	0.543499
947.24	0.98784	1.12547	0.545016
952	0.989727	1.12746	0.546535
956.76	0.99159	1.12943	0.548054
961.52	0.993468	1.13139	0.549567
966.28	0.995328	1.13334	0.551083
971.04	0.997178	1.13526	0.552591
975.8	0.999021	1.13719	0.554101
980.56	1.00085	1.1391	0.555601
985.32	1.00268	1.14102	0.557099
990.08	1.0045	1.14293	0.558594
994.84	1.0063	1.14483	0.560093
999.6	1.0081	1.14673	0.561581
1004.36	1.00988	1.14861	0.563067
1009.12	1.01166	1.15049	0.564562
1013.88	1.01343	1.15237	0.566049
1018.64	1.01518	1.15424	0.567525
1023.4	1.01692	1.15608	0.569013
1028.16	1.01866	1.15792	0.570495
1032.92	1.02038	1.15974	0.571967
1037.68	1.0221	1.16154	0.57345
1042.44	1.02381	1.16334	0.574915
1047.2	1.0255	1.16512	0.576376
1051.96	1.02719	1.16688	0.577849
1056.72	1.02886	1.16862	0.579319
1061.48	1.03053	1.17036	0.580785
1066.24	1.03218	1.17208	0.582243
1071	1.03383	1.17381	0.583694
1075.76	1.03546	1.17553	0.585142
1080.52	1.03709	1.17723	0.586589
1085.28	1.0387	1.17891	0.588034
1090.04	1.04031	1.18058	0.589473
1094.8	1.04191	1.18223	0.590908
1099.56	1.04352	1.18387	0.592345
1104.32	1.0451	1.1855	0.593775
1109.08	1.04668	1.18711	0.595206
1113.84	1.04822	1.1887	0.596631
1118.6	1.04976	1.19029	0.598056
1123.36	1.05129	1.19186	0.599483
1128.12	1.05282	1.19342	0.600906
1132.88	1.05433	1.19497	0.602322
1137.64	1.05585	1.19652	0.603736
1142.4	1.05735	1.19806	0.605155
1147.16	1.05883	1.19958	0.606573
1151.92	1.06033	1.20109	0.607984
1156.68	1.06181	1.2026	0.609392
1161.44	1.06327	1.2041	0.610802
1166.2	1.06472	1.2056	0.612211
1170.96	1.06615	1.20708	0.613624
1175.72	1.06757	1.20856	0.615036
1180.48	1.069	1.21004	0.616442
1185.24	1.07042	1.2115	0.617845
1190	1.07184	1.21296	0.619242
1194.76	1.07325	1.21439	0.620635
1199.52	1.07465	1.21582	0.62204
1204.28	1.07605	1.21725	0.623435
1209.04	1.07743	1.21867	0.624828
1213.8	1.07881	1.22008	0.626219
1218.56	1.0802	1.22149	0.627611
1223.32	1.08157	1.22292	0.628998
1228.08	1.08293	1.22433	0.630374
1232.84	1.08429	1.22575	0.631765
1237.6	1.08563	1.22716	0.633147
1242.36	1.08698	1.22856	0.634534
1247.12	1.08831	1.22997	0.635916
1251.88	1.08964	1.23136	0.6373
1256.64	1.09095	1.23275	0.638672
1261.4	1.09227	1.23412	0.640041
1266.16	1.09358	1.23549	0.641405
1270.92	1.0949	1.23683	0.642767
1275.68	1.0962	1.23816	0.644122
1280.44	1.0975	1.23949	0.645484
1285.2	1.09879	1.24081	0.64684
1289.96	1.10008	1.24212	0.648205
1294.72	1.10136	1.24344	0.649566
1299.48	1.10263	1.24474	0.650913
1304.24	1.10389	1.24605	0.652255
1309	1.10516	1.24737	0.653604
1313.76	1.10641	1.24867	0.654955
1318.52	1.10768	1.24998	0.656291
1323.28	1.10893	1.25128	0.657642
1328.04	1.11017	1.25258	0.658988
1332.8	1.11142	1.25386	0.660331
1337.56	1.11265	1.25514	0.66167
1342.32	1.11389	1.25641	0.663015
1347.08	1.11511	1.25768	0.664347
1351.84	1.11635	1.25895	0.66568
1356.6	1.11758	1.26023	0.667018
1361.36	1.11879	1.26149	0.668348
1366.12	1.12	1.26276	0.669671
1370.88	1.1212	1.26401	0.670992
1375.64	1.12241	1.26527	0.672308
1380.4	1.12361	1.26652	0.673623
1385.16	1.12481	1.26776	0.674929
1389.92	1.12599	1.26901	0.676241
1394.68	1.12717	1.27025	0.677544
1399.44	1.12834	1.27149	0.678846
1404.2	1.1295	1.27274	0.680148
1408.96	1.13066	1.27398	0.681446
1413.72	1.13181	1.27521	0.682746
1418.48	1.13296	1.27642	0.684042
1423.24	1.13409	1.27763	0.685342
1428	1.13525	1.27885	0.686627
1432.76	1.13639	1.28005	0.68792
1437.52	1.13755	1.28125	0.689211
1442.28	1.13869	1.28245	0.690491
1447.04	1.13983	1.28363	0.691773
1451.8	1.14098	1.2848	0.69306
1456.56	1.14211	1.28595	0.694332
1461.32	1.14325	1.2871	0.695615
1466.08	1.14439	1.28825	0.696889
1470.84	1.14552	1.28941	0.698159
1475.6	1.14665	1.29055	0.699422
1480.36	1.14776	1.29169	0.700688
1485.12	1.14887	1.29282	0.70196
1489.88	1.14998	1.29396	0.703227
1494.64	1.15109	1.29508	0.704498
1499.4	1.15219	1.29622	0.705746
1504.16	1.15328	1.29734	0.706994
1508.92	1.15435	1.29845	0.708249
1513.68	1.15543	1.29954	0.709488
1518.44	1.15649	1.30063	0.71072
1523.2	1.15755	1.30173	0.711952
1527.96	1.1586	1.30279	0.713189
1532.72	1.15964	1.30388	0.714424
1537.48	1.16068	1.30496	0.715659
1542.24	1.16172	1.30603	0.716895
1547	1.16273	1.3071	0.718125
1551.76	1.16376	1.30817	0.719352
1556.52	1.16478	1.30923	0.720587
1561.28	1.16579	1.31028	0.721817
1566.04	1.16681	1.31131	0.723051
1570.8	1.16783	1.31236	0.724278
1575.56	1.16885	1.3134	0.725504
1580.32	1.16984	1.31444	0.726727
1585.08	1.17084	1.31548	0.72795
1589.84	1.17183	1.3165	0.729175
1594.6	1.17282	1.31754	0.730405
1599.36	1.17381	1.31856	0.731628
1604.12	1.17479	1.31957	0.732851
1608.88	1.17576	1.32056	0.734066
1613.64	1.17675	1.32156	0.735287
1618.4	1.17771	1.32255	0.736504
1623.16	1.17869	1.32354	0.737728
1627.92	1.17966	1.32454	0.738949
1632.68	1.18062	1.32554	0.740169
1637.44	1.18156	1.32652	0.741376
1642.2	1.18252	1.32751	0.742584
1646.96	1.18348	1.32847	0.743785
1651.72	1.18442	1.32945	0.744978
1656.48	1.18537	1.33041	0.746178
1661.24	1.18632	1.33138	0.747369
1666	1.18726	1.33233	0.748571
1670.76	1.18819	1.33329	0.749758
1675.52	1.18912	1.33425	0.750953
1680.28	1.19006	1.3352	0.752132
1685.04	1.19097	1.33616	0.753314
1689.8	1.19189	1.3371	0.754485
1694.56	1.1928	1.33805	0.755658
1699.32	1.19371	1.339	0.75684
1704.08	1.19462	1.33995	0.758015
1708.84	1.19552	1.34088	0.759201
1713.6	1.19642	1.34183	0.760386
1718.36	1.19731	1.34277	0.761553
1723.12	1.19821	1.34372	0.762729
1727.88	1.1991	1.34465	0.763897
1732.64	1.19999	1.34557	0.765074
1737.4	1.20088	1.34651	0.766248
1742.16	1.20177	1.34743	0.767409
1746.92	1.20265	1.34834	0.768573
1751.68	1.20351	1.34925	0.769735
1756.44	1.20438	1.35015	0.770891
1761.2	1.20526	1.35105	0.772055
1765.96	1.20614	1.35195	0.773214
1770.72	1.20702	1.35286	0.774363
1775.48	1.20789	1.35375	0.775517
1780.24	1.20877	1.35467	0.776665
1785	1.20962	1.35557	0.777811
1789.76	1.21047	1.35647	0.778951
1794.52	1.21133	1.35737	0.780096
1799.28	1.21218	1.35826	0.781242
1804.04	1.21303	1.35916	0.782373
1808.8	1.21387	1.36006	0.783509
1813.56	1.21469	1.36096	0.784648
1818.32	1.21552	1.36185	0.785783
1823.08	1.21634	1.36275	0.786916
1827.84	1.21716	1.36364	0.788042
1832.6	1.21797	1.36452	0.789172
1837.36	1.21878	1.36541	0.790292
1842.12	1.2196	1.36627	0.791415
1846.88	1.22041	1.36714	0.792543
1851.64	1.22121	1.368	0.793659
1856.4	1.22203	1.36885	0.794782
1861.16	1.22283	1.36971	0.795893
1865.92	1.22363	1.37055	0.797005
1870.68	1.22443	1.37139	0.798115
1875.44	1.22523	1.37222	0.799225
1880.2	1.22602	1.37304	0.800325
1884.96	1.22682	1.37387	0.801424
1889.72	1.22761	1.37469	0.802521
1894.48	1.22842	1.37551	0.80362
1899.24	1.22922	1.37632	0.804718
1904	1.23002	1.37714	0.805819
1908.76	1.23082	1.37795	0.806911
1913.52	1.23162	1.37876	0.808006
1918.28	1.2324	1.37957	0.80911
1923.04	1.23319	1.38037	0.810219
1927.8	1.23397	1.38117	0.81133
1932.56	1.23475	1.38196	0.812434
1937.32	1.23553	1.38275	0.813538
1942.08	1.23628	1.38354	0.814642
1946.84	1.23705	1.38434	0.815741
1951.6	1.2378	1.38513	0.816833
1956.36	1.23856	1.3859	0.817916
1961.12	1.23931	1.38668	0.819
1965.88	1.24006	1.38745	0.820089
1970.64	1.2408	1.38822	0.821165
1975.4	1.24156	1.38899	0.822244
1980.16	1.24229	1.38975	0.823319
1984.92	1.24301	1.39051	0.824393
1989.68	1.24374	1.39127	0.82546
1994.44	1.24445	1.39203	0.826536
1999.2	1.24517	1.39278	0.827615
2003.96	1.24589	1.39354	0.828694
2008.72	1.24662	1.39428	0.829761
2013.48	1.24734	1.39503	0.830856
2018.24	1.24805	1.39576	0.831939
2023	1.24875	1.39651	0.833023
2027.76	1.24946	1.39724	0.834109
2032.52	1.25015	1.39796	0.8352
2037.28	1.25085	1.39868	0.836282
2042.04	1.25155	1.3994	0.837356
2046.8	1.25225	1.40011	0.838423
2051.56	1.25296	1.40082	0.8395
2056.32	1.25367	1.40155	0.840577
2061.08	1.25436	1.40229	0.841645
2065.84	1.25507	1.40303	0.842711
2070.6	1.25575	1.40378	0.843782
2075.36	1.25646	1.40453	0.844841
2080.12	1.25716	1.40526	0.845905
2084.88	1.25786	1.40601	0.846975
2089.64	1.25855	1.40675	0.848032
2094.4	1.25926	1.40749	0.849098
2099.16	1.25996	1.4082	0.850168
2103.92	1.26066	1.40892	0.851231
2108.68	1.26136	1.40965	0.85229
2113.44	1.26206	1.41037	0.853336
2118.2	1.26276	1.41108	0.854391
2122.96	1.26348	1.4118	0.855456
2127.72	1.26416	1.41251	0.856505
2132.48	1.26487	1.41322	0.857567
2137.24	1.26555	1.41391	0.858615
2142	1.26625	1.4146	0.859668
2146.76	1.26695	1.41529	0.860717
2151.52	1.26764	1.41596	0.861766
2156.28	1.26835	1.41666	0.862806
2161.04	1.26904	1.41734	0.863848
2165.8	1.26973	1.41801	0.864894
2170.56	1.2704	1.41868	0.865925
2175.32	1.2711	1.41934	0.866978
2180.08	1.27176	1.42001	0.868024
2184.84	1.27243	1.42067	0.869069
2189.6	1.27309	1.42135	0.870114
2194.36	1.27376	1.422	0.871172
2199.12	1.27441	1.42268	0.872211
2203.88	1.27506	1.42334	0.873262
2208.64	1.27572	1.424	0.874304
2213.4	1.27637	1.42465	0.875345
2218.16	1.27702	1.42531	0.876395
2222.92	1.27769	1.42596	0.877438
2227.68	1.27834	1.42663	0.878486
2232.44	1.279	1.42728	0.879533
2237.2	1.27965	1.42794	0.880574
2241.96	1.28031	1.42861	0.881604
2246.72	1.28096	1.42927	0.882643
2251.48	1.28162	1.42995	0.883681
2256.24	1.28229	1.43062	0.88472
2261	1.28295	1.4313	0.885751
2265.76	1.28361	1.43199	0.886792
2270.52	1.28428	1.43268	0.887833
2275.28	1.28494	1.43337	0.888872
2280.04	1.28559	1.43408	0.889914
2284.8	1.28625	1.43478	0.890967
2289.56	1.2869	1.43547	0.892014
2294.32	1.28755	1.43617	0.893069
2299.08	1.28819	1.43686	0.894126
2303.84	1.28883	1.43756	0.895161
2308.6	1.28946	1.43826	0.896215
2313.36	1.29007	1.43896	0.897273
2318.12	1.29069	1.43968	0.898317
2322.88	1.2913	1.44037	0.899358
2327.64	1.29193	1.44108	0.900398
2332.4	1.29254	1.44179	0.901442
2337.16	1.29316	1.44251	0.902477
2341.92	1.29377	1.44323	0.903511
2346.68	1.29439	1.44397	0.904549
2351.44	1.295	1.44468	0.905593
2356.2	1.29561	1.44542	0.906633
2360.96	1.29623	1.44616	0.907674
2365.72	1.29684	1.44688	0.908711
2370.48	1.29744	1.44762	0.90975
2375.24	1.29805	1.44835	0.910768
2380	1.29867	1.44907	0.91179
2384.76	1.29929	1.44979	0.912814
2389.52	1.2999	1.45053	0.913833
2394.28	1.30051	1.45125	0.91484
2399.04	1.30111	1.45199	0.915851
2403.8	1.3017	1.45272	0.916851
2408.56	1.3023	1.45346	0.91786
2413.32	1.30289	1.45419	0.918864
2418.08	1.30348	1.45491	0.919865
2422.84	1.30409	1.45564	0.92087
2427.6	1.30469	1.45637	0.921861
2432.36	1.3053	1.4571	0.922853
2437.12	1.30589	1.45782	0.923835
2441.88	1.3065	1.45854	0.924837
2446.64	1.30711	1.45925	0.925836
2451.4	1.30771	1.45995	0.926827
2456.16	1.30832	1.46065	0.92782
2460.92	1.3089	1.46134	0.928812
2465.68	1.30949	1.46203	0.929801
2470.44	1.31009	1.46271	0.930793
2475.2	1.31069	1.4634	0.931787
2479.96	1.31129	1.46409	0.932784
2484.72	1.31189	1.46477	0.933786
2489.48	1.31247	1.46545	0.934778
2494.24	1.31306	1.46613	0.935777
2499	1.31364	1.46682	0.936769
2503.76	1.31422	1.46751	0.937756
2508.52	1.31478	1.4682	0.938736
2513.28	1.31535	1.46891	0.939724
2518.04	1.3159	1.46961	0.940728
2522.8	1.31647	1.47029	0.941704
2527.56	1.31703	1.47097	0.942685
2532.32	1.3176	1.47165	0.943668
2537.08	1.31814	1.47232	0.944633
2541.84	1.3187	1.473	0.945605
2546.6	1.31925	1.47368	0.94658
2551.36	1.31979	1.47436	0.947549
2556.12	1.32033	1.47504	0.948513
2560.88	1.32087	1.47574	0.949475
2565.64	1.32142	1.4764	0.950435
2570.4	1.32196	1.47709	0.951403
2575.16	1.32251	1.47776	0.952368
2579.92	1.32304	1.47846	0.953339
2584.68	1.32359	1.47914	0.954312
2589.44	1.32414	1.47982	0.955277
2594.2	1.32469	1.48051	0.956243
2598.96	1.32524	1.48119	0.957196
2603.72	1.32579	1.48186	0.958142
2608.48	1.32634	1.48254	0.959098
2613.24	1.32688	1.48321	0.960054
2618	1.32743	1.48387	0.961001
2622.76	1.32799	1.48453	0.961947
2627.52	1.32855	1.4852	0.962896
2632.28	1.3291	1.48584	0.963838
2637.04	1.32965	1.48649	0.964785
2641.8	1.33022	1.48712	0.96573
2646.56	1.33077	1.48777	0.966677
2651.32	1.33134	1.4884	0.967621
2656.08	1.3319	1.48905	0.968554
2660.84	1.33245	1.48969	0.969506
2665.6	1.333	1.49034	0.970447
2670.36	1.33353	1.49098	0.971386
2675.12	1.33408	1.49164	0.972329
2679.88	1.33461	1.49228	0.973271
2684.64	1.33515	1.49294	0.974203
2689.4	1.33569	1.4936	0.975132
2694.16	1.33623	1.49425	0.976078
2698.92	1.33677	1.4949	0.977027
2703.68	1.3373	1.49555	0.977984
2708.44	1.33784	1.49621	0.978928
2713.2	1.33838	1.49686	0.979885
2717.96	1.33891	1.49752	0.980835
2722.72	1.33945	1.49817	0.981784
2727.48	1.33999	1.49882	0.982732
2732.24	1.34052	1.49946	0.983674
2737	1.34107	1.50013	0.984626
2741.76	1.34159	1.50079	0.985565
2746.52	1.34212	1.50146	0.986506
2751.28	1.34265	1.50213	0.987452
2756.04	1.34317	1.5028	0.988402
2760.8	1.34369	1.50347	0.989344
2765.56	1.34421	1.50415	0.990297
2770.32	1.34473	1.50482	0.991247
2775.08	1.34523	1.5055	0.992195
2779.84	1.34573	1.50618	0.993153
2784.6	1.34624	1.50685	0.994088
2789.36	1.34676	1.5075	0.99502
2794.12	1.34725	1.50817	0.995972
2798.88	1.34775	1.50883	0.996927
2803.64	1.34825	1.50947	0.997869
2808.4	1.34874	1.51012	0.998832
2813.16	1.34923	1.51076	0.99978
2817.92	1.34972	1.5114	1.00074
2822.68	1.35019	1.51202	1.00171
2827.44	1.35066	1.51263	1.00266
2832.2	1.35113	1.51324	1.00363
2836.96	1.35161	1.51385	1.00458
2841.72	1.35207	1.51444	1.00553
2846.48	1.35254	1.51503	1.00648
2851.24	1.35301	1.51561	1.00743
2856	1.35347	1.5162	1.00838
2860.76	1.35393	1.51675	1.00932
2865.52	1.35439	1.51733	1.01025
2870.28	1.35483	1.5179	1.01119
2875.04	1.35531	1.51846	1.01213
2879.8	1.35578	1.51901	1.01306
2884.56	1.35626	1.51957	1.01399
2889.32	1.35672	1.52013	1.01492
2894.08	1.35721	1.52069	1.01586
2898.84	1.35769	1.52125	1.0168
2903.6	1.35816	1.52182	1.01775
2908.36	1.35863	1.52239	1.01869
2913.12	1.3591	1.52295	1.01963
2917.88	1.35958	1.52352	1.02056
2922.64	1.36005	1.52408	1.02149
2927.4	1.36052	1.52465	1.02242
2932.16	1.36098	1.52523	1.02335
2936.92	1.36145	1.5258	1.02427
2941.68	1.36192	1.52637	1.02518
2946.44	1.36239	1.52693	1.02611
2951.2	1.36286	1.5275	1.02704
2955.96	1.36332	1.52807	1.02795
2960.72	1.36379	1.52865	1.02888
2965.48	1.36426	1.52922	1.0298
2970.24	1.36472	1.52978	1.03073
2975	1.36519	1.53034	1.03165
2979.76	1.36565	1.53088	1.03258
2984.52	1.36611	1.53143	1.0335
2989.28	1.36657	1.53195	1.03442
2994.04	1.36703	1.53247	1.03533
2998.8	1.36749	1.53299	1.03625
3003.56	1.36792	1.53351	1.03718
3008.32	1.36837	1.53403	1.03809
3013.08	1.36881	1.53454	1.03902
3017.84	1.36924	1.53505	1.03996
3022.6	1.36968	1.53555	1.04089
3027.36	1.37012	1.53605	1.04181
3032.12	1.37055	1.53655	1.04274
3036.88	1.37099	1.53706	1.04365
3041.64	1.37143	1.53757	1.04457
3046.4	1.37188	1.53807	1.04548
3051.16	1.37231	1.53858	1.04639
3055.92	1.37276	1.53907	1.04731
3060.68	1.37322	1.53957	1.04822
3065.44	1.37366	1.54005	1.04912
3070.2	1.37411	1.54053	1.05003
3074.96	1.37454	1.54102	1.05093
3079.72	1.37498	1.5415	1.05185
3084.48	1.37541	1.54199	1.05277
3089.24	1.37584	1.54246	1.0537
3094	1.37628	1.54294	1.05462
3098.76	1.37673	1.54341	1.05553
3103.52	1.37717	1.54387	1.05643
3108.28	1.37761	1.54435	1.05733
3113.04	1.37806	1.54481	1.05824
3117.8	1.37851	1.54529	1.05915
3122.56	1.37894	1.54577	1.06006
3127.32	1.37938	1.54625	1.06098
3132.08	1.3798	1.54671	1.06188
3136.84	1.38023	1.54718	1.06279
3141.6	1.38066	1.54765	1.0637
3146.36	1.3811	1.54811	1.06459
3151.12	1.38152	1.54859	1.0655
3155.88	1.38197	1.54905	1.0664
3160.64	1.38239	1.54951	1.06729
3165.4	1.38283	1.54998	1.06821
3170.16	1.38326	1.55046	1.06909
3174.92	1.38369	1.55093	1.06999
3179.68	1.3841	1.55141	1.07089
3184.44	1.38453	1.55191	1.0718
3189.2	1.38493	1.55239	1.07269
3193.96	1.38535	1.55287	1.0736
3198.72	1.38576	1.55336	1.0745
3203.48	1.38618	1.55384	1.07541
3208.24	1.38659	1.5543	1.0763
3213	1.387	1.55476	1.07722
3217.76	1.38742	1.55523	1.07812
3222.52	1.38783	1.5557	1.07903
3227.28	1.38824	1.55616	1.07993
3232.04	1.38865	1.55662	1.08082
3236.8	1.38906	1.55709	1.08173
3241.56	1.38946	1.55758	1.08263
3246.32	1.38988	1.55804	1.08352
3251.08	1.39029	1.55852	1.08442
3255.84	1.39068	1.55899	1.0853
3260.6	1.39109	1.55946	1.08619
3265.36	1.3915	1.55994	1.08708
3270.12	1.39191	1.5604	1.08796
3274.88	1.39232	1.56087	1.08885
3279.64	1.39274	1.56136	1.08974
3284.4	1.39314	1.56182	1.09062
3289.16	1.39355	1.5623	1.0915
3293.92	1.39397	1.56278	1.09238
3298.68	1.39439	1.56326	1.09325
3303.44	1.39481	1.56374	1.09413
3308.2	1.39523	1.56422	1.09502
3312.96	1.39564	1.5647	1.09589
3317.72	1.39609	1.56515	1.09679
3322.48	1.39652	1.56562	1.09767
3327.24	1.39696	1.56609	1.09856
3332	1.39739	1.56655	1.09944
3336.76	1.39782	1.56701	1.10033
3341.52	1.39825	1.56746	1.10122
3346.28	1.39869	1.56791	1.1021
3351.04	1.39912	1.56835	1.103
3355.8	1.39954	1.56881	1.10391
3360.56	1.39994	1.56927	1.1048
3365.32	1.40034	1.56974	1.10571
3370.08	1.40074	1.5702	1.1066
3374.84	1.40112	1.57067	1.10748
3379.6	1.40153	1.57113	1.10837
3384.36	1.40192	1.5716	1.10924
3389.12	1.40231	1.57207	1.11013
3393.88	1.40268	1.57255	1.111
3398.64	1.40307	1.57304	1.11188
3403.4	1.40344	1.57353	1.11275
3408.16	1.40382	1.57402	1.11364
3412.92	1.40421	1.57454	1.11453
3417.68	1.40459	1.57504	1.11542
3422.44	1.40497	1.57553	1.11631
3427.2	1.40536	1.57605	1.1172
3431.96	1.40572	1.57654	1.11808
3436.72	1.40609	1.57707	1.11896
3441.48	1.40648	1.57759	1.11985
3446.24	1.40686	1.57809	1.12072
3451	1.40724	1.5786	1.1216
3455.76	1.40763	1.5791	1.12246
3460.52	1.40802	1.5796	1.12335
3465.28	1.4084	1.58011	1.12423
3470.04	1.40879	1.58064	1.12511
3474.8	1.40916	1.58116	1.12599
3479.56	1.40954	1.58168	1.12686
3484.32	1.40992	1.58219	1.12773
3489.08	1.41031	1.58272	1.12861
3493.84	1.41067	1.58324	1.12947
3498.6	1.41106	1.58376	1.13034
3503.36	1.41143	1.58428	1.13121
3508.12	1.4118	1.58479	1.13209
3512.88	1.41216	1.5853	1.13295
3517.64	1.41253	1.58581	1.13382
3522.4	1.4129	1.58633	1.1347
3527.16	1.41328	1.58683	1.13555
3531.92	1.41365	1.58734	1.13643
3536.68	1.41402	1.58783	1.13728
3541.44	1.4144	1.58834	1.13815
3546.2	1.41477	1.58883	1.13901
3550.96	1.41513	1.58931	1.13987
3555.72	1.41549	1.58981	1.14074
3560.48	1.41586	1.5903	1.1416
3565.24	1.41622	1.5908	1.14245
3570	1.41659	1.5913	1.14331
3574.76	1.41696	1.59179	1.14417
3579.52	1.41732	1.59228	1.14503
3584.28	1.41767	1.59276	1.14589
3589.04	1.41801	1.59324	1.14674
3593.8	1.41836	1.59372	1.14761
3598.56	1.41872	1.5942	1.14847
3603.32	1.41907	1.59467	1.14933
3608.08	1.41943	1.59515	1.15019
3612.84	1.4198	1.59562	1.15104
3617.6	1.42017	1.5961	1.15189
3622.36	1.42053	1.59655	1.15275
3627.12	1.4209	1.597	1.1536
3631.88	1.42127	1.59745	1.15445
3636.64	1.42165	1.59791	1.15529
3641.4	1.42201	1.59836	1.15614
3646.16	1.42239	1.59881	1.15699
3650.92	1.42276	1.59925	1.15783
3655.68	1.42313	1.59969	1.15867
3660.44	1.42349	1.60012	1.15952
3665.2	1.42386	1.60057	1.16036
3669.96	1.42421	1.60102	1.16121
3674.72	1.42456	1.60148	1.16205
3679.48	1.42492	1.60196	1.16289
3684.24	1.42527	1.60242	1.16373
3689	1.42563	1.60288	1.16456
3693.76	1.42597	1.60335	1.16541
3698.52	1.42633	1.60381	1.16624
3703.28	1.42668	1.60427	1.16708
3708.04	1.42704	1.60472	1.16792
3712.8	1.4274	1.60519	1.16876
3717.56	1.42775	1.60564	1.1696
3722.32	1.42809	1.60609	1.17044
3727.08	1.42844	1.60655	1.17128
3731.84	1.42878	1.607	1.17212
3736.6	1.42912	1.60745	1.17296
3741.36	1.42948	1.60787	1.17378
3746.12	1.42984	1.6083	1.17461
3750.88	1.43016	1.60874	1.17544
3755.64	1.43052	1.60917	1.17626
3760.4	1.43086	1.6096	1.17708
3765.16	1.43122	1.61003	1.17791
3769.92	1.43157	1.61045	1.17875
3774.68	1.43191	1.61087	1.17958
3779.44	1.43227	1.6113	1.1804
3784.2	1.43261	1.61173	1.18124
3788.96	1.43295	1.61215	1.18207
3793.72	1.43329	1.61259	1.1829
3798.48	1.43363	1.61301	1.18374
3803.24	1.43398	1.61345	1.18458
3808	1.43433	1.61388	1.1854
3812.76	1.43466	1.61432	1.18624
3817.52	1.43501	1.61475	1.18706
3822.28	1.43537	1.6152	1.1879
3827.04	1.43571	1.61564	1.18871
3831.8	1.43607	1.61606	1.18954
3836.56	1.4364	1.6165	1.19035
3841.32	1.43673	1.61692	1.19118
3846.08	1.43709	1.61734	1.19201
3850.84	1.43742	1.61776	1.19284
3855.6	1.43778	1.61818	1.19366
3860.36	1.43815	1.6186	1.19451
3865.12	1.43849	1.61902	1.19533
3869.88	1.43885	1.61943	1.19617
3874.64	1.43918	1.61984	1.197
3879.4	1.43952	1.62026	1.19783
3884.16	1.43985	1.62069	1.19866
3888.92	1.44019	1.6211	1.19948
3893.68	1.44053	1.62154	1.20031
3898.44	1.44085	1.62197	1.20113
3903.2	1.44118	1.62239	1.20195
3907.96	1.44151	1.62284	1.20277
3912.72	1.44185	1.62328	1.20362
3917.48	1.44219	1.62374	1.20446
3922.24	1.44253	1.62419	1.20528
3927	1.44286	1.62463	1.20612
3931.76	1.44319	1.62508	1.20695
3936.52	1.4435	1.62553	1.2078
3941.28	1.44382	1.62598	1.20864
3946.04	1.44413	1.62642	1.20948
3950.8	1.44445	1.62684	1.21031
3955.56	1.44475	1.62726	1.21114
3960.32	1.44505	1.62768	1.21198
3965.08	1.44536	1.62808	1.21282
3969.84	1.44567	1.62849	1.21367
3974.6	1.44597	1.62888	1.21451
3979.36	1.44626	1.62926	1.21535
3984.12	1.44657	1.62966	1.2162
3988.88	1.44688	1.63004	1.21704
3993.64	1.44717	1.6304	1.21788
3998.4	1.44749	1.63079	1.21872
4003.16	1.44779	1.63117	1.21955
4007.92	1.4481	1.63154	1.22039
4012.68	1.4484	1.63192	1.22123
4017.44	1.4487	1.63229	1.22205
4022.2	1.449	1.63266	1.22287
4026.96	1.4493	1.63303	1.22369
4031.72	1.44959	1.6334	1.22453
4036.48	1.44989	1.63376	1.22536
4041.24	1.45016	1.63412	1.2262
4046	1.45044	1.63449	1.22703
4050.76	1.45073	1.63486	1.22786
4055.52	1.45102	1.63523	1.22869
4060.28	1.45132	1.63559	1.22951
4065.04	1.45161	1.63595	1.23033
4069.8	1.45188	1.63631	1.23117
4074.56	1.45217	1.63669	1.23201
4079.32	1.45245	1.63704	1.23284
4084.08	1.45272	1.6374	1.23368
4088.84	1.45299	1.63776	1.23451
4093.6	1.45326	1.63812	1.23534
4098.36	1.45352	1.63848	1.23618
4103.12	1.45379	1.63884	1.23702
4107.88	1.45406	1.6392	1.23784
4112.64	1.45434	1.63956	1.23868
4117.4	1.45462	1.63991	1.23951
4122.16	1.45488	1.64027	1.24034
4126.92	1.45513	1.64064	1.24117
4131.68	1.45537	1.641	1.242
4136.44	1.4556	1.64135	1.24283
4141.2	1.45584	1.64172	1.24366
4145.96	1.45607	1.64207	1.24449
4150.72	1.45628	1.64241	1.24534
4155.48	1.45651	1.64275	1.24617
4160.24	1.45672	1.64309	1.24701
4165	1.45694	1.64342	1.24784
4169.76	1.45716	1.64376	1.24868
4174.52	1.45738	1.64409	1.24952
4179.28	1.4576	1.64444	1.25035
4184.04	1.45781	1.64476	1.25119
4188.8	1.45802	1.6451	1.252
4193.56	1.45825	1.64544	1.25283
4198.32	1.45845	1.64578	1.25367
4203.08	1.45868	1.64611	1.25449
4207.84	1.4589	1.64644	1.25532
4212.6	1.45913	1.64676	1.25613
4217.36	1.45935	1.64708	1.25695
4222.12	1.45959	1.64741	1.25776
4226.88	1.45983	1.64773	1.25857
4231.64	1.46007	1.64802	1.25938
4236.4	1.46031	1.64835	1.26021
4241.16	1.46053	1.64869	1.26101
4245.92	1.46078	1.64901	1.26182
4250.68	1.46102	1.64934	1.26264
4255.44	1.46127	1.64967	1.26344
4260.2	1.46153	1.64999	1.26424
4264.96	1.4618	1.65032	1.26505
4269.72	1.46207	1.65065	1.26585
4274.48	1.46233	1.65098	1.26665
4279.24	1.46261	1.65131	1.26746
4284	1.46288	1.65163	1.26826
4288.76	1.46318	1.65198	1.26906
4293.52	1.46346	1.6523	1.26984
4298.28	1.46374	1.65265	1.27064
4303.04	1.46402	1.65297	1.27143
4307.8	1.4643	1.6533	1.27222
4312.56	1.46459	1.65364	1.27303
4317.32	1.46486	1.65397	1.27382
4322.08	1.46514	1.65431	1.27462
4326.84	1.46541	1.65464	1.27542
4331.6	1.46569	1.65497	1.27622
4336.36	1.46598	1.65532	1.27703
4341.12	1.46627	1.65565	1.27784
4345.88	1.46656	1.656	1.27865
4350.64	1.46687	1.65633	1.27946
4355.4	1.46714	1.65667	1.28026
4360.16	1.46743	1.657	1.28107
4364.92	1.46771	1.65735	1.28188
4369.68	1.468	1.65771	1.28269
4374.44	1.46827	1.65807	1.2835
4379.2	1.46857	1.65843	1.28429
4383.96	1.46884	1.65878	1.2851
4388.72	1.46912	1.65913	1.2859
4393.48	1.4694	1.65947	1.2867
4398.24	1.46968	1.65982	1.2875
4403	1.46996	1.66016	1.28829
4407.76	1.47026	1.6605	1.28907
4412.52	1.47056	1.66085	1.28987
4417.28	1.47088	1.66118	1.29067
4422.04	1.47119	1.66151	1.29147
4426.8	1.47151	1.66183	1.29227
4431.56	1.47182	1.66215	1.29307
4436.32	1.47213	1.66247	1.29387
4441.08	1.47243	1.66279	1.2947
4445.84	1.47273	1.66311	1.2955
4450.6	1.47304	1.66341	1.2963
4455.36	1.47334	1.66372	1.29712
4460.12	1.47364	1.66403	1.29793
4464.88	1.47394	1.66435	1.29874
4469.64	1.47424	1.66465	1.29954
4474.4	1.47454	1.66496	1.30035
4479.16	1.47482	1.66528	1.30116
4483.92	1.47513	1.66559	1.30197
4488.68	1.47543	1.66592	1.30278
4493.44	1.47572	1.66623	1.30358
4498.2	1.47604	1.66653	1.30438
4502.96	1.47632	1.66684	1.30518
4507.72	1.47663	1.66716	1.30599
4512.48	1.47692	1.66748	1.30678
4517.24	1.47721	1.6678	1.30757
4522	1.47751	1.6681	1.30835
4526.76	1.47779	1.6684	1.30914
4531.52	1.47809	1.6687	1.30991
4536.28	1.47837	1.66898	1.3107
4541.04	1.47868	1.66927	1.31147
4545.8	1.47897	1.66956	1.31225
4550.56	1.47926	1.66986	1.31303
4555.32	1.47956	1.67015	1.31379
4560.08	1.47986	1.67043	1.31455
4564.84	1.48016	1.67073	1.31534
4569.6	1.48048	1.67102	1.3161
4574.36	1.48077	1.67133	1.31688
4579.12	1.48106	1.67162	1.31765
4583.88	1.48136	1.67192	1.31841
4588.64	1.48164	1.67222	1.31919
4593.4	1.48192	1.67254	1.31996
4598.16	1.4822	1.67284	1.32075
4602.92	1.48248	1.67314	1.32154
4607.68	1.48274	1.67344	1.32232
4612.44	1.48303	1.67377	1.32309
4617.2	1.48329	1.67407	1.32387
4621.96	1.48356	1.67438	1.32464
4626.72	1.48381	1.67468	1.32543
4631.48	1.48407	1.67497	1.32622
4636.24	1.48433	1.67527	1.327
4641	1.48459	1.67554	1.32778
4645.76	1.48485	1.67582	1.32855
4650.52	1.4851	1.67608	1.32933
4655.28	1.48537	1.67635	1.33011
4660.04	1.48562	1.67662	1.33089
4664.8	1.48587	1.67688	1.33166
4669.56	1.48613	1.67714	1.33243
4674.32	1.48639	1.67739	1.33322
4679.08	1.48664	1.67764	1.334
4683.84	1.4869	1.6779	1.33479
4688.6	1.48714	1.67816	1.33556
4693.36	1.48739	1.6784	1.33634
4698.12	1.48763	1.67866	1.33711
4702.88	1.48787	1.67894	1.33789
4707.64	1.48813	1.67921	1.33867
4712.4	1.48838	1.67948	1.33945
4717.16	1.48861	1.67974	1.34023
4721.92	1.48885	1.68003	1.34102
4726.68	1.48909	1.6803	1.34178
4731.44	1.48933	1.68055	1.34255
4736.2	1.48957	1.68083	1.34331
4740.96	1.4898	1.68113	1.34408
4745.72	1.49006	1.68141	1.34485
4750.48	1.49032	1.68171	1.34561
4755.24	1.49058	1.68202	1.34637
4760	1.49084	1.68231	1.34713
4764.76	1.49112	1.68261	1.34789
4769.52	1.4914	1.68292	1.34865
4774.28	1.49168	1.68325	1.34942
4779.04	1.49196	1.68356	1.35018
4783.8	1.49226	1.68387	1.35095
4788.56	1.49253	1.68417	1.35172
4793.32	1.49281	1.68446	1.35249
4798.08	1.4931	1.68476	1.35327
4802.84	1.49339	1.68505	1.35403
4807.6	1.49367	1.68535	1.3548
4812.36	1.49396	1.68564	1.35557
4817.12	1.49424	1.68592	1.35633
4821.88	1.49452	1.68619	1.35711
4826.64	1.4948	1.68647	1.35788
4831.4	1.49509	1.68675	1.35865
4836.16	1.49537	1.68703	1.35942
4840.92	1.49565	1.6873	1.36019
4845.68	1.49593	1.68757	1.36096
4850.44	1.4962	1.68783	1.36173
4855.2	1.49647	1.68811	1.3625
4859.96	1.49675	1.68837	1.36328
4864.72	1.49702	1.68863	1.36405
4869.48	1.49728	1.68888	1.36482
4874.24	1.49754	1.68913	1.36558
4879	1.49781	1.68939	1.36635
4883.76	1.49806	1.68964	1.36712
4888.52	1.49832	1.68989	1.3679
4893.28	1.49857	1.69013	1.36868
4898.04	1.49881	1.69035	1.36944
4902.8	1.49904	1.69058	1.37021
4907.56	1.49929	1.69081	1.37098
4912.32	1.49954	1.69103	1.37174
4917.08	1.49978	1.69124	1.37251
4921.84	1.50003	1.69146	1.37329
4926.6	1.50026	1.69167	1.37406
4931.36	1.50051	1.69188	1.37485
4936.12	1.50075	1.6921	1.37561
4940.88	1.50098	1.69232	1.37638
4945.64	1.50123	1.69254	1.37716
4950.4	1.50146	1.69276	1.37793
4955.16	1.50171	1.69298	1.37871
4959.92	1.50195	1.69319	1.37948
4964.68	1.5022	1.6934	1.38024
4969.44	1.50245	1.69363	1.381
4974.2	1.50271	1.69384	1.38177
4978.96	1.50298	1.69406	1.38253
4983.72	1.50324	1.69429	1.38332
4988.48	1.5035	1.69451	1.38411
4993.24	1.50377	1.69474	1.3849
4998	1.50403	1.69495	1.38568
5002.76	1.50428	1.69517	1.38648
5007.52	1.50454	1.69538	1.38726
5012.28	1.5048	1.6956	1.38804
5017.04	1.50506	1.69579	1.38881
5021.8	1.50532	1.69598	1.3896
5026.56	1.50559	1.69618	1.39037
5031.32	1.50584	1.69635	1.39114
5036.08	1.5061	1.69654	1.39191
5040.84	1.50636	1.69674	1.39269
5045.6	1.50662	1.69692	1.39347
5050.36	1.50687	1.69712	1.39424
5055.12	1.50714	1.69731	1.39501
5059.88	1.50738	1.69748	1.39578
5064.64	1.50764	1.69765	1.39656
5069.4	1.50788	1.69782	1.39732
5074.16	1.50811	1.69797	1.39809
5078.92	1.50837	1.69815	1.39885
5083.68	1.50863	1.69829	1.39962
5088.44	1.5089	1.69845	1.40038
5093.2	1.50915	1.69859	1.40114
5097.96	1.5094	1.69874	1.4019
5102.72	1.50966	1.69889	1.40266
5107.48	1.50991	1.69903	1.40343
5112.24	1.51017	1.69915	1.40419
5117	1.51041	1.69927	1.40496
5121.76	1.51067	1.6994	1.40571
5126.52	1.51093	1.69952	1.40648
5131.28	1.51118	1.69964	1.40723
5136.04	1.51143	1.69977	1.40799
5140.8	1.51169	1.69989	1.40876
5145.56	1.51194	1.70004	1.40953
5150.32	1.51219	1.70017	1.4103
5155.08	1.51245	1.7003	1.41106
5159.84	1.51271	1.70044	1.41182
5164.6	1.51297	1.70058	1.41259
5169.36	1.51323	1.70073	1.41335
5174.12	1.51347	1.70089	1.41412
5178.88	1.51373	1.70105	1.41488
5183.64	1.51398	1.7012	1.41564
5188.4	1.51424	1.70137	1.41641
5193.16	1.5145	1.70154	1.41717
5197.92	1.51477	1.7017	1.41794
5202.68	1.51501	1.70186	1.4187
5207.44	1.51526	1.70202	1.41947
5212.2	1.51551	1.70218	1.42022
5216.96	1.51574	1.70234	1.42098
5221.72	1.51599	1.70249	1.42174
5226.48	1.51624	1.70263	1.4225
5231.24	1.5165	1.70276	1.42325
5236	1.51675	1.70291	1.42401
5240.76	1.517	1.70306	1.42475
5245.52	1.51726	1.70321	1.42551
5250.28	1.51751	1.70337	1.42628
5255.04	1.51775	1.70349	1.42703
5259.8	1.518	1.70365	1.42781
5264.56	1.51825	1.7038	1.42856
5269.32	1.51851	1.70396	1.42934
5274.08	1.51876	1.70411	1.4301
5278.84	1.51902	1.70425	1.43086
5283.6	1.51927	1.7044	1.43165
5288.36	1.51951	1.70455	1.43241
5293.12	1.51977	1.70468	1.43317
5297.88	1.52	1.70483	1.43393
5302.64	1.52026	1.70499	1.43469
5307.4	1.52052	1.70515	1.43546
5312.16	1.52077	1.70528	1.43622
5316.92	1.52103	1.70545	1.43697
5321.68	1.5213	1.70561	1.43773
5326.44	1.52158	1.70579	1.43851
5331.2	1.52185	1.70594	1.43927
5335.96	1.52212	1.7061	1.44003
5340.72	1.52239	1.70626	1.44079
5345.48	1.52265	1.70644	1.44154
5350.24	1.52292	1.7066	1.4423
5355	1.52317	1.70676	1.44306
5359.76	1.52343	1.70691	1.44381
5364.52	1.52368	1.70707	1.44457
5369.28	1.52394	1.70723	1.44533
5374.04	1.5242	1.70738	1.44608
5378.8	1.52448	1.70751	1.44683
5383.56	1.52476	1.70765	1.44758
5388.32	1.52502	1.7078	1.44833
5393.08	1.52529	1.70794	1.44908
5397.84	1.52557	1.70808	1.44984
5402.6	1.52586	1.70822	1.45059
5407.36	1.52613	1.70838	1.45135
5412.12	1.5264	1.70853	1.45212
5416.88	1.52668	1.70868	1.45286
5421.64	1.52696	1.70884	1.45362
5426.4	1.52722	1.70899	1.45437
5431.16	1.52749	1.70914	1.45513
5435.92	1.52777	1.70931	1.45589
5440.68	1.52804	1.70947	1.45664
5445.44	1.52832	1.70963	1.45736
5450.2	1.5286	1.70978	1.45813
5454.96	1.52888	1.70995	1.45886
5459.72	1.52915	1.7101	1.45962
5464.48	1.52943	1.71025	1.46036
5469.24	1.5297	1.71042	1.46109
5474	1.52997	1.71056	1.46185
5478.76	1.53022	1.71074	1.4626
5483.52	1.53046	1.71089	1.46337
5488.28	1.53071	1.71104	1.46412
5493.04	1.53096	1.71119	1.46487
5497.8	1.53122	1.71133	1.46562
5502.56	1.53145	1.71148	1.46634
5507.32	1.5317	1.71164	1.46708
5512.08	1.53193	1.71179	1.46782
5516.84	1.53216	1.71194	1.46856
5521.6	1.53241	1.71208	1.46929
5526.36	1.53264	1.71223	1.47003
5531.12	1.53286	1.71236	1.47077
5535.88	1.53308	1.71251	1.47151
5540.64	1.53331	1.71265	1.47225
5545.4	1.53353	1.71279	1.47298
5550.16	1.53375	1.71292	1.4737
5554.92	1.53398	1.71305	1.47442
5559.68	1.53419	1.71318	1.47514
5564.44	1.5344	1.7133	1.47588
5569.2	1.53461	1.71343	1.47659
5573.96	1.53482	1.71354	1.47732
5578.72	1.53501	1.71366	1.47804
5583.48	1.5352	1.71379	1.47877
5588.24	1.53538	1.71391	1.47951
5593	1.53556	1.71405	1.48026
5597.76	1.53573	1.71419	1.48097
5602.52	1.53591	1.71434	1.4817
5607.28	1.5361	1.71447	1.48243
5612.04	1.53627	1.71461	1.48315
5616.8	1.53646	1.71477	1.48388
5621.56	1.53663	1.71492	1.48459
5626.32	1.53683	1.71506	1.48532
5631.08	1.53702	1.71518	1.48603
5635.84	1.53722	1.71532	1.48675
5640.6	1.53742	1.71546	1.48745
5645.36	1.53763	1.71561	1.48815
5650.12	1.53784	1.71576	1.48886
5654.88	1.53807	1.71589	1.48958
5659.64	1.53829	1.71603	1.49028
5664.4	1.53849	1.71617	1.491
5669.16	1.5387	1.71633	1.49171
5673.92	1.53891	1.71648	1.49241
5678.68	1.53912	1.71664	1.49313
5683.44	1.53931	1.71682	1.49384
5688.2	1.53952	1.71697	1.49455
5692.96	1.53974	1.71714	1.49525
5697.72	1.53993	1.71731	1.49596
5702.48	1.54015	1.7175	1.49667
5707.24	1.54035	1.71768	1.49739
5712	1.54054	1.71786	1.4981
5716.76	1.54075	1.71805	1.49883
5721.52	1.54096	1.71826	1.49955
5726.28	1.54116	1.71845	1.50027
5731.04	1.54136	1.71866	1.50099
5735.8	1.54156	1.7189	1.50171
5740.56	1.54175	1.71912	1.50242
5745.32	1.54194	1.71936	1.50314
5750.08	1.54215	1.7196	1.50385
5754.84	1.54236	1.71984	1.50456
5759.6	1.54258	1.72008	1.50527
5764.36	1.54279	1.72033	1.50598
5769.12	1.543	1.72058	1.50669
5773.88	1.5432	1.72082	1.50739
5778.64	1.54339	1.72107	1.50808
5783.4	1.5436	1.72132	1.50877
5788.16	1.54381	1.72156	1.50948
5792.92	1.54401	1.72182	1.51019
5797.68	1.54422	1.72205	1.51088
5802.44	1.54445	1.72229	1.51158
5807.2	1.54466	1.72254	1.51229
5811.96	1.54489	1.72278	1.513
5816.72	1.54511	1.72303	1.5137
5821.48	1.54533	1.72329	1.5144
5826.24	1.54555	1.72354	1.51511
5831	1.54578	1.72381	1.5158
5835.76	1.54601	1.72407	1.5165
5840.52	1.54624	1.72433	1.51719
5845.28	1.54647	1.72459	1.51789
5850.04	1.54671	1.72486	1.51858
5854.8	1.54694	1.72511	1.51926
5859.56	1.54718	1.72536	1.51995
5864.32	1.54741	1.72561	1.52063
5869.08	1.54762	1.72587	1.52132
5873.84	1.54783	1.72612	1.52201
5878.6	1.54805	1.72637	1.5227
5883.36	1.54827	1.72662	1.52339
5888.12	1.54848	1.72686	1.52407
5892.88	1.54869	1.72712	1.52477
5897.64	1.54891	1.72739	1.52546
5902.4	1.54913	1.72765	1.52616
5907.16	1.54936	1.7279	1.52684
5911.92	1.54958	1.72814	1.52754
5916.68	1.54981	1.72839	1.52822
5921.44	1.55005	1.72864	1.52892
5926.2	1.55028	1.72888	1.5296
5930.96	1.55053	1.72911	1.53028
5935.72	1.55078	1.72935	1.53097
5940.48	1.55102	1.7296	1.53166
5945.24	1.55128	1.72984	1.53233
5950	1.55153	1.73009	1.53303
5954.76	1.55175	1.73034	1.5337
5959.52	1.552	1.7306	1.53438
5964.28	1.55224	1.73084	1.53507
5969.04	1.55247	1.7311	1.53575
5973.8	1.5527	1.73134	1.53644
5978.56	1.55292	1.73159	1.53713
5983.32	1.55316	1.73184	1.53782
5988.08	1.55339	1.73208	1.53851
5992.84	1.55363	1.73235	1.53919
5997.6	1.55385	1.73262	1.53984
6002.36	1.5541	1.73289	1.54053
6007.12	1.55434	1.73315	1.5412
6011.88	1.55459	1.73341	1.54187
6016.64	1.55484	1.73366	1.54255
6021.4	1.55508	1.73391	1.54322
6026.16	1.55537	1.73416	1.54389
6030.92	1.55562	1.73441	1.54457
6035.68	1.5559	1.73465	1.54526
6040.44	1.55616	1.73492	1.54593
6045.2	1.55643	1.73516	1.5466
6049.96	1.55668	1.7354	1.54727
6054.72	1.55696	1.73564	1.54793
6059.48	1.55724	1.73586	1.5486
6064.24	1.55751	1.73608	1.54926
6069	1.55778	1.7363	1.54995
6073.76	1.55806	1.73652	1.55062
6078.52	1.55832	1.73673	1.55131
6083.28	1.55858	1.73694	1.552
6088.04	1.55884	1.73714	1.55268
6092.8	1.55909	1.73738	1.55336
6097.56	1.55934	1.73758	1.55405
6102.32	1.55959	1.73781	1.55473
6107.08	1.55984	1.73801	1.55542
6111.84	1.56008	1.73824	1.55612
6116.6	1.56033	1.73843	1.55681
6121.36	1.56057	1.73863	1.5575
6126.12	1.5608	1.73883	1.5582
6130.88	1.56104	1.73904	1.5589
6135.64	1.56128	1.73923	1.5596
6140.4	1.56153	1.73944	1.56031
6145.16	1.56175	1.73963	1.561
6149.92	1.56197	1.73984	1.56169
6154.68	1.56219	1.74004	1.5624
6159.44	1.56241	1.74024	1.56307
6164.2	1.56262	1.74044	1.56377
6168.96	1.56286	1.74065	1.56445
6173.72	1.56307	1.74084	1.56513
6178.48	1.56328	1.74104	1.5658
6183.24	1.5635	1.74125	1.56649
6188	1.56372	1.74145	1.56717
6192.76	1.56394	1.74164	1.56784
6197.52	1.56416	1.74182	1.56853
6202.28	1.56438	1.74202	1.56921
6207.04	1.56459	1.74222	1.5699
6211.8	1.56481	1.74243	1.5706
6216.56	1.56502	1.7426	1.57129
6221.32	1.56524	1.7428	1.57199
6226.08	1.56544	1.74298	1.57267
6230.84	1.56566	1.74313	1.57337
6235.6	1.56585	1.74331	1.57407
6240.36	1.56605	1.74349	1.57475
6245.12	1.56627	1.74365	1.57544
6249.88	1.56648	1.74381	1.57612
6254.64	1.56669	1.74397	1.57679
6259.4	1.5669	1.74413	1.57746
6264.16	1.56711	1.74429	1.57814
6268.92	1.56731	1.74443	1.57884
6273.68	1.56753	1.74458	1.57952
6278.44	1.56775	1.74472	1.58022
6283.2	1.56795	1.74487	1.5809
6287.96	1.56814	1.74501	1.58158
6292.72	1.56833	1.74516	1.58226
6297.48	1.56852	1.74531	1.58294
6302.24	1.56872	1.74547	1.58361
6307	1.56891	1.74562	1.58428
6311.76	1.5691	1.7458	1.58494
6316.52	1.56931	1.74598	1.5856
6321.28	1.5695	1.74615	1.58628
6326.04	1.56972	1.74632	1.58697
6330.8	1.56989	1.74649	1.58764
6335.56	1.57009	1.74667	1.58831
6340.32	1.5703	1.74683	1.58899
6345.08	1.5705	1.74699	1.58967
6349.84	1.57071	1.74717	1.59034
6354.6	1.57092	1.74734	1.59102
6359.36	1.57113	1.74751	1.5917
6364.12	1.57133	1.74768	1.59239
6368.88	1.57154	1.74787	1.59309
6373.64	1.57174	1.74804	1.59376
6378.4	1.57195	1.74822	1.59445
6383.16	1.57215	1.7484	1.59513
6387.92	1.57237	1.74857	1.59584
6392.68	1.57259	1.74875	1.59651
6397.44	1.57279	1.74893	1.5972
6402.2	1.573	1.7491	1.59788
6406.96	1.5732	1.74928	1.59856
6411.72	1.57342	1.74947	1.59925
6416.48	1.57364	1.74967	1.59994
6421.24	1.57385	1.74987	1.60062
6426	1.57406	1.75006	1.6013
6430.76	1.57428	1.75027	1.60198
6435.52	1.57449	1.75047	1.60266
6440.28	1.5747	1.75068	1.60334
6445.04	1.57491	1.7509	1.60403
6449.8	1.57511	1.7511	1.60471
6454.56	1.57531	1.75129	1.60539
6459.32	1.57552	1.75148	1.60608
6464.08	1.57571	1.75169	1.60675
6468.84	1.5759	1.75191	1.60743
6473.6	1.57609	1.75211	1.60814
6478.36	1.57628	1.75232	1.60882
6483.12	1.57649	1.75253	1.60951
6487.88	1.57667	1.75273	1.61019
6492.64	1.57686	1.75293	1.61088
6497.4	1.57704	1.75313	1.61155
6502.16	1.57724	1.75332	1.61223
6506.92	1.57744	1.75353	1.6129
6511.68	1.57765	1.75372	1.61358
6516.44	1.57785	1.7539	1.61427
6521.2	1.57806	1.75408	1.61494
6525.96	1.57825	1.75426	1.61561
6530.72	1.57848	1.75444	1.6163
6535.48	1.5787	1.75463	1.61698
6540.24	1.57893	1.75481	1.61764
6545	1.57916	1.75498	1.61832
6549.76	1.5794	1.75516	1.619
6554.52	1.57963	1.75534	1.61968
6559.28	1.57986	1.75548	1.62035
6564.04	1.58008	1.75566	1.62103
6568.8	1.58031	1.75583	1.62172
6573.56	1.58053	1.75601	1.62239
6578.32	1.58075	1.75618	1.62307
6583.08	1.58094	1.75637	1.62377
6587.84	1.58115	1.75654	1.62445
6592.6	1.58135	1.75673	1.62513
6597.36	1.58156	1.75692	1.62582
6602.12	1.58177	1.7571	1.6265
6606.88	1.58196	1.7573	1.62721
6611.64	1.58217	1.75751	1.62789
6616.4	1.58239	1.75771	1.62858
6621.16	1.5826	1.75792	1.62926
6625.92	1.5828	1.75812	1.62995
6630.68	1.58302	1.75835	1.63063
6635.44	1.58322	1.75857	1.6313
6640.2	1.58343	1.75881	1.63197
6644.96	1.58364	1.75907	1.63263
6649.72	1.58387	1.75931	1.63329
6654.48	1.5841	1.75955	1.63397
6659.24	1.58432	1.75979	1.63462
6664	1.58453	1.76006	1.63529
6668.76	1.58475	1.76032	1.63594
6673.52	1.58498	1.76057	1.6366
6678.28	1.5852	1.76082	1.63727
6683.04	1.58541	1.76109	1.63793
6687.8	1.58561	1.76134	1.63858
6692.56	1.58582	1.7616	1.63923
6697.32	1.58603	1.76187	1.63989
6702.08	1.58625	1.76211	1.64055
6706.84	1.58646	1.76238	1.64118
6711.6	1.58667	1.76263	1.64182
6716.36	1.58688	1.76288	1.64246
6721.12	1.58711	1.76312	1.64311
6725.88	1.58731	1.76336	1.64377
6730.64	1.58751	1.7636	1.64442
6735.4	1.58771	1.76383	1.64509
6740.16	1.58791	1.76408	1.64575
6744.92	1.58811	1.76433	1.64641
6749.68	1.58831	1.76458	1.64708
6754.44	1.5885	1.76484	1.64773
6759.2	1.58869	1.7651	1.64837
6763.96	1.58888	1.76535	1.64904
6768.72	1.58906	1.76561	1.6497
6773.48	1.58924	1.76587	1.65036
6778.24	1.58943	1.76614	1.65102
6783	1.58961	1.76641	1.65167
6787.76	1.5898	1.76667	1.65233
6792.52	1.59	1.76696	1.65298
6797.28	1.59018	1.76723	1.65366
6802.04	1.59038	1.76748	1.65432
6806.8	1.59056	1.76774	1.65497
6811.56	1.59073	1.76799	1.65565
6816.32	1.59092	1.76826	1.65633
6821.08	1.5911	1.7685	1.65699
6825.84	1.59129	1.76873	1.65767
6830.6	1.59149	1.76897	1.65833
6835.36	1.59167	1.76921	1.65899
6840.12	1.59186	1.76945	1.65965
6844.88	1.59206	1.76968	1.66031
6849.64	1.59224	1.76993	1.66099
6854.4	1.59244	1.77018	1.66164
6859.16	1.59263	1.77044	1.66229
6863.92	1.59284	1.7707	1.66295
6868.68	1.59303	1.77094	1.6636
6873.44	1.59324	1.77117	1.66426
6878.2	1.59344	1.7714	1.66488
6882.96	1.59363	1.77164	1.66553
6887.72	1.59384	1.77188	1.66617
6892.48	1.59404	1.77213	1.6668
6897.24	1.59422	1.7724	1.66742
6902	1.59442	1.77265	1.66806
6906.76	1.5946	1.77289	1.66868
6911.52	1.59478	1.77315	1.66931
6916.28	1.59495	1.77339	1.66993
6921.04	1.59514	1.77362	1.67055
6925.8	1.59532	1.77387	1.67118
6930.56	1.59551	1.7741	1.67181
6935.32	1.59571	1.77434	1.67243
6940.08	1.5959	1.77457	1.67306
6944.84	1.5961	1.7748	1.67371
6949.6	1.5963	1.77503	1.67434
6954.36	1.59651	1.77525	1.67498
6959.12	1.5967	1.77547	1.67562
6963.88	1.59692	1.7757	1.67626
6968.64	1.59711	1.77593	1.6769
6973.4	1.5973	1.77616	1.67754
6978.16	1.59751	1.77637	1.67818
6982.92	1.59769	1.77659	1.67881
6987.68	1.59789	1.77681	1.67946
6992.44	1.59809	1.77704	1.68008
6997.2	1.59829	1.77725	1.68073
7001.96	1.59847	1.77748	1.68135
7006.72	1.59867	1.7777	1.682
7011.48	1.59887	1.77793	1.68263
7016.24	1.59905	1.77816	1.68328
7021	1.59923	1.77839	1.68392
7025.76	1.59944	1.77861	1.68458
7030.52	1.59962	1.77884	1.68523
7035.28	1.59982	1.77906	1.68588
7040.04	1.60002	1.77927	1.68653
7044.8	1.60023	1.77949	1.68719
7049.56	1.60045	1.77972	1.68785
7054.32	1.60066	1.77993	1.68849
7059.08	1.60086	1.78016	1.68915
7063.84	1.60108	1.78039	1.68978
7068.6	1.60131	1.78062	1.69041
7073.36	1.60151	1.78085	1.69106
7078.12	1.60172	1.78107	1.69171
7082.88	1.60192	1.7813	1.69235
7087.64	1.6021	1.78151	1.693
7092.4	1.60229	1.78173	1.69364
7097.16	1.60249	1.78195	1.69427
7101.92	1.60269	1.78216	1.69491
7106.68	1.60288	1.78238	1.69553
7111.44	1.60307	1.78259	1.69617
7116.2	1.60325	1.78277	1.6968
7120.96	1.60344	1.78295	1.69745
7125.72	1.60361	1.78314	1.69808
7130.48	1.60378	1.78331	1.69872
7135.24	1.60396	1.78348	1.69935
7140	1.60414	1.78364	1.69999
7144.76	1.60431	1.78378	1.70059
7149.52	1.6045	1.78393	1.70123
7154.28	1.60466	1.78409	1.70185
7159.04	1.60484	1.78424	1.70248
7163.8	1.60502	1.78441	1.70308
7168.56	1.60518	1.78457	1.70369
7173.32	1.60535	1.78473	1.70431
7178.08	1.60554	1.78491	1.70492
7182.84	1.60572	1.78507	1.70554
7187.6	1.60591	1.78525	1.70617
7192.36	1.6061	1.78542	1.70678
7197.12	1.60628	1.78556	1.70739
7201.88	1.60646	1.78572	1.708
7206.64	1.60664	1.78587	1.70861
7211.4	1.60681	1.78602	1.70924
7216.16	1.60698	1.78618	1.70984
7220.92	1.60714	1.78634	1.71045
7225.68	1.6073	1.7865	1.71107
7230.44	1.60746	1.78666	1.71166
7235.2	1.60761	1.78681	1.71228
7239.96	1.60775	1.78697	1.71287
7244.72	1.6079	1.78712	1.71347
7249.48	1.60804	1.78726	1.71407
7254.24	1.60819	1.78742	1.71469
7259	1.60834	1.78758	1.7153
7263.76	1.60847	1.78773	1.71592
7268.52	1.6086	1.78788	1.71654
7273.28	1.60874	1.78804	1.71715
7278.04	1.60888	1.78819	1.71777
7282.8	1.60902	1.78833	1.71838
7287.56	1.60915	1.7885	1.71901
7292.32	1.60928	1.78866	1.71962
7297.08	1.60941	1.78881	1.72024
7301.84	1.60955	1.78896	1.72084
7306.6	1.60967	1.7891	1.72145
7311.36	1.60981	1.78923	1.72208
7316.12	1.60993	1.78936	1.72269
7320.88	1.61006	1.7895	1.7233
7325.64	1.61019	1.78963	1.72391
7330.4	1.61032	1.78977	1.72453
7335.16	1.61045	1.78991	1.72515
7339.92	1.61059	1.79003	1.72575
7344.68	1.61074	1.79015	1.72636
7349.44	1.61089	1.79027	1.72699
7354.2	1.61102	1.79041	1.7276
7358.96	1.61118	1.79055	1.72822
7363.72	1.61132	1.79068	1.72884
7368.48	1.61148	1.79082	1.72946
7373.24	1.61165	1.79096	1.7301
7378	1.61183	1.7911	1.73072
7382.76	1.61201	1.79122	1.73134
7387.52	1.61221	1.79135	1.73197
7392.28	1.6124	1.79148	1.7326
7397.04	1.61257	1.79162	1.73322
7401.8	1.61273	1.79175	1.73384
7406.56	1.61292	1.79188	1.73446
7411.32	1.61312	1.79201	1.73508
7416.08	1.61331	1.79214	1.73571
7420.84	1.6135	1.79226	1.73632
7425.6	1.61367	1.79239	1.73694
7430.36	1.61386	1.79251	1.73756
7435.12	1.61404	1.79262	1.73818
7439.88	1.61424	1.79274	1.7388
7444.64	1.61444	1.79286	1.73943
7449.4	1.61463	1.79299	1.74005
7454.16	1.61483	1.79311	1.74069
7458.92	1.61503	1.79324	1.74131
7463.68	1.61525	1.79337	1.74191
7468.44	1.61548	1.79349	1.74253
7473.2	1.61572	1.79362	1.74315
7477.96	1.61596	1.79376	1.74377
7482.72	1.61623	1.7939	1.74438
7487.48	1.61648	1.79401	1.74499
7492.24	1.61672	1.79414	1.7456
7497	1.61697	1.79425	1.74622
7501.76	1.6172	1.79436	1.74683
7506.52	1.61744	1.79447	1.74744
7511.28	1.61767	1.79458	1.74804
7516.04	1.61789	1.79468	1.74867
7520.8	1.61811	1.7948	1.74929
7525.56	1.61834	1.79492	1.74989
7530.32	1.61857	1.79504	1.75051
7535.08	1.61879	1.79515	1.75114
7539.84	1.61901	1.79527	1.75175
7544.6	1.61924	1.79538	1.75235
7549.36	1.61948	1.79549	1.75295
7554.12	1.61969	1.7956	1.75355
7558.88	1.61992	1.7957	1.75416
7563.64	1.62013	1.79579	1.75475
7568.4	1.62035	1.79589	1.75535
7573.16	1.62056	1.79599	1.75596
7577.92	1.62077	1.7961	1.75656
7582.68	1.62098	1.79619	1.75718
7587.44	1.6212	1.79628	1.75779
7592.2	1.62143	1.79636	1.7584
7596.96	1.62166	1.79644	1.75902
7601.72	1.62189	1.79654	1.75961
7606.48	1.62211	1.79662	1.76024
7611.24	1.62234	1.79673	1.76084
7616	1.62257	1.79686	1.76144
7620.76	1.62282	1.79695	1.76205
7625.52	1.62307	1.79707	1.76267
7630.28	1.62331	1.79717	1.76328
7635.04	1.62354	1.79726	1.76389
7639.8	1.62378	1.79737	1.76451
7644.56	1.624	1.79747	1.76512
7649.32	1.62425	1.79758	1.76573
7654.08	1.6245	1.79768	1.76635
7658.84	1.62474	1.79778	1.76696
7663.6	1.62498	1.79788	1.76757
7668.36	1.62522	1.79801	1.76819
7673.12	1.62546	1.79813	1.76879
7677.88	1.6257	1.79823	1.76941
7682.64	1.62592	1.79834	1.77003
7687.4	1.62616	1.79846	1.77064
7692.16	1.62639	1.79859	1.77126
7696.92	1.62662	1.79872	1.77187
7701.68	1.62684	1.79884	1.77249
7706.44	1.62707	1.79896	1.77311
7711.2	1.62729	1.79911	1.77373
7715.96	1.62751	1.79924	1.77434
7720.72	1.62772	1.79938	1.77496
7725.48	1.62794	1.79951	1.7756
7730.24	1.62814	1.79965	1.77621
7735	1.62837	1.79979	1.77684
7739.76	1.62858	1.79995	1.77748
7744.52	1.62879	1.80009	1.77813
7749.28	1.629	1.80023	1.77876
7754.04	1.62921	1.80038	1.77939
7758.8	1.62944	1.80054	1.78002
7763.56	1.62965	1.80068	1.78066
7768.32	1.62985	1.80082	1.7813
7773.08	1.63006	1.80094	1.78193
7777.84	1.63026	1.80108	1.78256
7782.6	1.63049	1.8012	1.7832
7787.36	1.63069	1.80133	1.78383
7792.12	1.63089	1.80144	1.78445
7796.88	1.6311	1.80155	1.78507
7801.64	1.63129	1.80165	1.78571
7806.4	1.63148	1.80174	1.78635
7811.16	1.63165	1.80184	1.78698
7815.92	1.63183	1.80193	1.7876
7820.68	1.63202	1.80201	1.78823
7825.44	1.63219	1.80208	1.78889
7830.2	1.63238	1.80214	1.78952
7834.96	1.63258	1.8022	1.79016
7839.72	1.63278	1.80227	1.7908
7844.48	1.63297	1.80233	1.79143
7849.24	1.63316	1.8024	1.79207
7854	1.63335	1.80248	1.79272
7858.76	1.63353	1.80253	1.79336
7863.52	1.63373	1.80259	1.79402
7868.28	1.6339	1.80266	1.79465
7873.04	1.63408	1.80271	1.79528
7877.8	1.63425	1.80276	1.79592
7882.56	1.63441	1.8028	1.79658
7887.32	1.63457	1.80285	1.7972
7892.08	1.63473	1.80288	1.79784
7896.84	1.63488	1.80293	1.79848
7901.6	1.63504	1.803	1.79911
7906.36	1.63519	1.80306	1.79974
7911.12	1.63534	1.80312	1.80036
7915.88	1.63548	1.8032	1.80098
7920.64	1.63561	1.80328	1.80161
7925.4	1.63576	1.80333	1.80223
7930.16	1.6359	1.80341	1.80286
7934.92	1.63605	1.80348	1.8035
7939.68	1.63617	1.80357	1.80413
7944.44	1.63631	1.80363	1.80476
7949.2	1.63643	1.80368	1.80537
7953.96	1.63658	1.80375	1.80601
7958.72	1.6367	1.80379	1.80665
7963.48	1.63684	1.80385	1.80727
7968.24	1.63697	1.80392	1.80789
7973	1.63713	1.80398	1.80854
7977.76	1.63726	1.80402	1.80915
7982.52	1.63742	1.80408	1.80975
7987.28	1.63758	1.80413	1.81038
7992.04	1.63773	1.80418	1.811
7996.8	1.63787	1.80422	1.81161
8001.56	1.63803	1.80427	1.81222
8006.32	1.63819	1.80433	1.81283
8011.08	1.63836	1.80438	1.81345
8015.84	1.63851	1.80442	1.81405
8020.6	1.63866	1.80446	1.81465
8025.36	1.63882	1.80451	1.81525
8030.12	1.63897	1.80459	1.81585
8034.88	1.63912	1.80464	1.81646
8039.64	1.63928	1.8047	1.81705
8044.4	1.63941	1.80476	1.81765
8049.16	1.63956	1.80482	1.81824
8053.92	1.63971	1.80484	1.81885
8058.68	1.63985	1.80488	1.81945
8063.44	1.63999	1.80492	1.82004
8068.2	1.64014	1.80497	1.82065
8072.96	1.64027	1.80501	1.82125
8077.72	1.64041	1.80505	1.82186
8082.48	1.64056	1.80512	1.82247
8087.24	1.6407	1.80515	1.82308
8092	1.64083	1.8052	1.82369
8096.76	1.64098	1.80524	1.82429
8101.52	1.64113	1.80531	1.82489
8106.28	1.64126	1.80537	1.8255
8111.04	1.64139	1.80544	1.82609
8115.8	1.64153	1.80551	1.82668
8120.56	1.64164	1.8056	1.8273
8125.32	1.64176	1.80567	1.82788
8130.08	1.64187	1.80575	1.82847
8134.84	1.64201	1.80583	1.82907
8139.6	1.64212	1.80592	1.82967
8144.36	1.64224	1.806	1.83027
8149.12	1.64236	1.80609	1.83087
8153.88	1.64247	1.80619	1.83147
8158.64	1.6426	1.80629	1.83208
8163.4	1.64272	1.80639	1.83268
8168.16	1.64283	1.8065	1.83326
8172.92	1.64296	1.80662	1.83386
8177.68	1.64308	1.80674	1.83447
8182.44	1.64319	1.80686	1.83508
8187.2	1.64331	1.80698	1.83569
8191.96	1.64344	1.80711	1.8363
8196.72	1.64356	1.80724	1.8369
8201.48	1.64367	1.80736	1.83749
8206.24	1.64379	1.8075	1.83811
8211	1.6439	1.80762	1.83871
8215.76	1.64402	1.80773	1.83931
8220.52	1.64415	1.80786	1.83991
8225.28	1.64426	1.80797	1.84051
8230.04	1.64438	1.8081	1.84111
8234.8	1.64448	1.80821	1.84173
8239.56	1.64459	1.80834	1.84232
8244.32	1.64472	1.80843	1.84292
8249.08	1.64485	1.80855	1.8435
8253.84	1.64497	1.80867	1.84409
8258.6	1.64509	1.80881	1.84468
8263.36	1.64523	1.80894	1.84527
8268.12	1.64534	1.80908	1.84584
8272.88	1.64546	1.80919	1.84644
8277.64	1.64557	1.8093	1.84703
8282.4	1.6457	1.80943	1.84762
8287.16	1.64581	1.80955	1.84822
8291.92	1.64592	1.80967	1.8488
8296.68	1.64604	1.80978	1.8494
8301.44	1.64617	1.80993	1.84999
8306.2	1.64631	1.81003	1.85058
8310.96	1.64645	1.81017	1.85117
8315.72	1.64659	1.81028	1.85176
8320.48	1.64674	1.8104	1.85236
8325.24	1.64687	1.81052	1.85294
8330	1.64702	1.8106	1.85353
8334.76	1.64717	1.8107	1.85411
8339.52	1.64732	1.8108	1.8547
8344.28	1.64747	1.8109	1.85529
8349.04	1.64762	1.81098	1.85589
8353.8	1.64777	1.81107	1.85648
8358.56	1.64792	1.81117	1.85707
8363.32	1.64808	1.81125	1.85768
8368.08	1.64823	1.81134	1.85828
8372.84	1.64838	1.81143	1.85889
8377.6	1.64853	1.81151	1.85947
8382.36	1.64869	1.81159	1.86007
8387.12	1.64884	1.81168	1.86069
8391.88	1.649	1.81176	1.86129
8396.64	1.64916	1.81185	1.86189
8401.4	1.64932	1.81195	1.86249
8406.16	1.64948	1.81204	1.86309
8410.92	1.64966	1.81214	1.86369
8415.68	1.64983	1.81223	1.86428
8420.44	1.64999	1.8123	1.86488
8425.2	1.65017	1.81239	1.86548
8429.96	1.65036	1.81247	1.86608
8434.72	1.65055	1.81254	1.86668
8439.48	1.65073	1.81262	1.86727
8444.24	1.65092	1.81268	1.86786
8449	1.65111	1.81274	1.86844
8453.76	1.6513	1.81282	1.86904
8458.52	1.65149	1.81287	1.86962
8463.28	1.65167	1.81294	1.87022
8468.04	1.65184	1.813	1.87082
8472.8	1.65204	1.81304	1.8714
8477.56	1.65223	1.81309	1.872
8482.32	1.65242	1.81315	1.87259
8487.08	1.65262	1.8132	1.87317
8491.84	1.65281	1.81324	1.87376
8496.6	1.653	1.8133	1.87435
8501.36	1.65319	1.81335	1.87493
8506.12	1.65336	1.81341	1.87551
8510.88	1.65353	1.81346	1.87612
8515.64	1.65372	1.81352	1.87671
8520.4	1.6539	1.81357	1.87729
8525.16	1.65409	1.8136	1.87788
8529.92	1.65426	1.81364	1.87848
8534.68	1.65442	1.81365	1.87908
8539.44	1.65459	1.81368	1.87968
8544.2	1.65475	1.81372	1.8803
8548.96	1.65492	1.81374	1.8809
8553.72	1.65507	1.81381	1.88151
8558.48	1.65522	1.81384	1.88213
8563.24	1.65537	1.81388	1.88273
8568	1.65554	1.81392	1.88334
8572.76	1.65572	1.81396	1.88393
8577.52	1.65588	1.81399	1.88453
8582.28	1.65607	1.81403	1.88515
8587.04	1.65624	1.81407	1.88575
8591.8	1.65643	1.81411	1.88635
8596.56	1.65662	1.81415	1.88695
8601.32	1.65681	1.81416	1.88757
8606.08	1.65701	1.81419	1.88817
8610.84	1.6572	1.81423	1.88876
8615.6	1.6574	1.81427	1.88936
8620.36	1.6576	1.81433	1.88997
8625.12	1.65777	1.81438	1.89058
8629.88	1.65796	1.81444	1.89118
8634.64	1.65815	1.81449	1.89179
8639.4	1.65834	1.81455	1.89238
8644.16	1.65852	1.81458	1.89299
8648.92	1.65871	1.81465	1.89358
8653.68	1.6589	1.81469	1.89419
8658.44	1.65909	1.81474	1.8948
8663.2	1.65926	1.8148	1.89541
8667.96	1.65944	1.81487	1.89601
8672.72	1.6596	1.81493	1.89662
8677.48	1.65977	1.815	1.89722
8682.24	1.65996	1.81506	1.89782
8687	1.66012	1.81512	1.89842
8691.76	1.6603	1.81519	1.899
8696.52	1.66047	1.81527	1.8996
8701.28	1.66065	1.81534	1.90019
8706.04	1.66083	1.81538	1.90078
8710.8	1.66099	1.81543	1.90139
8715.56	1.66115	1.81547	1.90197
8720.32	1.66132	1.81553	1.90256
8725.08	1.66148	1.81556	1.90315
8729.84	1.66167	1.81561	1.90373
8734.6	1.66185	1.81566	1.90432
8739.36	1.66201	1.81571	1.90491
8744.12	1.66219	1.81576	1.90549
8748.88	1.66234	1.81581	1.90609
8753.64	1.66249	1.81584	1.90665
8758.4	1.66267	1.8159	1.90724
8763.16	1.66286	1.81595	1.90782
8767.92	1.66303	1.81602	1.90838
8772.68	1.66322	1.81607	1.90897
8777.44	1.66341	1.81614	1.90954
8782.2	1.66357	1.81621	1.91011
8786.96	1.66376	1.81628	1.91069
8791.72	1.66394	1.81636	1.91126
8796.48	1.66412	1.81643	1.91185
8801.24	1.66431	1.8165	1.91242
8806	1.66449	1.81657	1.91299
8810.76	1.66467	1.81666	1.91357
8815.52	1.66486	1.81673	1.91415
8820.28	1.66506	1.81682	1.91472
8825.04	1.66523	1.81691	1.91528
8829.8	1.66541	1.81698	1.91585
8834.56	1.66559	1.81706	1.91641
8839.32	1.66578	1.81714	1.91698
8844.08	1.66596	1.81722	1.91754
8848.84	1.66615	1.8173	1.91812
8853.6	1.66633	1.81738	1.91868
8858.36	1.66649	1.81748	1.91926
8863.12	1.66667	1.81756	1.91981
8867.88	1.66685	1.81765	1.92039
8872.64	1.66703	1.81772	1.92097
8877.4	1.66719	1.8178	1.92155
8882.16	1.66737	1.81784	1.92211
8886.92	1.66755	1.8179	1.92269
8891.68	1.66773	1.81792	1.92325
8896.44	1.66789	1.81796	1.92383
8901.2	1.66808	1.81796	1.92438
8905.96	1.66824	1.81799	1.92495
8910.72	1.66843	1.81801	1.9255
8915.48	1.6686	1.81802	1.92606
8920.24	1.66879	1.81803	1.92664
8925	1.66897	1.81805	1.92717
8929.76	1.66915	1.81808	1.92773
8934.52	1.66933	1.81811	1.92829
8939.28	1.66953	1.81813	1.92883
8944.04	1.66971	1.81816	1.92939
8948.8	1.6699	1.81821	1.92996
8953.56	1.6701	1.81826	1.93052
8958.32	1.67027	1.81831	1.93106
8963.08	1.67042	1.81837	1.93161
8967.84	1.67059	1.81842	1.93216
8972.6	1.67075	1.81849	1.93272
8977.36	1.67093	1.81854	1.93327
8982.12	1.6711	1.8186	1.93381
8986.88	1.67127	1.81866	1.93436
8991.64	1.67145	1.81871	1.93491
8996.4	1.67162	1.81878	1.93547
9001.16	1.67179	1.81884	1.93602
9005.92	1.67196	1.8189	1.93657
9010.68	1.67214	1.81897	1.93714
9015.44	1.6723	1.81904	1.93769
9020.2	1.67248	1.81911	1.93824
9024.96	1.67264	1.81918	1.93881
9029.72	1.67281	1.81927	1.93937
9034.48	1.67297	1.81932	1.93993
9039.24	1.67313	1.8194	1.94048
9044	1.6733	1.81947	1.94104
9048.76	1.67347	1.81954	1.9416
9053.52	1.67365	1.81963	1.94216
9058.28	1.67382	1.8197	1.94271
9063.04	1.67399	1.8198	1.94327
9067.8	1.67416	1.81988	1.94381
9072.56	1.67433	1.81997	1.94437
9077.32	1.67449	1.82005	1.94492
9082.08	1.67466	1.82014	1.94548
9086.84	1.67486	1.82023	1.94603
9091.6	1.67503	1.82032	1.94658
9096.36	1.67521	1.82041	1.94713
9101.12	1.67539	1.8205	1.94767
9105.88	1.67557	1.8206	1.94822
9110.64	1.67574	1.82068	1.94877
9115.4	1.67591	1.82078	1.94931
9120.16	1.67608	1.82086	1.94985
9124.92	1.67625	1.82093	1.95041
9129.68	1.67643	1.82102	1.95096
9134.44	1.67662	1.82111	1.9515
9139.2	1.6768	1.8212	1.95205
9143.96	1.677	1.82128	1.95259
9148.72	1.67719	1.82135	1.95313
9153.48	1.6774	1.82144	1.95366
9158.24	1.67758	1.82153	1.95421
9163	1.67778	1.82163	1.95478
9167.76	1.67798	1.82173	1.95531
9172.52	1.67818	1.82183	1.95587
9177.28	1.67839	1.82192	1.95641
9182.04	1.6786	1.82203	1.95696
9186.8	1.67882	1.82213	1.95749
9191.56	1.67903	1.82225	1.95805
9196.32	1.67922	1.82236	1.95858
9201.08	1.67943	1.82247	1.95912
9205.84	1.67963	1.82258	1.95967
9210.6	1.67983	1.82272	1.96021
9215.36	1.68004	1.82283	1.96076
9220.12	1.68025	1.82297	1.9613
9224.88	1.68046	1.82309	1.96183
9229.64	1.68067	1.82322	1.96238
9234.4	1.68088	1.82336	1.9629
9239.16	1.68108	1.82349	1.96343
9243.92	1.68129	1.82363	1.96396
9248.68	1.6815	1.82376	1.96449
9253.44	1.68172	1.82389	1.96503
9258.2	1.68193	1.82402	1.96556
9262.96	1.68214	1.82416	1.96607
9267.72	1.68233	1.8243	1.96659
9272.48	1.68252	1.82442	1.96711
9277.24	1.68271	1.82455	1.96762
9282	1.68294	1.82467	1.96813
9286.76	1.68313	1.82479	1.96864
9291.52	1.68333	1.82494	1.96915
9296.28	1.68353	1.82508	1.96968
9301.04	1.68373	1.82521	1.97022
9305.8	1.68392	1.82534	1.97074
9310.56	1.68412	1.82548	1.97128
9315.32	1.68431	1.82563	1.9718
9320.08	1.6845	1.82578	1.97235
9324.84	1.68468	1.82593	1.97288
9329.6	1.68488	1.8261	1.97341
9334.36	1.68507	1.82626	1.97395
9339.12	1.68524	1.82643	1.97448
9343.88	1.6854	1.82658	1.97503
9348.64	1.68559	1.82672	1.97557
9353.4	1.68574	1.82687	1.97611
9358.16	1.68593	1.82701	1.97666
9362.92	1.6861	1.82715	1.9772
9367.68	1.68626	1.82728	1.97773
9372.44	1.68646	1.82741	1.97827
9377.2	1.68662	1.82754	1.97881
9381.96	1.6868	1.82767	1.97934
9386.72	1.68697	1.82781	1.97988
9391.48	1.68715	1.82793	1.98042
9396.24	1.68733	1.82807	1.98097
9401	1.68752	1.8282	1.98151
9405.76	1.68771	1.82833	1.98206
9410.52	1.68791	1.82848	1.98261
9415.28	1.68808	1.82864	1.98315
9420.04	1.68827	1.82877	1.9837
9424.8	1.68847	1.82891	1.98425
9429.56	1.68866	1.82905	1.98479
9434.32	1.68886	1.82918	1.98534
9439.08	1.68906	1.82932	1.98588
9443.84	1.68926	1.82946	1.98642
9448.6	1.68948	1.82959	1.98697
9453.36	1.68969	1.82972	1.98751
9458.12	1.6899	1.82984	1.98803
9462.88	1.6901	1.82996	1.98857
9467.64	1.69031	1.83006	1.98911
9472.4	1.69054	1.83015	1.98965
9477.16	1.69076	1.83025	1.99019
9481.92	1.69097	1.83034	1.99072
9486.68	1.69119	1.83045	1.99124
9491.44	1.69142	1.83055	1.99178
9496.2	1.69166	1.83065	1.99229
9500.96	1.69189	1.83077	1.99282
9505.72	1.69211	1.83089	1.99334
9510.48	1.69233	1.83102	1.99385
9515.24	1.69255	1.83115	1.99438
[truncated: 8,001 more rows]
