# Supplementary material for: Cohesin and CTCF control the dynamics of chromosome folding
Source: Nat Genet. 2022 Dec 5;54(12):1907–18. doi: 10.1038/s41588-022-01232-7 (PMC9729113; doi:10.1038/s41588-022-01232-7)
Supplement: Source Data Extended Data Fig. 10 — Statistical source data. [file 41588_2022_1232_MOESM24_ESM.xlsx]

## Sheet: Ext.Dat.10B
x1	y1	yerr1	x2	y2	yerr2		x3	y3	yerr3	x4	y4	yerr4		Notes:
1000	nan	nan	1000	nan	nan		1000	nan	nan	1000	nan	nan			x1: genome distance
500	193.846	21.3799	500	481.957	43.4931		500	17381.1	1.09602e-05	500	5157.65	2.6055e-05			y1: -barriers
250	330.526	22.1398	250	782.515	57.1469		250	2500.68	4.00162e-05	250	930.904	7.63568e-05			yerr1: std
150	466.588	32.8691	150	1013.12	83.6134		150	1448.23	5.68309e-05	150	808.654	8.09777e-05
100	453.516	24.7181	100	1010.57	82.8902		100	762.591	8.43725e-05	100	619.2	0.000101144			x2: genome distance
															y2: + barriers
															yerr2: std
															x3: genome distance
															y3: -barriers
															yerr3: std
															x4: genome distance
															y4: + barriers
															yerr4: std

## Sheet: Ext.Dat.10C
x1	y1	yerr1	x2	y2	yerr2		x3	y3	yerr3	x4	y4	yerr4		Notes:
100	42.8322	3.67421	100	441.708	26.1129		100	1080.38	6.40095e-05	100	723.675	8.80067e-05			x1: genome distance
150	54.9455	6.4918	150	442.766	30.1427		150	1791	4.61658e-05	150	1106.93	7.30086e-05			y1: -barriers
250	45.8871	10.74	250	383.462	31.9473		250	7513.57	2.11479e-05	250	3254.58	3.37017e-05			yerr1: std
500	nan	nan	500	413.429	105.212		500	nan	nan	500	59163.2	1.25472e-05
1000	nan	nan	1000	nan	nan		1000	nan	nan	1000	nan	nan			x2: genome distance
															y2: + barriers
															yerr2: std
															x3: genome distance
															y3: -barriers
															yerr3: std
															x4: genome distance
															y4: + barriers
															yerr4: std
